# Supplementary material for: Dual RNA sequencing reveals dendritic cell reprogramming in response to typhoidal Salmonella invasion
Source: Commun Biol. 2022 Feb 4;5:111. doi: 10.1038/s42003-022-03038-z (PMC8816929; doi:10.1038/s42003-022-03038-z)
Supplement: Supplementary file 4 — Supplementary Data 2 [file 42003_2022_3038_MOESM4_ESM.xlsx]

## Sheet: Supplementary_Data_2
Supplementary Data_2: bacterial DE genes
TY2.GeneName	LT2.GeneName	D23580.GeneName	D23580	TY2	LT2	V1	LT2.coords	V2	TY2.coords	V3	D23580.coords	LT2.transcript	LT2.Locus	TY2.transcript	TY2.Locus	D23580.transcript	D23580.Locus	D23580_baseMean	D23580_log2FoldChange	D23580_lfcSE	D23580_stat	D23580_pvalue	D23580_padj	LT2_baseMean	LT2_log2FoldChange	LT2_lfcSE	LT2_stat	LT2_pvalue	LT2_padj	TY2_baseMean	TY2_log2FoldChange	TY2_lfcSE	TY2_stat	TY2_pvalue	TY2_padj
aceF	aceF	aceF	STMMW_RS00780	T_RS00800	STM0153	LT2	178904-180807	TY2	182056-183945	D23	178920-180809	STM0153	RLOC_00000129	T_RS00800	RLOC_00000142	STMMW_RS00780	RLOC_00000135	111.581	0.218932	0.717379	0.305183	0.760227	0.864185	72.7386	0.962189	0.662959	1.45135	0.146681	0.317579	196.829	1.65484	0.505357	3.2746	0.00105813	0.0131833
acpS	acpS	acpS	STMMW_RS13405	T_RS01410	STM2577	LT2	2722063-2722460	TY2	318320-318700	D23	2746442-2746822	STM2577	RLOC_00002167	T_RS01410	RLOC_00000253	STMMW_RS13405	RLOC_00002353	89.4984	1.29694	0.823776	1.57439	0.115398	0.261242	155.107	2.24443	0.932559	2.40674	0.0160956	0.063811	129.21	0.921837	0.690446	1.33513	0.181833	0.430917
adrA	yaiC	adrA	STMMW_RS02270	T_RS12595	STM0385	LT2	438111-439242	TY2	2550371-2551483	D23	478633-479745	STM0385	RLOC_00000324	T_RS12595	RLOC_00002208	STMMW_RS02270	RLOC_00000387	577.579	-1.2255	0.524133	-2.33815	0.0193796	0.0742964	346.309	-0.939895	0.586877	-1.60152	0.109262	0.258215	227.657	-0.0679212	0.479487	-0.141654	0.887353	0.944781
amiC	amiC	amiC	STMMW_RS15295	T_RS14705	STM2991	LT2	3141362-3142622	TY2	2982788-2984041	D23	3133366-3134619	STM2991	RLOC_00002479	T_RS14705	RLOC_00002566	STMMW_RS15295	RLOC_00002666	631.959	-1.71615	1.08408	-1.58306	0.113409	0.25842	576.08	-0.194143	0.462103	-0.420131	0.67439	0.821505	590.117	-0.322692	0.559303	-0.576953	0.563971	0.772198
araD	sgaE	araD	STMMW_RS22550	T_RS22585	STM4388	LT2	4628954-4629654	TY2	4587398-4588084	D23	4650940-4651626	STM4388	RLOC_00003671	T_RS22585	RLOC_00003933	STMMW_RS22550	RLOC_00003943	20.4389	-1.86329	1.05573	-1.76493	0.0775752	0.197954	18.9589	-0.73454	1.37003	-0.53615	NA	1	24.6839	1.21993	0.954613	1.27793	0.201273	0.457643
artM	artM	artM	STMMW_RS04785	T_RS10225	STM0888	LT2	958906-959589	TY2	2067082-2067750	D23	997551-998219	STM0888	RLOC_00000752	T_RS10225	RLOC_00001785	STMMW_RS04785	RLOC_00000837	494.609	-0.540787	0.594267	-0.910007	0.362819	0.55592	263.224	-1.4477	0.759463	-1.90622	0.0566222	0.161649	199.089	-0.455221	0.715481	-0.636245	0.524617	0.747873
artP	gltL	artP	STMMW_RS03640	T_RS11265	STM0662	LT2	726613-727350	TY2	2277055-2277780	D23	765421-766146	STM0662	RLOC_00000565	T_RS11265	RLOC_00001960	STMMW_RS03640	RLOC_00000639	96.2082	1.36792	0.746793	1.83173	0.0669915	0.178391	82.3302	0.209706	1.09826	0.190943	0.84857	0.92292	76.4156	-1.59852	0.959639	-1.66575	0.095763	0.295472
asnB	asnB	asnB	STMMW_RS03730	T_RS11185	STM0680	LT2	738942-740618	TY2	2264488-2266152	D23	777750-779414	STM0680	RLOC_00000580	T_RS11185	RLOC_00001947	STMMW_RS03730	RLOC_00000655	429.56	-2.15113	0.481076	-4.4715	7.77e-06	0.000144449	956.589	-2.52553	0.554594	-4.55383	5.27e-06	7.64e-05	231.921	-0.136508	0.617564	-0.221043	0.825059	0.920549
atpC	atpC	atpC	STMMW_RS19925	T_RS18585	STM3864	LT2	4073684-4074112	TY2	3760622-3761041	D23	4096547-4096966	STM3864	RLOC_00003227	T_RS18585	RLOC_00003263	STMMW_RS19925	RLOC_00003483	742.189	-2.08583	0.449871	-4.6365	3.54e-06	7.43e-05	707.006	-1.3166	0.867846	-1.51709	0.129245	0.291277	948.174	-1.30583	0.585362	-2.23081	0.0256935	0.126566
bcsA	yhjO	bcsA	STMMW_RS18675	T_RS19830	STM3619	LT2	3800854-3803491	TY2	4024596-4027220	D23	3823727-3826351	STM3619	RLOC_00003022	T_RS19830	RLOC_00003480	STMMW_RS18675	RLOC_00003265	50.4465	-1.00376	0.602304	-1.66654	0.0956061	0.230443	41.199	-1.04861	0.619315	-1.69318	0.0904211	0.225561	87.3607	-0.551588	0.805808	-0.684516	0.493649	0.728209
bssR	yliH	bssR	STMMW_RS04610	T_RS10360	STM0853	LT2	925072-925471	TY2	2093275-2093658	D23	963733-964116	STM0853	RLOC_00000722	T_RS10360	RLOC_00001811	STMMW_RS04610	RLOC_00000804	530.077	-1.30366	0.932401	-1.39817	0.162061	0.328972	469.289	-0.510334	0.598517	-0.852664	0.393846	0.603254	247.063	0.000980895	0.643744	0.00152374	0.998784	0.998784
bssS	yceP	bssS	STMMW_RS06010	T_RS08950	STM1161	LT2	1247641-1247907	TY2	1823001-1823255	D23	1243451-1243705	STM1161	RLOC_00000979	T_RS08950	RLOC_00001561	STMMW_RS06010	RLOC_00001060	280.61	0.242551	0.773771	0.313466	0.753927	0.860632	348.344	0.417134	0.603175	0.691563	0.489212	0.68336	220.578	0.928269	0.568893	1.63171	0.10274	0.308959
cadB	cadB	cadB	STMMW_RS13310	T_RS01505	STM2558	LT2	2698371-2699868	TY2	340895-342226	D23	2722916-2724247	STM2558	RLOC_00002149	T_RS01505	RLOC_00000271	STMMW_RS13310	RLOC_00002335	618.377	-3.43369	0.505747	-6.78934	1.13e-11	9.2e-10	316.255	-1.51834	0.366364	-4.14435	3.41e-05	0.000377408	268.308	-1.15649	0.620148	-1.86486	0.0622012	0.229289
carB	carB	carB	STMMW_RS00340	T_RS00335	STM0067	LT2	77030-80274	TY2	76851-80078	D23	77048-80275	STM0067	RLOC_00000062	T_RS00335	RLOC_00000065	STMMW_RS00340	RLOC_00000063	7.44165	0.710691	1.18292	0.600792	0.547978	0.720022	15.1067	3.14387	1.40646	2.23531	0.0253969	0.0905156	18.0961	0.613693	1.05361	0.582466	0.560253	1
cbiC	cbiC	cbiC	STMMW_RS10655	T_RS04235	STM2033	LT2	2110820-2111459	TY2	935898-936377	D23	2134478-2135110	STM2033	RLOC_00001718	T_RS04235	RLOC_00000742	STMMW_RS10655	RLOC_00001880	69.5045	-3.13703	0.803038	-3.90645	9.37e-05	0.00117383	80.0208	-1.90819	1.31545	-1.4506	0.146891	0.317701	178.484	1.04482	0.674359	1.54935	0.121297	0.339749
cbiD	cbiD	cbiD	STMMW_RS10650	T_RS04240	STM2032	LT2	2109681-2110825	TY2	936377-937516	D23	2133339-2134478	STM2032	RLOC_00001718	T_RS04240	RLOC_00000742	STMMW_RS10650	RLOC_00001880	84.7422	-0.824118	1.19586	-0.689141	0.490734	0.674796	65.9157	-1.53026	1.1918	-1.28399	0.199144	0.390815	32.1982	-0.423738	1.06823	-0.396672	0.69161	0.85967
chaB	chaB	chaB	STMMW_RS09090	T_RS08550	STM1770	LT2	1868750-1868989	TY2	1743698-1743928	D23	1861271-1861501	STM1770	RLOC_00001501	T_RS08550	RLOC_00001489	STMMW_RS09090	RLOC_00001629	37.2073	1.64841	1.43127	1.15172	0.249438	0.442487	58.1716	1.47654	1.27885	1.15459	0.24826	0.45399	27.7848	-0.146286	1.11076	-0.131699	0.895222	0.948193
chiP	ybfM	chiP	STMMW_RS03765	T_RS11150	STM0687	LT2	749525-750943	TY2	2254145-2255551	D23	788345-789751	STM0687	RLOC_00000587	T_RS11150	RLOC_00001940	STMMW_RS03765	RLOC_00000662	256.499	-1.65399	0.607382	-2.72315	0.0064663	0.0324158	314.68	-2.89571	0.991825	-2.91958	0.00350507	0.0197537	98.0788	-2.20311	0.974932	-2.25976	0.0238361	0.120481
copA	copA	copA	STMMW_RS02835	T_RS12010	STM0498	LT2	557948-560463	TY2	2427431-2429932	D23	598450-600951	STM0498	RLOC_00000431	T_RS12010	RLOC_00002095	STMMW_RS02835	RLOC_00000499	9.96571	-2.58985	1.72394	-1.50228	0.133024	0.289156	17.3234	-1.64031	0.90008	-1.82241	0.0683931	0.1843	41.0401	-1.51687	1.04367	-1.4534	0.146112	0.381201
cpxP	cpxP	cpxP	STMMW_RS20895	T_RS18075	STM4060	LT2	4270595-4271108	TY2	3659998-3660498	D23	4293350-4293850	STM4060	RLOC_00003390	T_RS18075	RLOC_00003177	STMMW_RS20895	RLOC_00003651	1882.32	0.851928	0.477842	1.78286	0.0746086	0.192862	2900.77	0.76048	0.460595	1.65108	0.0987218	0.240176	1178.49	-1.66871	0.535121	-3.11838	0.00181846	0.0201258
csgB	csgB	csgB	STMMW_RS05920	T_RS09040	STM1143	LT2	1231000-1231577	TY2	1839319-1839774	D23	1226930-1227385	STM1143	RLOC_00000964	T_RS09040	RLOC_00001578	STMMW_RS05920	RLOC_00001043	36.4481	3.58574	1.25199	2.86404	0.00418278	0.0231307	11.8729	1.9847	1.9682	1.00838	0.31327	0.525128	65.3326	1.49977	0.811417	1.84833	0.0645546	0.234499
ddl	ddlB	ddl	STMMW_RS00660	T_RS00675	STM0130	LT2	152595-153531	TY2	154017-154937	D23	152612-153532	STM0130	RLOC_00000111	T_RS00675	RLOC_00000121	STMMW_RS00660	RLOC_00000114	180.484	-0.783921	0.425714	-1.84143	0.065559	0.175892	126.616	-0.969314	0.888464	-1.091	0.275273	0.485597	108.089	-0.947533	0.62327	-1.52026	0.128446	0.350838
dinG	dinG	dinG	STMMW_RS04450	T_RS10520	STM0821	LT2	887150-889305	TY2	2127973-2130117	D23	925810-927954	STM0821	RLOC_00000694	T_RS10520	RLOC_00001839	STMMW_RS04450	RLOC_00000775	61.2488	-1.23172	0.886545	-1.38935	0.164726	0.33277	63.6109	-0.283466	0.924289	-0.306685	0.759083	0.875425	35.6366	-1.11776	1.00834	-1.10851	0.267643	0.537666
dipZ	dsbD	dipZ	STMMW_RS22220	T_RS22265	STM4323	LT2	4567398-4569120	TY2	4526778-4528481	D23	4589370-4591073	STM4323	RLOC_00003613	T_RS22265	RLOC_00003874	STMMW_RS22220	RLOC_00003885	28.3442	-0.421714	0.984955	-0.428155	0.668538	0.805982	44.385	-0.0250878	0.680065	-0.0368903	0.970572	0.987092	30.4726	-0.943139	1.06589	-0.884833	0.376246	0.636943
dnaA	dnaA	dnaA	STMMW_RS19790	T_RS18725	STM3838	LT2	4043637-4045114	TY2	3790618-3792018	D23	4066500-4067900	STM3838	RLOC_00003206	T_RS18725	RLOC_00003288	STMMW_RS19790	RLOC_00003457	579.896	-1.78059	0.485292	-3.66911	0.000243397	0.00247803	343.138	-1.60525	0.420315	-3.81916	0.000133908	0.00129853	450	-2.02299	0.508023	-3.98209	6.83e-05	0.00147007
dpiA	STM0052	dpiA	STMMW_RS00265	T_RS00265	STM0052	LT2	61106-61797	TY2	61103-61789	D23	61106-61792	STM0052	RLOC_00000050	T_RS00265	RLOC_00000053	STMMW_RS00265	RLOC_00000051	84.9136	-1.15794	0.725272	-1.59655	0.110365	0.253519	75.0353	0.992809	0.978336	1.01479	0.310204	0.521128	112.158	0.287726	0.966243	0.297779	0.765872	0.895037
dpiA	dpiA	dpiA	STMMW_RS03455	T_RS11420	STM0626	LT2	689647-690340	TY2	2305970-2306650	D23	728467-729147	STM0626	RLOC_00000532	T_RS11420	RLOC_00001989	STMMW_RS03455	RLOC_00000606	84.9136	-1.15794	0.725272	-1.59655	0.110365	0.253519	52.1212	-2.218	0.940592	-2.35809	0.018369	0.0704573	112.158	0.287726	0.966243	0.297779	0.765872	0.895037
dpiB	dpiB	dpiB	STMMW_RS03450	T_RS11425	STM0625	LT2	688019-689691	TY2	2306619-2308280	D23	726837-728498	STM0625	RLOC_00000532	T_RS11425	RLOC_00001989	STMMW_RS03450	RLOC_00000606	44.0252	0.130628	1.23226	0.106006	0.915577	0.955349	52.2607	-0.396971	1.31815	-0.301157	0.763295	0.876855	46.4086	1.67727	0.986557	1.70013	0.0891069	0.282114
dppF	dppF	dppF	STMMW_RS18720	T_RS19785	STM3626	LT2	3810342-3811367	TY2	4016510-4017523	D23	3833217-3834230	STM3626	RLOC_00003027	T_RS19785	RLOC_00003474	STMMW_RS18720	RLOC_00003271	17.7073	-1.51759	1.16743	-1.29994	0.19362	0.370837	11.8989	-0.417703	1.14494	-0.364825	0.715242	0.847337	30.2073	-1.61134	0.999272	-1.61251	0.106851	0.313778
emrB	emrB	emrB	STMMW_RS14405	T_RS13785	STM2815	LT2	2962959-2964509	TY2	2801719-2803257	D23	2955952-2957490	STM2815	RLOC_00002350	T_RS13785	RLOC_00002419	STMMW_RS14405	RLOC_00002528	25.9965	-2.75662	0.98231	-2.80626	0.00501203	0.026539	10.6595	-1.20206	1.12887	-1.06483	0.286951	0.498337	12.6569	-0.961213	1.31687	-0.729925	0.465436	1
emtA	emtA	emtA	STMMW_RS09235	T_RS05505	STM1799	LT2	1898010-1898634	TY2	1160902-1161513	D23	1890531-1891142	STM1799	RLOC_00001523	T_RS05505	RLOC_00000959	STMMW_RS09235	RLOC_00001651	121.752	1.82595	0.865354	2.11006	0.0348531	0.112278	108.114	2.70642	0.957576	2.82632	0.00470856	0.0245742	86.6704	0.61021	0.669493	0.911451	0.362058	0.624477
entE	entE	entE	STMMW_RS03305	T_RS11575	STM0596	LT2	657432-659053	TY2	2337933-2339543	D23	696250-697860	STM0596	RLOC_00000511	T_RS11575	RLOC_00002014	STMMW_RS03305	RLOC_00000582	104.385	1.84297	0.80675	2.28443	0.022346	0.082185	58.247	1.12407	0.825878	1.36107	0.173493	0.354977	99.8568	1.73914	0.832638	2.08871	0.0367341	0.159858
entF	entF	entF	STMMW_RS03265	T_RS11615	STM0588	LT2	645454-649349	TY2	2347636-2351520	D23	684272-688156	STM0588	RLOC_00000505	T_RS11615	RLOC_00002020	STMMW_RS03265	RLOC_00000576	26.9297	5.15297	1.79789	2.86612	0.00415534	0.0230065	40.1101	6.74196	1.42171	4.74213	2.11e-06	3.35e-05	41.4392	3.13732	0.916911	3.42162	0.00062249	0.00893074
eutA	eutA	eutA	STMMW_RS12820	T_RS02015	STM2459	LT2	2568623-2570040	TY2	474470-475873	D23	2592290-2593693	STM2459	RLOC_00002061	T_RS02015	RLOC_00000369	STMMW_RS12820	RLOC_00002242	18.7258	1.77831	1.08507	1.63889	0.101236	0.239929	27.7368	2.28588	1.74714	1.30836	0.190752	0.377754	51.473	0.489181	0.890715	0.549201	0.582868	0.785949
fabG	fabG	fabG	STMMW_RS06185	T_RS08780	STM1195	LT2	1279203-1279947	TY2	1791556-1792290	D23	1275023-1275757	STM1195	RLOC_00001011	T_RS08780	RLOC_00001527	STMMW_RS06185	RLOC_00001094	149.079	0.870149	0.466832	1.86394	0.0623296	0.169595	76.1293	-0.0808748	0.710214	-0.113874	0.909338	0.955225	121.172	1.46371	0.705296	2.07532	0.0379573	0.162876
fadE	yafH	fadE	STMMW_RS01590	T_RS12905	STM0309	LT2	352598-355058	TY2	2616726-2619170	D23	352568-355012	STM0309	RLOC_00000259	T_RS12905	RLOC_00002264	STMMW_RS01590	RLOC_00000280	133.91	0.722186	0.535102	1.34962	0.177137	0.34983	312.202	-1.16962	0.594021	-1.96899	0.0489539	0.146862	195.789	-3.48245	0.923557	-3.7707	NA	1
feoA	feoA	feoA	STMMW_RS18115	T_RS20345	STM3505	LT2	3663893-3664128	TY2	4151121-4151348	D23	3686962-3687189	STM3505	RLOC_00002924	T_RS20345	RLOC_00003571	STMMW_RS18115	RLOC_00003168	98.213	1.81858	0.708481	2.56686	0.0102623	0.0457733	108.257	1.37945	0.740542	1.86276	0.0624965	0.172806	90.01	1.36689	1.02035	1.33963	0.180365	0.428632
ffs	ffs	ffs	STMMW_RS23690	T_RS23660	STM0467	LT2	524427-524542	TY2	2463713-2463809	D23	564936-565032	id-STM0467	RLOC_00000401	id-T_RS23660	RLOC_00002127	id-STMMW_RS23690	RLOC_00000467	82.1709	-2.20249	0.567978	-3.87778	0.000105415	0.00126608	46.2406	-1.45721	0.799073	-1.82362	0.068209	0.184044	121.832	-3.67793	0.69226	-5.31293	1.08e-07	9.38e-06
fimA	fimA	fimA	STMMW_RS03050	T_RS11800	STM0543	LT2	604107-604675	TY2	2384470-2385024	D23	642925-643482	STM0543	RLOC_00000468	T_RS11800	RLOC_00002057	STMMW_RS03050	RLOC_00000536	126.563	1.92229	0.720845	2.66672	0.00765958	0.0367214	744.799	0.432072	0.739046	0.584634	0.558794	0.739627	31.8495	0.587723	1.44471	0.406809	NA	1
fimF	fimF	fimF	STMMW_RS03075	T_RS11775	STM0548	LT2	609684-610213	TY2	2378933-2379451	D23	648502-649020	STM0548	RLOC_00000473	T_RS11775	RLOC_00002052	STMMW_RS03075	RLOC_00000541	15.0374	-0.880603	1.54358	-0.570494	NA	1	14.0352	-3.69092	2.16485	-1.70493	0.0882069	0.220849	53.9827	-1.36572	1.02473	-1.33276	0.182611	0.431561
fis	fis	fis	STMMW_RS17515	T_RS16745	STM3385	LT2	3556262-3556565	TY2	3395358-3395654	D23	3579401-3579697	STM3385	RLOC_00002823	T_RS16745	RLOC_00002944	STMMW_RS17515	RLOC_00003062	121.59	-0.765876	1.27965	-0.598504	0.549504	0.720762	158.835	2.15336	0.717582	3.00086	0.0026922	0.0161295	106.243	0.496873	0.662096	0.750454	0.452981	0.697058
flgD	flgD	flgD	STMMW_RS06085	T_RS08875	STM1176	LT2	1259061-1259771	TY2	1811127-1811825	D23	1254883-1255581	STM1176	RLOC_00000994	T_RS08875	RLOC_00001546	STMMW_RS06085	RLOC_00001075	62.8876	-3.7102	1.03253	-3.59332	0.000326494	0.00314545	36.55	-9.68843	1.39932	-6.92369	4.4e-12	2e-10	46.991	-1.68365	0.761631	-2.21059	0.0270642	0.131345
flgE	flgE	flgE	STMMW_RS06090	T_RS08870	STM1177	LT2	1259786-1261009	TY2	1809889-1811100	D23	1255608-1256819	STM1177	RLOC_00000995	T_RS08870	RLOC_00001545	STMMW_RS06090	RLOC_00001076	44.2213	-3.59542	1.15331	-3.11747	0.00182412	0.0120356	52.0381	-1.37158	1.25246	-1.09511	0.27347	0.483193	52.4638	-0.755725	1.17189	-0.644874	0.519009	0.74411
flgF	flgF	flgF	STMMW_RS06095	T_RS08865	STM1178	LT2	1261017-1261785	TY2	1809113-1809868	D23	1256840-1257595	STM1178	RLOC_00000996	T_RS08865	RLOC_00001544	STMMW_RS06095	RLOC_00001077	10.4814	-2.81147	1.84036	-1.52767	0.126594	0.279221	9.26619	-0.778123	2.01404	-0.386349	0.699238	0.836999	15.1277	-0.162723	1.31705	-0.123551	0.901671	1
flgI	flgI	flgI	STMMW_RS06110	T_RS08850	STM1181	LT2	1263337-1264443	TY2	1806455-1807552	D23	1259156-1260253	STM1181	RLOC_00000999	T_RS08850	RLOC_00001541	STMMW_RS06110	RLOC_00001080	139.898	-4.02071	0.632429	-6.35757	2.05e-10	1.33e-08	72.4473	-2.80736	1.94622	-1.44247	NA	1	161.876	-2.23639	1.06896	-2.09212	0.0364281	0.159088
flgL	flgL	flgL	STMMW_RS06125	T_RS08835	STM1184	LT2	1267119-1268087	TY2	1802811-1803764	D23	1262944-1263897	STM1184	RLOC_00001001	T_RS08835	RLOC_00001539	STMMW_RS06125	RLOC_00001082	32.2932	-1.48243	1.29292	-1.14657	0.25156	0.443807	73.1821	1.0239	0.487856	2.09879	0.0358358	0.115654	96.6285	1.07024	0.605115	1.76866	0.0769507	0.260435
fliA	fliA	fliA	STMMW_RS09975	T_RS04710	STM1956	LT2	2044744-2045477	TY2	1016788-1017507	D23	2028257-2028976	STM1956	RLOC_00001665	T_RS04710	RLOC_00000813	STMMW_RS09975	RLOC_00001790	84.806	-2.76731	0.95086	-2.91033	0.00361052	0.0204343	109.246	-0.15631	1.33145	-0.117399	0.906544	0.95388	156.601	-0.303589	0.666235	-0.455679	0.648621	0.831961
fliI	fliI	fliI	STMMW_RS10055	T_RS04635	STM1972	LT2	2059886-2061276	TY2	1001603-1002973	D23	2043407-2044777	STM1972	RLOC_00001676	T_RS04635	RLOC_00000803	STMMW_RS10055	RLOC_00001801	26.2401	-4.27187	1.06298	-4.01878	5.85e-05	0.000779767	50.9724	0.486475	1.95904	0.248323	0.803884	0.902159	88.1917	0.00619786	0.685712	0.00903858	0.992788	0.994971
fliJ	fliJ	fliJ	STMMW_RS10060	T_RS04630	STM1973	LT2	2061282-2061741	TY2	1001138-1001581	D23	2044799-2045242	STM1973	RLOC_00001677	T_RS04630	RLOC_00000802	STMMW_RS10060	RLOC_00001802	68.2782	-3.58952	0.704681	-5.09382	3.51e-07	1.03e-05	96.0851	-0.652271	1.61572	-0.403702	NA	1	197.667	-0.0225812	0.486366	-0.0464284	0.962969	0.980925
fliL	fliL	fliL	STMMW_RS10070	T_RS04620	STM1975	LT2	2063043-2063527	TY2	999340-999807	D23	2046561-2047028	STM1975	RLOC_00001678	T_RS04620	RLOC_00000801	STMMW_RS10070	RLOC_00001803	28.5752	-1.66057	1.23076	-1.34922	0.177266	0.34983	20.0181	-2.47006	1.51763	-1.62758	0.103614	0.247787	26.9807	-0.803948	1.4727	-0.545899	NA	1
flk	flk	flk	STMMW_RS12360	T_RS02495	STM2371	LT2	2483580-2484595	TY2	565096-566097	D23	2507261-2508262	STM2371	RLOC_00001985	T_RS02495	RLOC_00000453	STMMW_RS12360	RLOC_00002159	31.7678	0.9398	1.37398	0.683996	0.493978	0.678225	30.464	1.05367	1.34532	0.783208	0.433505	0.635264	54.8251	1.68622	0.763556	2.20837	0.0272184	0.131943
folA	folA	folA	STMMW_RS00445	T_RS00445	STM0087	LT2	100826-101318	TY2	100644-101123	D23	100840-101319	STM0087	RLOC_00000080	T_RS00445	RLOC_00000086	STMMW_RS00445	RLOC_00000082	144.679	0.276484	0.909459	0.304009	0.761121	0.864816	257.116	1.1508	0.980256	1.17398	0.240405	0.444544	93.2582	0.461796	1.0205	0.452519	0.650895	0.833623
folB	folB	folB	STMMW_RS16400	T_RS15860	STM3206	LT2	3371493-3371861	TY2	3214482-3214844	D23	3362730-3363089	STM3206	RLOC_00002665	T_RS15860	RLOC_00002778	STMMW_RS16400	RLOC_00002866	55.5981	0.806228	0.952415	0.846509	0.397269	0.590652	33.0284	0.653083	1.30707	0.499654	0.617319	0.780576	63.62	-0.181592	0.871503	-0.208367	0.834943	0.9239
frsA	yafA	frsA	STMMW_RS01635	T_RS12860	STM0318	LT2	363212-364471	TY2	2607340-2608584	D23	363197-364441	STM0318	RLOC_00000267	T_RS12860	RLOC_00002256	STMMW_RS01635	RLOC_00000288	185.245	-2.54744	0.907127	-2.80825	0.00498109	0.0264359	149.691	-2.66393	1.03372	-2.57702	NA	1	176.793	-0.97328	0.808117	-1.20438	0.228443	0.492609
galM	galM	galM	STMMW_RS04210	T_RS10760	STM0773	LT2	837342-838395	TY2	2178114-2179154	D23	875990-877030	STM0773	RLOC_00000659	T_RS10760	RLOC_00001875	STMMW_RS04210	RLOC_00000739	36.9263	-1.05627	1.31438	-0.803622	0.421615	0.614567	39.2709	-1.42387	1.81305	-0.785343	0.432253	0.634104	52.0282	-1.25488	0.950909	-1.31966	0.186948	0.437443
gapA	epd	gapA	STMMW_RS15710	T_RS15155	STM3070	LT2	3231883-3233099	TY2	3080608-3081654	D23	3223136-3224182	STM3070	RLOC_00002548	T_RS15155	RLOC_00002653	STMMW_RS15710	RLOC_00002743	2149.62	-1.66386	0.545193	-3.05188	0.00227413	0.0143107	2066.42	-1.48638	0.61898	-2.40134	0.0163353	0.0645136	1546.81	-1.47271	0.555725	-2.65008	0.00804728	0.0571491
gldA	gldA	gldA	STMMW_RS21135	T_RS17830	STM4108	LT2	4322716-4323833	TY2	3605468-3606571	D23	4345458-4346561	STM4108	RLOC_00003436	T_RS17830	RLOC_00003129	STMMW_RS21135	RLOC_00003698	164.264	0.255193	0.556529	0.458544	0.646562	0.790966	38.5334	-0.678529	0.667299	-1.01683	0.309234	0.520479	116.241	-1.77445	0.720184	-2.46389	0.0137438	0.0828324
glnQ	glnQ	glnQ	STMMW_RS04485	T_RS10485	STM0828	LT2	894745-895482	TY2	2121816-2122538	D23	933394-934116	STM0828	RLOC_00000700	T_RS10485	RLOC_00001833	STMMW_RS04485	RLOC_00000781	138.17	-0.648033	0.725878	-0.892758	0.371987	0.566393	98.0577	-0.573406	0.703896	-0.814619	0.415291	0.619222	76.392	-0.921818	0.929724	-0.991496	0.321443	0.587337
glyA		NA		T_RS17860				TY2	3612721-3613980					T_RS17860	RLOC_00003134	NA	NA	NA	NA	NA	NA	NA	NA	NA	NA	NA	NA	NA	NA	274.286	0.698006	0.649685	1.07438	0.282654	0.551407
gpmA	gpmA	gpmA	STMMW_RS04205	T_RS10765	STM0772	LT2	836366-837131	TY2	2179378-2180130	D23	875014-875766	STM0772	RLOC_00000658	T_RS10765	RLOC_00001877	STMMW_RS04205	RLOC_00000737	412.284	1.37406	0.677874	2.02701	0.0426616	0.129274	296.092	0.600837	0.490417	1.22515	0.220517	0.418253	327.742	0.826829	0.60164	1.37429	0.169351	0.413053
groES	mopB	groES	STMMW_RS22255	T_RS22300	STM4329	LT2	4574776-4575083	TY2	4534170-4534463	D23	4596762-4597055	STM4329	RLOC_00003618	T_RS22300	RLOC_00003879	STMMW_RS22255	RLOC_00003890	1123	0.432748	0.661129	0.654558	0.512752	0.692884	712.246	0.744772	0.398147	1.8706	0.061401	0.170577	568.171	-0.903217	0.809068	-1.11637	0.264265	0.533159
helD	helD	helD	STMMW_RS05580	T_RS09405	STM1075	LT2	1166406-1168476	TY2	1903289-1905343	D23	1163124-1165178	STM1075	RLOC_00000902	T_RS09405	RLOC_00001651	STMMW_RS05580	RLOC_00000973	91.9838	-0.643536	0.510075	-1.26165	0.207075	0.388787	65.397	-1.04199	1.01705	-1.02453	NA	1	71.9321	-0.563883	0.60484	-0.932284	0.35119	0.617335
hemG	hemG	hemG	STMMW_RS20515	T_RS16820	STM3987	LT2	4195137-4195694	TY2	3409480-3410025	D23	4218010-4218555	STM3987	RLOC_00003332	T_RS16820	RLOC_00002959	STMMW_RS20515	RLOC_00003589	112.715	0.780021	0.751034	1.0386	0.298993	0.494502	48.9338	-0.504005	0.949025	-0.531077	0.595366	0.765709	172.466	0.488068	0.523114	0.933004	0.350818	0.61719
hflB	hflB	hflB	STMMW_RS17055	T_RS16290	STM3296	LT2	3464697-3466631	TY2	3304708-3306642	D23	3487825-3489759	STM3296	RLOC_00002748	T_RS16290	RLOC_00002864	STMMW_RS17055	RLOC_00002982	2164.89	0.742139	0.469771	1.57979	0.114155	0.259352	2259.02	0.459108	0.242271	1.89501	0.0580905	0.163803	2464.15	0.615246	0.525441	1.17091	0.241633	0.508444
hscB	hscB	hscB	STMMW_RS13220	T_RS01595	STM2540	LT2	2680060-2680608	TY2	360246-360761	D23	2704439-2704954	STM2540	RLOC_00002132	T_RS01595	RLOC_00000288	STMMW_RS13220	RLOC_00002318	81.1027	0.168391	0.663662	0.25373	0.799704	0.884352	97.5537	0.80868	0.869518	0.930032	0.352354	0.559192	118.509	0.632865	0.984667	0.64272	0.520406	0.74467
hycD	hycD	hycD	STMMW_RS14585	T_RS13965	STM2850	LT2	2995625-2996561	TY2	2834368-2835291	D23	2988606-2989529	STM2850	RLOC_00002379	T_RS13965	RLOC_00002450	STMMW_RS14585	RLOC_00002559	6.84334	-0.0742316	1.34025	-0.0553862	0.955831	1	11.7139	2.23857	1.22894	1.82154	0.0685255	0.184536	51.445	-0.0370256	0.915993	-0.0404213	0.967757	0.983452
hycE	hycE	hycE	STMMW_RS14580	T_RS13960	STM2849	LT2	2993898-2995607	TY2	2832641-2834350	D23	2986879-2988588	STM2849	RLOC_00002378	T_RS13960	RLOC_00002449	STMMW_RS14580	RLOC_00002558	20.7052	-1.63861	0.918017	-1.78494	0.0742707	0.19222	18.2138	1.18008	1.28334	0.919543	NA	1	51.7233	0.280037	0.88151	0.317679	0.750729	0.887092
iacP	iacP	iacP	STMMW_RS14740	T_RS14120	STM2881	LT2	3024419-3024672	TY2	2862279-2862527	D23	3017400-3017648	STM2881	RLOC_00002399	T_RS14120	RLOC_00002470	STMMW_RS14740	RLOC_00002579	1103.86	0.690638	0.428237	1.61275	0.1068	0.248517	1055.87	0.284703	0.33546	0.848693	0.396052	0.604393	707.672	2.70026	0.514392	5.24943	1.53e-07	1.23e-05
ksgA	ksgA	ksgA	STMMW_RS00460	T_RS00460	STM0090	LT2	102663-103484	TY2	102458-103279	D23	102664-103485	STM0090	RLOC_00000083	T_RS00460	RLOC_00000089	STMMW_RS00460	RLOC_00000085	410.622	-1.90345	1.29077	-1.47466	0.140304	0.298608	454.409	-1.23963	0.790168	-1.56881	NA	1	238.791	-1.18389	0.619846	-1.90998	0.0561359	0.21515
lamB	lamB	lamB	STMMW_RS21745	T_RS21035	STM4231	LT2	4452083-4453452	TY2	4281851-4283209	D23	4474789-4476147	STM4231	RLOC_00003536	T_RS21035	RLOC_00003692	STMMW_RS21745	RLOC_00003804	886.544	-2.7527	0.782664	-3.51709	0.0004363	0.00393011	807.963	-0.660021	0.536351	-1.23058	0.218481	0.415345	627.49	0.749388	0.607538	1.23348	0.217396	0.47996
lfpB		NA		T_RS18610				TY2	3766760-3767458					T_RS18610	RLOC_00003269	NA	NA	NA	NA	NA	NA	NA	NA	NA	NA	NA	NA	NA	NA	250.622	1.3724	0.63744	2.15299	0.0313194	0.144981
ligA	lig	ligA	STMMW_RS12655	T_RS02175	STM2427	LT2	2539000-2541025	TY2	503087-505102	D23	2562667-2564682	STM2427	RLOC_00002034	T_RS02175	RLOC_00000396	STMMW_RS12655	RLOC_00002214	300.365	1.57282	0.555868	2.82949	0.0046623	0.0250612	177.702	1.52227	0.786576	1.93531	0.0529522	0.155139	282.08	1.22893	0.648995	1.89358	0.0582805	0.218796
livF	livF	livF	STMMW_RS18380	T_RS20150	STM3560	LT2	3728666-3729389	TY2	4101278-4101991	D23	3751527-3752240	STM3560	RLOC_00002970	T_RS20150	RLOC_00003537	STMMW_RS18380	RLOC_00003214	14.8931	0.897123	1.05039	0.854083	0.393059	0.586046	17.244	1.77373	1.39521	1.2713	NA	1	39.9694	1.86808	1.11022	1.68263	0.0924474	0.288796
livG	livG	livG	STMMW_RS18385	T_RS20145	STM3561	LT2	3729381-3730161	TY2	4100509-4101276	D23	3752242-3753009	STM3561	RLOC_00002971	T_RS20145	RLOC_00003536	STMMW_RS18385	RLOC_00003215	109.877	4.2448	1.19468	3.55307	0.000380764	0.00355482	61.0452	3.1162	0.893173	3.48891	0.000484993	0.00392845	109.141	0.88253	0.849414	1.03899	0.298811	0.566133
livM	livM	livM	STMMW_RS18390	T_RS20140	STM3562	LT2	3730145-3731439	TY2	4099235-4100512	D23	3753006-3754283	STM3562	RLOC_00002971	T_RS20140	RLOC_00003536	STMMW_RS18390	RLOC_00003215	25.0395	0.835957	0.961138	0.869758	0.384433	0.578158	43.2605	2.62406	1.17407	2.235	0.0254171	0.0905156	105.112	0.712242	0.782292	0.910456	0.362582	0.624732
lldD	lldD	lldD	STMMW_RS19065	T_RS19460	STM3694	LT2	3888334-3889539	TY2	3945109-3946299	D23	3911214-3912404	STM3694	RLOC_00003084	T_RS19460	RLOC_00003415	STMMW_RS19065	RLOC_00003331	11.0067	1.65377	1.20981	1.36696	0.171637	0.341939	19.2558	0.55301	0.972132	0.568863	0.569449	0.748599	50.8791	-0.45746	0.852082	-0.536873	0.591356	0.792897
lolA	lolA	lolA	STMMW_RS04965	T_RS10045	STM0961	LT2	1041561-1042183	TY2	2028381-2028995	D23	1037504-1038118	STM0961	RLOC_00000809	T_RS10045	RLOC_00001752	STMMW_RS04965	RLOC_00000872	43.9603	-1.95351	0.979628	-1.99413	0.0461377	0.136753	66.4215	-0.0529293	2.058	-0.0257188	0.979482	0.991239	40.3531	-2.62937	1.45159	-1.81138	0.0700827	0.246592
lolB	lolB	lolB	STMMW_RS09130	T_RS05615	STM1778	LT2	1876001-1876641	TY2	1182883-1183506	D23	1868539-1869162	STM1778	RLOC_00001507	T_RS05615	RLOC_00000975	STMMW_RS09130	RLOC_00001635	34.496	0.834268	0.691614	1.20626	0.227717	0.416097	31.8696	0.310484	1.56147	0.198841	0.842387	0.919392	39.0243	-0.570042	1.1933	-0.477703	0.632862	0.822894
lolD	ycfV	STMMW_RS06300	STMMW_RS06300	T_RS08665	STM1218	LT2	1303848-1304562	TY2	1767123-1767824	D23	1299671-1300372	STM1218	RLOC_00001030	T_RS08665	RLOC_00001508	STMMW_RS06300	RLOC_00001113	73.7257	0.25947	0.850767	0.304984	0.760378	0.864185	60.262	-0.95967	1.12789	-0.850855	0.39485	0.603897	75.4456	0.6877	1.11369	0.617496	0.536908	0.755287
lpfA		NA		T_RS18605				TY2	3766087-3766662					T_RS18605	RLOC_00003268	NA	NA	NA	NA	NA	NA	NA	NA	NA	NA	NA	NA	NA	NA	122.477	0.607576	0.787978	0.771057	0.440673	0.688562
lplA	lplA	NA		T_RS23475	STM4576	LT2	4831431-4832460	TY2	4766131-4767147			STM4576	RLOC_00003834	T_RS23475	RLOC_00004098	NA	NA	NA	NA	NA	NA	NA	NA	422.465	1.45438	0.762933	1.9063	0.0566119	0.161649	314.295	0.150302	0.491001	0.306113	0.759519	0.893236
lpxD	lpxD	lpxD	STMMW_RS01145	T_RS01140	STM0226	LT2	265391-266431	TY2	262278-263303	D23	265397-266422	STM0226	RLOC_00000192	T_RS01140	RLOC_00000205	STMMW_RS01145	RLOC_00000204	442.28	-1.55184	0.527202	-2.94354	0.00324484	0.0188142	456.377	-2.58825	0.505603	-5.11914	3.07e-07	6.15e-06	175.142	-1.39904	0.625831	-2.23548	0.0253856	0.125777
malG	malG	malG	STMMW_RS21725	T_RS21015	STM4227	LT2	4446763-4447669	TY2	4276519-4277409	D23	4469458-4470348	STM4227	RLOC_00003532	T_RS21015	RLOC_00003688	STMMW_RS21725	RLOC_00003800	2104.39	-1.4695	0.889675	-1.65173	0.0985895	0.23596	1589.58	-0.960304	0.340837	-2.81749	0.00484006	0.0251817	390.343	0.417101	0.597997	0.697497	0.485492	0.724015
mdoD	ydcG	mdoD	STMMW_RS08335	T_RS07800	STM1622	LT2	1709821-1711494	TY2	1585323-1586978	D23	1702342-1703997	STM1622	RLOC_00001370	T_RS07800	RLOC_00001340	STMMW_RS08335	RLOC_00001478	250.706	0.609346	0.531755	1.14591	0.25183	0.443807	355.428	1.20136	0.578721	2.07589	0.0379042	0.120633	429.49	-0.462515	0.484187	-0.955242	0.339455	0.605237
mdoG	mdoG	mdoG	STMMW_RS05955	T_RS09005	STM1150	LT2	1236311-1237942	TY2	1832954-1834489	D23	1232217-1233752	STM1150	RLOC_00000970	T_RS09005	RLOC_00001572	STMMW_RS05955	RLOC_00001049	375.888	-0.398713	0.533503	-0.747348	0.454853	0.6429	551.288	0.284975	0.793306	0.359225	0.719427	0.849129	296.419	-0.390602	0.63315	-0.616919	0.537288	0.755361
metG	metG	metG	STMMW_RS11265	T_RS03545	STM2155	LT2	2249717-2251770	TY2	786583-788616	D23	2273395-2275428	STM2155	RLOC_00001807	T_RS03545	RLOC_00000634	STMMW_RS11265	RLOC_00001972	214.167	-0.767377	0.460447	-1.66659	0.095596	0.230443	206.055	0.0545024	0.675832	0.0806449	0.935724	0.968791	112.646	-0.843598	1.12335	-0.750968	0.452672	0.697058
metL	metL	metL	STMMW_RS21095	T_RS17875	STM4101	LT2	4310878-4313321	TY2	3617767-3620199	D23	4333631-4336063	STM4101	RLOC_00003429	T_RS17875	RLOC_00003138	STMMW_RS21095	RLOC_00003690	101.107	1.30019	0.736746	1.76477	0.0776019	0.197954	122.663	2.68252	0.686261	3.9089	9.27e-05	0.000941077	129.155	1.38226	0.565033	2.44634	0.0144316	0.085645
metQ	yaeC	metQ	STMMW_RS01240	T_RS01245	STM0245	LT2	285524-286351	TY2	283812-284627	D23	285510-286325	STM0245	RLOC_00000205	T_RS01245	RLOC_00000221	STMMW_RS01240	RLOC_00000218	110.691	-2.01049	0.983221	-2.0448	0.0408748	0.125566	135.887	-0.568913	0.799018	-0.712014	0.476456	0.672902	66.8842	-2.62862	0.981048	-2.6794	0.00737541	0.0537208
moaA	moaA	STMMW_RS04355	STMMW_RS04355	T_RS10610	STM0802	LT2	870632-871630	TY2	2144884-2145873	D23	909290-910279	STM0802	RLOC_00000681	T_RS10610	RLOC_00001852	STMMW_RS04355	RLOC_00000761	337.257	-0.489728	0.787776	-0.621659	0.534166	0.710168	244.109	-0.213484	0.442597	-0.482345	0.629561	0.789771	597.437	0.223023	0.591098	0.377303	0.705948	0.866581
moaD	moaD	moaD	STMMW_RS04370	T_RS10595	STM0805	LT2	872632-872890	TY2	2143624-2143875	D23	911288-911539	STM0805	RLOC_00000683	T_RS10595	RLOC_00001850	STMMW_RS04370	RLOC_00000763	16.9504	-2.56252	1.51302	-1.69365	0.0903321	0.222193	15.1063	0.737573	2.10884	0.349754	NA	1	74.9364	-0.720903	1.16937	-0.616487	0.537573	0.755475
moaE	moaE	moaE	STMMW_RS04375	T_RS10590	STM0806	LT2	872879-873344	TY2	2143170-2143622	D23	911541-911993	STM0806	RLOC_00000684	T_RS10590	RLOC_00001849	STMMW_RS04375	RLOC_00000764	3.21185	-2.18004	2.54914	-0.855208	0.392436	1	8.537	1.21651	2.3069	0.527336	NA	1	32.2568	0.74236	1.06265	0.698593	0.484806	0.724015
mobA	mobA	mobA	STMMW_RS20550	T_RS18430	STM3994	LT2	4202209-4202805	TY2	3728210-3728794	D23	4224963-4225547	STM3994	RLOC_00003338	T_RS18430	RLOC_00003233	STMMW_RS20550	RLOC_00003596	37.413	-0.496658	0.850013	-0.584294	0.559022	0.726257	37.4127	-0.286254	1.14203	-0.250654	0.802082	0.90087	43.0783	-1.06151	0.996939	-1.06477	0.286981	0.555326
modB	modB	modB	STMMW_RS04255	T_RS10715	STM0782	LT2	846432-847140	TY2	2169356-2170045	D23	885099-885788	STM0782	RLOC_00000666	T_RS10715	RLOC_00001868	STMMW_RS04255	RLOC_00000745	8.38016	-0.0610098	1.39222	-0.043822	0.965046	0.981848	4.78836	-0.107972	2.18074	-0.0495114	0.960512	0.982028	21.7573	1.04782	0.953205	1.09926	0.271654	0.541148
motB	motB	motB	STMMW_RS09810	T_RS04875	STM1922	LT2	2019195-2020132	TY2	1041387-1042316	D23	2002708-2003637	STM1922	RLOC_00001639	T_RS04875	RLOC_00000839	STMMW_RS09810	RLOC_00001763	73.8411	0.0195369	0.56776	0.0344105	0.97255	0.985369	101.231	1.25653	0.917094	1.37012	0.170649	0.351246	79.8523	0.363017	0.919084	0.394977	0.69286	0.85997
napB	napB	napB	STMMW_RS11785	T_RS03085	STM2256	LT2	2354294-2354743	TY2	693018-693467	D23	2377961-2378410	STM2256	RLOC_00001894	T_RS03085	RLOC_00000547	STMMW_RS11785	RLOC_00002065	86.2294	-2.90798	0.681088	-4.26961	1.96e-05	0.000315775	42.556	-1.41316	1.27533	-1.10807	0.26783	0.476488	76.0035	-0.886713	1.30153	-0.681287	0.49569	0.729832
nepI	yicM	nepI	STMMW_RS19470	T_RS19035	STM3776	LT2	3977397-3978602	TY2	3855707-3856900	D23	4000260-4001453	STM3776	RLOC_00003158	T_RS19035	RLOC_00003337	STMMW_RS19470	RLOC_00003410	39.8978	0.205161	0.961714	0.213329	0.831071	0.905266	96.9565	3.30964	1.21066	2.73375	0.00626175	0.0305399	57.5787	0.835649	0.715198	1.16842	0.242639	0.509275
nlpD	nlpD	nlpD	STMMW_RS14960	T_RS14330	STM2925	LT2	3066556-3067808	TY2	2901991-2903112	D23	3059537-3060670	STM2925	RLOC_00002428	T_RS14330	RLOC_00002499	STMMW_RS14960	RLOC_00002609	880.155	0.641775	0.430159	1.49195	0.135713	0.292876	1085.22	0.697616	0.269175	2.59168	0.00955076	0.0427456	1010.08	-0.422551	0.572732	-0.737782	0.460647	0.704276
nrdI	nrdI	STMMW_RS14360	STMMW_RS14360	T_RS13740	STM2806	LT2	2952092-2952513	TY2	2790852-2791262	D23	2945084-2945494	STM2806	RLOC_00002343	T_RS13740	RLOC_00002412	STMMW_RS14360	RLOC_00002520	23.2338	4.34171	1.32477	3.27733	0.00104795	0.00793619	8.98038	1.98813	2.43182	0.817551	NA	1	17.8197	-0.524218	1.48632	-0.352696	0.724316	1
nudC	yjaD	nudC	STMMW_RS21410	T_RS17590	STM4166	LT2	4383327-4384117	TY2	3554089-3554862	D23	4406082-4406855	STM4166	RLOC_00003484	T_RS17590	RLOC_00003082	STMMW_RS21410	RLOC_00003751	24.9868	-0.776158	0.85101	-0.912044	0.361746	0.554904	16.9878	-0.651591	0.854536	-0.762508	0.445757	0.646793	62.4362	0.89117	0.637174	1.39863	0.161924	0.404431
nusA	nusA	nusA	STMMW_RS17005	T_RS16250	STM3287	LT2	3456320-3457839	TY2	3297619-3299121	D23	3478737-3480239	STM3287	RLOC_00002740	T_RS16250	RLOC_00002857	STMMW_RS17005	RLOC_00002973	1022.43	0.925368	0.551423	1.67815	0.0933185	0.226957	726.153	1.13652	0.454508	2.50055	0.0124	0.0517941	599.494	0.81369	0.466514	1.74419	0.081126	0.266727
nusB	nusB	nusB	STMMW_RS02440	T_RS12420	STM0418	LT2	471516-471947	TY2	2516946-2517365	D23	512030-512449	STM0418	RLOC_00000356	T_RS12420	RLOC_00002174	STMMW_RS02440	RLOC_00000420	32.9535	-0.0110681	1.06734	-0.0103698	0.991726	0.994354	32.3947	1.15428	0.851832	1.35506	0.175398	0.357636	54.465	1.31359	0.736039	1.78468	0.0743135	0.255363
nusG	nusG	nusG	STMMW_RS21320	T_RS17675	STM4148	LT2	4362404-4362960	TY2	3573921-3574466	D23	4385153-4385698	STM4148	RLOC_00003470	T_RS17675	RLOC_00003096	STMMW_RS21320	RLOC_00003735	511.685	0.463607	0.61513	0.753674	0.451045	0.639477	338.105	0.524424	0.535034	0.980171	0.327002	0.537971	658.151	0.524644	0.466965	1.12352	0.261218	0.529289
obgE	yhbZ	obgE	STMMW_RS17085	T_RS16320	STM3301	LT2	3470226-3471410	TY2	3310236-3311408	D23	3493354-3494526	STM3301	RLOC_00002753	T_RS16320	RLOC_00002870	STMMW_RS17085	RLOC_00002988	801.292	0.400404	0.43314	0.924422	0.355266	0.550064	580.509	0.46366	0.540724	0.857479	0.39118	0.601044	737.175	0.4876	0.590025	0.826407	0.408574	0.664687
ompL	yshA	ompL	STMMW_RS20655	T_RS18315	STM4016	LT2	4225023-4225726	TY2	3705287-3705979	D23	4247765-4248457	STM4016	RLOC_00003356	T_RS18315	RLOC_00003212	STMMW_RS20655	RLOC_00003616	33.9652	3.20253	1.05902	3.02406	0.00249406	0.0153984	30.4571	3.1357	1.06524	2.94365	0.00324367	0.0185333	86.5434	1.96045	0.841454	2.32983	0.0198149	0.106471
ompX	ompX	ompX	STMMW_RS04510	T_RS10460	STM0833	LT2	899528-900052	TY2	2117228-2117743	D23	938186-938701	STM0833	RLOC_00000704	T_RS10460	RLOC_00001829	STMMW_RS04510	RLOC_00000785	1613.41	0.740288	0.647351	1.14357	0.252804	0.445012	1376.35	2.12483	0.43264	4.91132	9.05e-07	1.65e-05	1261.25	-0.530786	0.444772	-1.19339	0.232717	0.497544
oppB	oppB	oppB	STMMW_RS08975	T_RS08440	STM1745	LT2	1838560-1839492	TY2	1714039-1714959	D23	1831081-1832001	STM1745	RLOC_00001480	T_RS08440	RLOC_00001466	STMMW_RS08975	RLOC_00001602	24.4477	0.330276	0.814947	0.405273	0.685277	0.815191	23.5251	-1.90858	1.78344	-1.07016	NA	1	37.2872	-1.7336	1.12752	-1.53754	0.124162	0.344661
oppD	oppD	oppD	STMMW_RS08965	T_RS08430	STM1743	LT2	1836618-1837638	TY2	1712098-1713105	D23	1829139-1830146	STM1743	RLOC_00001478	T_RS08430	RLOC_00001464	STMMW_RS08965	RLOC_00001600	40.3357	-0.385152	0.71958	-0.535245	0.592481	0.751417	39.9478	0.306176	0.916578	0.334042	0.738348	0.861045	78.6376	0.75548	1.08107	0.698826	0.484661	0.724015
pabB	pabB	pabB	STMMW_RS09365	T_RS05380	STM1824	LT2	1921151-1922527	TY2	1136998-1138362	D23	1914396-1915760	STM1824	RLOC_00001548	T_RS05380	RLOC_00000933	STMMW_RS09365	RLOC_00001678	61.8195	1.50033	0.723236	2.07447	0.0380354	0.118687	52.1104	0.28985	1.62192	0.178708	NA	1	40.1011	-0.104002	0.802709	-0.129563	0.896912	0.948714
pagP	pagP	pagP	STMMW_RS03465	T_RS11410	STM0628	LT2	692158-692730	TY2	2303580-2304152	D23	730965-731537	STM0628	RLOC_00000534	T_RS11410	RLOC_00001987	STMMW_RS03465	RLOC_00000608	117.621	0.621406	0.489846	1.26857	0.204593	0.38533	184.044	0.859945	0.513404	1.67499	0.093937	0.231812	57.0389	0.435048	1.17296	0.370898	0.710714	0.867697
pduC	pduC	pduC	STMMW_RS10690	T_RS04200	STM2040	LT2	2117950-2119619	TY2	927729-929393	D23	2141613-2143277	STM2040	RLOC_00001724	T_RS04200	RLOC_00000737	STMMW_RS10690	RLOC_00001885	7.84765	-0.696586	1.49292	-0.466593	0.640791	0.78641	44.1212	1.90568	1.58161	1.2049	0.228244	0.427801	37.345	1.20194	1.14841	1.04661	0.295279	0.563955
pduD	pduD	pduD	STMMW_RS10695	T_RS04195	STM2041	LT2	2119624-2120304	TY2	927044-927718	D23	2143288-2143962	STM2041	RLOC_00001725	T_RS04195	RLOC_00000736	STMMW_RS10695	RLOC_00001886	11.5354	-2.01728	1.08723	-1.85544	0.0635339	0.172197	70.84	2.18346	1.56917	1.39148	0.16408	0.341468	38.3116	0.895974	1.14083	0.78537	0.432237	0.682879
pduE	pduE	pduE	STMMW_RS10700	T_RS04190	STM2042	LT2	2120313-2120840	TY2	926508-927029	D23	2143977-2144498	STM2042	RLOC_00001726	T_RS04190	RLOC_00000735	STMMW_RS10700	RLOC_00001887	2.81175	-0.917741	2.1533	-0.426202	0.669961	1	2.61196	-3.91279	2.97236	-1.31639	0.188042	1	7.99417	1.76846	1.91473	0.923606	0.355691	1
pdxK	pdxK	pdxK	STMMW_RS12700	T_RS02130	STM2435	LT2	2547553-2548431	TY2	495473-496339	D23	2571220-2572086	STM2435	RLOC_00002041	T_RS02130	RLOC_00000388	STMMW_RS12700	RLOC_00002221	23.4238	1.81883	1.16585	1.56009	0.118738	0.266351	10.3084	-0.489206	1.31511	-0.371989	0.709901	0.844614	34.315	1.17822	1.12839	1.04416	0.296414	0.56484
pflA	pflA	pflA	STMMW_RS05010	T_RS10000	STM0970	LT2	1052691-1053515	TY2	2017077-2017874	D23	1048626-1049450	STM0970	RLOC_00000817	T_RS10000	RLOC_00001744	STMMW_RS05010	RLOC_00000881	473.253	-2.06895	0.545203	-3.79483	0.000147747	0.00165793	361.631	-1.27241	0.465058	-2.73603	0.00621861	0.0303654	165.581	0.0335053	0.696201	0.0481259	0.961616	0.98025
phoR	phoR	phoR	STMMW_RS02340	T_RS12525	STM0398	LT2	451540-452850	TY2	2536757-2538052	D23	492057-493352	STM0398	RLOC_00000336	T_RS12525	RLOC_00002196	STMMW_RS02340	RLOC_00000399	24.9554	2.22456	0.878252	2.53294	0.0113109	0.0495874	17.1978	2.38996	1.10215	2.16846	0.0301239	0.101569	21.01	1.03461	1.06319	0.973114	0.330496	0.596209
potG	potG	potG	STMMW_RS04740	T_RS10270	STM0878	LT2	949574-950721	TY2	2075946-2077079	D23	988233-989366	STM0878	RLOC_00000744	T_RS10270	RLOC_00001795	STMMW_RS04740	RLOC_00000828	13.6695	2.17801	1.1406	1.90953	0.0561936	0.157739	1.55311	-4.26037	3.05495	-1.39458	0.163143	1	12.0175	0.820862	1.56373	0.524939	0.599626	1
ppnK	yfjB	ppnK	STMMW_RS13955	T_RS13395	STM2683	LT2	2822288-2823181	TY2	2713434-2714312	D23	2848957-2849835	STM2683	RLOC_00002251	T_RS13395	RLOC_00002353	STMMW_RS13955	RLOC_00002447	159.546	-2.00017	0.835767	-2.39321	0.0167015	0.0666903	149.63	-1.00851	0.453566	-2.22351	0.0261813	0.0919838	141.113	-1.05217	0.860584	-1.22263	0.221471	0.4832
pssA	pssA	pssA	STMMW_RS13815	T_RS01300	STM2652	LT2	2792640-2794013	TY2	295239-296594	D23	2819311-2820666	STM2652	RLOC_00002224	T_RS01300	RLOC_00000232	STMMW_RS13815	RLOC_00002421	166.189	-2.18228	0.678731	-3.21524	0.00130336	0.00937772	220.112	-1.67768	1.10253	-1.52166	0.128095	0.289159	183.817	-1.00551	0.83349	-1.20639	0.227668	0.491684
putA	putA	putA	STMMW_RS05810	T_RS09145	STM1124	LT2	1207585-1211547	TY2	1859164-1863126	D23	1203564-1207526	STM1124	RLOC_00000945	T_RS09145	RLOC_00001603	STMMW_RS05810	RLOC_00001018	0.908119	0.436148	3.65926	0.11919	0.905125	1	13.2193	0.545218	2.6376	0.20671	NA	1	28.1842	-1.11179	1.2238	-0.908476	0.363627	0.625773
pyrG	pyrG	pyrG	STMMW_RS15100	T_RS14475	STM2953	LT2	3098752-3100399	TY2	2931591-2933228	D23	3090756-3092393	STM2953	RLOC_00002446	T_RS14475	RLOC_00002522	STMMW_RS15100	RLOC_00002629	297.449	0.0143332	0.575113	0.0249223	0.980117	0.989755	245.007	-0.467442	0.46363	-1.00822	0.313348	0.525128	295.778	-0.833524	0.899966	-0.926173	0.354356	0.619069
rcsA	rcsA	rcsA	STMMW_RS10105	T_RS04585	STM1982	LT2	2067341-2068047	TY2	994820-995443	D23	2050925-2051548	STM1982	RLOC_00001682	T_RS04585	RLOC_00000797	STMMW_RS10105	RLOC_00001807	65.0602	0.641505	1.20775	0.531155	0.595311	0.753037	47.0563	0.90888	1.90009	0.478335	0.632412	0.790706	73.6794	0.834741	1.08727	0.767742	0.442641	0.690118
recT		NA		T_RS23975				TY2	1093219-1093619					T_RS23975	RLOC_00000886	NA	NA	NA	NA	NA	NA	NA	NA	NA	NA	NA	NA	NA	NA	147.718	0.753228	0.771974	0.975716	0.329205	0.595139
rhtB	rthB	rhtB	STMMW_RS20385	T_RS16950	STM3960	LT2	4165142-4165775	TY2	3439402-3440022	D23	4188003-4188623	STM3960	RLOC_00003307	T_RS16950	RLOC_00002983	STMMW_RS20385	RLOC_00003565	14.4276	0.23214	1.11314	0.208546	0.834803	0.908026	17.4586	0.0670278	0.795144	0.0842964	0.932821	0.968212	45.4951	-0.365117	0.762472	-0.478859	0.632039	0.822292
rimM	rimM	rimM	STMMW_RS13920	T_RS13360	STM2675	LT2	2816076-2816636	TY2	2707177-2707725	D23	2842729-2843277	STM2675	RLOC_00002244	T_RS13360	RLOC_00002345	STMMW_RS13920	RLOC_00002440	640.295	2.44328	0.647719	3.77212	0.000161866	0.00177144	518.487	2.30113	0.457654	5.02809	4.95e-07	9.34e-06	852.18	2.11492	0.438419	4.82397	1.41e-06	7.22e-05
rimO	yliG	STMMW_RS04605	STMMW_RS04605	T_RS10365	STM0852	LT2	923532-924857	TY2	2093889-2095214	D23	962177-963502	STM0852	RLOC_00000721	T_RS10365	RLOC_00001812	STMMW_RS04605	RLOC_00000803	38.7043	-0.1497	1.33365	-0.112248	0.910627	0.952804	15.3581	-3.0393	1.92711	-1.57713	0.114767	0.267551	56.5056	-0.640521	1.06225	-0.602986	0.546518	0.762348
rnpB	rnpB	rnpB	STMMW_RS23790	T_RS23685	STM3246	LT2	3414806-3415186	TY2	3257454-3257829	D23	3437227-3437601	id-STM3246	RLOC_00002704	id-T_RS23685	RLOC_00002823	id-STMMW_RS23790	RLOC_00002937	116.434	-1.00239	0.493655	-2.03055	0.0423011	0.128524	139.255	-0.389101	0.534137	-0.728467	0.466328	0.664664	111.944	0.0399849	0.690927	0.0578714	0.953851	0.976179
rprA	rprA	rprA	STMMW_RS23730	T_RS23615	STM1363	LT2	1444822-1444928	TY2	1299513-1299620	D23	1441343-1441450	id-STM1363	RLOC_00001158	id-T_RS23615	RLOC_00001099	id-STMMW_RS23730	RLOC_00001255	3.60195	-0.888002	1.76537	-0.503013	0.614955	1	2.3725	-4.2316	2.77395	-1.52548	0.127139	1	7.94122	-0.220753	1.8473	-0.1195	0.904879	1
rpsV	rpsV	rpsV	STMMW_RS08045	T_RS07540	STM1565	LT2	1645473-1645627	TY2	1528244-1528387	D23	1638006-1638149	STM1565	RLOC_00001322	T_RS07540	RLOC_00001293	STMMW_RS08045	RLOC_00001427	1791.31	-0.653332	0.574094	-1.13802	0.255111	0.446832	1553.18	-1.55562	0.564658	-2.75498	0.00586949	0.029105	1550.89	-1.51111	0.575091	-2.6276	0.00859904	0.0596751
rrf	rrfG	rrf	STMMW_RS13835	T_RS01280	STM2656	LT2	2796443-2796564	TY2	292474-292589	D23	2823100-2823215	id-STM2656	RLOC_00002228	id-T_RS01280	RLOC_00000227	id-STMMW_RS13835	RLOC_00002425	847.817	-2.57094	0.481815	-5.33595	9.5e-08	3.4e-06	77.0266	-2.505	0.557957	-4.48959	7.14e-06	9.93e-05	806.347	-2.76491	0.561033	-4.92825	8.3e-07	4.59e-05
rrf	rrfH	rrf	STMMW_RS01280	T_RS13270	STM0253	LT2	294520-294641	TY2	2687483-2687598	D23	294508-294623	id-STM0253	RLOC_00000212	id-T_RS13270	RLOC_00002328	id-STMMW_RS01280	RLOC_00000226	847.817	-2.57094	0.481815	-5.33595	9.5e-08	3.4e-06	77.218	-2.41874	0.529375	-4.56905	4.9e-06	7.18e-05	806.347	-2.76491	0.561033	-4.92825	8.3e-07	4.59e-05
rrf	rrfF	rrf	STMMW_RS17555	T_RS16785	STM3393	LT2	3566629-3566750	TY2	3403435-3403550	D23	3589766-3589881	id-STM3393	RLOC_00002831	id-T_RS16785	RLOC_00002951	id-STMMW_RS17555	RLOC_00003070	847.817	-2.57094	0.481815	-5.33595	9.5e-08	3.4e-06	138.629	-2.65255	0.498113	-5.32519	1.01e-07	2.31e-06	806.347	-2.76491	0.561033	-4.92825	8.3e-07	4.59e-05
rrf	rrfE	rrf	STMMW_RS21480	T_RS20890	STM4180	LT2	4399810-4399931	TY2	4247146-4247261	D23	4422508-4422623	id-STM4180	RLOC_00003498	id-T_RS20890	RLOC_00003666	id-STMMW_RS21480	RLOC_00003765	847.817	-2.57094	0.481815	-5.33595	9.5e-08	3.4e-06	81.7713	-2.5354	0.596552	-4.25009	2.14e-05	0.000257351	806.347	-2.76491	0.561033	-4.92825	8.3e-07	4.59e-05
rrf	rrfB	rrf	STMMW_RS21265	T_RS17730	STM4136	LT2	4356386-4356506	TY2	3580447-3580562	D23	4379126-4379241	id-STM4136	RLOC_00003460	id-T_RS17730	RLOC_00003107	id-STMMW_RS21265	RLOC_00003724	847.817	-2.57094	0.481815	-5.33595	9.5e-08	3.4e-06	82.7853	-1.99536	0.572161	-3.48741	0.00048772	0.00393955	806.347	-2.76491	0.561033	-4.92825	8.3e-07	4.59e-05
rrf	rrfA	rrf	STMMW_RS20540	T_RS18440	STM3992	LT2	4201315-4201436	TY2	3729441-3729556	D23	4224071-4224186	id-STM3992	RLOC_00003337	id-T_RS18440	RLOC_00003234	id-STMMW_RS20540	RLOC_00003594	847.817	-2.57094	0.481815	-5.33595	9.5e-08	3.4e-06	87.0175	-1.78393	0.532729	-3.34866	0.000812045	0.00599028	806.347	-2.76491	0.561033	-4.92825	8.3e-07	4.59e-05
rrf	rrfD	rrf	STMMW_RS17565	T_RS16795	STM3395	LT2	3566874-3566995	TY2	3403816-3403931	D23	3590011-3590126	id-STM3395	RLOC_00002833	id-T_RS16795	RLOC_00002953	id-STMMW_RS17565	RLOC_00003072	847.817	-2.57094	0.481815	-5.33595	9.5e-08	3.4e-06	100.388	-2.44378	0.514966	-4.74552	2.08e-06	3.3e-05	806.347	-2.76491	0.561033	-4.92825	8.3e-07	4.59e-05
rrf		NA		T_RS17520				TY2	3538393-3538508					id-T_RS17520	RLOC_00003068	NA	NA	NA	NA	NA	NA	NA	NA	NA	NA	NA	NA	NA	NA	806.347	-2.76491	0.561033	-4.92825	8.3e-07	4.59e-05
rsmD	yhhF	rsmD	STMMW_RS18440	T_RS20085	STM3572	LT2	3740341-3740955	TY2	4089701-4090297	D23	3763220-3763816	STM3572	RLOC_00002978	T_RS20085	RLOC_00003528	STMMW_RS18440	RLOC_00003222	63.8865	2.1792	1.15068	1.89384	0.0582463	0.161729	43.5879	1.12245	0.969505	1.15775	0.246964	0.45263	29.3881	-0.632898	0.880938	-0.718436	0.472489	0.713168
rumA	ygcA	rumA	STMMW_RS15125	T_RS14540	STM2957	LT2	3105173-3106475	TY2	2946600-2947895	D23	3097177-3098472	STM2957	RLOC_00002450	T_RS14540	RLOC_00002533	STMMW_RS15125	RLOC_00002634	359.715	0.0245898	0.454754	0.0540727	0.956877	0.977542	424.102	0.599993	0.449868	1.33371	0.182299	0.366177	158.57	-0.308138	0.643798	-0.478625	0.632206	0.822292
rumB	ybjF	rumB	STMMW_RS04760	T_RS10250	STM0882	LT2	953103-954246	TY2	2072424-2073551	D23	991761-992891	STM0882	RLOC_00000747	T_RS10250	RLOC_00001792	STMMW_RS04760	RLOC_00000831	108.532	0.614718	1.31911	0.466008	0.64121	0.786505	62.0157	0.0800365	1.29335	0.0618833	0.950656	0.975449	115.168	2.49714	1.24102	2.01217	0.0442023	0.182683
sdhB	sdhB	sdhB	STMMW_RS04010	T_RS10905	STM0735	LT2	800494-801224	TY2	2205088-2205804	D23	839315-840031	STM0735	RLOC_00000625	T_RS10905	RLOC_00001899	STMMW_RS04010	RLOC_00000702	59.0378	-0.0188506	0.886494	-0.0212642	0.983035	0.991202	106.541	-0.726502	1.14013	-0.63721	0.523988	0.713681	186.812	-0.857892	0.530399	-1.61745	0.105782	0.312782
sdhC	sdhC	sdhC	STMMW_RS03995	T_RS10920	STM0732	LT2	797906-798384	TY2	2207928-2208317	D23	836802-837191	STM0732	RLOC_00000624	T_RS10920	RLOC_00001900	STMMW_RS03995	RLOC_00000701	658.366	-0.389625	0.471907	-0.825639	0.409009	0.602667	1037.48	-0.644143	0.565679	-1.13871	0.254825	0.460693	1098.2	-2.23223	0.674603	-3.30895	0.000936454	0.0119468
sgbH	sgbH	sgbH	STMMW_RS18970	T_RS19555	STM3675	LT2	3862454-3863130	TY2	3970474-3971136	D23	3885333-3885995	STM3675	RLOC_00003071	T_RS19555	RLOC_00003430	STMMW_RS18970	RLOC_00003318	14.2379	1.31386	1.30048	1.01029	0.312358	0.508505	9.0021	1.40471	1.42129	0.988332	0.32299	0.534604	43.8842	1.33928	1.12398	1.19155	0.233438	0.498336
sifA	sifA	sifA	STMMW_RS06330	T_RS08635	STM1224	LT2	1309834-1310844	TY2	1760844-1761854	D23	1305644-1306654	STM1224	RLOC_00001035	T_RS08635	RLOC_00001503	STMMW_RS06330	RLOC_00001118	55.4254	2.25981	0.805978	2.80381	0.00505024	0.0266801	26.3612	1.29078	1.1362	1.13605	0.255934	0.461888	41.7021	0.213781	0.708065	0.301923	0.762711	0.893883
sifB	sifB	sifB	STMMW_RS08235	T_RS07700	STM1602	LT2	1692171-1693125	TY2	1567668-1568618	D23	1684696-1685646	STM1602	RLOC_00001353	T_RS07700	RLOC_00001323	STMMW_RS08235	RLOC_00001461	1669.52	1.77167	0.705009	2.51297	0.0119719	0.0516989	1866.75	1.63928	0.436008	3.75975	0.000170086	0.00159326	106.217	1.45294	0.807877	1.79846	0.0721038	0.250955
sopB	sopB	sopB	STMMW_RS05660	T_RS09305	STM1091	LT2	1178219-1179912	TY2	1890441-1892126	D23	1174920-1176605	STM1091	RLOC_00000918	T_RS09305	RLOC_00001633	STMMW_RS05660	RLOC_00000990	112.719	0.244141	0.671821	0.363402	0.716304	0.838243	81.8842	1.1119	0.716961	1.55086	0.120936	0.277632	147.233	1.7688	0.914269	1.93466	0.053032	0.206365
spaK	invB	spaK	STMMW_RS14810	T_RS14190	STM2895	LT2	3037976-3038390	TY2	2875826-2876233	D23	3030957-3031364	STM2895	RLOC_00002407	T_RS14190	RLOC_00002478	STMMW_RS14810	RLOC_00002587	151.64	0.625129	0.536919	1.16429	0.244307	0.436553	149.531	1.54947	0.677579	2.28677	0.0222093	0.0819898	464.032	2.61414	0.512752	5.09825	3.43e-07	2.39e-05
spaM	invI	spaM	STMMW_RS14800	T_RS14180	STM2893	LT2	3036263-3036711	TY2	2874113-2874556	D23	3029244-3029687	STM2893	RLOC_00002407	T_RS14180	RLOC_00002478	STMMW_RS14800	RLOC_00002587	124.595	-0.403196	0.700355	-0.575703	0.564816	0.730116	111.156	1.15249	0.99812	1.15466	0.248229	0.45399	282.308	1.78012	0.815364	2.18323	0.0290192	0.138312
spaN	invJ	spaN	STMMW_RS14795	T_RS14175	STM2892	LT2	3035253-3036271	TY2	2873103-2874113	D23	3028234-3029244	STM2892	RLOC_00002407	T_RS14175	RLOC_00002478	STMMW_RS14795	RLOC_00002587	22.1846	-0.937628	0.771926	-1.21466	0.224496	0.411843	25.9612	1.9832	1.43392	1.38307	0.166644	0.345413	64.6383	1.7137	0.722798	2.37092	0.0177437	0.0980195
spiC	ssaB	spiC	STMMW_RS07210	T_RS06440	STM1393	LT2	1479990-1480391	TY2	1334466-1334867	D23	1476511-1476912	STM1393	RLOC_00001183	T_RS06440	RLOC_00001125	STMMW_RS07210	RLOC_00001281	840.819	4.10437	0.729695	5.62477	1.86e-08	7.65e-07	1091.05	4.08358	0.536031	7.61817	2.57e-14	1.54e-12	40.0944	1.49318	0.916923	1.62847	0.103425	0.31013
srlA	srlA	srlA	STMMW_RS14490	T_RS13870	STM2832	LT2	2978191-2978875	TY2	2817053-2817616	D23	2971293-2971856	STM2832	RLOC_00002366	T_RS13870	RLOC_00002438	STMMW_RS14490	RLOC_00002547	200.411	1.1504	1.01125	1.13759	0.25529	0.446832	184.811	1.15352	0.567566	2.0324	0.0421134	0.131597	143.476	-1.09291	0.839641	-1.30163	0.193042	0.446553
srlE	srlE	srlE	STMMW_RS14495	T_RS13875	STM2833	LT2	2978859-2979843	TY2	2817613-2818584	D23	2971853-2972824	STM2833	RLOC_00002366	T_RS13875	RLOC_00002438	STMMW_RS14495	RLOC_00002547	36.0768	2.33443	0.871426	2.67886	0.00738737	0.0357772	16.0422	0.838572	1.52334	0.550484	0.581987	0.755797	34.8634	0.777654	0.831717	0.934998	0.349789	0.616144
srlR	srlR	srlR	STMMW_RS14520	T_RS13900	STM2837	LT2	2981625-2982414	TY2	2820384-2821157	D23	2974622-2975395	STM2837	RLOC_00002370	T_RS13900	RLOC_00002442	STMMW_RS14520	RLOC_00002551	151.413	1.26843	0.632486	2.00546	0.0449136	0.134159	78.2649	0.12141	1.24781	0.0972985	0.922489	0.961596	104.386	-0.081108	0.692151	-0.117183	0.906715	0.953229
sspA	sspA	sspA	STMMW_RS17295	T_RS16530	STM3342	LT2	3510560-3511210	TY2	3350558-3351196	D23	3533689-3534327	STM3342	RLOC_00002785	T_RS16530	RLOC_00002905	STMMW_RS17295	RLOC_00003023	44.0727	0.400428	1.22117	0.327906	0.742983	0.852821	44.4205	-0.142741	1.06462	-0.134077	0.893341	0.947956	82.9285	0.838707	0.808402	1.03749	0.299509	0.566898
ssrA		ssrA	STMMW_RS23770	T_RS23670				TY2	2734487-2734849	D23	2870605-2870967			id-T_RS23670	RLOC_00002361	id-STMMW_RS23770	RLOC_00002455	1596.45	-0.25305	0.555292	-0.455706	0.648601	0.791991	NA	NA	NA	NA	NA	NA	1605.07	1.3719	0.50091	2.73881	0.00616629	0.0475128
ssrS		ssrS	STMMW_RS23780	T_RS23675				TY2	3070118-3070301	D23	3213357-3213540			id-T_RS23675	RLOC_00002640	id-STMMW_RS23780	RLOC_00002732	147.75	-1.13948	0.451005	-2.52653	0.0115194	0.0502967	NA	NA	NA	NA	NA	NA	168.567	-2.54139	0.617896	-4.11297	3.91e-05	0.000979022
T_RS00005	thrL	STMMW_RS00005	STMMW_RS00005	T_RS00005	STM0001	LT2	190-255	TY2	190-255	D23	190-255	STM0001	RLOC_00000001	T_RS00005	RLOC_00000001	STMMW_RS00005	RLOC_00000001	11.3021	-2.9327	1.38993	-2.10996	0.0348618	0.112278	10.8552	-2.16525	1.94059	-1.11577	0.264521	0.472341	4.08201	-6.16062	2.66773	-2.30932	0.0209261	1
T_RS00010	thrA	STMMW_RS00010	STMMW_RS00010	T_RS00010	STM0002	LT2	325-2799	TY2	337-2799	D23	337-2799	STM0002	RLOC_00000002	T_RS00010	RLOC_00000002	STMMW_RS00010	RLOC_00000002	49.7324	0.73897	0.681907	1.08368	0.278506	0.474499	85.9612	0.870309	0.825818	1.05387	0.291941	0.502865	33.8666	0.278311	0.889088	0.31303	0.754258	0.889407
T_RS00015	thrB	STMMW_RS00015	STMMW_RS00015	T_RS00015	STM0003	LT2	2789-3730	TY2	2801-3730	D23	2801-3730	STM0003	RLOC_00000003	T_RS00015	RLOC_00000003	STMMW_RS00015	RLOC_00000003	43.409	1.50468	1.07842	1.39526	0.162937	0.330105	70.0196	2.7314	0.632396	4.31913	1.57e-05	0.000197286	22.5967	1.15587	1.06798	1.0823	0.279119	0.54882
T_RS00020	thrC	STMMW_RS00020	STMMW_RS00020	T_RS00020	STM0004	LT2	3722-5020	TY2	3734-5020	D23	3734-5020	STM0004	RLOC_00000004	T_RS00020	RLOC_00000004	STMMW_RS00020	RLOC_00000004	332.865	0.799606	0.627486	1.2743	0.202557	0.382866	397.144	2.12661	0.49919	4.26012	2.04e-05	0.000248251	144.873	0.150172	0.757834	0.19816	0.84292	0.928052
T_RS00025	yaaA	STMMW_RS00025	STMMW_RS00025	T_RS00025	STM0005	LT2	5114-5898	TY2	5114-5887	D23	5114-5887	STM0005	RLOC_00000005	T_RS00025	RLOC_00000005	STMMW_RS00025	RLOC_00000005	112.843	0.592482	1.16541	0.508388	0.611181	0.762448	181.667	0.847291	0.347609	2.43748	0.0147899	0.0594907	158.091	0.212439	0.742168	0.286241	0.774694	0.899692
T_RS00030	yaaJ	STMMW_RS00030	STMMW_RS00030	T_RS00030	STM0006	LT2	5966-7407	TY2	5966-7396	D23	5966-7396	STM0006	RLOC_00000006	T_RS00030	RLOC_00000006	STMMW_RS00030	RLOC_00000006	10.3401	0.299572	1.08619	0.275802	0.7827	0.878514	9.31429	-0.00625008	1.0788	-0.00579356	0.995377	0.997793	16.9719	0.341221	1.13324	0.301101	0.763337	1
T_RS00035	talB	STMMW_RS00035	STMMW_RS00035	T_RS00035	STM0007	LT2	7652-8618	TY2	7665-8618	D23	7665-8618	STM0007	RLOC_00000007	T_RS00035	RLOC_00000007	STMMW_RS00035	RLOC_00000007	1128	-2.1085	0.675252	-3.12254	0.00179297	0.0119297	889.563	-1.80312	0.398475	-4.52504	6.04e-06	8.6e-05	359.995	-2.64158	0.711544	-3.71246	0.000205258	0.00370596
T_RS00040	mog	STMMW_RS00040	STMMW_RS00040	T_RS00040	STM0008	LT2	8718-9319	TY2	8729-9319	D23	8729-9319	STM0008	RLOC_00000008	T_RS00040	RLOC_00000008	STMMW_RS00040	RLOC_00000008	63.6501	-2.33112	1.13898	-2.04668	0.0406896	0.125274	60.5337	-1.50665	0.931339	-1.61772	0.105723	0.251724	12.6586	-0.0232564	1.28641	-0.0180785	0.985576	1
T_RS00045	yaaH	STMMW_RS00045	STMMW_RS00045	T_RS00045	STM0009	LT2	9376-9950	TY2	9376-9942	D23	9376-9942	STM0009	RLOC_00000009	T_RS00045	RLOC_00000009	STMMW_RS00045	RLOC_00000009	69.4466	-0.941093	1.29265	-0.728034	0.466593	0.655875	39.8676	-0.461243	1.72002	-0.268162	0.788575	0.890661	38.3093	-1.89847	1.26663	-1.49883	0.133917	0.359108
T_RS00050	htgA	STMMW_RS00050	STMMW_RS00050	T_RS00050	STM0010	LT2	10092-10811	TY2	10092-10805	D23	10092-10805	STM0010	RLOC_00000010	T_RS00050	RLOC_00000010	STMMW_RS00050	RLOC_00000010	24.6811	-1.30567	1.32292	-0.986957	0.323664	0.52082	11.9013	-3.64735	1.42486	-2.55979	0.0104736	0.046077	22.2193	-0.289062	1.42502	-0.202848	NA	1
T_RS00055	yaaI	STMMW_RS00055	STMMW_RS00055	T_RS00055	STM0011	LT2	10841-11255	TY2	10841-11245	D23	10841-11245	STM0011	RLOC_00000011	T_RS00055	RLOC_00000011	STMMW_RS00055	RLOC_00000011	19.9219	-0.879868	0.789946	-1.11383	0.26535	0.458179	23.0318	0.232206	1.91335	0.121361	0.903405	0.95179	90.3196	1.85215	1.25239	1.47889	0.139169	0.368552
T_RS00060	dnaK	STMMW_RS00060	STMMW_RS00060	T_RS00060	STM0012	LT2	11579-13509	TY2	11594-13510	D23	11593-13509	STM0012	RLOC_00000012	T_RS00060	RLOC_00000012	STMMW_RS00060	RLOC_00000012	559.265	0.386803	0.534736	0.723355	0.469462	0.657903	430.373	1.49569	0.764709	1.95589	0.0504783	0.149772	296.043	-0.925424	0.75793	-1.22099	0.222091	0.484303
T_RS00065	dnaJ	STMMW_RS00065	STMMW_RS00065	T_RS00065	STM0013	LT2	13577-14734	TY2	13596-14735	D23	13595-14734	STM0013	RLOC_00000013	T_RS00065	RLOC_00000013	STMMW_RS00065	RLOC_00000013	290.27	1.00503	0.512746	1.9601	0.0499838	0.145442	195.198	1.21339	0.454799	2.66798	0.00763088	0.035552	232.741	1.10903	0.483436	2.29407	0.0217867	0.113488
T_RS00070	STM0014	STMMW_RS00070	STMMW_RS00070	T_RS00070	STM0014	LT2	15007-15961	TY2	15020-15967	D23	15014-15961	STM0014	RLOC_00000014	T_RS00070	RLOC_00000014	STMMW_RS00070	RLOC_00000014	14.7093	0.669584	0.963189	0.695174	0.486946	0.671755	3.02813	-3.38224	1.80023	-1.87878	0.0602744	0.168239	35.593	0.791597	1.30158	0.608184	0.543065	0.760434
T_RS00075	STM0015	STMMW_RS00075	STMMW_RS00075	T_RS00075	STM0015	LT2	16083-16432	TY2	16094-16438	D23	16088-16432	STM0015	RLOC_00000015	T_RS00075	RLOC_00000015	STMMW_RS00075	RLOC_00000015	42.364	1.84697	0.815323	2.26532	0.0234928	0.0853138	52.0015	3.48069	1.55307	2.24116	0.0250154	0.0897037	142.377	2.02733	0.644779	3.14423	0.00166524	0.019023
T_RS00080	STM0016	STMMW_RS00080	STMMW_RS00080	T_RS00080	STM0016	LT2	16493-17033	TY2	16499-17032	D23	16493-17026	STM0016	RLOC_00000016	T_RS00080	RLOC_00000016	STMMW_RS00080	RLOC_00000016	118.018	3.25219	0.972987	3.34248	0.000830319	0.00653487	91.8015	2.52796	1.42927	1.76871	0.0769429	0.201554	68.5642	0.689051	0.942706	0.730929	0.464823	0.707613
T_RS00085	STM0017	STMMW_RS00085	STMMW_RS00085	T_RS00085	STM0017	LT2	17043-17493	TY2	17049-17492	D23	17043-17486	STM0017	RLOC_00000017	T_RS00085	RLOC_00000017	STMMW_RS00085	RLOC_00000017	5.68868	-0.568054	1.62664	-0.349218	0.726925	1	3.13043	2.42201	3.66214	0.661364	NA	1	16.7754	0.765358	1.34597	0.568628	0.569609	1
T_RS00090	STM0018	STMMW_RS00090	STMMW_RS00090	T_RS00090	STM0018	LT2	17860-19966	TY2	17873-19972	D23	17867-19966	STM0018	RLOC_00000018	T_RS00090	RLOC_00000018	STMMW_RS00090	RLOC_00000018	30.0962	3.49059	1.20435	2.89832	0.0037517	0.0210753	4.59278	0.458559	1.70269	0.269314	0.787688	0.890661	28.905	1.45975	1.2315	1.18534	0.235883	0.501797
T_RS00095	STM0019	STMMW_RS00095	STMMW_RS00095	T_RS00095	STM0019	LT2	20051-23054	TY2	20064-23060	D23	20058-23054	STM0019	RLOC_00000019	T_RS00095	RLOC_00000019	STMMW_RS00095	RLOC_00000019	12.4279	0.314081	1.15546	0.271824	0.785757	0.878775	14.9233	2.16165	1.28911	1.67685	0.0935713	0.231186	35.4938	1.80988	1.19834	1.51032	0.130962	0.355433
T_RS00100	STM0020	STMMW_RS00100	STMMW_RS00100	T_RS00100	STM0020	LT2	23335-24039	TY2	23341-24045	D23	23335-24039	STM0020	RLOC_00000020	T_RS00100	RLOC_00000020	STMMW_RS00100	RLOC_00000020	14.883	-0.202205	1.50555	-0.134307	0.89316	0.941114	30.0812	2.47387	1.50727	1.64129	0.100736	0.243642	73.753	1.34568	0.795259	1.69213	0.0906213	0.285183
T_RS00105	bcfA	STMMW_RS00105	STMMW_RS00105	T_RS00105	STM0021	LT2	24462-25011	TY2	24473-25015	D23	24469-25011	STM0021	RLOC_00000021	T_RS00105	RLOC_00000021	STMMW_RS00105	RLOC_00000021	10.8329	1.42178	1.62523	0.874821	0.381671	0.574875	5.84402	0.593646	2.15352	0.275663	0.782807	0.889377	30.3012	2.42155	1.37827	1.75695	0.0789255	0.263012
T_RS00110	bcfB	STMMW_RS00110	STMMW_RS00110	T_RS00110	STM0022	LT2	25105-25798	TY2	25116-25802	D23	25112-25798	STM0022	RLOC_00000022	T_RS00110	RLOC_00000022	STMMW_RS00110	RLOC_00000022	2.67974	1.4971	2.68167	0.558273	0.576658	1	5.74442	2.05299	1.95814	1.04844	0.294435	0.505743	3.34503	-2.21034	2.29789	-0.961897	0.336102	1
T_RS00120	bcfD	STMMW_RS00120	STMMW_RS00120	T_RS00120	STM0024	LT2	28410-29432	TY2	28429-29436	D23	28425-29432	STM0024	RLOC_00000024	T_RS00120	RLOC_00000026	STMMW_RS00120	RLOC_00000024	28.4494	1.37462	0.736886	1.86545	0.0621186	0.169457	27.9268	2.0075	1.19062	1.6861	0.0917772	0.228012	176.884	2.23779	0.662746	3.37653	0.000734051	0.0100527
T_RS00125	bcfE	STMMW_RS00125	STMMW_RS00125	T_RS00125	STM0025	LT2	29418-29978	TY2	29437-29982	D23	29433-29978	STM0025	RLOC_00000025	T_RS00125	RLOC_00000027	STMMW_RS00125	RLOC_00000025	35.7735	2.71293	0.898244	3.02026	0.0025256	0.0155515	21.7704	2.57803	1.53677	1.67757	0.0934315	0.230979	52.0808	0.59991	0.834192	0.719151	0.472048	0.712756
T_RS00130	bcfF	STMMW_RS00130	STMMW_RS00130	T_RS00130	STM0026	LT2	29977-30512	TY2	29998-30516	D23	29994-30512	STM0026	RLOC_00000026	T_RS00130	RLOC_00000028	STMMW_RS00130	RLOC_00000026	18.3598	0.958412	0.980011	0.977961	0.328094	0.52512	14.7459	0.900174	1.01577	0.886202	0.375509	0.584487	54.5421	-0.394066	0.859542	-0.458461	0.646621	0.830888
T_RS00135	bcfG	STMMW_RS00135	STMMW_RS00135	T_RS00135	STM0027	LT2	30466-31209	TY2	30482-31213	D23	30478-31209	STM0027	RLOC_00000026	T_RS00135	RLOC_00000028	STMMW_RS00135	RLOC_00000026	18.0728	0.934973	0.874432	1.06923	0.284964	0.480708	13.2159	0.164764	1.5479	0.106443	0.915231	0.957843	49.1709	-1.17491	1.26604	-0.928018	0.353398	0.618417
T_RS00140	bcfH	STMMW_RS00140	STMMW_RS00140	T_RS00140	STM0028	LT2	31270-32119	TY2	31278-32123	D23	31274-32119	STM0028	RLOC_00000027	T_RS00140	RLOC_00000029	STMMW_RS00140	RLOC_00000027	41.6746	0.411018	0.718494	0.572054	0.567285	0.732452	42.1239	1.22127	1.06647	1.14515	0.252148	0.456853	163.752	0.871251	0.69366	1.25602	0.209109	0.469017
T_RS00145		STMMW_RS00145	STMMW_RS00145	T_RS00145				TY2	32162-32449	D23	32158-32445			T_RS00145	RLOC_00000030	STMMW_RS00145	RLOC_00000028	19.4947	-1.24392	1.35325	-0.919207	0.357987	0.552002	NA	NA	NA	NA	NA	NA	23.8902	-0.770417	1.13549	-0.678486	0.497464	0.731667
T_RS00150	STM0029	STMMW_RS00150	STMMW_RS00150	T_RS00150	STM0029	LT2	32545-33000	TY2	32549-32998	D23	32545-32994	STM0029	RLOC_00000028	T_RS00150	RLOC_00000031	STMMW_RS00150	RLOC_00000029	14.2986	3.14999	1.19957	2.62594	0.00864094	0.0403769	34.2011	3.72581	1.38201	2.69595	0.00701889	0.0334044	66.5934	2.97789	0.876408	3.39784	0.000679207	0.00955149
T_RS00155	STM0030	STMMW_RS00155	STMMW_RS00155	T_RS00155	STM0030	LT2	33357-34368	TY2	33368-34363	D23	33364-34368	STM0030	RLOC_00000029	T_RS00155	RLOC_00000032	STMMW_RS00155	RLOC_00000030	22.3659	2.26096	0.998418	2.26454	0.0235411	0.0853548	55.459	3.50133	0.806067	4.34371	1.4e-05	0.000179559	52.2575	2.62062	0.765653	3.42273	0.000619964	0.00893074
T_RS00160	STM0031	STMMW_RS00160	STMMW_RS00160	T_RS00160	STM0031	LT2	34376-34816	TY2	34380-34816	D23	34376-34816	STM0031	RLOC_00000030	T_RS00160	RLOC_00000033	STMMW_RS00160	RLOC_00000031	10.6255	2.92966	1.74621	1.67773	0.0934008	0.226957	5.14505	2.89452	2.90559	0.996191	0.319157	0.5312	0.933661	-2.22248	3.66439	-0.606508	0.544178	1
T_RS00165	STM0032	STMMW_RS00165	STMMW_RS00165	T_RS00165	STM0032	LT2	35331-37057	TY2	35339-37057	D23	35339-37057	STM0032	RLOC_00000031	T_RS00165	RLOC_00000034	STMMW_RS00165	RLOC_00000032	12.3864	2.29269	1.32709	1.72761	0.0840589	0.209443	24.0427	3.59574	1.85332	1.94016	NA	1	30.9775	2.08756	1.1112	1.87865	0.0602919	0.224566
T_RS00170	STM0033	STMMW_RS00170	STMMW_RS00170	T_RS00170	STM0033	LT2	37103-38674	TY2	37103-38674	D23	37103-38674	STM0033	RLOC_00000032	T_RS00170	RLOC_00000035	STMMW_RS00170	RLOC_00000033	12.1552	1.6178	1.22175	1.32416	0.18545	0.361036	21.1574	0.652053	1.29247	0.504503	NA	1	29.9417	1.03745	1.17066	0.886207	0.375506	0.636672
T_RS00175	STM0034	STMMW_RS00175	STMMW_RS00175	T_RS00175	STM0034	LT2	38773-39540	TY2	38773-39534	D23	38773-39534	STM0034	RLOC_00000033	T_RS00175	RLOC_00000036	STMMW_RS00175	RLOC_00000034	8.59559	2.15879	1.4331	1.50638	0.131969	0.287231	16.7578	2.81965	2.02838	1.3901	NA	1	6.97913	-1.31748	1.59445	-0.826292	0.408638	1
T_RS00180	STM0035	STMMW_RS00180	STMMW_RS00180	T_RS00180	STM0035	LT2	40120-41624	TY2	40128-41621	D23	40131-41624	STM0035	RLOC_00000034	T_RS00180	RLOC_00000037	STMMW_RS00180	RLOC_00000035	127.254	-1.34165	0.744468	-1.80217	0.0715193	0.186671	167.835	0.0142874	1.02935	0.01388	0.988926	0.994463	131.837	-1.31126	0.799042	-1.64105	0.100788	0.305664
T_RS00185	STM0036	STMMW_RS00185	STMMW_RS00185	T_RS00185	STM0036	LT2	41717-42913	TY2	41720-42910	D23	41723-42913	STM0036	RLOC_00000035	T_RS00185	RLOC_00000038	STMMW_RS00185	RLOC_00000036	40.182	1.48718	0.825849	1.8008	0.0717351	0.187128	65.0582	2.42508	1.04368	2.32358	0.020148	0.0757749	166.397	1.75537	0.694415	2.52783	0.0114768	0.0721281
T_RS00190	STM0037	STMMW_RS00190	STMMW_RS00190	T_RS00190	STM0037	LT2	42926-44185	TY2	43198-44181	D23	42932-44185	STM0037	RLOC_00000036	T_RS00190	RLOC_00000039	STMMW_RS00190	RLOC_00000037	106.809	3.71298	1.30601	2.843	0.00446913	0.0243349	61.0508	3.48142	1.69707	2.05143	NA	1	1.1787	0.923705	3.37883	0.27338	0.784561	1
T_RS00195	STM0038	STMMW_RS00195	STMMW_RS00195	T_RS00195	STM0038	LT2	44305-46027	TY2	44308-46023	D23	44312-46027	STM0038	RLOC_00000037	T_RS00195	RLOC_00000040	STMMW_RS00195	RLOC_00000038	55.8013	4.22797	1.61711	2.61452	NA	1	21.0421	3.25322	1.59441	2.0404	NA	1	9.94817	-0.699844	1.27563	-0.548627	0.583261	1
T_RS00200	nhaA	STMMW_RS00200	STMMW_RS00200	T_RS00200	STM0039	LT2	46083-47356	TY2	46186-47352	D23	46190-47356	STM0039	RLOC_00000038	T_RS00200	RLOC_00000041	STMMW_RS00200	RLOC_00000039	190.911	1.97221	0.844842	2.33441	0.0195743	0.0748564	71.1858	0.0558607	0.548737	0.101799	0.918916	0.959773	97.1888	0.688661	0.694309	0.991866	0.321263	0.58726
T_RS00205	nhaR	STMMW_RS00205	STMMW_RS00205	T_RS00205	STM0040	LT2	47407-48317	TY2	47414-48313	D23	47418-48317	STM0040	RLOC_00000039	T_RS00205	RLOC_00000042	STMMW_RS00205	RLOC_00000040	298.245	3.09415	0.79551	3.88952	0.000100445	0.00123205	231.501	2.26598	0.527474	4.29591	1.74e-05	0.000216473	254.198	1.93616	0.700731	2.76305	0.00572635	0.0451016
T_RS00210	STM0041	STMMW_RS00210	STMMW_RS00210	T_RS00210	STM0041	LT2	48372-50417	TY2	48368-50407	D23	48372-50411	STM0041	RLOC_00000040	T_RS00210	RLOC_00000043	STMMW_RS00210	RLOC_00000041	19.2127	2.67793	1.42846	1.87469	NA	1	14.9436	2.03294	1.53186	1.3271	NA	1	40.1461	0.894841	0.986168	0.907391	0.3642	0.626253
T_RS00215	STM0042	STMMW_RS00215	STMMW_RS00215	T_RS00215	STM0042	LT2	50451-51829	TY2	50447-51820	D23	50451-51824	STM0042	RLOC_00000041	T_RS00215	RLOC_00000044	STMMW_RS00215	RLOC_00000042	5.09351	-1.65417	1.33085	-1.24294	0.213888	1	4.58111	-0.401222	1.49323	-0.268694	0.788165	0.890661	12.7074	-0.931462	1.30233	-0.715225	0.47447	1
T_RS00220	rpsT	STMMW_RS00220	STMMW_RS00220	T_RS00220	STM0043	LT2	52280-52550	TY2	52277-52540	D23	52280-52543	STM0043	RLOC_00000042	T_RS00220	RLOC_00000045	STMMW_RS00220	RLOC_00000043	3271.86	-1.22257	0.525528	-2.32637	0.0199986	0.0759123	1987.31	-1.47506	0.440727	-3.34688	0.000817266	0.00601805	1268.95	-0.797872	0.491305	-1.62398	0.104379	0.311239
T_RS00225	yaaY	STMMW_RS00225	STMMW_RS00225	T_RS00225	STM0044	LT2	52649-52864	TY2	52646-52861	D23	52649-52864	STM0044	RLOC_00000043	T_RS00225	RLOC_00000046	STMMW_RS00225	RLOC_00000044	243.575	-3.15693	0.717209	-4.40169	1.07e-05	0.000191021	163.637	-1.44637	0.679954	-2.12716	0.0334064	0.110402	66.2771	-1.63536	0.691803	-2.3639	0.0180835	0.0995525
T_RS00230	ribF	STMMW_RS00230	STMMW_RS00230	T_RS00230	STM0045	LT2	52872-53810	TY2	52869-53807	D23	52872-53810	STM0045	RLOC_00000044	T_RS00230	RLOC_00000047	STMMW_RS00230	RLOC_00000045	110.192	-1.81448	0.621742	-2.91839	0.00351845	0.0201079	95.5119	-1.03033	0.806268	-1.2779	0.201285	0.392962	109.14	-0.987816	0.798105	-1.2377	0.215826	0.478005
T_RS00235	ileS	STMMW_RS00235	STMMW_RS00235	T_RS00235	STM0046	LT2	53838-56689	TY2	53852-56686	D23	53855-56689	STM0046	RLOC_00000045	T_RS00235	RLOC_00000048	STMMW_RS00235	RLOC_00000046	57.7496	0.111402	0.666884	0.167049	0.867331	0.92799	67.1048	-0.0370536	0.927478	-0.0399509	0.968132	0.986521	57.7843	0.539422	0.783984	0.688052	0.49142	0.727411
T_RS00240	lspA	STMMW_RS00240	STMMW_RS00240	T_RS00240	STM0047	LT2	56689-57189	TY2	56686-57186	D23	56689-57189	STM0047	RLOC_00000045	T_RS00240	RLOC_00000048	STMMW_RS00240	RLOC_00000046	61.775	-1.67757	0.883771	-1.8982	0.0576697	0.160577	80.8571	-1.64858	0.560021	-2.94379	0.00324222	0.0185333	64.6724	-1.00008	0.760219	-1.31551	0.188338	0.439428
T_RS00245	slpA	STMMW_RS00245	STMMW_RS00245	T_RS00245	STM0048	LT2	57328-57793	TY2	57341-57790	D23	57344-57793	STM0048	RLOC_00000046	T_RS00245	RLOC_00000049	STMMW_RS00245	RLOC_00000047	128.28	-0.322644	0.590207	-0.546663	0.58461	0.744402	114.363	-1.59614	1.10799	-1.44057	0.149707	0.321434	188.872	0.826695	0.805487	1.02633	0.304736	0.570761
T_RS00250	lytB	STMMW_RS00250	STMMW_RS00250	T_RS00250	STM0049	LT2	57782-58746	TY2	57793-58743	D23	57796-58746	STM0049	RLOC_00000047	T_RS00250	RLOC_00000050	STMMW_RS00250	RLOC_00000048	10.2868	0.484615	1.29342	0.374679	0.7079	0.832866	6.22832	-0.8232	1.49624	-0.550177	0.582198	0.755832	11.9909	-0.21836	1.27459	-0.171317	0.863975	1
T_RS00255	STM0050	STMMW_RS00255	STMMW_RS00255	T_RS00255	STM0050	LT2	58940-60148	TY2	58943-60145	D23	58946-60148	STM0050	RLOC_00000048	T_RS00255	RLOC_00000051	STMMW_RS00255	RLOC_00000049	38.2901	0.689872	0.882218	0.781975	0.434229	0.625833	20.5328	-1.35134	1.04666	-1.2911	0.19667	0.387247	30.6714	-0.777773	0.917925	-0.847317	0.396818	0.654604
T_RS00260	rihC	STMMW_RS00260	STMMW_RS00260	T_RS00260	STM0051	LT2	60151-61084	TY2	60161-61081	D23	60164-61084	STM0051	RLOC_00000049	T_RS00260	RLOC_00000052	STMMW_RS00260	RLOC_00000050	60.9869	0.310136	0.685308	0.45255	0.650873	0.794028	95.8055	1.48596	0.592975	2.50594	0.0122125	0.0513621	171.113	0.817825	0.742073	1.10208	0.270426	0.540307
T_RS00270	STM0053	STMMW_RS00270	STMMW_RS00270	T_RS00270	STM0053	LT2	61794-63413	TY2	61791-63410	D23	61794-63413	STM0053	RLOC_00000051	T_RS00270	RLOC_00000054	STMMW_RS00270	RLOC_00000052	250.22	-3.83447	0.934537	-4.10307	4.08e-05	0.000587382	237.919	-3.41324	0.938349	-3.63749	0.000275304	0.00240809	113.497	-3.16685	0.789244	-4.01251	6.01e-05	0.00133325
T_RS00275	STM0054	STMMW_RS00275	STMMW_RS00275	T_RS00275	STM0054	LT2	63548-64855	TY2	63545-64846	D23	63548-64849	STM0054	RLOC_00000052	T_RS00275	RLOC_00000055	STMMW_RS00275	RLOC_00000053	45.8937	0.78471	0.620638	1.26436	0.206101	0.387184	102.01	2.21695	0.864382	2.56479	0.010324	0.0455158	115.668	-0.0776074	0.701341	-0.110656	0.911889	0.954683
T_RS00280	STM0055	STMMW_RS00280	STMMW_RS00280	T_RS00280	STM0055	LT2	64862-66644	TY2	64859-66634	D23	64862-66637	STM0055	RLOC_00000053	T_RS00280	RLOC_00000056	STMMW_RS00280	RLOC_00000054	34.5125	1.79247	0.709761	2.52545	0.011555	0.0502985	56.409	2.41222	0.999743	2.41284	0.0158289	0.0629954	140.327	0.14429	0.83509	0.172784	0.862822	0.934303
T_RS00285	STM0056	STMMW_RS00285	STMMW_RS00285	T_RS00285	STM0056	LT2	66654-66899	TY2	66650-66889	D23	66654-66893	STM0056	RLOC_00000054	T_RS00285	RLOC_00000057	STMMW_RS00285	RLOC_00000055	6.14441	1.54435	1.36114	1.1346	0.256544	1	7.10268	2.42925	2.12018	1.14578	0.251888	0.456635	15.6827	-0.172585	1.31192	-0.131551	0.895339	1
T_RS00290	STM0057	STMMW_RS00290	STMMW_RS00290	T_RS00290	STM0057	LT2	67052-68400	TY2	67048-68388	D23	67052-68392	STM0057	RLOC_00000055	T_RS00290	RLOC_00000058	STMMW_RS00290	RLOC_00000056	30.2158	3.5975	1.09801	3.27638	0.00105148	0.00794989	34.9561	1.86921	1.0433	1.79163	0.0731929	0.194444	80.3995	0.783251	0.808973	0.968203	0.332943	0.598972
T_RS00295	citC2	STMMW_RS00295	STMMW_RS00295	T_RS00295	STM0058	LT2	68637-69680	TY2	68633-69676	D23	68637-69680	STM0058	RLOC_00000056	T_RS00295	RLOC_00000059	STMMW_RS00295	RLOC_00000057	6.53671	2.12205	1.5929	1.33219	0.182796	1	7.58405	0.955745	1.18717	0.805059	0.420786	0.622365	19.3627	0.224975	1.28218	0.175462	0.860716	1
T_RS00300	citD2	STMMW_RS00300	STMMW_RS00300	T_RS00300	STM0059	LT2	69703-70003	TY2	69706-69999	D23	69710-70003	STM0059	RLOC_00000057	T_RS00300	RLOC_00000060	STMMW_RS00300	RLOC_00000058	0.973308	2.1424	3.92737	0.545505	0.585406	1	0.977721	-4.4634	3.70884	-1.20345	0.228802	1	7.02361	2.74251	1.9379	1.41519	0.157013	1
T_RS00305	citE2	STMMW_RS00305	STMMW_RS00305	T_RS00305	STM0060	LT2	69994-70869	TY2	69996-70865	D23	70000-70869	STM0060	RLOC_00000057	T_RS00305	RLOC_00000060	STMMW_RS00305	RLOC_00000058	28.5262	1.86052	1.07165	1.73612	0.0825426	0.206782	10.7031	-0.0252685	1.83483	-0.0137716	NA	1	22.086	0.486256	0.973668	0.499406	0.617493	0.810579
T_RS00310	citF2	STMMW_RS00310	STMMW_RS00310	T_RS00310	STM0061	LT2	70873-72400	TY2	70876-72396	D23	70880-72400	STM0061	RLOC_00000058	T_RS00310	RLOC_00000061	STMMW_RS00310	RLOC_00000059	58.2237	2.26846	1.03117	2.19988	0.0278151	0.0959355	14.2961	-1.00535	0.948295	-1.06016	0.289071	0.500483	70.0105	0.90017	0.821428	1.09586	0.27314	0.542587
T_RS00315	citX2	STMMW_RS00315	STMMW_RS00315	T_RS00315	STM0062	LT2	72394-72951	TY2	72396-72947	D23	72400-72951	STM0062	RLOC_00000058	T_RS00315	RLOC_00000061	STMMW_RS00315	RLOC_00000059	2.1169	0.129727	2.04338	0.0634865	0.949379	1	7.22913	2.96549	2.3206	1.2779	NA	1	10.713	-0.145731	1.38057	-0.105559	0.915933	1
T_RS00320	citG2	STMMW_RS00320	STMMW_RS00320	T_RS00320	STM0063	LT2	72923-73837	TY2	72925-73833	D23	72929-73837	STM0063	RLOC_00000058	T_RS00320	RLOC_00000061	STMMW_RS00320	RLOC_00000059	1.7359	-1.36643	2.27124	-0.601623	0.547425	1	8.03074	2.73691	2.07248	1.3206	NA	1	9.87784	-0.1579	1.39981	-0.112801	0.910188	1
T_RS00325	dapB	STMMW_RS00325	STMMW_RS00325	T_RS00325	STM0064	LT2	74007-74838	TY2	74013-74834	D23	74017-74838	STM0064	RLOC_00000059	T_RS00325	RLOC_00000062	STMMW_RS00325	RLOC_00000060	19.3742	0.214617	0.951721	0.225504	0.821587	0.899395	35.4319	1.74003	0.915757	1.9001	0.0574197	0.163205	17.0853	-0.00331412	1.20611	-0.00274777	0.997808	1
T_RS00330	carA	STMMW_RS00335	STMMW_RS00335	T_RS00330	STM0066	LT2	75812-77028	TY2	75687-76835	D23	75881-77029	STM0066	RLOC_00000061	T_RS00330	RLOC_00000064	STMMW_RS00335	RLOC_00000062	41.5849	0.891015	0.716094	1.24427	0.2134	0.397336	21.5558	1.34591	1.3401	1.00434	NA	1	81.3899	-0.0640994	0.60497	-0.105955	0.915618	0.955769
T_RS00340	caiF	STMMW_RS00345	STMMW_RS00345	T_RS00340	STM0068	LT2	80459-80943	TY2	80352-80747	D23	80549-80944	STM0068	RLOC_00000063	T_RS00340	RLOC_00000066	STMMW_RS00345	RLOC_00000064	203.447	-3.30278	0.586006	-5.63608	1.74e-08	7.29e-07	204.023	-2.81824	0.868555	-3.24475	0.00117554	0.00809357	80.4016	-1.53736	0.874284	-1.75842	0.0786766	0.262728
T_RS00345	caiE	STMMW_RS00350	STMMW_RS00350	T_RS00345	STM0069	LT2	81020-81627	TY2	80825-81421	D23	81021-81617	STM0069	RLOC_00000064	T_RS00345	RLOC_00000067	STMMW_RS00350	RLOC_00000065	26.2675	-1.69409	1.25926	-1.3453	0.178527	0.351266	115.324	1.5306	1.63419	0.936607	0.348961	0.554871	31.7291	0.452061	1.08183	0.417866	0.676045	0.849993
T_RS00350	caiD	STMMW_RS00355	STMMW_RS00355	T_RS00350	STM0070	LT2	81725-82523	TY2	81533-82318	D23	81726-82511	STM0070	RLOC_00000065	T_RS00350	RLOC_00000068	STMMW_RS00355	RLOC_00000066	5.7485	-1.76346	1.4032	-1.25674	0.208847	1	8.41448	-4.54296	1.39636	-3.25344	0.00114017	0.00794174	5.81089	-1.22697	1.71904	-0.713758	0.475377	1
T_RS00355	caiC	STMMW_RS00360	STMMW_RS00360	T_RS00355	STM0071	LT2	82564-84131	TY2	82372-83925	D23	82565-84118	STM0071	RLOC_00000066	T_RS00355	RLOC_00000069	STMMW_RS00360	RLOC_00000067	2.78107	2.50703	2.14755	1.16739	0.243053	1	10.7241	2.00936	1.31498	1.52805	0.1265	0.28634	8.05061	1.60732	1.59153	1.00992	0.312532	1
T_RS00360	caiB	STMMW_RS00365	STMMW_RS00365	T_RS00360	STM0072	LT2	84180-85410	TY2	83988-85205	D23	84181-85398	STM0072	RLOC_00000067	T_RS00360	RLOC_00000070	STMMW_RS00365	RLOC_00000068	8.44452	-3.32289	1.20211	-2.76422	0.00570597	0.029476	12.8137	-3.25288	1.35868	-2.39416	0.0166587	0.06554	10.9591	-2.77846	1.3733	-2.0232	0.0430529	1
T_RS00365	caiA	STMMW_RS00370	STMMW_RS00370	T_RS00365	STM0073	LT2	85509-86662	TY2	85317-86459	D23	85510-86652	STM0073	RLOC_00000068	T_RS00365	RLOC_00000071	STMMW_RS00370	RLOC_00000069	13.5472	-1.29602	1.11632	-1.16097	0.245653	0.43811	20.1752	-0.592585	1.05208	-0.56325	0.573265	0.75061	22.4851	-0.087485	1.37919	-0.0634323	0.949422	0.973175
T_RS00370	caiT	STMMW_RS00375	STMMW_RS00375	T_RS00370	STM0074	LT2	86686-88216	TY2	86494-88011	D23	86687-88204	STM0074	RLOC_00000069	T_RS00370	RLOC_00000072	STMMW_RS00375	RLOC_00000070	27.6192	1.26534	1.44849	0.873559	NA	1	10.1604	-0.906008	1.56792	-0.577839	0.563373	0.743782	97.3236	1.61492	0.941767	1.71478	0.0863854	0.277175
T_RS00375		STMMW_RS00380	STMMW_RS00380	T_RS00375				TY2	88239-88424	D23	88432-88617			T_RS00375	RLOC_00000073	STMMW_RS00380	RLOC_00000071	0.338311	0.649434	3.9639	0.163837	0.869859	1	NA	NA	NA	NA	NA	NA	16.4121	-0.156221	1.84532	-0.084658	0.932533	1
T_RS00380	fixA	STMMW_RS00385	STMMW_RS00385	T_RS00380	STM0075	LT2	88547-89454	TY2	88492-89262	D23	88685-89455	STM0075	RLOC_00000070	T_RS00380	RLOC_00000074	STMMW_RS00385	RLOC_00000072	62.2447	0.92383	0.654379	1.41177	0.158019	0.322898	113.153	1.37369	1.62795	0.843819	NA	1	50.4343	0.194513	0.999051	0.194698	0.84563	0.929386
T_RS00385	fixB	STMMW_RS00390	STMMW_RS00390	T_RS00385	STM0076	LT2	89459-90411	TY2	89278-90219	D23	89471-90412	STM0076	RLOC_00000071	T_RS00385	RLOC_00000075	STMMW_RS00390	RLOC_00000073	15.173	1.62715	1.13686	1.43126	0.152354	0.314952	8.53392	2.37695	1.79601	1.32346	0.185682	0.370198	22.5958	0.997345	1.2724	0.783828	0.433141	0.682961
T_RS00390	fixC	STMMW_RS00395	STMMW_RS00395	T_RS00390	STM0077	LT2	90450-91747	TY2	90269-91555	D23	90462-91748	STM0077	RLOC_00000072	T_RS00390	RLOC_00000076	STMMW_RS00395	RLOC_00000074	7.16362	0.80249	1.20421	0.666406	0.505152	0.686874	16.5103	4.3969	1.9736	2.22786	NA	1	19.934	0.206095	1.26007	0.163559	0.870078	1
T_RS00395	fixX	STMMW_RS00400	STMMW_RS00400	T_RS00395	STM0078	LT2	91728-92031	TY2	91552-91839	D23	91745-92032	STM0078	RLOC_00000072	T_RS00395	RLOC_00000076	STMMW_RS00400	RLOC_00000074	5.13472	-0.372906	1.48178	-0.25166	0.801304	1	16.1538	2.41246	1.82707	1.3204	NA	1	22.3928	1.5338	1.24546	1.23151	0.218131	0.480415
T_RS00400	yaaU	STMMW_RS00405	STMMW_RS00405	T_RS00400	STM0079	LT2	92166-93518	TY2	91987-93327	D23	92179-93519	STM0079	RLOC_00000073	T_RS00400	RLOC_00000077	STMMW_RS00405	RLOC_00000075	7.24518	2.08548	1.61723	1.28954	0.19721	0.376307	9.26166	3.70826	1.72055	2.15528	0.0311399	0.104077	17.8667	0.707618	1.26553	0.559149	0.57606	1
T_RS00405	STM0080	STMMW_RS00410	STMMW_RS00410	T_RS00405	STM0080	LT2	93601-93837	TY2	93416-93646	D23	93608-93838	STM0080	RLOC_00000074	T_RS00405	RLOC_00000078	STMMW_RS00410	RLOC_00000076	120.879	1.43736	0.674211	2.13191	0.0330143	0.108203	64.3092	-1.26323	0.876742	-1.44082	0.149635	0.321434	25.491	-1.91388	1.34731	-1.42052	0.155457	0.39564
T_RS00410	STM0081	STMMW_RS00415	STMMW_RS00415	T_RS00410	STM0081	LT2	94123-94547	TY2	93931-94353	D23	94132-94548	STM0081	RLOC_00000075	T_RS00410	RLOC_00000079	STMMW_RS00415	RLOC_00000077	506.911	1.80597	0.554766	3.25537	0.00113246	0.00841045	1045.27	2.81765	0.393949	7.15233	8.53e-13	4.25e-11	124.757	1.44416	0.755976	1.91033	0.056091	0.21515
T_RS00415	STM0082	STMMW_RS00420	STMMW_RS00420	T_RS00415	STM0082	LT2	94771-95069	TY2	94577-94867	D23	94772-95062	STM0082	RLOC_00000076	T_RS00415	RLOC_00000080	STMMW_RS00420	RLOC_00000078	97.3678	1.93046	1.176	1.64154	0.100685	0.238991	189.934	2.10044	1.04888	2.00255	0.0452257	0.138288	53.4977	-0.59012	0.742547	-0.794725	0.426774	0.678457
T_RS00420	STM0083	STMMW_RS00425	STMMW_RS00425	T_RS00420	STM0083	LT2	95271-95465	TY2	95077-95271	D23	95272-95466	STM0083	RLOC_00000077	T_RS00420	RLOC_00000081	STMMW_RS00425	RLOC_00000079	195.33	3.92899	0.789487	4.97663	6.47e-07	1.72e-05	406.981	4.32438	0.560021	7.72182	1.15e-14	7.29e-13	193.237	0.41065	0.54308	0.75615	0.449559	0.69556
T_RS00425	STM0084	STMMW_RS00430	STMMW_RS00430	T_RS00425	STM0084	LT2	95952-97848	TY2	96041-97653	D23	95960-97849	STM0084	RLOC_00000078	T_RS00425	RLOC_00000083	STMMW_RS00430	RLOC_00000080	50.9339	1.15445	0.781777	1.4767	0.139756	0.297854	36.1565	0.971449	1.27627	0.761161	0.446561	0.647062	1.62338	-0.0306817	3.00791	-0.0102003	0.991861	1
T_RS00435	yabF	STMMW_RS00435	STMMW_RS00435	T_RS00435	STM0085	LT2	98245-98785	TY2	98060-98590	D23	98256-98786	STM0085	RLOC_00000079	T_RS00435	RLOC_00000085	STMMW_RS00435	RLOC_00000081	24.4919	0.546772	0.724568	0.754617	0.450479	0.639067	42.1931	0.883152	1.03007	0.857373	0.391239	0.601044	67.6276	0.587606	0.865295	0.679082	0.497086	0.731635
T_RS00440	kefC	STMMW_RS00440	STMMW_RS00440	T_RS00440	STM0086	LT2	98765-100640	TY2	98583-100445	D23	98779-100641	STM0086	RLOC_00000079	T_RS00440	RLOC_00000085	STMMW_RS00440	RLOC_00000081	11.588	1.32218	1.06706	1.23909	0.215311	0.399615	54.9088	3.96281	0.958504	4.13437	3.56e-05	0.000391049	14.0729	0.448393	1.21417	0.369301	0.711904	1
T_RS00450	apaH	STMMW_RS00450	STMMW_RS00450	T_RS00450	STM0088	LT2	101424-102272	TY2	101219-102067	D23	101425-102273	STM0088	RLOC_00000081	T_RS00450	RLOC_00000087	STMMW_RS00450	RLOC_00000083	131.604	-0.37534	0.699407	-0.536654	0.591506	0.750489	109.171	-0.60587	1.02382	-0.591776	0.554001	0.736258	258.795	-0.0455821	0.569733	-0.080006	0.936232	0.967334
T_RS00455	apaG	STMMW_RS00455	STMMW_RS00455	T_RS00455	STM0089	LT2	102283-102674	TY2	102078-102455	D23	102284-102661	STM0089	RLOC_00000082	T_RS00455	RLOC_00000088	STMMW_RS00455	RLOC_00000084	134.638	-1.08153	0.989188	-1.09335	0.27424	0.469573	243.048	0.378833	0.77339	0.489834	0.624251	0.785256	135.438	-2.13809	0.976905	-2.18864	0.0286232	0.136884
T_RS00465	pdxA	STMMW_RS00465	STMMW_RS00465	T_RS00465	STM0091	LT2	103481-104470	TY2	103276-104265	D23	103482-104471	STM0091	RLOC_00000083	T_RS00465	RLOC_00000089	STMMW_RS00465	RLOC_00000085	254.692	-1.70914	0.500395	-3.41558	0.000636471	0.00531776	173.067	-2.45328	1.01178	-2.42472	0.0153204	0.0612667	122.132	-2.33844	0.826712	-2.82861	0.00467511	0.0398155
T_RS00470	surA	STMMW_RS00470	STMMW_RS00470	T_RS00470	STM0092	LT2	104470-105767	TY2	104265-105551	D23	104471-105757	STM0092	RLOC_00000083	T_RS00470	RLOC_00000089	STMMW_RS00470	RLOC_00000085	163.96	-0.602284	0.509747	-1.18154	0.23739	0.42784	146.636	-1.23843	0.586294	-2.1123	0.0346609	0.113011	86.266	-1.9315	0.758136	-2.5477	0.0108436	0.0701132
T_RS00475	imp	STMMW_RS00475	STMMW_RS00475	T_RS00475	STM0093	LT2	105810-108170	TY2	105605-107959	D23	105811-108171	STM0093	RLOC_00000084	T_RS00475	RLOC_00000090	STMMW_RS00475	RLOC_00000086	166.504	-0.197543	0.573443	-0.344485	0.730481	0.845203	116.517	-1.80901	0.637594	-2.83724	0.00455057	0.0240082	77.6124	-1.82989	0.971642	-1.8833	0.0596594	0.222795
T_RS00480	djlA	STMMW_RS00480	STMMW_RS00480	T_RS00480	STM0094	LT2	108413-109236	TY2	108213-109025	D23	108425-109237	STM0094	RLOC_00000085	T_RS00480	RLOC_00000091	STMMW_RS00480	RLOC_00000087	108.89	-0.482713	0.501412	-0.962706	0.335695	0.531696	85.788	-0.942672	0.890243	-1.05889	0.289648	0.500744	53.5013	-0.222516	0.766972	-0.290123	0.771723	0.897958
T_RS00485	rluA	STMMW_RS00485	STMMW_RS00485	T_RS00485	STM0095	LT2	109331-110002	TY2	109120-109779	D23	109332-109991	STM0095	RLOC_00000086	T_RS00485	RLOC_00000092	STMMW_RS00485	RLOC_00000088	78.9976	-1.57013	1.12163	-1.39987	0.161552	0.328084	126.488	0.786296	1.06076	0.741257	0.458538	0.65863	179.431	0.94864	0.673155	1.40925	0.158763	0.400763
T_RS00490	hepA	STMMW_RS00490	STMMW_RS00490	T_RS00490	STM0096	LT2	110002-112908	TY2	109791-112697	D23	110003-112909	STM0096	RLOC_00000087	T_RS00490	RLOC_00000093	STMMW_RS00490	RLOC_00000089	12.638	-0.320755	1.16855	-0.274489	0.783709	0.878775	22.3589	1.75235	1.4878	1.17782	NA	1	20.8479	1.32279	1.09449	1.20859	0.22682	1
T_RS00495	polB	STMMW_RS00495	STMMW_RS00495	T_RS00495	STM0097	LT2	113082-115445	TY2	112871-115222	D23	113083-115434	STM0097	RLOC_00000088	T_RS00495	RLOC_00000094	STMMW_RS00495	RLOC_00000090	55.8398	-0.606487	1.0497	-0.577773	0.563418	0.729321	44.5289	-0.997227	1.15905	-0.860386	0.389576	0.599429	52.2535	0.256697	0.789147	0.325284	0.744966	0.883629
T_RS00500		NA		T_RS00500				TY2	115266-115496					T_RS00500	RLOC_00000095	NA	NA	NA	NA	NA	NA	NA	NA	NA	NA	NA	NA	NA	NA	184.809	2.37188	0.846165	2.80309	0.00506158	0.0417342
T_RS00505		NA		T_RS00505				TY2	115562-116002					T_RS00505	RLOC_00000096	NA	NA	NA	NA	NA	NA	NA	NA	NA	NA	NA	NA	NA	NA	524.417	-2.69258	0.601045	-4.47983	7.47e-06	0.000276796
T_RS00510		NA		T_RS00510				TY2	116022-117230					T_RS00510	RLOC_00000097	NA	NA	NA	NA	NA	NA	NA	NA	NA	NA	NA	NA	NA	NA	928.352	-1.9918	0.581643	-3.42443	0.000616086	0.00893074
T_RS00515		NA		T_RS00515				TY2	117300-117704					T_RS00515	RLOC_00000098	NA	NA	NA	NA	NA	NA	NA	NA	NA	NA	NA	NA	NA	NA	302.022	-1.79018	0.892764	-2.00521	0.0449402	0.185194
T_RS00520	STM0100	STMMW_RS00505	STMMW_RS00505	T_RS00520	STM0100	LT2	116816-117235	TY2	118222-118641	D23	116817-117236	STM0100	RLOC_00000091	T_RS00520	RLOC_00000100	STMMW_RS00505	RLOC_00000093	117.278	1.69754	0.680667	2.49393	0.0126337	0.0540007	140.937	1.93742	1.10197	1.75814	0.0787231	0.204918	60.231	1.04552	0.848211	1.23262	0.217717	0.480172
T_RS00525	araD	STMMW_RS00510	STMMW_RS00510	T_RS00525	STM0101	LT2	117241-117949	TY2	118647-119342	D23	117242-117937	STM0101	RLOC_00000092	T_RS00525	RLOC_00000101	STMMW_RS00510	RLOC_00000094	7.44097	2.12595	1.93018	1.10143	0.27071	0.465516	4.39281	-0.133305	1.60265	-0.0831778	0.93371	0.968405	12.41	0.0359594	1.46859	0.0244856	0.980465	1
T_RS00530	araA	STMMW_RS00515	STMMW_RS00515	T_RS00530	STM0102	LT2	118077-119591	TY2	119483-120985	D23	118078-119580	STM0102	RLOC_00000093	T_RS00530	RLOC_00000102	STMMW_RS00515	RLOC_00000095	13.8312	0.296993	1.17208	0.25339	0.799967	0.884352	45.7659	2.90133	1.19471	2.42848	0.0151622	0.0608699	59.9189	1.48501	0.851309	1.74439	0.0810919	0.266727
T_RS00535	araB	STMMW_RS00520	STMMW_RS00520	T_RS00535	STM0103	LT2	119590-121412	TY2	120996-122705	D23	119591-121300	STM0103	RLOC_00000094	T_RS00535	RLOC_00000103	STMMW_RS00520	RLOC_00000096	5.80477	2.51087	1.80769	1.38899	0.164834	1	4.1896	2.28697	1.98966	1.14943	0.25038	0.455247	13.7179	1.94974	1.28374	1.5188	0.128813	1
T_RS00540	araC	STMMW_RS00525	STMMW_RS00525	T_RS00540	STM0104	LT2	121528-122485	TY2	123046-123891	D23	121641-122486	STM0104	RLOC_00000095	T_RS00540	RLOC_00000104	STMMW_RS00525	RLOC_00000097	66.6688	2.79342	0.767416	3.64003	0.000272606	0.00270378	52.3856	2.28531	0.804845	2.83944	0.00451926	0.0238775	108.256	0.539268	0.79009	0.68254	0.494898	0.728918
T_RS00545	yabI	STMMW_RS00530	STMMW_RS00530	T_RS00545	STM0105	LT2	122593-123371	TY2	124010-124777	D23	122605-123372	STM0105	RLOC_00000096	T_RS00545	RLOC_00000105	STMMW_RS00530	RLOC_00000098	28.7647	1.98276	0.913127	2.1714	0.0299011	0.100513	26.3603	-0.283868	1.21354	-0.233917	0.815049	0.906787	15.2809	-1.96787	1.25268	-1.57094	0.116198	1
T_RS00550	yabJ	STMMW_RS00535	STMMW_RS00535	T_RS00550	STM0106	LT2	123410-124136	TY2	124816-125523	D23	123411-124118	STM0106	RLOC_00000097	T_RS00550	RLOC_00000106	STMMW_RS00535	RLOC_00000099	38.3274	0.915789	0.819526	1.11746	0.263797	0.456693	13.3779	-4.50453	1.20126	-3.74985	0.000176942	0.00164258	16.6007	-0.766985	1.57968	-0.485533	0.627298	1
T_RS00560	tbpA	STMMW_RS00545	STMMW_RS00545	T_RS00560	STM0108	LT2	125687-126680	TY2	127093-128076	D23	125688-126671	STM0108	RLOC_00000097	T_RS00560	RLOC_00000106	STMMW_RS00545	RLOC_00000099	8.46708	2.75945	1.40677	1.96154	0.0498159	0.14532	1.12618	-0.69598	2.36889	-0.2938	0.768911	1	20.0627	1.72003	1.66375	1.03383	NA	1
T_RS00565	yabN	STMMW_RS00550	STMMW_RS00550	T_RS00565	STM0109	LT2	126848-128522	TY2	128254-129912	D23	126849-128507	STM0109	RLOC_00000098	T_RS00565	RLOC_00000107	STMMW_RS00550	RLOC_00000100	76.5043	-0.117776	0.655426	-0.179694	0.857392	0.921747	83.5064	1.51096	0.609559	2.47878	0.0131832	0.0545143	149.735	0.976954	0.511878	1.90857	0.056318	0.21515
T_RS00570		STMMW_RS00555	STMMW_RS00555	T_RS00570				TY2	130005-130127	D23	128600-128722			T_RS00570	RLOC_00000108	STMMW_RS00555	RLOC_00000101	61.1837	-0.372768	0.984626	-0.378589	0.704993	0.83108	NA	NA	NA	NA	NA	NA	42.7131	-3.74704	1.0972	-3.41508	0.000637638	0.00907142
T_RS00575	leuD	STMMW_RS00560	STMMW_RS00560	T_RS00575	STM0110	LT2	129057-129674	TY2	130462-131067	D23	129058-129663	STM0110	RLOC_00000099	T_RS00575	RLOC_00000109	STMMW_RS00560	RLOC_00000102	97.2849	0.00990278	0.813732	0.0121696	0.99029	0.994354	164.506	1.73202	1.19241	1.45254	0.146353	0.3172	115.267	0.794816	0.576417	1.37889	0.167928	0.410995
T_RS00580	leuC	STMMW_RS00565	STMMW_RS00565	T_RS00580	STM0111	LT2	129673-131086	TY2	131078-132478	D23	129674-131074	STM0111	RLOC_00000100	T_RS00580	RLOC_00000110	STMMW_RS00565	RLOC_00000103	3.86086	3.04433	2.20336	1.38168	0.167071	1	12.2379	1.83826	1.53415	1.19823	0.230829	0.431306	18.2552	0.301871	1.347	0.224106	0.822675	1
T_RS00585	leuB	STMMW_RS00570	STMMW_RS00570	T_RS00585	STM0112	LT2	131076-132181	TY2	132481-133572	D23	131077-132168	STM0112	RLOC_00000101	T_RS00585	RLOC_00000111	STMMW_RS00570	RLOC_00000104	12.557	3.23497	1.36612	2.36801	0.0178842	0.0698406	17.076	2.76598	1.42793	1.93705	0.052739	0.154733	27.0188	1.0641	1.33543	0.796822	0.425554	0.677785
T_RS00590	leuA	STMMW_RS00575	STMMW_RS00575	T_RS00590	STM0113	LT2	132167-133758	TY2	133572-135143	D23	132168-133739	STM0113	RLOC_00000101	T_RS00590	RLOC_00000111	STMMW_RS00575	RLOC_00000104	18.4492	0.97148	1.31881	0.736632	0.461346	0.649688	22.4285	1.96233	1.4783	1.32742	0.184371	0.368652	13.0221	0.289581	1.3602	0.212896	0.831408	1
T_RS00595		STMMW_RS00580	STMMW_RS00580	T_RS00595				TY2	135231-135317	D23	133827-133913			T_RS00595	RLOC_00000112	STMMW_RS00580	RLOC_00000105	5.35119	-3.69425	1.84086	-2.0068	0.0447708	1	NA	NA	NA	NA	NA	NA	3.38882	-5.17173	2.53473	-2.04035	0.0413158	1
T_RS00600	leuO	STMMW_RS00585	STMMW_RS00585	T_RS00600	STM0115	LT2	134557-135513	TY2	135975-136919	D23	134570-135514	STM0115	RLOC_00000103	T_RS00600	RLOC_00000113	STMMW_RS00585	RLOC_00000106	11.681	0.234329	1.41015	0.166173	0.86802	0.92799	6.03308	0.975963	2.02905	0.480994	0.630521	0.790016	10.9436	2.02274	1.75291	1.15393	NA	1
T_RS00605	ilvI	STMMW_RS00590	STMMW_RS00590	T_RS00605	STM0116	LT2	135770-137559	TY2	137214-138965	D23	135809-137560	STM0116	RLOC_00000104	T_RS00605	RLOC_00000114	STMMW_RS00590	RLOC_00000107	12.6582	0.453457	1.29574	0.349959	0.726369	0.842741	9.71205	1.01109	1.40491	0.719681	0.471721	0.669409	15.585	0.888208	1.4029	0.633125	NA	1
T_RS00610	ilvH	STMMW_RS00595	STMMW_RS00595	T_RS00610	STM0117	LT2	137550-138053	TY2	138968-139459	D23	137563-138054	STM0117	RLOC_00000105	T_RS00610	RLOC_00000115	STMMW_RS00595	RLOC_00000108	34.4675	1.37618	1.16999	1.17623	0.239504	0.430809	20.7447	1.08677	1.32741	0.818721	0.412946	0.61852	28.4417	-0.12323	1.25933	-0.097853	0.922049	0.959192
T_RS00615	fruR	STMMW_RS00600	STMMW_RS00600	T_RS00615	STM0118	LT2	138326-139341	TY2	139743-140747	D23	138338-139342	STM0118	RLOC_00000106	T_RS00615	RLOC_00000116	STMMW_RS00600	RLOC_00000109	235.395	-1.05117	0.84145	-1.24923	0.21158	0.394887	200.783	-2.03863	1.23826	-1.64636	0.0996894	0.242103	131.068	-2.45879	1.089	-2.25784	0.0239555	0.120655
T_RS00620	yabB	STMMW_RS00605	STMMW_RS00605	T_RS00620	STM0119	LT2	139931-140405	TY2	141353-141811	D23	139948-140406	STM0119	RLOC_00000107	T_RS00620	RLOC_00000117	STMMW_RS00605	RLOC_00000110	565.174	-0.389974	0.440883	-0.884529	0.376411	0.569743	435.52	-0.314249	0.41494	-0.757337	0.448848	0.648999	264.335	-0.205086	0.637053	-0.321929	0.747507	0.884798
T_RS00625	yabC	STMMW_RS00610	STMMW_RS00610	T_RS00625	STM0120	LT2	140388-141348	TY2	141813-142754	D23	140408-141349	STM0120	RLOC_00000108	T_RS00625	RLOC_00000118	STMMW_RS00610	RLOC_00000111	251.977	-0.255801	0.511181	-0.500412	0.616785	0.767569	208.563	-0.993117	0.95809	-1.03656	0.299941	0.511373	105.174	-1.24357	0.829945	-1.49837	0.134037	0.359203
T_RS00630	ftsL	STMMW_RS00615	STMMW_RS00615	T_RS00630	STM0121	LT2	141333-141710	TY2	142751-143116	D23	141346-141711	STM0121	RLOC_00000108	T_RS00630	RLOC_00000118	STMMW_RS00615	RLOC_00000111	161.85	0.440161	0.627661	0.701271	0.483134	0.66833	151.007	0.558654	0.577298	0.967705	0.333192	0.542945	84.0911	-0.756089	0.747761	-1.01114	0.311951	0.578135
T_RS00635	ftsI	STMMW_RS00620	STMMW_RS00620	T_RS00635	STM0122	LT2	141709-143492	TY2	143132-144898	D23	141727-143493	STM0122	RLOC_00000109	T_RS00635	RLOC_00000119	STMMW_RS00620	RLOC_00000112	230.317	-2.40159	0.476826	-5.03662	4.74e-07	1.32e-05	181.819	-1.66502	0.396271	-4.20172	2.65e-05	0.000307385	124.691	-2.46027	0.883793	-2.78376	0.00537324	0.0436102
T_RS00640	murE	STMMW_RS00625	STMMW_RS00625	T_RS00640	STM0123	LT2	143469-144966	TY2	144885-146372	D23	143480-144967	STM0123	RLOC_00000109	T_RS00640	RLOC_00000119	STMMW_RS00625	RLOC_00000112	179.037	-1.94083	0.642983	-3.01847	0.00254052	0.0156017	121.883	-1.17145	0.702587	-1.66734	0.0954473	0.234141	89.3099	-2.23809	0.669504	-3.3429	0.000829067	0.0108697
T_RS00645	murF	STMMW_RS00630	STMMW_RS00630	T_RS00645	STM0124	LT2	144949-146321	TY2	146369-147727	D23	144964-146322	STM0124	RLOC_00000109	T_RS00645	RLOC_00000119	STMMW_RS00630	RLOC_00000112	29.3767	-1.45522	0.944665	-1.54046	0.123447	0.274645	27.1956	-1.83176	1.14139	-1.60485	0.108526	0.256771	50.0419	0.0459714	1.29885	0.035394	NA	1
T_RS00650	mraY	STMMW_RS00635	STMMW_RS00635	T_RS00650	STM0125	LT2	146301-147397	TY2	147721-148803	D23	146316-147398	STM0125	RLOC_00000109	T_RS00650	RLOC_00000119	STMMW_RS00635	RLOC_00000112	59.3716	-1.4036	0.873389	-1.60708	0.108037	0.250135	38.1662	-5.29692	0.748734	-7.0745	1.5e-12	7.04e-11	39.5344	-2.6673	1.12893	-2.36268	NA	1
T_RS00655	murD	STMMW_RS00640	STMMW_RS00640	T_RS00655	STM0126	LT2	147386-148716	TY2	148806-150122	D23	147401-148717	STM0126	RLOC_00000110	T_RS00655	RLOC_00000120	STMMW_RS00640	RLOC_00000113	92.325	-0.980108	0.932237	-1.05135	0.293097	0.487543	46.9049	-3.2258	0.857019	-3.76398	0.000167233	0.00157726	53.3678	-0.627593	0.831208	-0.755037	0.450227	0.695834
T_RS00660	ftsW	STMMW_RS00645	STMMW_RS00645	T_RS00660	STM0127	LT2	148702-149960	TY2	150122-151366	D23	148717-149961	STM0127	RLOC_00000110	T_RS00660	RLOC_00000120	STMMW_RS00645	RLOC_00000113	47.3678	-1.9591	0.59852	-3.27325	0.0010632	0.00801224	36.2578	-3.25239	0.921298	-3.53023	0.000415198	0.00343036	50.7668	-1.44099	0.995447	-1.44758	0.147734	0.38337
T_RS00665	murG	STMMW_RS00650	STMMW_RS00650	T_RS00665	STM0128	LT2	149947-151024	TY2	151363-152430	D23	149958-151025	STM0128	RLOC_00000110	T_RS00665	RLOC_00000120	STMMW_RS00650	RLOC_00000113	76.64	0.368028	0.963729	0.381879	0.702551	0.829823	27.3149	-2.80984	0.960003	-2.9269	0.00342356	0.0194002	54.3631	-0.918042	1.02973	-0.891539	0.37264	0.633418
T_RS00670	murC	STMMW_RS00655	STMMW_RS00655	T_RS00670	STM0129	LT2	151131-152618	TY2	152549-154024	D23	151144-152619	STM0129	RLOC_00000111	T_RS00670	RLOC_00000121	STMMW_RS00655	RLOC_00000114	126.383	-2.18224	0.46403	-4.70279	2.57e-06	5.72e-05	113.144	-0.82613	1.16959	-0.706339	0.479977	0.67695	88.4518	-0.978717	0.889128	-1.10076	0.271001	0.540675
T_RS00680	ftsQ	STMMW_RS00665	STMMW_RS00665	T_RS00680	STM0131	LT2	153375-154363	TY2	154939-155769	D23	153534-154364	STM0131	RLOC_00000112	T_RS00680	RLOC_00000122	STMMW_RS00665	RLOC_00000115	384.258	-1.40417	0.538598	-2.60708	0.00913171	0.0420314	324.712	-1.21008	0.827319	-1.46265	0.143563	0.312466	214.826	-1.64017	0.577806	-2.83862	0.00453097	0.0390819
T_RS00685	ftsA	STMMW_RS00670	STMMW_RS00670	T_RS00685	STM0132	LT2	154346-155622	TY2	155766-157028	D23	154361-155623	STM0132	RLOC_00000112	T_RS00685	RLOC_00000122	STMMW_RS00670	RLOC_00000115	170.621	-1.25718	0.760056	-1.65406	0.0981153	0.235191	136.494	-2.64155	0.497162	-5.31326	1.08e-07	2.44e-06	93.482	-1.35438	0.65063	-2.08165	0.0373745	0.161463
T_RS00690	ftsZ	STMMW_RS00675	STMMW_RS00675	T_RS00690	STM0133	LT2	155670-156834	TY2	157089-158240	D23	155684-156835	STM0133	RLOC_00000113	T_RS00690	RLOC_00000123	STMMW_RS00675	RLOC_00000116	381.572	0.136093	0.561367	0.242431	0.808446	0.889657	317.93	-1.05949	0.605557	-1.74961	0.0801862	0.20768	142.909	-0.267583	0.681347	-0.392727	0.694521	0.860669
T_RS00695	lpxC	STMMW_RS00680	STMMW_RS00680	T_RS00695	STM0134	LT2	156919-157852	TY2	158341-159258	D23	156936-157853	STM0134	RLOC_00000114	T_RS00695	RLOC_00000124	STMMW_RS00680	RLOC_00000117	1283.38	1.02676	0.466463	2.20115	0.0277251	0.0958481	1071.24	0.833101	0.508082	1.6397	0.101068	0.244303	598.565	0.615315	0.50859	1.20984	0.226339	0.489807
T_RS00700	yacA	STMMW_RS00685	STMMW_RS00685	T_RS00700	STM0135	LT2	158199-158627	TY2	159512-160036	D23	158105-158629	STM0135	RLOC_00000115	T_RS00700	RLOC_00000125	STMMW_RS00685	RLOC_00000118	227.23	-0.129251	0.480117	-0.269207	0.787771	0.87907	62.426	-0.136042	1.28585	-0.1058	0.915741	0.957946	104.155	-1.62743	1.04112	-1.56316	0.118016	0.332803
T_RS00705	secA	STMMW_RS00690	STMMW_RS00690	T_RS00705	STM0136	LT2	158689-161394	TY2	160098-162803	D23	158691-161396	STM0136	RLOC_00000116	T_RS00705	RLOC_00000126	STMMW_RS00690	RLOC_00000119	69.6679	-1.22742	0.600011	-2.04566	0.0407896	0.12546	97.4238	0.558516	0.986014	0.566438	0.571096	0.749189	60.78	-0.343026	0.765856	-0.447899	0.654226	0.835606
T_RS00710	mutT	STMMW_RS00695	STMMW_RS00695	T_RS00710	STM0137	LT2	161532-161941	TY2	162959-163354	D23	161548-161943	STM0137	RLOC_00000117	T_RS00710	RLOC_00000127	STMMW_RS00695	RLOC_00000120	15.8772	-0.438406	1.18401	-0.370273	0.711179	0.835871	25.1107	0.849794	1.3999	0.607037	0.543826	0.728216	17.5612	-2.38773	1.13152	-2.11019	0.034842	1
T_RS00715		NA		T_RS00715				TY2	163388-164377					T_RS00715	RLOC_00000128	NA	NA	NA	NA	NA	NA	NA	NA	NA	NA	NA	NA	NA	NA	292.73	-0.0893824	0.579127	-0.15434	0.877342	0.940466
T_RS00720		NA		T_RS00720				TY2	164463-165404					T_RS00720	RLOC_00000129	NA	NA	NA	NA	NA	NA	NA	NA	NA	NA	NA	NA	NA	NA	281.291	-0.176393	0.610015	-0.289162	0.772457	0.898225
T_RS00725	yacG	STMMW_RS00705	STMMW_RS00705	T_RS00725	STM0138	LT2	162263-162465	TY2	165401-165592	D23	162265-162456	STM0138	RLOC_00000118	T_RS00725	RLOC_00000130	STMMW_RS00705	RLOC_00000123	50.0628	-1.09811	0.634637	-1.73029	0.0835781	0.208584	70.9943	0.174156	1.5341	0.113524	0.909615	0.955225	47.4822	-0.493799	1.16147	-0.42515	0.670727	0.846555
T_RS00730	yacF	STMMW_RS00710	STMMW_RS00710	T_RS00730	STM0139	LT2	162464-163221	TY2	165602-166345	D23	162466-163209	STM0139	RLOC_00000119	T_RS00730	RLOC_00000131	STMMW_RS00710	RLOC_00000124	147.658	0.679248	0.52381	1.29674	0.194719	0.372478	137.271	0.547297	0.717569	0.76271	0.445637	0.646793	163.562	0.533058	0.683048	0.780411	0.435149	0.684329
T_RS00735	yacE	STMMW_RS00715	STMMW_RS00715	T_RS00735	STM0140	LT2	163207-163835	TY2	166345-166965	D23	163209-163829	STM0140	RLOC_00000119	T_RS00735	RLOC_00000131	STMMW_RS00715	RLOC_00000124	108.846	1.03688	0.674215	1.5379	0.124072	0.275239	90.5117	0.882575	0.921321	0.957945	0.338091	0.546635	94.3386	0.613996	0.598885	1.02523	0.305253	0.570875
T_RS00740	guaC	STMMW_RS00720	STMMW_RS00720	T_RS00740	STM0141	LT2	164040-165096	TY2	167191-168234	D23	164055-165098	STM0141	RLOC_00000120	T_RS00740	RLOC_00000132	STMMW_RS00720	RLOC_00000125	486.795	-1.63469	0.743613	-2.19831	0.0279273	0.0961918	362.653	-1.82296	0.709743	-2.56848	0.0102146	0.0451299	333.269	-1.36529	0.889674	-1.53459	0.124885	0.345392
T_RS00745	hofC	STMMW_RS00725	STMMW_RS00725	T_RS00745	STM0142	LT2	165127-166342	TY2	168265-169467	D23	165129-166331	STM0142	RLOC_00000121	T_RS00745	RLOC_00000133	STMMW_RS00725	RLOC_00000126	29.2415	-1.36259	0.943834	-1.44368	0.148829	0.310208	64.6645	1.5	0.923245	1.62471	0.104225	0.248607	152.101	1.20734	0.559502	2.15789	0.0309367	0.14391
T_RS00750	hofB	STMMW_RS00730	STMMW_RS00730	T_RS00750	STM0143	LT2	166319-167715	TY2	169457-170842	D23	166321-167706	STM0143	RLOC_00000121	T_RS00750	RLOC_00000133	STMMW_RS00730	RLOC_00000126	10.3865	-2.42256	1.06499	-2.27472	0.0229225	0.0839066	4.77982	-3.08761	1.6174	-1.909	0.0562619	0.161347	10.023	-2.06984	1.28334	-1.61286	0.106775	1
T_RS00755	ppdD	STMMW_RS00735	STMMW_RS00735	T_RS00755	STM0144	LT2	167714-168163	TY2	170852-171289	D23	167716-168153	STM0144	RLOC_00000122	T_RS00755	RLOC_00000134	STMMW_RS00735	RLOC_00000127	13.2636	-1.9316	1.29896	-1.48704	0.137004	0.294163	10.6444	-1.08128	1.66024	-0.65128	0.514866	0.706588	14.3221	-1.30913	1.11235	-1.17691	0.239232	1
T_RS00760	nadC	STMMW_RS00740	STMMW_RS00740	T_RS00760	STM0145	LT2	168373-169279	TY2	171511-172404	D23	168375-169268	STM0145	RLOC_00000123	T_RS00760	RLOC_00000136	STMMW_RS00740	RLOC_00000129	12.1369	-0.98065	0.955386	-1.02644	0.304682	0.499723	27.1391	1.00268	1.00541	0.997286	0.318626	0.530682	34.1123	0.155754	1.04219	0.149449	NA	1
T_RS00765	ampD	STMMW_RS00745	STMMW_RS00745	T_RS00765	STM0146	LT2	169341-169917	TY2	172492-173055	D23	169356-169919	STM0146	RLOC_00000124	T_RS00765	RLOC_00000137	STMMW_RS00745	RLOC_00000130	118.627	-2.79653	1.02221	-2.73577	0.00622352	0.0314725	103.313	-1.42355	1.72301	-0.826196	NA	1	71.1302	-1.68492	0.924088	-1.82333	NA	1
T_RS00770	ampE	STMMW_RS00750	STMMW_RS00750	T_RS00770	STM0147	LT2	169903-170768	TY2	173052-173906	D23	169916-170770	STM0147	RLOC_00000124	T_RS00770	RLOC_00000137	STMMW_RS00750	RLOC_00000130	23.3793	-0.734818	0.991345	-0.741234	0.458552	0.647078	13.1649	-2.70762	1.1888	-2.27761	0.0227501	0.08339	33.3648	-1.22583	0.933579	-1.31305	0.189167	0.440701
T_RS00775	STM0148	STMMW_RS00755	STMMW_RS00755	T_RS00775	STM0148	LT2	170860-171822	TY2	173998-174948	D23	170862-171812	STM0148	RLOC_00000125	T_RS00775	RLOC_00000138	STMMW_RS00755	RLOC_00000131	66.0225	-2.88309	1.15638	-2.4932	0.0126596	0.0540114	101.158	-0.101503	1.11203	-0.0912772	0.927272	0.96512	29.6119	-0.545826	1.00992	-0.540465	0.588876	0.790443
T_RS00780	STM0149	STMMW_RS00760	STMMW_RS00760	T_RS00780	STM0149	LT2	171810-173227	TY2	174948-176354	D23	171812-173218	STM0149	RLOC_00000125	T_RS00780	RLOC_00000138	STMMW_RS00760	RLOC_00000131	35.9886	-0.271458	1.00699	-0.269574	0.787488	0.878968	15.5635	0.756084	1.50844	0.501235	0.616206	0.779886	29.9514	0.548806	1.12745	0.486766	0.626424	0.818269
T_RS00785	aroP	STMMW_RS00765	STMMW_RS00765	T_RS00785	STM0150	LT2	173380-174812	TY2	176518-177888	D23	173382-174755	STM0150	RLOC_00000126	T_RS00785	RLOC_00000139	STMMW_RS00765	RLOC_00000132	187.522	-0.0990392	0.598032	-0.165609	0.868465	0.92799	150.303	-1.2828	0.508662	-2.5219	0.0116723	0.0498636	173.92	-0.268227	0.516768	-0.519048	0.603727	0.802146
T_RS00790	pdhR	STMMW_RS00770	STMMW_RS00770	T_RS00790	STM0151	LT2	175153-176080	TY2	178454-179218	D23	175318-176082	STM0151	RLOC_00000127	T_RS00790	RLOC_00000140	STMMW_RS00770	RLOC_00000133	406.081	-0.840874	0.519426	-1.61885	0.105479	0.246189	222.907	0.202589	0.989114	0.204819	0.837713	0.916371	277.917	-0.694758	0.812294	-0.855304	0.392383	0.650308
T_RS00795	aceE	STMMW_RS00775	STMMW_RS00775	T_RS00795	STM0152	LT2	176227-178903	TY2	179378-182041	D23	176242-178905	STM0152	RLOC_00000128	T_RS00795	RLOC_00000141	STMMW_RS00775	RLOC_00000134	777.286	-1.0153	0.54451	-1.86461	0.0622363	0.169457	543.533	0.332902	0.371453	0.896217	0.370137	0.576777	612.544	0.935118	0.468808	1.99467	0.046079	0.187888
T_RS00805	lpdA	STMMW_RS00785	STMMW_RS00785	T_RS00805	STM0154	LT2	180898-182431	TY2	184147-185571	D23	181009-182433	STM0154	RLOC_00000130	T_RS00805	RLOC_00000143	STMMW_RS00785	RLOC_00000136	590.7	0.545432	0.438765	1.24311	0.213828	0.397492	593.904	-0.438439	0.439583	-0.997398	0.318572	0.530682	271.816	-1.64524	0.574571	-2.86342	0.00419097	0.0369725
T_RS00810	STM0155	STMMW_RS00790	STMMW_RS00790	T_RS00810	STM0155	LT2	182714-183004	TY2	185860-186144	D23	182722-183006	STM0155	RLOC_00000131	T_RS00810	RLOC_00000144	STMMW_RS00790	RLOC_00000137	77.9419	1.9671	0.725235	2.71237	0.00668039	0.0332362	13.723	-1.90738	2.08394	-0.915274	0.360048	0.565535	101.991	0.961086	0.928907	1.03464	0.300836	0.567698
T_RS00815	STM0156	STMMW_RS00795	STMMW_RS00795	T_RS00815	STM0156	LT2	183042-183840	TY2	186182-186973	D23	183044-183835	STM0156	RLOC_00000132	T_RS00815	RLOC_00000145	STMMW_RS00795	RLOC_00000138	73.87	1.46635	0.772648	1.89782	0.0577192	0.160577	70.5133	-0.414015	0.671296	-0.61674	0.537406	0.723307	105.144	0.127606	0.954636	0.133669	0.893664	0.947947
T_RS00820	yacH	STMMW_RS00800	STMMW_RS00800	T_RS00820	STM0157	LT2	183846-185488	TY2	186986-188608	D23	183848-185462	STM0157	RLOC_00000133	T_RS00820	RLOC_00000146	STMMW_RS00800	RLOC_00000139	5.30888	0.568751	1.71711	0.331226	0.740474	1	2.47621	-0.170512	1.87043	-0.0911622	0.927364	1	17.6394	1.59823	1.39148	1.14859	0.250727	1
T_RS00825	acnB	STMMW_RS00805	STMMW_RS00805	T_RS00825	STM0158	LT2	185843-188454	TY2	188997-191594	D23	185851-188448	STM0158	RLOC_00000134	T_RS00825	RLOC_00000147	STMMW_RS00805	RLOC_00000140	750.913	0.0149857	0.415423	0.0360734	0.971224	0.984749	748.859	-0.982838	0.483586	-2.0324	0.0421135	0.131597	736.145	0.268098	0.702394	0.381692	0.70269	0.865865
T_RS00830	yacL	STMMW_RS00815	STMMW_RS00815	T_RS00830	STM0160	LT2	189591-189965	TY2	191782-192144	D23	189597-189959	STM0160	RLOC_00000136	T_RS00830	RLOC_00000148	STMMW_RS00815	RLOC_00000142	584.918	-0.795376	0.538843	-1.47608	0.139922	0.297988	527.005	-1.32935	0.477912	-2.78159	0.00540939	0.0274523	188.642	-1.60193	0.746298	-2.1465	0.0318333	0.146166
T_RS00835	kdgT	STMMW_RS00820	STMMW_RS00820	T_RS00835	STM0161	LT2	190186-191153	TY2	192379-193332	D23	190194-191147	STM0161	RLOC_00000137	T_RS00835	RLOC_00000149	STMMW_RS00820	RLOC_00000143	385.318	-3.06268	0.92724	-3.30301	0.000956543	0.00735263	43.8209	1.57133	1.3783	1.14005	0.254265	0.460083	81.3036	-3.59235	1.15935	-3.09859	NA	1
T_RS00840	STM0162	STMMW_RS00825	STMMW_RS00825	T_RS00840	STM0162	LT2	191145-192421	TY2	193329-194600	D23	191144-192415	STM0162	RLOC_00000137	T_RS00840	RLOC_00000149	STMMW_RS00825	RLOC_00000143	48.8203	-1.45607	1.5227	-0.956247	0.338947	0.535168	12.5466	1.24477	1.12878	1.10275	0.270135	0.479145	64.4328	-1.67832	0.861563	-1.94799	0.0514156	0.202666
T_RS00845	STM0163	STMMW_RS00830	STMMW_RS00830	T_RS00845	STM0163	LT2	192403-193394	TY2	194590-195573	D23	192405-193388	STM0163	RLOC_00000137	T_RS00845	RLOC_00000149	STMMW_RS00830	RLOC_00000143	157.549	-2.02393	0.933472	-2.16818	0.030145	0.101118	171.937	-0.428121	0.498726	-0.85843	0.390655	0.600594	136.713	-3.3696	0.788935	-4.27108	1.95e-05	0.000563872
T_RS00850	STM0164	STMMW_RS00835	STMMW_RS00835	T_RS00850	STM0164	LT2	193399-194171	TY2	195583-196350	D23	193398-194165	STM0164	RLOC_00000138	T_RS00850	RLOC_00000150	STMMW_RS00835	RLOC_00000144	273.527	-1.89574	0.969542	-1.9553	0.0505481	0.146529	330.039	-0.366735	0.497143	-0.737685	0.460706	0.660825	257.626	-2.46869	0.979818	-2.51954	NA	1
T_RS00855	speD	STMMW_RS00840	STMMW_RS00840	T_RS00855	STM0165	LT2	194201-195011	TY2	196380-197174	D23	194195-194989	STM0165	RLOC_00000139	T_RS00855	RLOC_00000151	STMMW_RS00840	RLOC_00000145	56.4745	-1.02659	1.07403	-0.955835	0.339155	0.535313	37.78	-0.421893	1.07706	-0.39171	0.695273	0.835662	125.067	-0.564724	0.739586	-0.763567	0.445125	0.692218
T_RS00860	speE	STMMW_RS00845	STMMW_RS00845	T_RS00860	STM0166	LT2	195016-195889	TY2	197195-198055	D23	195010-195870	STM0166	RLOC_00000140	T_RS00860	RLOC_00000152	STMMW_RS00845	RLOC_00000146	83.5521	-0.171713	0.792143	-0.21677	0.828388	0.903601	41.7475	-0.324043	1.0818	-0.299539	0.764529	0.877541	99.7917	-2.13012	0.879495	-2.42198	NA	1
T_RS00865	yacC	STMMW_RS00850	STMMW_RS00850	T_RS00865	STM0167	LT2	195983-196342	TY2	198162-198509	D23	195977-196324	STM0167	RLOC_00000141	T_RS00865	RLOC_00000153	STMMW_RS00850	RLOC_00000147	81.7068	-2.04513	1.0569	-1.93502	0.0529876	0.151216	58.098	-2.77875	1.89186	-1.46879	NA	1	82.9426	-0.450626	0.870804	-0.517482	0.60482	0.802512
T_RS00870	cueO	STMMW_RS00855	STMMW_RS00855	T_RS00870	STM0168	LT2	196520-198142	TY2	198711-200321	D23	196526-198136	STM0168	RLOC_00000142	T_RS00870	RLOC_00000154	STMMW_RS00855	RLOC_00000148	25.9774	-1.46056	0.89174	-1.63788	0.101447	0.240058	47.9947	-0.309749	1.15674	-0.267778	0.78887	0.890661	63.9147	-1.27771	0.835419	-1.52942	0.12616	0.347489
T_RS00875	gcd	STMMW_RS00860	STMMW_RS00860	T_RS00875	STM0169	LT2	198220-200623	TY2	200399-202789	D23	198214-200604	STM0169	RLOC_00000143	T_RS00875	RLOC_00000155	STMMW_RS00860	RLOC_00000149	18.8662	-0.63012	0.830193	-0.759004	0.44785	0.636708	36.5006	0.289355	1.18115	0.244977	0.806475	0.902347	39.974	-0.200326	0.870495	-0.230128	0.817992	0.919163
T_RS00880	hpt	STMMW_RS00865	STMMW_RS00865	T_RS00880	STM0170	LT2	200804-201352	TY2	202995-203531	D23	200810-201346	STM0170	RLOC_00000144	T_RS00880	RLOC_00000156	STMMW_RS00865	RLOC_00000150	240.705	-1.60357	1.28806	-1.24495	0.213149	0.397189	232.672	-0.570628	0.7488	-0.762056	0.446027	0.646802	96.6261	-1.15907	1.01026	-1.14731	0.251255	0.51805
T_RS00885	yadF	STMMW_RS00870	STMMW_RS00870	T_RS00885	STM0171	LT2	201410-202088	TY2	203589-204251	D23	201404-202066	STM0171	RLOC_00000145	T_RS00885	RLOC_00000157	STMMW_RS00870	RLOC_00000151	99.9235	-0.48175	0.675326	-0.71336	0.475623	0.662111	105.252	-0.304474	0.732431	-0.415703	0.677627	0.823442	68.3739	-0.244542	0.830583	-0.294423	0.768435	0.896325
T_RS00890	yadG	STMMW_RS00875	STMMW_RS00875	T_RS00890	STM0172	LT2	202173-203107	TY2	204360-205286	D23	202175-203101	STM0172	RLOC_00000146	T_RS00890	RLOC_00000158	STMMW_RS00875	RLOC_00000152	32.566	0.34924	0.83722	0.417142	0.676575	0.809643	33.1951	0.902271	1.14553	0.787648	0.430903	0.632934	49.1424	1.00803	0.760115	1.32616	0.184787	0.434296
T_RS00895	yadH	STMMW_RS00880	STMMW_RS00880	T_RS00895	STM0173	LT2	203091-203874	TY2	205283-206053	D23	203098-203868	STM0173	RLOC_00000146	T_RS00895	RLOC_00000158	STMMW_RS00880	RLOC_00000152	18.9787	2.63542	1.42176	1.85363	0.0637918	0.172657	14.0349	1.98729	1.48038	1.34242	0.179458	0.363225	71.4738	1.28888	1.18998	1.08311	0.278761	0.548638
T_RS00900	yadI	STMMW_RS00905	STMMW_RS00905	T_RS00900	STM0178	LT2	209282-209733	TY2	206158-206598	D23	209286-209726	STM0178	RLOC_00000151	T_RS00900	RLOC_00000159	STMMW_RS00905	RLOC_00000157	14.3304	-1.96821	1.18079	-1.66686	0.0955427	0.230443	9.32274	0.334263	1.72606	0.193657	0.846445	0.921873	8.14025	2.06624	2.42042	0.85367	NA	1
T_RS00905	yadE	STMMW_RS00910	STMMW_RS00910	T_RS00905	STM0179	LT2	209795-211024	TY2	206660-207889	D23	209788-211017	STM0179	RLOC_00000152	T_RS00905	RLOC_00000160	STMMW_RS00910	RLOC_00000158	69.0946	0.712786	0.617912	1.15354	0.248689	0.441821	36.6056	-0.507153	1.05852	-0.479118	0.631855	0.790488	105.115	0.129024	0.597522	0.215932	0.829041	0.921414
T_RS00910	panD	STMMW_RS00915	STMMW_RS00915	T_RS00910	STM0180	LT2	211031-211426	TY2	207896-208276	D23	211024-211404	STM0180	RLOC_00000153	T_RS00910	RLOC_00000161	STMMW_RS00915	RLOC_00000159	36.7389	-1.22823	1.22298	-1.00429	0.31524	0.512112	52.2548	-0.430298	1.91826	-0.224317	0.822511	0.910204	57.7946	-0.16643	0.755169	-0.220388	0.825569	0.920664
T_RS00915	panC	STMMW_RS00920	STMMW_RS00920	T_RS00915	STM0181	LT2	211506-212373	TY2	208371-209225	D23	211499-212353	STM0181	RLOC_00000154	T_RS00915	RLOC_00000163	STMMW_RS00920	RLOC_00000161	13.8557	-1.69313	0.855113	-1.98001	0.0477025	0.140219	10.0947	-2.81767	1.53018	-1.8414	0.0655637	0.178775	43.4502	-1.45013	1.03243	-1.40458	0.160147	0.402588
T_RS00920	panB	STMMW_RS00925	STMMW_RS00925	T_RS00920	STM0182	LT2	212486-213288	TY2	209351-210145	D23	212479-213270	STM0182	RLOC_00000155	T_RS00920	RLOC_00000164	STMMW_RS00925	RLOC_00000162	14.1861	-0.23835	1.08768	-0.219137	0.826543	0.902894	5.25702	-0.55466	1.32087	-0.419919	0.674545	0.821505	41.6005	-0.476308	1.3103	-0.36351	NA	1
T_RS00925		NA		T_RS00925				TY2	210255-211430					T_RS00925	RLOC_00000165	NA	NA	NA	NA	NA	NA	NA	NA	NA	NA	NA	NA	NA	NA	917.351	0.938115	0.49632	1.89014	0.0587389	0.220323
T_RS00930		NA		T_RS00930				TY2	211467-212063					T_RS00930	RLOC_00000166	NA	NA	NA	NA	NA	NA	NA	NA	NA	NA	NA	NA	NA	NA	246.739	1.1707	0.623358	1.87805	0.060374	0.224676
T_RS00935		NA		T_RS00935				TY2	212063-212677					T_RS00935	RLOC_00000166	NA	NA	NA	NA	NA	NA	NA	NA	NA	NA	NA	NA	NA	NA	431.065	-0.366497	0.613198	-0.597682	0.550052	0.764289
T_RS00940		NA		T_RS00940				TY2	212686-213252					T_RS00940	RLOC_00000167	NA	NA	NA	NA	NA	NA	NA	NA	NA	NA	NA	NA	NA	NA	63.7927	0.295362	1.00209	0.294745	0.768189	0.896325
T_RS00945		NA		T_RS00945				TY2	213239-215845					T_RS00945	RLOC_00000167	NA	NA	NA	NA	NA	NA	NA	NA	NA	NA	NA	NA	NA	NA	923.078	-0.6622	0.552595	-1.19834	0.230783	0.495648
T_RS00950		NA		T_RS00950				TY2	215905-216639					T_RS00950	RLOC_00000168	NA	NA	NA	NA	NA	NA	NA	NA	NA	NA	NA	NA	NA	NA	263.191	1.11395	0.662188	1.68223	0.0925249	0.288827
T_RS00955		NA		T_RS00955				TY2	216818-217402					T_RS00955	RLOC_00000169	NA	NA	NA	NA	NA	NA	NA	NA	NA	NA	NA	NA	NA	NA	179.632	0.745482	0.705872	1.05611	0.290916	0.559383
T_RS00960		NA		T_RS00960				TY2	217797-218276					T_RS00960	RLOC_00000170	NA	NA	NA	NA	NA	NA	NA	NA	NA	NA	NA	NA	NA	NA	194.603	0.719951	1.03167	0.697849	0.485272	0.724015
T_RS00965	pcnB	STMMW_RS00935	STMMW_RS00935	T_RS00965	STM0184	LT2	213874-215292	TY2	218273-219691	D23	213867-215285	STM0184	RLOC_00000156	T_RS00965	RLOC_00000170	STMMW_RS00935	RLOC_00000163	11.6217	-0.668116	1.11712	-0.598072	0.549792	0.720762	27.344	1.61091	1.12861	1.42734	0.153482	0.326148	18.0455	0.114492	1.15495	0.0991311	0.921034	1
T_RS00970	yadB	STMMW_RS00940	STMMW_RS00940	T_RS00970	STM0185	LT2	215433-216374	TY2	219832-220728	D23	215426-216322	STM0185	RLOC_00000157	T_RS00970	RLOC_00000171	STMMW_RS00940	RLOC_00000164	16.5177	-1.43338	0.925696	-1.54843	0.121518	0.2714	44.4866	0.985734	0.904673	1.0896	0.275888	0.485597	52.2529	0.608026	0.978661	0.621284	0.534413	0.753269
T_RS00975	dksA	STMMW_RS00945	STMMW_RS00945	T_RS00975	STM0186	LT2	216398-216866	TY2	220797-221252	D23	216391-216846	STM0186	RLOC_00000158	T_RS00975	RLOC_00000172	STMMW_RS00945	RLOC_00000165	78.7731	1.0636	0.934198	1.13851	0.254906	0.446832	70.0393	0.527902	0.989067	0.533738	0.593523	0.764886	57.7796	0.219627	0.787447	0.278911	0.780313	0.901527
T_RS00980	sfsA	STMMW_RS00950	STMMW_RS00950	T_RS00980	STM0187	LT2	217030-217745	TY2	221429-222133	D23	217023-217727	STM0187	RLOC_00000159	T_RS00980	RLOC_00000173	STMMW_RS00950	RLOC_00000166	149.79	0.115452	0.493979	0.233719	0.815203	0.894745	96.5727	-0.863708	0.869402	-0.99345	NA	1	81.0743	0.0983251	1.23056	0.0799027	NA	1
T_RS00985	ligT	STMMW_RS00955	STMMW_RS00955	T_RS00985	STM0188	LT2	217751-218281	TY2	222150-222680	D23	217744-218274	STM0188	RLOC_00000160	T_RS00985	RLOC_00000174	STMMW_RS00955	RLOC_00000167	7.22546	1.63748	1.5151	1.08078	0.279797	0.476403	6.69978	-0.820956	1.46969	-0.558592	0.57644	0.753568	5.69698	-0.144282	1.89714	-0.0760523	0.939377	1
T_RS00990	hrpB	STMMW_RS00960	STMMW_RS00960	T_RS00990	STM0189	LT2	218296-220783	TY2	222708-225182	D23	218302-220776	STM0189	RLOC_00000161	T_RS00990	RLOC_00000175	STMMW_RS00960	RLOC_00000168	20.6607	1.69281	1.15145	1.47015	0.141521	0.299952	10.029	-1.39555	0.978923	-1.4256	0.153983	0.327046	12.4569	-0.627592	1.18437	-0.529894	0.596185	1
T_RS00995	mrcB	STMMW_RS00965	STMMW_RS00965	T_RS00995	STM0190	LT2	220911-223446	TY2	225323-227845	D23	220917-223439	STM0190	RLOC_00000162	T_RS00995	RLOC_00000176	STMMW_RS00965	RLOC_00000169	94.5485	-0.0510005	0.485457	-0.105057	0.916331	0.955821	40.8453	-1.67113	1.12514	-1.48527	NA	1	71.3173	0.625102	0.753222	0.829904	0.406593	0.663156
T_RS01000	fhuA	STMMW_RS00970	STMMW_RS00970	T_RS01000	STM0191	LT2	223726-225928	TY2	228138-230329	D23	223732-225921	STM0191	RLOC_00000163	T_RS01000	RLOC_00000177	STMMW_RS00970	RLOC_00000170	159.524	4.56068	0.914268	4.98834	6.09e-07	1.63e-05	115.739	3.8144	1.22559	3.11228	0.00185646	0.0118167	26.7741	0.307614	1.08168	0.284386	0.776114	0.90036
T_RS01005	fhuC	STMMW_RS00975	STMMW_RS00975	T_RS01005	STM0192	LT2	225977-226774	TY2	230378-231175	D23	225970-226767	STM0192	RLOC_00000164	T_RS01005	RLOC_00000178	STMMW_RS00975	RLOC_00000171	22.4463	0.772955	1.08416	0.71295	0.475877	0.662264	45.7606	1.80123	1.53656	1.17225	0.241097	0.445425	87.5038	0.599438	1.20545	0.497273	0.618996	0.811552
T_RS01010	fhuD	STMMW_RS00980	STMMW_RS00980	T_RS01010	STM0193	LT2	226774-227664	TY2	231175-232065	D23	226767-227657	STM0193	RLOC_00000164	T_RS01010	RLOC_00000178	STMMW_RS00980	RLOC_00000171	7.96648	1.84268	1.4012	1.31507	0.188487	0.364881	5.35118	2.46111	1.91818	1.28304	0.199477	0.390934	14.2725	-0.820468	1.34333	-0.610773	0.54135	1
T_RS01015	fhuB	STMMW_RS00985	STMMW_RS00985	T_RS01015	STM0194	LT2	227651-229718	TY2	232062-234119	D23	227654-229711	STM0194	RLOC_00000164	T_RS01015	RLOC_00000178	STMMW_RS00985	RLOC_00000171	7.02921	3.07598	1.64196	1.87336	0.0610187	0.167212	10.8541	3.00724	1.33102	2.25936	0.0238613	0.08639	10.0589	2.28191	1.35388	1.68546	0.0919005	1
T_RS01020	hemL	STMMW_RS01025	STMMW_RS01025	T_RS01020	STM0202	LT2	237212-238505	TY2	234210-235490	D23	237203-238483	STM0202	RLOC_00000169	T_RS01020	RLOC_00000179	STMMW_RS01025	RLOC_00000177	189.959	-1.28349	0.584493	-2.1959	0.0280991	0.0966392	153.92	-2.38815	0.852102	-2.80265	0.00506844	0.0261395	73.3521	-0.383319	1.07493	-0.356598	0.721393	0.873007
T_RS01025	yadQ	STMMW_RS01030	STMMW_RS01030	T_RS01025	STM0203	LT2	238662-240083	TY2	235660-237081	D23	238653-240074	STM0203	RLOC_00000170	T_RS01025	RLOC_00000180	STMMW_RS01030	RLOC_00000178	55.5963	-0.941539	0.706177	-1.33329	0.182436	0.356978	54.5345	-1.35006	1.14572	-1.17835	0.238658	0.442106	66.4307	0.104148	0.728083	0.143044	0.886255	0.944734
T_RS01030	yadR	STMMW_RS01035	STMMW_RS01035	T_RS01030	STM0204	LT2	240120-240509	TY2	237163-237507	D23	240156-240500	STM0204	RLOC_00000171	T_RS01030	RLOC_00000181	STMMW_RS01035	RLOC_00000179	833.398	0.309596	0.512919	0.603596	0.546113	0.718389	644.791	-0.803102	0.39979	-2.00881	0.0445571	0.13675	268.168	-1.842	0.813699	-2.26373	0.0235904	0.119665
T_RS01035	yadS	STMMW_RS01040	STMMW_RS01040	T_RS01035	STM0205	LT2	240610-241247	TY2	237608-238231	D23	240601-241224	STM0205	RLOC_00000172	T_RS01035	RLOC_00000182	STMMW_RS01040	RLOC_00000180	193.164	3.17966	0.663984	4.78876	1.68e-06	3.95e-05	89.6957	1.48032	0.933198	1.58628	0.112675	0.264095	858.909	-3.91938	0.779138	-5.03041	4.89e-07	3.11e-05
T_RS01040	btuF	STMMW_RS01045	STMMW_RS01045	T_RS01040	STM0206	LT2	241270-242077	TY2	238268-239068	D23	241261-242061	STM0206	RLOC_00000173	T_RS01040	RLOC_00000183	STMMW_RS01045	RLOC_00000181	42.9335	-0.177439	1.15309	-0.153881	0.877704	0.932282	43.4777	0.336902	1.68323	0.200152	0.841362	0.918759	52.7959	-0.174929	0.934873	-0.187116	0.85157	0.931705
T_RS01045	pfs	STMMW_RS01050	STMMW_RS01050	T_RS01045	STM0207	LT2	242063-242761	TY2	239061-239759	D23	242054-242752	STM0207	RLOC_00000173	T_RS01045	RLOC_00000183	STMMW_RS01050	RLOC_00000181	26.7029	-1.67724	0.929571	-1.80432	0.0711812	0.185893	15.0799	-1.4654	1.60628	-0.912295	NA	1	41.5813	0.540641	0.826828	0.653874	0.513193	0.74126
T_RS01050	dgt	STMMW_RS01055	STMMW_RS01055	T_RS01050	STM0208	LT2	242840-244363	TY2	239844-241361	D23	242837-244354	STM0208	RLOC_00000174	T_RS01050	RLOC_00000184	STMMW_RS01055	RLOC_00000182	257.553	-1.12633	0.540286	-2.08469	0.0370972	0.117186	173.3	-2.66245	0.624202	-4.26537	2e-05	0.000243192	126.635	-1.93023	0.71912	-2.68415	0.00727145	0.0532539
T_RS01055	htrA	STMMW_RS01060	STMMW_RS01060	T_RS01055	STM0209	LT2	244493-245920	TY2	241491-242918	D23	244484-245911	STM0209	RLOC_00000175	T_RS01055	RLOC_00000185	STMMW_RS01060	RLOC_00000183	405.124	3.5035	0.689745	5.07942	3.79e-07	1.09e-05	521.767	2.14759	0.468092	4.58796	4.48e-06	6.68e-05	248.383	1.6488	0.769278	2.1433	0.0320888	0.14718
T_RS01060	cdaR	STMMW_RS01065	STMMW_RS01065	T_RS01060	STM0210	LT2	246061-247230	TY2	243071-244228	D23	246064-247221	STM0210	RLOC_00000176	T_RS01060	RLOC_00000186	STMMW_RS01065	RLOC_00000184	470.725	-1.33675	0.560914	-2.38317	0.0171643	0.068184	139.307	-1.31305	0.979139	-1.34102	0.179913	0.363434	197.724	-0.979237	0.799788	-1.22437	0.220812	0.482398
T_RS01065	yaeH	STMMW_RS01070	STMMW_RS01070	T_RS01065	STM0211	LT2	247319-247717	TY2	244317-244703	D23	247310-247696	STM0211	RLOC_00000177	T_RS01065	RLOC_00000187	STMMW_RS01070	RLOC_00000185	74.6146	-0.709682	1.2545	-0.565711	0.57159	0.736156	58.0455	-2.26158	1.62574	-1.39111	NA	1	147.505	0.71297	0.768277	0.928011	0.353402	0.618417
T_RS01070	STM0212	STMMW_RS01075	STMMW_RS01075	T_RS01070	STM0212	LT2	247943-249253	TY2	245095-246252	D23	247943-249244	STM0212	RLOC_00000178	T_RS01070	RLOC_00000188	STMMW_RS01075	RLOC_00000186	235.522	0.134616	0.653939	0.205853	0.836905	0.908863	171.425	-0.190533	0.457008	-0.416913	0.676742	0.823278	67.6343	0.88852	0.785999	1.13043	0.258293	0.525799
T_RS01075	dapD	STMMW_RS01080	STMMW_RS01080	T_RS01075	STM0213	LT2	249290-250114	TY2	246289-247113	D23	249281-250105	STM0213	RLOC_00000179	T_RS01075	RLOC_00000189	STMMW_RS01080	RLOC_00000187	537.722	-1.03921	0.454251	-2.28774	0.0221526	0.0815613	499.907	-0.418766	0.778943	-0.537609	0.590847	0.762509	264.907	-0.600865	0.704141	-0.853331	0.393476	0.651107
T_RS01080	glnD	STMMW_RS01085	STMMW_RS01085	T_RS01080	STM0214	LT2	250144-252825	TY2	247143-249815	D23	250135-252807	STM0214	RLOC_00000180	T_RS01080	RLOC_00000190	STMMW_RS01085	RLOC_00000188	17.015	-1.47688	0.828946	-1.78164	0.0748087	0.193071	33.8844	0.873876	1.22209	0.715066	0.474568	0.671384	40.3892	0.160628	0.859968	0.186784	0.85183	0.931705
T_RS01085	map	STMMW_RS01090	STMMW_RS01090	T_RS01085	STM0215	LT2	253053-253860	TY2	249928-250722	D23	253044-253838	STM0215	RLOC_00000181	T_RS01085	RLOC_00000191	STMMW_RS01090	RLOC_00000190	485.224	-1.4305	0.486893	-2.93801	0.00330329	0.0190912	712.316	-1.68678	0.955566	-1.76521	0.077528	0.202958	243.159	-1.82039	0.742556	-2.45152	0.0142255	0.0849016
T_RS01090	rpsB	STMMW_RS01095	STMMW_RS01095	T_RS01090	STM0216	LT2	254285-255023	TY2	251172-251897	D23	254289-255014	STM0216	RLOC_00000182	T_RS01090	RLOC_00000193	STMMW_RS01095	RLOC_00000192	2280.87	1.53563	0.579937	2.64792	0.00809888	0.0384676	2458.03	1.29769	0.517844	2.50595	0.0122121	0.0513621	1788.14	1.04958	0.470695	2.22985	0.0257572	0.126734
T_RS01095	tsf	STMMW_RS01100	STMMW_RS01100	T_RS01095	STM0217	LT2	255269-256132	TY2	252155-253006	D23	255272-256123	STM0217	RLOC_00000183	T_RS01095	RLOC_00000195	STMMW_RS01100	RLOC_00000194	360.527	1.16385	0.72926	1.59593	0.110504	0.25368	222.291	0.669683	0.603943	1.10885	0.267495	0.476488	232.375	0.646214	0.564047	1.14567	0.25193	0.518837
T_RS01100	pyrH	STMMW_RS01105	STMMW_RS01105	T_RS01100	STM0218	LT2	256265-257002	TY2	253151-253876	D23	256268-256993	STM0218	RLOC_00000184	T_RS01100	RLOC_00000196	STMMW_RS01105	RLOC_00000195	713.333	-0.458078	0.577919	-0.792634	0.427991	0.619553	376.158	-0.990848	0.47104	-2.10353	0.0354191	0.114489	221.433	-0.810308	0.728539	-1.11224	0.266036	0.535327
T_RS01105	frr	STMMW_RS01110	STMMW_RS01110	T_RS01105	STM0219	LT2	257136-257706	TY2	254023-254580	D23	257140-257697	STM0219	RLOC_00000185	T_RS01105	RLOC_00000197	STMMW_RS01110	RLOC_00000196	988.565	-1.26204	0.560465	-2.25177	0.0243369	0.0872798	815.6	-1.46782	0.682063	-2.15202	0.0313955	0.104761	599.502	-0.877522	0.662946	-1.32367	0.185613	0.435756
T_RS01110	dxr	STMMW_RS01115	STMMW_RS01115	T_RS01110	STM0220	LT2	257836-259043	TY2	254722-255918	D23	257838-259034	STM0220	RLOC_00000186	T_RS01110	RLOC_00000198	STMMW_RS01115	RLOC_00000197	128.478	-1.22066	0.504601	-2.41906	0.0155608	0.0632303	79.2367	-1.37781	0.938571	-1.46799	0.142107	0.310278	146.198	-1.01254	0.890632	-1.13688	0.255588	0.523163
T_RS01115	uppS	STMMW_RS01120	STMMW_RS01120	T_RS01115	STM0221	LT2	259337-260114	TY2	256231-256989	D23	259347-260105	STM0221	RLOC_00000187	T_RS01115	RLOC_00000200	STMMW_RS01120	RLOC_00000199	365.97	-0.36934	0.396811	-0.93077	0.351973	0.548122	454.395	-0.836918	0.462338	-1.81019	0.070267	0.188245	176.308	-0.111907	0.605064	-0.184951	0.853268	0.931735
T_RS01120	cdsA	STMMW_RS01125	STMMW_RS01125	T_RS01120	STM0222	LT2	260114-260984	TY2	257002-257859	D23	260118-260975	STM0222	RLOC_00000188	T_RS01120	RLOC_00000201	STMMW_RS01125	RLOC_00000200	76.9939	-0.226753	0.589176	-0.384864	0.700338	0.828407	60.2823	-0.102417	0.634294	-0.161466	0.871726	0.9333	43.1845	-0.589707	0.7362	-0.801015	0.423123	0.676013
T_RS01125	yaeL	STMMW_RS01130	STMMW_RS01130	T_RS01125	STM0223	LT2	260988-262348	TY2	257871-259223	D23	260987-262339	STM0223	RLOC_00000189	T_RS01125	RLOC_00000202	STMMW_RS01130	RLOC_00000201	300.879	-0.890262	0.571285	-1.55835	0.11915	0.267146	196.83	-1.42249	0.516607	-2.75353	0.00589563	0.0291326	185.463	-0.788749	0.519179	-1.51922	0.128707	0.351101
T_RS01130	yaeT	STMMW_RS01135	STMMW_RS01135	T_RS01130	STM0224	LT2	262380-264794	TY2	259255-261666	D23	262371-264785	STM0224	RLOC_00000190	T_RS01130	RLOC_00000203	STMMW_RS01135	RLOC_00000202	331.647	0.135745	0.618207	0.219578	0.8262	0.902733	224.526	-1.90283	0.869794	-2.18768	0.0286929	0.0980401	195.071	-0.636019	0.696374	-0.91333	0.361069	0.624477
T_RS01135	hlpA	STMMW_RS01140	STMMW_RS01140	T_RS01135	STM0225	LT2	264905-265402	TY2	261789-262274	D23	264908-265393	STM0225	RLOC_00000191	T_RS01135	RLOC_00000204	STMMW_RS01140	RLOC_00000203	618.993	-1.66944	0.577097	-2.89282	0.00381801	0.0214217	636.991	-2.87032	0.735106	-3.90463	9.44e-05	0.000953146	247.998	-0.845215	0.764396	-1.10573	0.268844	0.53832
T_RS01145	fabZ	STMMW_RS01150	STMMW_RS01150	T_RS01145	STM0227	LT2	266524-266992	TY2	263409-263864	D23	266528-266983	STM0227	RLOC_00000193	T_RS01145	RLOC_00000206	STMMW_RS01150	RLOC_00000205	213.817	-0.840851	0.617184	-1.3624	0.173072	0.344204	216.44	-0.0136735	0.588726	-0.0232256	0.98147	0.992078	215.139	-0.0806266	0.734062	-0.109836	0.912539	0.954689
T_RS01150	lpxA	STMMW_RS01155	STMMW_RS01155	T_RS01150	STM0228	LT2	266984-267784	TY2	263868-264656	D23	266987-267775	STM0228	RLOC_00000194	T_RS01150	RLOC_00000207	STMMW_RS01155	RLOC_00000206	172.526	-0.892052	0.615968	-1.44821	0.147558	0.308493	107.688	-0.68078	0.460512	-1.47831	0.139325	0.305982	99.3786	-0.161377	0.720776	-0.223894	0.82284	0.919562
T_RS01155	lpxB	STMMW_RS01160	STMMW_RS01160	T_RS01155	STM0229	LT2	267768-268932	TY2	264656-265804	D23	267775-268923	STM0229	RLOC_00000194	T_RS01155	RLOC_00000207	STMMW_RS01160	RLOC_00000206	86.1739	-0.105507	1.01469	-0.10398	0.917185	0.955853	124.9	0.999058	0.832348	1.20029	0.230028	0.430364	125.391	0.805581	0.661776	1.2173	0.223489	0.485386
T_RS01160	rnhB	STMMW_RS01165	STMMW_RS01165	T_RS01160	STM0230	LT2	268915-269525	TY2	265801-266397	D23	268920-269516	STM0230	RLOC_00000194	T_RS01160	RLOC_00000207	STMMW_RS01165	RLOC_00000206	7.31928	-1.02848	1.20952	-0.850318	0.395148	0.588258	7.71192	-2.18301	1.46307	-1.49208	0.135678	0.300851	6.96425	-1.07474	1.49921	-0.716871	0.473454	1
T_RS01165	dnaE	STMMW_RS01170	STMMW_RS01170	T_RS01165	STM0231	LT2	269536-273031	TY2	266421-269903	D23	269540-273022	STM0231	RLOC_00000195	T_RS01165	RLOC_00000208	STMMW_RS01170	RLOC_00000207	97.3543	-0.182068	0.579868	-0.313981	0.753535	0.860437	60.0847	-0.777796	0.617341	-1.25991	0.207701	0.402445	64.4628	-0.84254	0.794032	-1.06109	0.288649	0.556597
T_RS01170	accA	STMMW_RS01175	STMMW_RS01175	T_RS01170	STM0232	LT2	272938-274003	TY2	269916-270875	D23	273035-273994	STM0232	RLOC_00000196	T_RS01170	RLOC_00000209	STMMW_RS01175	RLOC_00000208	56.0392	0.675672	0.620878	1.08825	0.276484	0.47245	63.0618	0.368792	0.891641	0.413611	0.679159	0.82373	74.9311	0.846671	0.719927	1.17605	0.239574	0.50586
T_RS01175		NA		T_RS01175				TY2	271067-271525					T_RS01175	RLOC_00000210	NA	NA	NA	NA	NA	NA	NA	NA	NA	NA	NA	NA	NA	NA	1024.97	-0.384657	0.445618	-0.863198	0.388029	0.647373
T_RS01180	STM0233	STMMW_RS01180	STMMW_RS01180	T_RS01180	STM0233	LT2	274177-275947	TY2	271765-273528	D23	274174-275937	STM0233	RLOC_00000197	T_RS01180	RLOC_00000211	STMMW_RS01180	RLOC_00000209	7.67904	-0.651602	1.15266	-0.565303	0.571868	0.736307	8.11214	3.28781	1.74934	1.87946	0.0601823	0.168095	11.0181	-0.41154	1.14445	-0.359596	0.719149	1
T_RS01185	ldcC	STMMW_RS01185	STMMW_RS01185	T_RS01185	STM0234	LT2	276012-278164	TY2	273604-275745	D23	276013-278154	STM0234	RLOC_00000198	T_RS01185	RLOC_00000212	STMMW_RS01185	RLOC_00000210	166.09	-3.34829	0.857928	-3.90276	9.51e-05	0.00118864	117.151	-2.06885	0.642658	-3.21921	0.00128546	0.00870663	185.047	-0.997562	0.74925	-1.33141	0.183053	0.43221
T_RS01190	yaeR	STMMW_RS01190	STMMW_RS01190	T_RS01190	STM0235	LT2	278209-278609	TY2	275801-276190	D23	278210-278599	STM0235	RLOC_00000199	T_RS01190	RLOC_00000213	STMMW_RS01190	RLOC_00000211	355.099	-2.1198	0.602417	-3.51882	0.000433467	0.00391223	271.228	-0.445001	0.36269	-1.22695	0.219843	0.417357	282.166	-0.598452	0.607783	-0.984647	0.324797	0.591689
T_RS01195	mesJ	STMMW_RS01195	STMMW_RS01195	T_RS01195	STM0236	LT2	278665-279964	TY2	276253-277545	D23	278662-279954	STM0236	RLOC_00000200	T_RS01195	RLOC_00000214	STMMW_RS01195	RLOC_00000212	54.2197	-0.181179	0.671522	-0.269804	0.787311	0.878968	41.4771	-0.48645	0.814839	-0.596989	0.550515	0.734316	54.6357	-0.384326	0.755768	-0.508524	0.611086	0.805643
T_RS01200	rof	STMMW_RS01200	STMMW_RS01200	T_RS01200	STM0237	LT2	280048-280321	TY2	277629-277889	D23	280038-280298	STM0237	RLOC_00000201	T_RS01200	RLOC_00000215	STMMW_RS01200	RLOC_00000213	267.306	-1.11162	0.481363	-2.30931	0.0209264	0.0784097	284.135	-1.82765	0.50172	-3.64277	0.000269719	0.00236856	190.222	0.281941	0.82786	0.340566	NA	1
T_RS01205	yaeP	STMMW_RS01205	STMMW_RS01205	T_RS01205	STM0238	LT2	280295-280517	TY2	277876-278094	D23	280285-280503	STM0238	RLOC_00000201	T_RS01205	RLOC_00000215	STMMW_RS01205	RLOC_00000213	493.779	-1.63979	0.448647	-3.65496	0.000257222	0.00257893	433.864	-1.71452	0.629728	-2.72263	0.0064764	0.0314322	236.032	-2.29087	1.001	-2.28858	NA	1
T_RS01210	yaeQ	STMMW_RS01210	STMMW_RS01210	T_RS01210	STM0239	LT2	280680-281238	TY2	278274-278819	D23	280683-281228	STM0239	RLOC_00000202	T_RS01210	RLOC_00000216	STMMW_RS01210	RLOC_00000214	77.2055	-0.106152	0.547318	-0.19395	0.846215	0.914206	54.4814	-0.535692	1.51472	-0.353658	0.723595	0.85228	38.5575	-0.0743531	0.9046	-0.0821945	0.934492	0.966239
T_RS01215	yaeJ	STMMW_RS01215	STMMW_RS01215	T_RS01215	STM0240	LT2	281220-281657	TY2	278816-279238	D23	281225-281647	STM0240	RLOC_00000202	T_RS01215	RLOC_00000216	STMMW_RS01215	RLOC_00000214	50.522	1.7338	1.14962	1.50816	0.131514	0.286612	32.215	0.127345	1.82246	0.0698757	NA	1	28.8613	-0.182114	1.17087	-0.155537	0.876398	0.940172
T_RS01220	NA	STMMW_RS01220	STMMW_RS01220	T_RS01220	STM0241	LT2	281689-282394	TY2	279270-279971	D23	281679-282380	NA	NA	T_RS01220	RLOC_00000217	STMMW_RS01220	RLOC_00000215	150.423	0.63973	0.65511	0.976522	0.328806	0.525451	NA	NA	NA	NA	NA	NA	159.519	0.43769	0.511233	0.856146	0.391917	0.650295
T_RS01225		NA		T_RS01225				TY2	280079-280537					T_RS01225	RLOC_00000218	NA	NA	NA	NA	NA	NA	NA	NA	NA	NA	NA	NA	NA	NA	811.018	-0.442117	0.455496	-0.970629	0.331733	0.597681
T_RS01230	proS	STMMW_RS01225	STMMW_RS01225	T_RS01230	STM0242	LT2	282468-284202	TY2	280756-282474	D23	282454-284172	STM0242	RLOC_00000203	T_RS01230	RLOC_00000219	STMMW_RS01225	RLOC_00000216	292.586	-0.623036	0.438789	-1.4199	0.155638	0.319449	251.243	-0.559663	0.526745	-1.06249	0.288012	0.499278	360.047	-0.0799794	0.478822	-0.167034	0.867343	0.936221
T_RS01235	yaeB	STMMW_RS01230	STMMW_RS01230	T_RS01235	STM0243	LT2	284297-285012	TY2	282585-283292	D23	284283-284990	STM0243	RLOC_00000204	T_RS01235	RLOC_00000220	STMMW_RS01230	RLOC_00000217	608.31	-4.62367	0.861931	-5.36431	8.13e-08	2.97e-06	400.844	-2.56973	1.02421	-2.50899	0.0121077	0.0510897	230.02	-1.97472	0.8848	-2.23182	0.0256265	0.126529
T_RS01240	rcsF	STMMW_RS01235	STMMW_RS01235	T_RS01240	STM0244	LT2	285001-285416	TY2	283289-283693	D23	284987-285391	STM0244	RLOC_00000204	T_RS01240	RLOC_00000220	STMMW_RS01235	RLOC_00000217	11.9885	-1.40941	1.04523	-1.34842	0.177523	0.350187	3.93099	-1.07678	1.46426	-0.735375	0.462111	0.662013	23.2155	1.07788	1.20285	0.896101	0.370199	0.631047
T_RS01250	yaeE	STMMW_RS01245	STMMW_RS01245	T_RS01250	STM0246	LT2	286378-287044	TY2	284666-285319	D23	286364-287017	STM0246	RLOC_00000206	T_RS01250	RLOC_00000222	STMMW_RS01245	RLOC_00000219	53.6813	-2.27581	0.934629	-2.43499	0.0148922	0.0611602	48.854	-0.169476	0.981037	-0.172752	0.862846	0.928717	61.9211	-0.1318	0.631014	-0.20887	0.83455	0.9239
T_RS01255	abc	STMMW_RS01250	STMMW_RS01250	T_RS01255	STM0247	LT2	287024-288063	TY2	285312-286343	D23	287010-288041	STM0247	RLOC_00000206	T_RS01255	RLOC_00000222	STMMW_RS01250	RLOC_00000219	30.2958	0.10575	0.953111	0.110952	0.911654	0.953196	42.0386	2.10294	1.41294	1.48835	NA	1	41.2432	0.740976	0.812162	0.91235	0.361584	0.624477
T_RS01260	yaeD	STMMW_RS01255	STMMW_RS01255	T_RS01260	STM0248	LT2	288230-288811	TY2	286533-287099	D23	288231-288797	STM0248	RLOC_00000207	T_RS01260	RLOC_00000223	STMMW_RS01255	RLOC_00000220	180.801	-2.06659	0.703731	-2.93662	0.00331805	0.0191525	118.182	-5.6044	0.546045	-10.2636	1.03e-24	3.03e-22	69.992	-3.62571	0.918986	-3.94533	7.97e-05	0.00168933
T_RS01265	rrsH	STMMW_RS01260	STMMW_RS01260	T_RS01265	STM0249	LT2	289190-290733	TY2	287468-289023	D23	289164-290719	id-STM0249	RLOC_00000208	id-T_RS01265	RLOC_00000224	id-STMMW_RS01260	RLOC_00000222	254484	4.15947	0.515122	8.07473	6.76e-16	1.01e-13	363787	3.97922	0.457414	8.69939	3.34e-18	3.21e-16	424575	4.96967	0.468831	10.6001	2.98e-26	8.06e-24
T_RS01270		NA		T_RS01270				TY2	289097-289172					id-T_RS01270	RLOC_00000225	NA	NA	NA	NA	NA	NA	NA	NA	NA	NA	NA	NA	NA	NA	197.485	-1.21429	0.521756	-2.32731	0.0199486	0.106855
T_RS01275	rrlG	STMMW_RS13840	STMMW_RS13840	T_RS01275	STM2657	LT2	2796758-2799767	TY2	289357-292383	D23	2823401-2826429	id-STM2657	RLOC_00002229	id-T_RS01275	RLOC_00000226	id-STMMW_RS13840	RLOC_00002426	556394	4.30089	0.471876	9.11446	7.91e-20	2.28e-17	680310	3.92447	0.421612	9.30824	1.3e-20	1.68e-18	790639	5.29659	0.460387	11.5046	1.25e-30	7.67e-28
T_RS01285	STM2655	STMMW_RS13830	STMMW_RS13830	T_RS01285	STM2655	LT2	2795783-2796245	TY2	293014-293469	D23	2822436-2822891	STM2655	RLOC_00002227	T_RS01285	RLOC_00000229	STMMW_RS13830	RLOC_00002424	22.8942	0.480784	1.08423	0.443435	0.657451	0.798359	63.7466	3.06702	1.38334	2.21711	0.0266159	0.0928633	46.8998	-0.680698	0.996535	-0.683065	0.494566	0.728681
T_RS01290	kgtP	STMMW_RS13825	STMMW_RS13825	T_RS01290	STM2654	LT2	2794378-2795691	TY2	293573-294874	D23	2821031-2822332	STM2654	RLOC_00002226	T_RS01290	RLOC_00000230	STMMW_RS13825	RLOC_00002423	159.141	-0.732277	0.873546	-0.83828	0.401873	0.59577	59.2521	-2.95723	1.06973	-2.76448	0.00570143	0.0284812	149.229	-0.10712	0.575268	-0.186209	0.852281	0.931705
T_RS01295	yfiM	STMMW_RS13820	STMMW_RS13820	T_RS01295	STM2653	LT2	2794045-2794381	TY2	294871-295194	D23	2820711-2821034	STM2653	RLOC_00002225	T_RS01295	RLOC_00000231	STMMW_RS13820	RLOC_00002422	20.2964	0.111373	0.782973	0.142243	0.886888	0.938148	12.5429	-0.0514006	1.62957	-0.0315425	0.974837	0.989447	64.6437	0.0351727	0.716473	0.0490915	0.960846	0.9797
T_RS01305	yfiQ	STMMW_RS13810	STMMW_RS13810	T_RS01305	STM2651	LT2	2789870-2792543	TY2	296709-299369	D23	2816536-2819196	STM2651	RLOC_00002223	T_RS01305	RLOC_00000233	STMMW_RS13810	RLOC_00002420	30.3693	0.184295	0.689403	0.267326	0.789218	0.879667	56.3124	1.09657	1.16463	0.941561	0.346418	0.552529	45.9998	0.144011	0.838075	0.171836	0.863567	0.934614
T_RS01310	yfiP	STMMW_RS13805	STMMW_RS13805	T_RS01310	STM2650	LT2	2789149-2789829	TY2	299423-300103	D23	2815802-2816482	STM2650	RLOC_00002222	T_RS01310	RLOC_00000234	STMMW_RS13805	RLOC_00002419	159.706	0.371479	0.576175	0.644733	0.5191	0.697904	172.556	1.09348	0.679201	1.60994	0.10741	0.255014	354.789	1.54581	0.60848	2.54044	0.0110712	0.0705993
T_RS01315	trxC	STMMW_RS13800	STMMW_RS13800	T_RS01315	STM2649	LT2	2788647-2789076	TY2	300176-300595	D23	2815310-2815729	STM2649	RLOC_00002221	T_RS01315	RLOC_00000235	STMMW_RS13800	RLOC_00002418	1070.79	1.15581	0.386878	2.98754	0.00281228	0.0168824	1554.5	0.479599	0.432742	1.10828	0.267742	0.476488	1353.99	0.500072	0.552034	0.905872	0.365004	0.62713
T_RS01320	yfiF	STMMW_RS13795	STMMW_RS13795	T_RS01320	STM2648	LT2	2787416-2788465	TY2	300799-301836	D23	2814069-2815106	STM2648	RLOC_00002220	T_RS01320	RLOC_00000236	STMMW_RS13795	RLOC_00002417	201.067	0.112633	0.625942	0.179941	0.857199	0.921747	284.715	1.1042	0.541062	2.0408	0.0412709	0.129453	331.911	-0.352604	0.548676	-0.642645	0.520455	0.74467
T_RS01325	ung	STMMW_RS13790	STMMW_RS13790	T_RS01325	STM2647	LT2	2786599-2787300	TY2	301952-302641	D23	2813264-2813953	STM2647	RLOC_00002219	T_RS01325	RLOC_00000237	STMMW_RS13790	RLOC_00002416	505.025	-1.68713	0.877886	-1.92181	0.0546299	0.154383	437.68	-0.881144	1.16874	-0.753925	0.450894	0.651047	224.727	-1.24498	0.704901	-1.76617	0.0773665	0.261013
T_RS01330	yfiD	STMMW_RS13785	STMMW_RS13785	T_RS01330	STM2646	LT2	2785909-2786307	TY2	302960-303343	D23	2812562-2812945	STM2646	RLOC_00002218	T_RS01330	RLOC_00000238	STMMW_RS13785	RLOC_00002415	139.279	-1.54206	1.1484	-1.34278	0.179343	0.35197	89.2984	-0.961847	1.02442	-0.938916	0.347774	0.553624	74.1756	1.45355	1.22409	1.18745	NA	1
T_RS01335	yfiK	STMMW_RS13780	STMMW_RS13780	T_RS01335	STM2645	LT2	2785247-2785847	TY2	303405-303992	D23	2811913-2812500	STM2645	RLOC_00002217	T_RS01335	RLOC_00000239	STMMW_RS13780	RLOC_00002414	79.8905	-0.0917493	1.135	-0.0808367	0.935572	0.964253	86.6172	0.583239	1.663	0.350714	NA	1	192.009	0.972966	0.61537	1.58111	0.113854	0.326118
T_RS01340	yfiE	STMMW_RS13775	STMMW_RS13775	T_RS01340	STM2644	LT2	2784258-2785163	TY2	304095-304981	D23	2810911-2811810	STM2644	RLOC_00002216	T_RS01340	RLOC_00000240	STMMW_RS13775	RLOC_00002413	525.491	-0.423358	0.597898	-0.708078	0.478897	0.664662	396.106	-1.48435	0.468999	-3.16494	0.00155116	0.0101873	541.312	-1.32587	0.532841	-2.4883	0.0128356	0.078694
T_RS01345	srmB	STMMW_RS13770	STMMW_RS13770	T_RS01345	STM2643	LT2	2782896-2784240	TY2	305010-306344	D23	2809559-2810893	STM2643	RLOC_00002215	T_RS01345	RLOC_00000241	STMMW_RS13770	RLOC_00002412	1449.51	-1.06425	0.490046	-2.17173	0.0298758	0.100513	867.628	-1.26345	0.470359	-2.68614	0.00722833	0.034087	1164.26	-0.651762	0.54348	-1.19924	0.230435	0.495401
T_RS01350	yfiC	STMMW_RS13765	STMMW_RS13765	T_RS01350	STM2642	LT2	2782038-2782789	TY2	306474-307211	D23	2808691-2809428	STM2642	RLOC_00002214	T_RS01350	RLOC_00000242	STMMW_RS13765	RLOC_00002411	444.374	-1.92414	0.443412	-4.33939	1.43e-05	0.000240916	374.167	-1.44762	0.425813	-3.39965	0.000674712	0.00514682	350.107	-2.58093	0.612794	-4.21175	2.53e-05	0.000705714
T_RS01355	nadB	STMMW_RS13760	STMMW_RS13760	T_RS01355	STM2641	LT2	2780431-2782053	TY2	307196-308818	D23	2807084-2808706	STM2641	RLOC_00002213	T_RS01355	RLOC_00000243	STMMW_RS13760	RLOC_00002410	627.307	0.0388871	0.407558	0.0954148	0.923985	0.959131	678.211	0.347195	0.624315	0.556122	0.578127	0.754103	692.387	-0.0582302	0.513583	-0.11338	0.909729	0.95416
T_RS01360	rpoE	STMMW_RS13755	STMMW_RS13755	T_RS01360	STM2640	LT2	2779431-2780026	TY2	309243-309818	D23	2806084-2806659	STM2640	RLOC_00002212	T_RS01360	RLOC_00000245	STMMW_RS13755	RLOC_00002408	11894.2	0.967668	0.759331	1.27437	0.202533	0.382866	15413.1	0.30213	0.270371	1.11747	0.263795	0.471543	7652.67	0.469727	0.563162	0.834087	0.404232	0.661202
T_RS01365	rseA	STMMW_RS13750	STMMW_RS13750	T_RS01365	STM2639	LT2	2778749-2779417	TY2	309850-310500	D23	2805402-2806052	STM2639	RLOC_00002211	T_RS01365	RLOC_00000246	STMMW_RS13750	RLOC_00002407	4882.52	1.88132	0.615445	3.05684	0.00223681	0.0141164	6246.78	0.766233	0.298665	2.56553	0.0103019	0.045467	4273.14	1.48002	0.539502	2.74331	0.00608234	0.0470361
T_RS01370	rseB	STMMW_RS13745	STMMW_RS13745	T_RS01370	STM2638	LT2	2777793-2778768	TY2	310500-311456	D23	2804446-2805402	STM2638	RLOC_00002211	T_RS01370	RLOC_00000246	STMMW_RS13745	RLOC_00002407	1144.21	-0.253518	0.617895	-0.410293	0.681591	0.812849	1463.52	-1.04326	0.345337	-3.021	0.00251938	0.0153504	1239.06	-0.0153383	0.535872	-0.028623	0.977165	0.986174
T_RS01375	rseC	STMMW_RS13740	STMMW_RS13740	T_RS01375	STM2637	LT2	2777317-2777808	TY2	311453-311932	D23	2803970-2804449	STM2637	RLOC_00002211	T_RS01375	RLOC_00000246	STMMW_RS13740	RLOC_00002407	205.59	0.110117	0.732351	0.150361	0.88048	0.934011	263.574	-0.571943	0.313425	-1.82482	0.0680283	0.183676	215.238	-0.462179	0.569278	-0.811869	0.416867	0.67029
T_RS01380	lepA	STMMW_RS13435	STMMW_RS13435	T_RS01380	STM2583	LT2	2726773-2728572	TY2	312191-313990	D23	2751152-2752951	STM2583	RLOC_00002171	T_RS01380	RLOC_00000248	STMMW_RS13435	RLOC_00002358	159.134	-3.04855	0.869815	-3.50482	0.000456908	0.00406807	166.912	-1.07307	0.711616	-1.50793	0.131571	0.29417	200.749	-2.19719	0.593246	-3.70367	0.000212503	0.00380022
T_RS01385	lepB	STMMW_RS13430	STMMW_RS13430	T_RS01385	STM2582	LT2	2725782-2726767	TY2	314007-314981	D23	2750161-2751135	STM2582	RLOC_00002170	T_RS01385	RLOC_00000249	STMMW_RS13430	RLOC_00002357	183.57	-1.64764	0.529278	-3.11299	0.00185201	0.0121847	252.93	-0.315378	0.752619	-0.419041	0.675186	0.822044	432.367	-1.0938	0.699234	-1.56428	0.117752	0.33228
T_RS01390	rnc	STMMW_RS13425	STMMW_RS13425	T_RS01390	STM2581	LT2	2724828-2725518	TY2	315255-315935	D23	2749207-2749887	STM2581	RLOC_00002169	T_RS01390	RLOC_00000251	STMMW_RS13425	RLOC_00002355	171.851	0.209301	0.493185	0.424388	0.671283	0.806849	254.656	-0.762663	1.04614	-0.729026	0.465986	0.664664	156.295	-0.0738123	0.633773	-0.116465	0.907284	0.953229
T_RS01395	era	STMMW_RS13420	STMMW_RS13420	T_RS01395	STM2580	LT2	2723926-2724842	TY2	315932-316837	D23	2748305-2749210	STM2580	RLOC_00002169	T_RS01395	RLOC_00000251	STMMW_RS13420	RLOC_00002355	346.213	-2.03068	0.417018	-4.86952	1.12e-06	2.76e-05	226.734	-2.5356	1.16913	-2.1688	0.0300976	0.101569	104.617	-0.480317	1.03133	-0.465726	0.641411	0.828702
T_RS01400	recO	STMMW_RS13415	STMMW_RS13415	T_RS01400	STM2579	LT2	2723186-2723914	TY2	316849-317577	D23	2747565-2748293	STM2579	RLOC_00002168	T_RS01400	RLOC_00000252	STMMW_RS13415	RLOC_00002354	155.048	-0.741792	0.668081	-1.11033	0.266856	0.460607	106.072	-1.69729	0.87013	-1.95062	0.0511023	0.150896	123.516	0.261933	0.54164	0.483593	0.628675	0.819326
T_RS01405	pdxJ	STMMW_RS13410	STMMW_RS13410	T_RS01405	STM2578	LT2	2722443-2723184	TY2	317589-318320	D23	2746822-2747553	STM2578	RLOC_00002167	T_RS01405	RLOC_00000253	STMMW_RS13410	RLOC_00002353	57.9831	1.21855	0.63324	1.92431	0.0543163	0.153779	88.5561	1.76593	1.03543	1.70551	0.0880999	0.220849	106.378	0.535344	0.624629	0.857059	0.391412	0.649964
T_RS01415	yfhL	STMMW_RS13400	STMMW_RS13400	T_RS01415	STM2576	LT2	2721679-2721951	TY2	318812-319072	D23	2746070-2746330	STM2576	RLOC_00002166	T_RS01415	RLOC_00000254	STMMW_RS13400	RLOC_00002352	94.0816	0.481033	1.3317	0.361218	0.717937	0.838243	115.969	1.95377	0.926027	2.10984	0.0348722	0.113341	91.3438	0.565402	0.854879	0.661383	0.508367	0.739287
T_RS01420	STM2575	STMMW_RS13395	STMMW_RS13395	T_RS01420	STM2575	LT2	2720727-2721653	TY2	319125-320036	D23	2745106-2746032	STM2575	RLOC_00002165	T_RS01420	RLOC_00000255	STMMW_RS13395	RLOC_00002351	30.0619	1.04189	1.07416	0.969961	0.332066	0.528159	57.3507	1.67213	1.53824	1.08704	0.277018	0.486825	343.799	1.60175	0.519306	3.0844	0.00203963	0.0218166
T_RS01425	STM2574	STMMW_RS13390	STMMW_RS13390	T_RS01425	STM2574	LT2	2719415-2720622	TY2	320152-321348	D23	2743794-2744990	STM2574	RLOC_00002164	T_RS01425	RLOC_00000256	STMMW_RS13390	RLOC_00002350	5.82999	2.18663	1.90746	1.14635	0.251648	1	5.9057	2.61313	1.81958	1.43612	0.15097	0.323641	9.11642	0.667033	1.73623	0.384185	0.700841	1
T_RS01430	STM2573	STMMW_RS13385	STMMW_RS13385	T_RS01430	STM2573	LT2	2718476-2719400	TY2	321370-322287	D23	2742855-2743772	STM2573	RLOC_00002163	T_RS01430	RLOC_00000257	STMMW_RS13385	RLOC_00002349	22.457	0.212919	1.0521	0.202374	0.839624	0.910283	7.50024	-2.30626	1.44933	-1.59127	0.11155	0.262571	75.3121	1.84723	1.04968	1.7598	0.0784418	0.262431
T_RS01435	yfhH	STMMW_RS13380	STMMW_RS13380	T_RS01435	STM2572	LT2	2717577-2718437	TY2	322326-323174	D23	2741968-2742816	STM2572	RLOC_00002162	T_RS01435	RLOC_00000258	STMMW_RS13380	RLOC_00002348	9.70681	1.88628	1.44019	1.30974	0.190283	0.366884	5.12091	0.946257	1.79555	0.527002	0.598192	0.767913	20.5245	1.54881	1.20616	1.28408	0.199114	1
T_RS01440	STM2571	STMMW_RS13375	STMMW_RS13375	T_RS01440	STM2571	LT2	2716580-2717484	TY2	323290-324183	D23	2740959-2741852	STM2571	RLOC_00002161	T_RS01440	RLOC_00000259	STMMW_RS13375	RLOC_00002347	44.6844	2.62534	1.13608	2.31088	NA	1	12.6819	-0.604114	0.953227	-0.633756	0.52624	0.714735	21.0479	0.108989	0.906349	0.120251	0.904284	0.951867
T_RS01445	STM2570	STMMW_RS13370	STMMW_RS13370	T_RS01445	STM2570	LT2	2715208-2716578	TY2	324194-325555	D23	2739587-2740948	STM2570	RLOC_00002160	T_RS01445	RLOC_00000260	STMMW_RS13370	RLOC_00002346	199	-1.50313	0.456115	-3.29552	0.000982404	0.00752633	152.24	-1.57766	0.677368	-2.3291	0.0198536	0.0750418	234.406	-1.19999	0.829846	-1.44604	0.148167	0.383794
T_RS01450	yfhB	STMMW_RS13365	STMMW_RS13365	T_RS01450	STM2569	LT2	2714569-2715216	TY2	325559-326194	D23	2738948-2739583	STM2569	RLOC_00002159	T_RS01450	RLOC_00000261	STMMW_RS13365	RLOC_00002345	86.2501	-0.409614	0.69327	-0.590843	0.554625	0.723772	68.3554	0.0990699	0.777541	0.127414	0.898612	0.951106	87.3118	-0.664861	0.990215	-0.671431	0.501946	0.735485
T_RS01455	yfhC	STMMW_RS13360	STMMW_RS13360	T_RS01455	STM2568	LT2	2713993-2714544	TY2	326219-326770	D23	2738372-2738923	STM2568	RLOC_00002158	T_RS01455	RLOC_00000262	STMMW_RS13360	RLOC_00002344	22.7697	-1.46802	0.997415	-1.47183	0.141067	0.299265	38.1205	0.496082	1.16963	0.424135	0.671467	0.819342	31.1626	-1.62333	1.18483	-1.37009	0.170659	0.414293
T_RS01460	yfhD	STMMW_RS13355	STMMW_RS13355	T_RS01460	STM2567	LT2	2712385-2713942	TY2	326938-328365	D23	2736777-2738321	STM2567	RLOC_00002157	T_RS01460	RLOC_00000263	STMMW_RS13355	RLOC_00002343	29.2183	1.02078	1.14648	0.890359	0.373273	0.567415	44.7551	1.23097	1.15958	1.06157	0.288433	0.499796	31.8503	0.414566	1.21731	0.340558	0.733436	0.879089
T_RS01465	STM2566	STMMW_RS13350	STMMW_RS13350	T_RS01465	STM2566	LT2	2712164-2712397	TY2	328366-328596	D23	2736543-2736776	STM2566	RLOC_00002156	T_RS01465	RLOC_00000264	STMMW_RS13350	RLOC_00002342	21.1534	1.12207	1.4656	0.765602	0.443913	0.633006	8.44926	-1.92729	2.4947	-0.772553	0.439787	0.640833	27.7477	-0.243031	0.868593	-0.279798	0.779632	0.901527
T_RS01470	purG	STMMW_RS13345	STMMW_RS13345	T_RS01470	STM2565	LT2	2708255-2712297	TY2	328621-332508	D23	2732634-2736521	STM2565	RLOC_00002155	T_RS01470	RLOC_00000265	STMMW_RS13345	RLOC_00002341	59.2758	-0.190205	0.613044	-0.310263	0.756361	0.861743	75.8862	-0.0947407	0.861485	-0.109974	0.91243	0.956177	75.3446	0.369317	0.779531	0.473768	0.635666	0.824778
T_RS01475	yfhK	STMMW_RS13340	STMMW_RS13340	T_RS01475	STM2564	LT2	2706175-2707617	TY2	333203-334588	D23	2730554-2731939	STM2564	RLOC_00002154	T_RS01475	RLOC_00000266	STMMW_RS13340	RLOC_00002340	42.8329	-0.336702	0.771909	-0.436193	0.662696	0.801823	39.9079	-0.533265	0.713595	-0.747294	0.454886	0.655528	80.6476	-0.186237	0.876558	-0.212464	0.831745	0.922694
T_RS01480	yfhG	STMMW_RS13335	STMMW_RS13335	T_RS01480	STM2563	LT2	2705409-2706173	TY2	334590-335354	D23	2729788-2730552	STM2563	RLOC_00002153	T_RS01480	RLOC_00000267	STMMW_RS13335	RLOC_00002339	47.6348	0.0227808	0.799723	0.0284859	0.977275	0.988419	40.808	-1.50169	0.761817	-1.97119	0.0487017	0.146424	71.273	-0.373355	0.670309	-0.55699	0.577535	0.781979
T_RS01485	yfhA	STMMW_RS13330	STMMW_RS13330	T_RS01485	STM2562	LT2	2704075-2705423	TY2	335351-336688	D23	2728454-2729791	STM2562	RLOC_00002153	T_RS01485	RLOC_00000267	STMMW_RS13330	RLOC_00002339	54.9891	-0.477918	0.970292	-0.49255	0.62233	0.772178	48.5776	-0.86517	0.558326	-1.54958	0.121243	0.277838	69.3752	-0.562025	1.03913	-0.540861	0.588604	0.790443
T_RS01490	glnB	STMMW_RS13325	STMMW_RS13325	T_RS01490	STM2561	LT2	2703660-2704089	TY2	336765-337103	D23	2728039-2728377	STM2561	RLOC_00002152	T_RS01490	RLOC_00000268	STMMW_RS13325	RLOC_00002338	75.6479	-1.54468	0.662208	-2.33262	0.0196681	0.0750501	72.7171	-1.09865	0.823288	-1.33446	0.182052	0.366177	43.1979	-1.85011	0.850882	-2.17434	0.0296793	0.139893
T_RS01495	yjdL	STMMW_RS13320	STMMW_RS13320	T_RS01495	STM2560	LT2	2702140-2703611	TY2	337152-338612	D23	2726530-2727990	STM2560	RLOC_00002151	T_RS01495	RLOC_00000269	STMMW_RS13320	RLOC_00002337	64.8435	-2.86824	0.99421	-2.88494	0.00391484	0.0218852	53.3217	-3.30961	1.06676	-3.10249	0.00191901	0.0121215	87.5046	0.885716	0.884143	1.00178	0.31645	0.583215
T_RS01500	cadA	STMMW_RS13315	STMMW_RS13315	T_RS01500	STM2559	LT2	2699938-2702095	TY2	338668-340812	D23	2724330-2726474	STM2559	RLOC_00002150	T_RS01500	RLOC_00000270	STMMW_RS13315	RLOC_00002336	187.655	-4.07952	0.831311	-4.90734	9.23e-07	2.35e-05	76.434	-4.16137	0.790853	-5.26188	1.43e-07	3.13e-06	79.4558	-1.48268	0.977105	-1.51742	0.129161	0.35189
T_RS01510	cadC	STMMW_RS13305	STMMW_RS13305	T_RS01510	STM2557	LT2	2696564-2698176	TY2	342575-344119	D23	2721011-2722555	STM2557	RLOC_00002148	T_RS01510	RLOC_00000272	STMMW_RS13305	RLOC_00002334	122.898	-2.1618	0.914838	-2.36304	0.0181256	0.0706041	94.4542	-1.84164	0.686827	-2.68137	0.00733215	0.0344262	203.798	-0.985969	0.909126	-1.08452	0.278133	0.548161
T_RS01515	hmpA	STMMW_RS13300	STMMW_RS13300	T_RS01515	STM2556	LT2	2695248-2696450	TY2	344300-345490	D23	2719639-2720829	STM2556	RLOC_00002147	T_RS01515	RLOC_00000273	STMMW_RS13300	RLOC_00002333	117.537	-0.423895	0.697657	-0.607598	0.543454	0.715708	157.293	0.595441	1.16699	0.510237	0.609886	0.774735	183.04	2.44073	0.595698	4.09726	4.18e-05	0.00102112
T_RS01520	glyA	STMMW_RS13295	STMMW_RS13295	T_RS01520	STM2555	LT2	2693682-2695130	TY2	345815-347068	D23	2718061-2719314	STM2555	RLOC_00002146	T_RS01520	RLOC_00000274	STMMW_RS13295	RLOC_00002332	84.1013	0.0156388	0.77847	0.0200892	0.983972	0.991273	169.798	0.493351	0.800311	0.61645	0.537598	0.723307	123.482	0.573814	0.70533	0.813541	0.415908	0.669422
T_RS01525	hcaT	STMMW_RS13290	STMMW_RS13290	T_RS01525	STM2554	LT2	2692347-2693495	TY2	347253-348392	D23	2716726-2717865	STM2554	RLOC_00002145	T_RS01525	RLOC_00000275	STMMW_RS13290	RLOC_00002331	269.958	-0.758019	0.505727	-1.49887	0.133908	0.290627	154.287	-0.974623	0.473162	-2.05981	0.0394167	0.124677	199.421	0.025823	0.830442	0.0310955	0.975193	0.984901
T_RS01530	csiE	STMMW_RS13285	STMMW_RS13285	T_RS01530	STM2553	LT2	2691059-2692352	TY2	348387-349664	D23	2715454-2716731	STM2553	RLOC_00002144	T_RS01530	RLOC_00000276	STMMW_RS13285	RLOC_00002330	253.916	-1.00614	0.44349	-2.26867	0.0232881	0.084885	147.798	-1.64915	0.595577	-2.76899	0.00562296	0.0282041	178.706	-0.0934668	0.672098	-0.139067	0.889397	0.946011
T_RS01535	STM2552	STMMW_RS13280	STMMW_RS13280	T_RS01535	STM2552	LT2	2690311-2690956	TY2	349790-350428	D23	2714690-2715328	STM2552	RLOC_00002143	T_RS01535	RLOC_00000277	STMMW_RS13280	RLOC_00002329	11.8106	0.57602	1.51959	0.379062	0.704642	0.831047	19.2671	0.783658	1.64854	0.475366	0.634526	0.79263	14.4768	0.00700359	1.60411	0.00436603	0.996516	1
T_RS01540	STM2551	STMMW_RS13275	STMMW_RS13275	T_RS01540	STM2551	LT2	2689334-2690325	TY2	350419-351404	D23	2713713-2714699	STM2551	RLOC_00002143	T_RS01540	RLOC_00000277	STMMW_RS13275	RLOC_00002329	13.6433	0.347041	1.27934	0.271265	0.786187	0.878775	32.7505	1.77505	1.27998	1.38678	0.165508	0.343576	26.2115	0.86283	1.29936	0.664041	0.506664	0.738699
T_RS01545	asrC	STMMW_RS13270	STMMW_RS13270	T_RS01545	STM2550	LT2	2688313-2689333	TY2	351405-352418	D23	2712699-2713712	STM2550	RLOC_00002142	T_RS01545	RLOC_00000278	STMMW_RS13270	RLOC_00002328	58.0428	1.30867	0.850384	1.53891	0.123825	0.274901	39.4661	1.2244	1.16282	1.05296	0.292361	0.502865	25.9712	-0.871877	0.940681	-0.926857	0.354001	0.618703
T_RS01550	asrB	STMMW_RS13265	STMMW_RS13265	T_RS01550	STM2549	LT2	2687483-2688309	TY2	352429-353247	D23	2711870-2712688	STM2549	RLOC_00002141	T_RS01550	RLOC_00000279	STMMW_RS13265	RLOC_00002327	13.2683	-0.130008	1.46565	-0.0887033	0.929318	0.962068	5.54035	-1.69247	1.47723	-1.1457	0.251917	0.456635	9.28453	-1.69422	1.69683	-0.998461	0.318056	1
T_RS01555	asrA	STMMW_RS13260	STMMW_RS13260	T_RS01555	STM2548	LT2	2686437-2687487	TY2	353251-354294	D23	2710823-2711866	STM2548	RLOC_00002140	T_RS01555	RLOC_00000280	STMMW_RS13260	RLOC_00002326	10.5803	2.33212	1.37371	1.69768	0.0895687	0.220786	9.15174	1.62627	1.64923	0.986077	0.324095	0.535342	21.5589	0.189203	1.20437	0.157098	0.875168	0.940172
T_RS01560	STM2547	STMMW_RS13255	STMMW_RS13255	T_RS01560	STM2547	LT2	2685372-2686262	TY2	354476-355354	D23	2709763-2710641	STM2547	RLOC_00002139	T_RS01560	RLOC_00000281	STMMW_RS13255	RLOC_00002325	52.4756	1.94081	0.727513	2.66774	0.00763639	0.0366483	16.3211	-0.935475	1.53687	-0.608687	0.542732	0.727458	58.3712	-4.39555	1.07755	-4.0792	4.52e-05	0.0010818
T_RS01565	suhB	STMMW_RS13250	STMMW_RS13250	T_RS01565	STM2546	LT2	2684427-2685239	TY2	355499-356302	D23	2708815-2709618	STM2546	RLOC_00002138	T_RS01565	RLOC_00000282	STMMW_RS13250	RLOC_00002324	819.788	-0.0217527	0.531647	-0.0409157	0.967363	0.982272	644.221	0.209488	0.405459	0.516669	0.605388	0.771869	455.537	-0.0576455	0.606026	-0.0951205	0.924219	0.960277
T_RS01570	STM2545	STMMW_RS13245	STMMW_RS13245	T_RS01570	STM2545	LT2	2683586-2684330	TY2	356421-357152	D23	2707965-2708696	STM2545	RLOC_00002137	T_RS01570	RLOC_00000283	STMMW_RS13245	RLOC_00002323	382.7	0.138899	0.525608	0.264263	0.791577	0.88055	363.778	0.758948	0.525835	1.44332	0.148931	0.320793	220.049	-1.02817	0.778183	-1.32124	0.186421	0.437049
T_RS01575	yfhP	STMMW_RS13240	STMMW_RS13240	T_RS01575	STM2544	LT2	2682932-2683441	TY2	357394-357888	D23	2707311-2707805	STM2544	RLOC_00002136	T_RS01575	RLOC_00000284	STMMW_RS13240	RLOC_00002322	275.401	3.24566	0.579383	5.60193	2.12e-08	8.5e-07	349.619	2.7115	0.419675	6.46095	1.04e-10	4.05e-09	100.707	0.580301	0.899109	0.645418	0.518657	0.743955
T_RS01580	nifS	STMMW_RS13235	STMMW_RS13235	T_RS01580	STM2543	LT2	2681537-2682767	TY2	358069-359283	D23	2705916-2707130	STM2543	RLOC_00002135	T_RS01580	RLOC_00000285	STMMW_RS13235	RLOC_00002321	1518.61	1.76069	0.507547	3.46902	0.000522356	0.00453692	1903.12	1.48836	0.461495	3.22508	0.00125938	0.00857085	739.131	1.25296	0.443328	2.82626	0.00470946	0.0398155
T_RS01585	nifU	STMMW_RS13230	STMMW_RS13230	T_RS01585	STM2542	LT2	2681123-2681523	TY2	359311-359697	D23	2705502-2705888	STM2542	RLOC_00002134	T_RS01585	RLOC_00000286	STMMW_RS13230	RLOC_00002320	2860.28	0.0695506	0.543134	0.128054	0.898106	0.944649	3011.87	0.694039	0.389403	1.78231	0.0746982	0.197427	1137.15	0.497018	0.461629	1.07666	0.281631	0.550725
T_RS01590	yfhF	STMMW_RS13225	STMMW_RS13225	T_RS01590	STM2541	LT2	2680771-2681105	TY2	359726-360049	D23	2705150-2705473	STM2541	RLOC_00002133	T_RS01590	RLOC_00000287	STMMW_RS13225	RLOC_00002319	1085.64	1.4399	0.443226	3.24868	0.00115942	0.00856177	1106.99	1.11542	0.413485	2.69762	0.00698378	0.0333141	581.19	1.2085	0.402013	3.00612	0.00264604	0.0265288
T_RS01600	hscA	STMMW_RS13215	STMMW_RS13215	T_RS01600	STM2539	LT2	2678197-2680059	TY2	360774-362624	D23	2702576-2704426	STM2539	RLOC_00002131	T_RS01600	RLOC_00000289	STMMW_RS13215	RLOC_00002317	195	0.958423	0.733054	1.30744	0.191064	0.367315	203.044	0.0755096	0.463782	0.162813	0.870666	0.932767	292.851	1.67815	0.513059	3.27088	0.00107215	0.0133127
T_RS01605	fdx	STMMW_RS13210	STMMW_RS13210	T_RS01605	STM2538	LT2	2677860-2678205	TY2	362626-362961	D23	2702239-2702574	STM2538	RLOC_00002130	T_RS01605	RLOC_00000290	STMMW_RS13210	RLOC_00002316	299.275	-0.10099	0.738122	-0.136821	0.891173	0.940739	409.143	0.0695276	0.5573	0.124758	0.900715	0.951471	514.939	0.874156	0.483572	1.8077	0.0706525	0.247778
T_RS01610	yfhJ	STMMW_RS13205	STMMW_RS13205	T_RS01610	STM2537	LT2	2677648-2677857	TY2	362973-363173	D23	2702027-2702227	STM2537	RLOC_00002129	T_RS01610	RLOC_00000291	STMMW_RS13205	RLOC_00002315	257.319	-0.180192	0.625543	-0.288057	0.773303	0.872638	235.79	-0.14899	0.651672	-0.228627	0.819159	0.908929	218.442	-0.715457	0.577973	-1.23787	0.215763	0.478005
T_RS01615	pepB	STMMW_RS13200	STMMW_RS13200	T_RS01615	STM2536	LT2	2676118-2677414	TY2	363227-364510	D23	2700497-2701780	STM2536	RLOC_00002128	T_RS01615	RLOC_00000292	STMMW_RS13200	RLOC_00002314	9.30577	0.685904	1.1722	0.585144	0.558451	0.726008	11.9692	1.41587	1.28384	1.10284	0.270098	0.479145	99.6217	-0.239362	0.813833	-0.294117	0.768669	0.896325
T_RS01620	sseB	STMMW_RS13195	STMMW_RS13195	T_RS01620	STM2535	LT2	2675232-2676017	TY2	364611-365396	D23	2699611-2700396	STM2535	RLOC_00002127	T_RS01620	RLOC_00000293	STMMW_RS13195	RLOC_00002313	38.5865	-1.16626	0.803014	-1.45236	0.146402	0.306634	948.165	2.43037	0.438966	5.53657	3.08e-08	8.05e-07	74.6608	-1.87903	0.976115	-1.92501	0.0542283	0.210252
T_RS01625	STM2534	STMMW_RS13190	STMMW_RS13190	T_RS01625	STM2534	LT2	2673989-2674663	TY2	365965-366633	D23	2698374-2699042	STM2534	RLOC_00002126	T_RS01625	RLOC_00000295	STMMW_RS13190	RLOC_00002311	217.299	1.26912	0.638679	1.9871	0.0469115	0.138512	222.603	1.63638	0.498862	3.28023	0.00103723	0.00731193	54.9706	-0.219822	0.676157	-0.325104	0.745102	0.883629
T_RS01630	sseA	STMMW_RS13185	STMMW_RS13185	T_RS01630	STM2533	LT2	2672894-2673748	TY2	366880-367722	D23	2697285-2698127	STM2533	RLOC_00002125	T_RS01630	RLOC_00000296	STMMW_RS13185	RLOC_00002309	22.968	0.189264	1.16947	0.161837	0.871434	0.929277	3388.64	2.62298	0.345948	7.58201	3.4e-14	1.98e-12	44.718	-0.32529	0.934253	-0.348182	0.727703	0.876164
T_RS01635	STM2532	STMMW_RS13180	STMMW_RS13180	T_RS01635	STM2532	LT2	2667763-2672709	TY2	367931-372865	D23	2692142-2697076	STM2532	RLOC_00002124	T_RS01635	RLOC_00000297	STMMW_RS13180	RLOC_00002308	12.1758	0.701884	1.10417	0.635664	0.524996	0.70182	24.3317	1.04319	0.809067	1.28937	0.19727	0.387528	14.9895	0.148324	1.0238	0.144876	0.884809	1
T_RS01640	pbpC	STMMW_RS13175	STMMW_RS13175	T_RS01640	STM2531	LT2	2665447-2667762	TY2	372866-375181	D23	2689826-2692141	STM2531	RLOC_00002123	T_RS01640	RLOC_00000298	STMMW_RS13175	RLOC_00002307	27.4357	-0.711898	0.810949	-0.877858	0.380021	0.573138	53.492	0.35296	1.04281	0.338472	0.735008	0.858916	91.6564	-0.200087	0.836022	-0.239333	0.810848	0.915723
T_RS01645	STM2530	STMMW_RS13170	STMMW_RS13170	T_RS01645	STM2530	LT2	2662913-2665318	TY2	375310-377714	D23	2687292-2689697	STM2530	RLOC_00002122	T_RS01645	RLOC_00000299	STMMW_RS13170	RLOC_00002306	351.336	1.34049	0.663186	2.02129	0.0432501	0.130458	269.958	1.2368	0.60986	2.02801	0.0425589	0.132587	713.217	0.648783	0.525227	1.23524	0.21674	0.479258
T_RS01650	STM2529	STMMW_RS13165	STMMW_RS13165	T_RS01650	STM2529	LT2	2662287-2662923	TY2	377711-378340	D23	2686666-2687295	STM2529	RLOC_00002122	T_RS01650	RLOC_00000299	STMMW_RS13165	RLOC_00002306	109.616	1.21469	0.574959	2.11266	0.03463	0.111766	69.262	0.312704	0.938988	0.333023	0.739117	0.861296	128.737	-0.00507071	0.586616	-0.00864401	0.993103	0.994971
T_RS01655	STM2528	STMMW_RS13160	STMMW_RS13160	T_RS01655	STM2528	LT2	2661485-2662300	TY2	378333-379142	D23	2685864-2686673	STM2528	RLOC_00002122	T_RS01655	RLOC_00000299	STMMW_RS13160	RLOC_00002306	39.6087	-1.01631	0.98449	-1.03233	0.301919	0.498016	39.5414	-0.612128	1.24037	-0.493505	0.621656	0.783423	64.1595	-0.921341	0.594176	-1.55062	0.120993	0.339624
T_RS01660	STM2527	STMMW_RS13155	STMMW_RS13155	T_RS01660	STM2527	LT2	2660622-2661485	TY2	379142-380005	D23	2685001-2685864	STM2527	RLOC_00002122	T_RS01660	RLOC_00000299	STMMW_RS13155	RLOC_00002306	88.8938	-1.3454	0.721539	-1.86463	0.0622336	0.169457	111.793	0.885489	0.855426	1.03514	0.300602	0.511866	105.21	-0.70103	0.601972	-1.16456	0.244198	0.510064
T_RS01665	ndk	STMMW_RS13150	STMMW_RS13150	T_RS01665	STM2526	LT2	2660070-2660510	TY2	380126-380557	D23	2684449-2684880	STM2526	RLOC_00002121	T_RS01665	RLOC_00000300	STMMW_RS13150	RLOC_00002305	621.959	-0.253934	0.561381	-0.452338	0.651026	0.794028	525.98	-0.376666	0.394119	-0.955716	0.339216	0.546975	473.911	-0.504254	0.53479	-0.942901	0.345731	0.61137
T_RS01670	yfgB	STMMW_RS13145	STMMW_RS13145	T_RS01670	STM2525	LT2	2658697-2659875	TY2	380764-381930	D23	2683076-2684242	STM2525	RLOC_00002120	T_RS01670	RLOC_00000301	STMMW_RS13145	RLOC_00002304	659.497	-1.2625	0.599027	-2.10759	0.0350666	0.112702	661.024	0.547658	0.458732	1.19385	0.232536	0.433572	642.459	-0.226879	0.521767	-0.434829	0.663687	0.841729
T_RS01675	yfgA	STMMW_RS13140	STMMW_RS13140	T_RS01675	STM2524	LT2	2657401-2658405	TY2	382224-383198	D23	2681780-2682784	STM2524	RLOC_00002119	T_RS01675	RLOC_00000303	STMMW_RS13140	RLOC_00002302	577.868	-1.45389	0.426537	-3.40858	0.000653018	0.00542046	591.027	-0.852431	0.629486	-1.35417	0.175682	0.358037	468.721	-1.38014	0.515289	-2.67837	0.00739806	0.0537937
T_RS01680	gcpE	STMMW_RS13135	STMMW_RS13135	T_RS01680	STM2523	LT2	2656256-2657384	TY2	383225-384343	D23	2680635-2681753	STM2523	RLOC_00002118	T_RS01680	RLOC_00000304	STMMW_RS13135	RLOC_00002301	600.356	-0.547447	0.401736	-1.3627	0.172976	0.344161	577.337	-0.366738	0.707172	-0.518598	0.604041	0.771343	846.11	0.47262	0.499852	0.945519	0.344394	0.610228
T_RS01685	hisS	STMMW_RS13130	STMMW_RS13130	T_RS01685	STM2522	LT2	2654871-2656161	TY2	384454-385728	D23	2679250-2680524	STM2522	RLOC_00002117	T_RS01685	RLOC_00000305	STMMW_RS13130	RLOC_00002300	2266.44	-0.317428	0.485326	-0.65405	0.51308	0.69292	2239.34	-0.186724	0.30429	-0.613638	0.539454	0.72424	1572.39	0.317635	0.532784	0.59618	0.551055	0.764338
T_RS01690	yfgM	STMMW_RS13125	STMMW_RS13125	T_RS01690	STM2521	LT2	2654237-2654872	TY2	385742-386362	D23	2678616-2679236	STM2521	RLOC_00002116	T_RS01690	RLOC_00000306	STMMW_RS13125	RLOC_00002299	707.475	0.0313604	0.55612	0.0563914	0.95503	0.977214	856.003	0.297193	0.354574	0.838167	0.401937	0.609769	626.384	0.112138	0.468373	0.23942	0.81078	0.915723
T_RS01695	yfgL	STMMW_RS13120	STMMW_RS13120	T_RS01695	STM2520	LT2	2653048-2654236	TY2	386373-387551	D23	2677427-2678605	STM2520	RLOC_00002115	T_RS01695	RLOC_00000307	STMMW_RS13120	RLOC_00002298	1370.54	-0.167966	0.539713	-0.311214	0.755638	0.861558	1371.66	-0.394251	0.415709	-0.948381	0.342936	0.550049	1180.38	0.105412	0.430214	0.245022	0.80644	0.915133
T_RS01700	engA	STMMW_RS13115	STMMW_RS13115	T_RS01700	STM2519	LT2	2651457-2652941	TY2	387670-389142	D23	2675836-2677308	STM2519	RLOC_00002114	T_RS01700	RLOC_00000308	STMMW_RS13115	RLOC_00002297	753.487	0.298799	0.599308	0.498573	0.61808	0.768559	509.913	-0.00978246	0.334309	-0.0292618	0.976656	0.990231	678.498	0.510106	0.521023	0.979046	0.327557	0.593924
T_RS01705	yfgJ	STMMW_RS13110	STMMW_RS13110	T_RS01705	STM2518	LT2	2651147-2651380	TY2	389231-389452	D23	2675526-2675747	STM2518	RLOC_00002113	T_RS01705	RLOC_00000309	STMMW_RS13110	RLOC_00002296	26.0904	3.47697	1.16812	2.97654	0.00291517	0.0173705	12.5922	1.81105	1.76662	1.02514	0.305295	0.517039	40.8729	0.883678	1.01697	0.868929	0.384886	0.644099
T_RS01710		NA		T_RS01710				TY2	389798-390049					T_RS01710	RLOC_00000310	NA	NA	NA	NA	NA	NA	NA	NA	NA	NA	NA	NA	NA	NA	67.4415	1.39376	0.846785	1.64594	0.0997764	0.303677
T_RS01715	sinH	STMMW_RS13105	STMMW_RS13105	T_RS01715	STM2517	LT2	2648609-2650807	TY2	390062-391990	D23	2672988-2675180	STM2517	RLOC_00002112	T_RS01715	RLOC_00000311	STMMW_RS13105	RLOC_00002295	22.7866	1.53726	1.08599	1.41554	0.15691	0.321346	36.3604	2.36161	1.27057	1.8587	0.0630691	0.173623	42.2749	0.176069	0.99065	0.17773	0.858935	0.934303
T_RS01720	sinI	STMMW_RS13100	STMMW_RS13100	T_RS01720	STM2516	LT2	2647592-2648558	TY2	392048-393013	D23	2671971-2672930	STM2516	RLOC_00002111	T_RS01720	RLOC_00000312	STMMW_RS13100	RLOC_00002294	28.5323	1.61607	1.19752	1.34951	0.177174	0.34983	11.633	-1.89698	0.989083	-1.91792	0.0551207	0.159214	16.2602	-0.584258	1.15718	-0.504899	0.61363	1
T_RS01725	ratA	STMMW_RS13095	STMMW_RS13095	T_RS01725	STM2515	LT2	2641875-2647476	TY2	393133-399525	D23	2666254-2671851	STM2515	RLOC_00002110	T_RS01725	RLOC_00000313	STMMW_RS13095	RLOC_00002293	228.04	0.161962	0.579005	0.279724	0.779689	0.877209	137.934	-1.32522	0.400038	-3.31273	0.000923899	0.00669584	1014.37	0.089446	0.44899	0.199216	0.842094	0.927608
T_RS01735		NA		T_RS01735				TY2	407479-412393					T_RS01735	RLOC_00000319	NA	NA	NA	NA	NA	NA	NA	NA	NA	NA	NA	NA	NA	NA	1556.61	0.639729	0.464978	1.37583	0.168876	0.412603
T_RS01740	xseA	STMMW_RS13080	STMMW_RS13080	T_RS01740	STM2512	LT2	2626078-2627427	TY2	412555-413904	D23	2650458-2651807	STM2512	RLOC_00002107	T_RS01740	RLOC_00000320	STMMW_RS13080	RLOC_00002290	64.0739	-1.10812	0.580189	-1.90993	0.0561416	0.157689	77.6312	-0.257001	0.783391	-0.328062	0.742864	0.863227	98.7592	0.0615677	0.942263	0.0653403	0.947903	0.972788
T_RS01745	guaB	STMMW_RS13075	STMMW_RS13075	T_RS01745	STM2511	LT2	2624451-2626003	TY2	414065-415531	D23	2648831-2650297	STM2511	RLOC_00002106	T_RS01745	RLOC_00000321	STMMW_RS13075	RLOC_00002289	120.263	-2.42092	0.84761	-2.85617	0.00428784	0.0236267	118.137	-1.81924	0.421288	-4.31828	1.57e-05	0.000197451	93.7404	0.21674	0.825799	0.262461	0.792966	0.907555
T_RS01750	guaA	STMMW_RS13070	STMMW_RS13070	T_RS01750	STM2510	LT2	2622804-2624396	TY2	415601-417178	D23	2647184-2648761	STM2510	RLOC_00002105	T_RS01750	RLOC_00000322	STMMW_RS13070	RLOC_00002288	22.9317	0.557848	1.04941	0.531584	0.595014	0.752868	22.1467	-0.21064	0.744143	-0.283064	0.777128	0.885865	47.7327	1.18904	0.857822	1.38612	0.165711	0.408895
T_RS01760		NA		T_RS01760				TY2	417445-418190					T_RS01760	RLOC_00000323	NA	NA	NA	NA	NA	NA	NA	NA	NA	NA	NA	NA	NA	NA	1296.85	1.19245	0.622814	1.91462	0.0555404	0.213976
T_RS01765		NA		T_RS01765				TY2	418419-418958					T_RS01765	RLOC_00000324	NA	NA	NA	NA	NA	NA	NA	NA	NA	NA	NA	NA	NA	NA	185.492	-0.254961	0.71828	-0.35496	0.722619	0.873555
T_RS01770		NA		T_RS01770				TY2	418974-419468					T_RS01770	RLOC_00000325	NA	NA	NA	NA	NA	NA	NA	NA	NA	NA	NA	NA	NA	NA	218.654	0.541527	0.541579	0.999904	0.317357	0.584571
T_RS01775	STM2506	STMMW_RS13055	STMMW_RS13055	T_RS01775	STM2506	LT2	2621198-2621401	TY2	419732-419905	D23	2645590-2645781	STM2506	RLOC_00002101	T_RS01775	RLOC_00000326	STMMW_RS13055	RLOC_00002284	2258.78	0.398404	0.613756	0.649123	0.516259	0.695788	1308.94	0.787197	0.36049	2.18368	0.0289855	0.0987353	318.078	0.547253	0.720461	0.759587	0.447501	0.693662
T_RS01780	STM2504	STMMW_RS13050	STMMW_RS13050	T_RS01780	STM2504	LT2	2620894-2621031	TY2	420102-420239	D23	2645274-2645411	STM2504	RLOC_00002099	T_RS01780	RLOC_00000327	STMMW_RS13050	RLOC_00002283	2.93943	-6.41183	3.01668	-2.12546	0.0335485	1	1.82158	1.49122	3.6701	0.406315	0.684511	1	12.6849	1.23895	1.81528	0.682512	0.494915	1
T_RS01785	STM2503	STMMW_RS13045	STMMW_RS13045	T_RS01785	STM2503	LT2	2618584-2620797	TY2	420336-422549	D23	2642964-2645177	STM2503	RLOC_00002098	T_RS01785	RLOC_00000328	STMMW_RS13045	RLOC_00002282	24.2124	2.73675	1.17125	2.3366	0.0194598	0.07448	38.0563	3.28798	0.967217	3.39942	0.000675278	0.00514682	60.7417	1.02967	0.702521	1.46567	0.142738	0.375204
T_RS01790	ppx	STMMW_RS13040	STMMW_RS13040	T_RS01790	STM2502	LT2	2617007-2618548	TY2	422585-424126	D23	2641387-2642928	STM2502	RLOC_00002097	T_RS01790	RLOC_00000329	STMMW_RS13040	RLOC_00002281	9.55527	-1.86247	1.15828	-1.60796	0.107844	0.249812	9.19465	-1.3684	1.50764	-0.907645	0.364066	0.570112	28.8663	0.166954	0.965358	0.172945	0.862695	0.934303
T_RS01795	ppk	STMMW_RS13035	STMMW_RS13035	T_RS01795	STM2501	LT2	2614919-2617002	TY2	424131-426197	D23	2639316-2641382	STM2501	RLOC_00002096	T_RS01795	RLOC_00000330	STMMW_RS13035	RLOC_00002280	250.858	-2.14906	0.454673	-4.72661	2.28e-06	5.19e-05	145.203	-2.13073	0.805199	-2.64621	0.00813988	0.0375162	158.923	-1.88495	0.744439	-2.53205	0.0113399	0.0715842
T_RS01800	purN	STMMW_RS13030	STMMW_RS13030	T_RS01800	STM2500	LT2	2614095-2614747	TY2	426386-427024	D23	2638489-2639127	STM2500	RLOC_00002095	T_RS01800	RLOC_00000331	STMMW_RS13030	RLOC_00002279	211.306	-2.138	1.06212	-2.01294	0.0441205	0.132476	248.033	-0.53138	0.649541	-0.818085	0.413309	0.618708	212.039	-1.94681	0.810339	-2.40247	0.016285	0.0930111
T_RS01805	purM	STMMW_RS13025	STMMW_RS13025	T_RS01805	STM2499	LT2	2613008-2614109	TY2	427024-428061	D23	2637452-2638489	STM2499	RLOC_00002095	T_RS01805	RLOC_00000331	STMMW_RS13025	RLOC_00002279	120.634	-0.612566	0.866489	-0.706952	0.479596	0.665033	182.679	0.343018	0.585834	0.585521	0.558198	0.739169	141.487	-0.189096	0.668237	-0.282978	0.777194	0.900872
T_RS01810	upp	STMMW_RS13020	STMMW_RS13020	T_RS01810	STM2498	LT2	2612032-2612819	TY2	428474-429100	D23	2636412-2637038	STM2498	RLOC_00002094	T_RS01810	RLOC_00000332	STMMW_RS13020	RLOC_00002277	139.08	1.04732	0.711362	1.47227	0.140947	0.299265	50.8001	-1.04547	1.27066	-0.82278	NA	1	71.3422	-0.482773	0.969577	-0.497922	0.618539	0.811277
T_RS01815	uraA	STMMW_RS13010	STMMW_RS13010	T_RS01815	STM2497	LT2	2610655-2611956	TY2	429188-430477	D23	2634324-2635613	STM2497	RLOC_00002093	T_RS01815	RLOC_00000333	STMMW_RS13010	RLOC_00002275	33.9872	0.204667	0.704454	0.290533	0.771409	0.872255	30.2799	0.856548	0.813526	1.05288	0.292394	0.502865	39.4126	-1.15466	0.903958	-1.27734	0.201481	0.45778
T_RS01820	yfgE	STMMW_RS13005	STMMW_RS13005	T_RS01820	STM2496	LT2	2609859-2610584	TY2	430548-431273	D23	2633528-2634253	STM2496	RLOC_00002092	T_RS01820	RLOC_00000334	STMMW_RS13005	RLOC_00002274	71.5991	-1.00065	0.707091	-1.41516	0.15702	0.321428	63.7018	-0.705167	1.84544	-0.382113	NA	1	99.7807	-0.110593	0.624903	-0.176976	0.859527	0.934303
T_RS01825	yfgD	STMMW_RS13000	STMMW_RS13000	T_RS01825	STM2495	LT2	2609462-2609832	TY2	431300-431659	D23	2633142-2633501	STM2495	RLOC_00002091	T_RS01825	RLOC_00000335	STMMW_RS13000	RLOC_00002273	70.1207	2.11214	0.895868	2.35765	0.0183912	0.0712176	29.9131	0.0504842	1.37527	0.0367086	0.970717	0.987092	63.0997	0.448861	0.672119	0.667829	0.504242	0.737076
T_RS01830	STM2494	STMMW_RS12995	STMMW_RS12995	T_RS01830	STM2494	LT2	2607957-2609433	TY2	431699-433162	D23	2631639-2633102	STM2494	RLOC_00002090	T_RS01830	RLOC_00000336	STMMW_RS12995	RLOC_00002272	183.788	-1.37777	0.698307	-1.97301	0.048494	0.142274	131.662	-3.07414	0.739362	-4.15783	3.21e-05	0.000357744	97.4099	-2.10082	0.849422	-2.47323	0.0133896	0.0812725
T_RS01835	perM	STMMW_RS12990	STMMW_RS12990	T_RS01835	STM2493	LT2	2606695-2607776	TY2	433370-434437	D23	2630364-2631431	STM2493	RLOC_00002089	T_RS01835	RLOC_00000337	STMMW_RS12990	RLOC_00002271	73.2215	0.411634	0.6606	0.62312	0.533205	0.709219	84.6127	0.909974	0.992828	0.916547	0.35938	0.565476	121.157	-0.13905	0.718478	-0.193534	0.846541	0.929907
T_RS01845		NA		T_RS01845				TY2	435969-437237					T_RS01845	RLOC_00000340	NA	NA	NA	NA	NA	NA	NA	NA	NA	NA	NA	NA	NA	NA	99.1181	-0.103457	0.746459	-0.138598	0.889768	0.946136
T_RS01850		NA		T_RS01850				TY2	437243-438382					T_RS01850	RLOC_00000341	NA	NA	NA	NA	NA	NA	NA	NA	NA	NA	NA	NA	NA	NA	202.715	0.719486	0.507621	1.41737	0.156375	0.396609
T_RS01855	bcp	STMMW_RS12980	STMMW_RS12980	T_RS01855	STM2491	LT2	2605621-2606108	TY2	438429-438899	D23	2629307-2629777	STM2491	RLOC_00002087	T_RS01855	RLOC_00000342	STMMW_RS12980	RLOC_00002269	155.003	0.20881	0.440039	0.474525	0.635125	0.781926	75.0925	-2.56843	1.23601	-2.078	NA	1	72.2628	-0.911864	0.912881	-0.998886	0.31785	0.584571
T_RS01860	gcvR	STMMW_RS12975	STMMW_RS12975	T_RS01860	STM2490	LT2	2605000-2605638	TY2	438899-439537	D23	2628669-2629307	STM2490	RLOC_00002087	T_RS01860	RLOC_00000342	STMMW_RS12975	RLOC_00002269	227.939	-1.51836	0.580824	-2.61414	0.00894513	0.0414776	191.016	-2.52902	1.02326	-2.47154	NA	1	199.677	-1.3082	0.615988	-2.12374	0.0336923	0.151225
T_RS01865	dapA	STMMW_RS12970	STMMW_RS12970	T_RS01865	STM2489	LT2	2604042-2604982	TY2	439617-440495	D23	2627711-2628589	STM2489	RLOC_00002086	T_RS01865	RLOC_00000343	STMMW_RS12970	RLOC_00002268	196.462	0.330834	1.19425	0.277022	0.781763	0.877889	215.751	-0.931552	0.854097	-1.09069	0.275411	0.485597	170.679	0.895175	1.0532	0.849961	0.395347	0.652682
T_RS01870	nlpB	STMMW_RS12965	STMMW_RS12965	T_RS01870	STM2488	LT2	2602991-2604037	TY2	440512-441546	D23	2626660-2627694	STM2488	RLOC_00002085	T_RS01870	RLOC_00000344	STMMW_RS12965	RLOC_00002267	234.782	-1.42938	0.595542	-2.40013	0.0163895	0.0660736	324.764	-1.68843	0.6287	-2.68559	0.00724026	0.0341044	148.766	-0.495159	0.617878	-0.801387	0.422908	0.676013
T_RS01875	purC	STMMW_RS12960	STMMW_RS12960	T_RS01875	STM2487	LT2	2602103-2602982	TY2	441721-442434	D23	2625772-2626485	STM2487	RLOC_00002084	T_RS01875	RLOC_00000345	STMMW_RS12960	RLOC_00002266	26.8201	1.12324	0.869557	1.29174	0.196447	0.375161	57.5845	1.06482	1.54836	0.687706	0.491638	0.685902	29.9323	0.326371	1.01084	0.32287	0.746794	0.884798
T_RS01880	STM2486	STMMW_RS12955	STMMW_RS12955	T_RS01880	STM2486	LT2	2601109-2601981	TY2	442566-443429	D23	2624778-2625641	STM2486	RLOC_00002083	T_RS01880	RLOC_00000346	STMMW_RS12955	RLOC_00002265	40.5428	0.677479	0.640483	1.05776	0.290164	0.485572	39.7949	0.635569	0.781716	0.813044	0.416193	0.619998	55.6876	0.886055	0.817811	1.08345	0.27861	0.548594
T_RS01885	ypfI	STMMW_RS12950	STMMW_RS12950	T_RS01885	STM2485	LT2	2599075-2601104	TY2	443445-445460	D23	2622744-2624762	STM2485	RLOC_00002082	T_RS01885	RLOC_00000347	STMMW_RS12950	RLOC_00002264	43.7368	0.622944	0.729086	0.854418	0.392873	0.586046	34.828	0.09288	0.888711	0.104511	0.916764	0.958214	64.6495	-0.138565	0.984304	-0.140774	0.888048	0.945284
T_RS01890	STM2484	STMMW_RS12945	STMMW_RS12945	T_RS01890	STM2484	LT2	2598841-2599048	TY2	445487-445687	D23	2622517-2622717	STM2484	RLOC_00002081	T_RS01890	RLOC_00000348	STMMW_RS12945	RLOC_00002263	232.753	-0.275578	0.600268	-0.459091	0.646169	0.790695	213.484	-0.0991944	1.17297	-0.0845668	0.932606	0.968212	227.122	-0.341017	0.586208	-0.581733	0.560746	0.770506
T_RS01895	dapE	STMMW_RS12940	STMMW_RS12940	T_RS01895	STM2483	LT2	2597681-2598820	TY2	445715-446842	D23	2621362-2622489	STM2483	RLOC_00002080	T_RS01895	RLOC_00000349	STMMW_RS12940	RLOC_00002262	78.1751	0.441054	0.763717	0.57751	0.563595	0.729321	79.5315	-0.0665329	1.20598	-0.0551691	0.956004	0.979477	113.413	-0.0906986	0.672384	-0.134891	0.892698	0.947314
T_RS01900	yffB	STMMW_RS12935	STMMW_RS12935	T_RS01900	STM2482	LT2	2597322-2597689	TY2	446846-447202	D23	2621002-2621358	STM2482	RLOC_00002079	T_RS01900	RLOC_00000350	STMMW_RS12935	RLOC_00002261	77.4344	-1.19485	1.22812	-0.97291	0.330598	0.527187	97.4721	-0.623439	1.7815	-0.349951	NA	1	122.923	0.255532	0.637059	0.401112	0.688338	0.857872
T_RS01905	acrD	STMMW_RS12930	STMMW_RS12930	T_RS01905	STM2481	LT2	2593632-2596759	TY2	447848-450961	D23	2617315-2620428	STM2481	RLOC_00002078	T_RS01905	RLOC_00000351	STMMW_RS12930	RLOC_00002260	154.179	4.05449	0.71287	5.68755	1.29e-08	5.66e-07	161.127	3.06535	0.543105	5.64412	1.66e-08	4.7e-07	34.1836	0.973056	0.838739	1.16014	0.245991	0.511551
T_RS01910	narQ	STMMW_RS12925	STMMW_RS12925	T_RS01910	STM2480	LT2	2591746-2593461	TY2	451146-452846	D23	2615430-2617130	STM2480	RLOC_00002077	T_RS01910	RLOC_00000352	STMMW_RS12925	RLOC_00002259	16.8672	2.01821	0.971761	2.07686	0.0378142	0.118397	18.9939	1.26973	1.21904	1.04158	0.297605	0.509705	24.2192	0.830248	0.961627	0.863378	0.38793	0.647373
T_RS01915	aegA	STMMW_RS12920	STMMW_RS12920	T_RS01915	STM2479	LT2	2589614-2591584	TY2	453032-454891	D23	2613283-2615244	STM2479	RLOC_00002076	T_RS01915	RLOC_00000353	STMMW_RS12920	RLOC_00002258	55.8286	1.98216	1.10658	1.79124	NA	1	37.6976	1.88712	0.963194	1.95923	0.0500853	0.148941	61.2563	1.38948	0.712993	1.9488	0.0513193	0.202474
T_RS01920	STM2478	STMMW_RS12915	STMMW_RS12915	T_RS01920	STM2478	LT2	2587855-2589165	TY2	455340-456638	D23	2611536-2612834	STM2478	RLOC_00002075	T_RS01920	RLOC_00000354	STMMW_RS12915	RLOC_00002257	46.2797	-0.717512	0.63409	-1.13156	0.257819	0.450401	47.0265	-0.508885	0.943281	-0.539484	0.589553	0.761552	79.2098	0.735349	0.916422	0.802412	0.422315	0.675505
T_RS01925	yffH	STMMW_RS12910	STMMW_RS12910	T_RS01925	STM2477	LT2	2587088-2587674	TY2	456842-457417	D23	2610757-2611332	STM2477	RLOC_00002074	T_RS01925	RLOC_00000355	STMMW_RS12910	RLOC_00002256	112.722	1.4117	1.19122	1.18509	NA	1	57.7808	-0.659611	1.43042	-0.46113	0.644706	0.799673	135.143	0.323928	0.616196	0.52569	0.599103	0.798992
T_RS01930	ypfG	STMMW_RS12905	STMMW_RS12905	T_RS01930	STM2476	LT2	2585920-2586980	TY2	457542-458585	D23	2609588-2610631	STM2476	RLOC_00002073	T_RS01930	RLOC_00000356	STMMW_RS12905	RLOC_00002255	51.0609	2.63267	0.933452	2.82036	0.00479699	0.0256656	14.461	-0.35782	1.08909	-0.328549	0.742496	0.863042	87.6628	1.75361	1.00466	1.74547	0.0809029	0.26661
T_RS01935	STM2475	STMMW_RS12900	STMMW_RS12900	T_RS01935	STM2475	LT2	2585562-2585800	TY2	458713-458943	D23	2609229-2609459	STM2475	RLOC_00002072	T_RS01935	RLOC_00000357	STMMW_RS12900	RLOC_00002254	780.703	1.1548	0.50705	2.27748	0.0227577	0.0834991	191.101	1.59267	0.625325	2.54694	0.0108671	0.0475552	71.9727	-1.74806	0.972684	-1.79715	0.0723115	0.250955
T_RS01940	tktB	STMMW_RS12895	STMMW_RS12895	T_RS01940	STM2474	LT2	2583487-2585499	TY2	459006-461006	D23	2607166-2609166	STM2474	RLOC_00002071	T_RS01940	RLOC_00000358	STMMW_RS12895	RLOC_00002253	122.186	-0.45996	0.51941	-0.885543	0.375864	0.569289	47.9384	0.845599	0.740579	1.14181	0.253534	0.459162	58.9481	0.96131	0.754107	1.27477	0.202392	0.459209
T_RS01945	talA	STMMW_RS12890	STMMW_RS12890	T_RS01945	STM2473	LT2	2582515-2583479	TY2	461026-461976	D23	2606196-2607146	STM2473	RLOC_00002070	T_RS01945	RLOC_00000359	STMMW_RS12890	RLOC_00002252	27.8209	1.92718	0.926045	2.08109	0.0374259	0.117674	42.0449	1.61489	0.875788	1.84393	0.0651929	0.177999	76.607	2.80547	0.7619	3.6822	0.000231227	0.00405457
T_RS01950	maeB	STMMW_RS12885	STMMW_RS12885	T_RS01950	STM2472	LT2	2579978-2582270	TY2	462248-464527	D23	2603645-2605924	STM2472	RLOC_00002069	T_RS01950	RLOC_00000361	STMMW_RS12885	RLOC_00002250	35.7278	1.16954	0.805509	1.45193	0.146521	0.306743	35.1642	0.641667	0.91066	0.704617	0.481048	0.677304	66.2528	0.849767	0.70601	1.20362	0.228737	0.492744
T_RS01955	tnpA_3	STMMW_RS12880	STMMW_RS12880	T_RS01955	STM2471	LT2	2579330-2579794	TY2	464716-465174	D23	2602997-2603455	STM2471	RLOC_00002068	T_RS01955	RLOC_00000363	STMMW_RS12880	RLOC_00002249	1382.96	-0.873944	0.477409	-1.8306	0.0671606	0.17863	1735.69	0.314364	0.388636	0.808892	0.418577	0.621362	684.454	-0.347216	0.44815	-0.774777	0.438472	0.686633
T_RS01960	eutS	STMMW_RS12875	STMMW_RS12875	T_RS01960	STM2470	LT2	2578514-2578865	TY2	465655-465990	D23	2602181-2602516	STM2470	RLOC_00002067	T_RS01960	RLOC_00000364	STMMW_RS12875	RLOC_00002248	2.28233	2.16849	2.25681	0.960865	0.33662	1	2.37704	1.31601	3.63895	0.361646	0.717617	1	1.01632	-3.34818	3.67851	-0.9102	0.362717	1
T_RS01965	eutP	STMMW_RS12870	STMMW_RS12870	T_RS01965	STM2469	LT2	2578022-2578510	TY2	466003-466482	D23	2601689-2602168	STM2469	RLOC_00002066	T_RS01965	RLOC_00000365	STMMW_RS12870	RLOC_00002247	12.355	1.55672	1.18331	1.31556	0.188322	0.364779	57.9193	1.84751	1.13138	1.63296	0.102476	0.246265	66.8609	0.154211	1.21427	0.126999	0.898942	0.949056
T_RS01970	eutQ	STMMW_RS12865	STMMW_RS12865	T_RS01970	STM2468	LT2	2577355-2578060	TY2	466460-467149	D23	2601022-2601711	STM2468	RLOC_00002066	T_RS01970	RLOC_00000365	STMMW_RS12865	RLOC_00002247	3.81772	2.11732	2.01698	1.04975	0.293834	1	4.68966	-2.50256	1.62478	-1.54025	0.1235	0.281711	25.0966	0.35611	1.0358	0.343801	0.730996	0.878211
T_RS01975	eutT	STMMW_RS12860	STMMW_RS12860	T_RS01975	STM2467	LT2	2576555-2577370	TY2	467146-467943	D23	2600222-2601025	STM2467	RLOC_00002066	T_RS01975	RLOC_00000365	STMMW_RS12860	RLOC_00002247	3.63922	0.407249	1.73222	0.235103	0.814129	1	3.07841	-0.0179975	1.63553	-0.011004	0.99122	0.995074	24.2246	0.646349	1.38538	0.466551	0.640821	0.828499
T_RS01980	eutD	STMMW_RS12855	STMMW_RS12855	T_RS01980	STM2466	LT2	2575542-2576566	TY2	467940-468956	D23	2599209-2600225	STM2466	RLOC_00002066	T_RS01980	RLOC_00000365	STMMW_RS12855	RLOC_00002247	5.19152	0.779808	1.59146	0.489997	0.624136	1	12.6848	1.25876	1.59243	0.790464	0.429257	0.631953	36.1293	0.151629	0.889974	0.170375	0.864716	0.934929
T_RS01995	eutE	STMMW_RS12840	STMMW_RS12840	T_RS01995	STM2463	LT2	2573396-2574813	TY2	469698-471101	D23	2597063-2598466	STM2463	RLOC_00002063	T_RS01995	RLOC_00000367	STMMW_RS12840	RLOC_00002244	14.7198	1.57501	1.17281	1.34295	0.179289	0.35197	68.9504	3.02396	1.4092	2.14586	0.031884	0.106134	54.7015	0.423257	0.979276	0.432215	0.665585	0.842852
T_RS02000	eutJ	STMMW_RS12835	STMMW_RS12835	T_RS02000	STM2462	LT2	2572546-2573397	TY2	471112-471951	D23	2596213-2597052	STM2462	RLOC_00002062	T_RS02000	RLOC_00000368	STMMW_RS12835	RLOC_00002243	4.17686	4.23866	2.13043	1.98958	0.0466376	1	5.9546	-0.164053	1.48601	-0.110399	0.912093	0.956134	13.015	0.761037	1.21051	0.628692	0.529551	1
T_RS02005	eutG	STMMW_RS12830	STMMW_RS12830	T_RS02005	STM2461	LT2	2571369-2572569	TY2	471941-473128	D23	2595036-2596223	STM2461	RLOC_00002062	T_RS02005	RLOC_00000368	STMMW_RS12830	RLOC_00002243	2.21017	3.3173	2.55796	1.29685	0.194681	1	12.2686	4.98804	1.80885	2.75758	0.0058231	0.0289473	3.73351	-0.115307	2.21754	-0.0519978	0.95853	1
T_RS02010	eutH	STMMW_RS12825	STMMW_RS12825	T_RS02010	STM2460	LT2	2570023-2571264	TY2	473247-474473	D23	2593690-2594916	STM2460	RLOC_00002061	T_RS02010	RLOC_00000369	STMMW_RS12825	RLOC_00002242	5.79421	1.90493	1.66754	1.14236	0.253306	1	9.23991	2.94557	1.86926	1.57579	0.115074	0.267855	13.8529	0.473444	1.28036	0.369773	0.711551	1
T_RS02020	eutB	STMMW_RS12815	STMMW_RS12815	T_RS02020	STM2458	LT2	2567250-2568624	TY2	475885-477246	D23	2590917-2592278	STM2458	RLOC_00002060	T_RS02020	RLOC_00000370	STMMW_RS12815	RLOC_00002241	15.3497	0.977289	1.3598	0.718699	0.472327	0.660312	17.6485	1.19089	1.1635	1.02354	0.306054	0.517736	120.632	2.37216	0.941873	2.51856	0.0117837	0.0735147
T_RS02025	eutC	STMMW_RS12810	STMMW_RS12810	T_RS02025	STM2457	LT2	2566335-2567245	TY2	477265-478161	D23	2590002-2590898	STM2457	RLOC_00002059	T_RS02025	RLOC_00000371	STMMW_RS12810	RLOC_00002240	3.8901	1.4729	1.88326	0.782105	0.434153	1	1.86365	0.949962	3.13038	0.303465	0.761535	1	16.6735	-0.171118	1.06379	-0.160857	0.872206	1
T_RS02030	eutL	STMMW_RS12805	STMMW_RS12805	T_RS02030	STM2456	LT2	2565666-2566336	TY2	478171-478830	D23	2589333-2589992	STM2456	RLOC_00002058	T_RS02030	RLOC_00000372	STMMW_RS12805	RLOC_00002239	2.59267	0.155489	2.08852	0.0744495	0.940653	1	2.33911	2.58019	2.36858	1.08934	0.276003	1	4.13543	0.00431545	2.10136	0.00205364	0.998361	1
T_RS02035	eutK	STMMW_RS12800	STMMW_RS12800	T_RS02035	STM2455	LT2	2565159-2565666	TY2	478843-479337	D23	2588826-2589320	STM2455	RLOC_00002057	T_RS02035	RLOC_00000373	STMMW_RS12800	RLOC_00002238	9.6259	0.0260174	1.03058	0.0252453	0.979859	0.989731	15.1402	-2.1319	1.07921	-1.97543	0.0482191	0.145503	15.3457	0.285681	1.48613	0.192232	0.847561	1
T_RS02040	eutR	STMMW_RS12795	STMMW_RS12795	T_RS02040	STM2454	LT2	2564059-2565126	TY2	479385-480437	D23	2587726-2588778	STM2454	RLOC_00002056	T_RS02040	RLOC_00000374	STMMW_RS12795	RLOC_00002237	10.7711	1.15239	1.06816	1.07886	0.280652	0.476922	6.48943	-1.66557	1.61932	-1.02856	0.303685	0.515205	18.1715	-0.463704	1.03852	-0.446507	0.655231	1
T_RS02045	STM2453	STMMW_RS12790	STMMW_RS12790	T_RS02045	STM2453	LT2	2562575-2563859	TY2	480637-481914	D23	2586249-2587526	STM2453	RLOC_00002055	T_RS02045	RLOC_00000375	STMMW_RS12790	RLOC_00002236	5.54016	0.882484	1.44143	0.612229	0.540386	1	9.98494	0.648234	1.46834	0.441473	0.65887	0.811749	39.6334	1.70095	0.998604	1.70333	0.0885059	0.281283
T_RS02050	STM2452	STMMW_RS12785	STMMW_RS12785	T_RS02050	STM2452	LT2	2562124-2562453	TY2	482043-482372	D23	2585791-2586120	STM2452	RLOC_00002054	T_RS02050	RLOC_00000376	STMMW_RS12785	RLOC_00002235	9.03104	0.829548	1.6303	0.508832	0.61087	0.762428	7.32624	-0.495609	1.55011	-0.319724	0.749177	0.868121	26.6828	1.85427	1.02514	1.8088	0.0704818	0.247713
T_RS02055	hemF	STMMW_RS12780	STMMW_RS12780	T_RS02055	STM2451	LT2	2561195-2562103	TY2	482393-483292	D23	2584871-2585770	STM2451	RLOC_00002053	T_RS02055	RLOC_00000377	STMMW_RS12780	RLOC_00002234	42.6363	-3.33755	0.833031	-4.00651	6.16e-05	0.000814329	44.568	-1.57014	1.05818	-1.48381	0.13786	0.303571	66.7563	-0.428031	0.846349	-0.505738	0.613041	0.807287
T_RS02060	amiA	STMMW_RS12775	STMMW_RS12775	T_RS02060	STM2450	LT2	2560324-2561201	TY2	483295-484164	D23	2583999-2584868	STM2450	RLOC_00002052	T_RS02060	RLOC_00000378	STMMW_RS12775	RLOC_00002233	346.331	-1.23889	0.47882	-2.58738	0.00967102	0.0439869	308.039	-1.35121	0.779884	-1.73258	0.0831696	0.212389	145.125	-1.13265	1.05187	-1.07679	0.281573	0.550725
T_RS02065	STM2449	STMMW_RS12770	STMMW_RS12770	T_RS02065	STM2449	LT2	2559694-2560230	TY2	484266-484802	D23	2583361-2583897	STM2449	RLOC_00002051	T_RS02065	RLOC_00000379	STMMW_RS12770	RLOC_00002232	129.001	-0.253606	0.539368	-0.470192	0.638218	0.784087	84.2669	-1.44073	1.20243	-1.19819	0.230844	0.431306	117.575	-0.812967	0.72775	-1.1171	0.263953	0.5329
T_RS02070	yfeZ	STMMW_RS12765	STMMW_RS12765	T_RS02070	STM2448	LT2	2559258-2559707	TY2	484789-485238	D23	2582925-2583374	STM2448	RLOC_00002051	T_RS02070	RLOC_00000379	STMMW_RS12765	RLOC_00002232	38.2769	0.580151	1.10122	0.526824	0.598316	0.755172	31.1767	0.345309	1.37163	0.251752	0.801233	0.900406	80.7151	0.309942	0.779413	0.397661	0.69088	0.859014
T_RS02075	STM2447	STMMW_RS12760	STMMW_RS12760	T_RS02075	STM2447	LT2	2558621-2559207	TY2	485300-485875	D23	2582288-2582863	STM2447	RLOC_00002050	T_RS02075	RLOC_00000380	STMMW_RS12760	RLOC_00002231	64.6662	-0.146984	0.909768	-0.161562	0.871651	0.929277	49.2823	-2.49947	0.861845	-2.90014	0.00372995	0.0207103	75.5594	0.7868	0.727153	1.08203	0.27924	0.54882
T_RS02080	STM2446	STMMW_RS12755	STMMW_RS12755	T_RS02080	STM2446	LT2	2557627-2558537	TY2	485970-486869	D23	2581294-2582193	STM2446	RLOC_00002049	T_RS02080	RLOC_00000381	STMMW_RS12755	RLOC_00002230	12.6154	-1.03496	1.23385	-0.838809	0.401576	0.595521	12.0234	-1.78065	1.69753	-1.04897	0.294194	0.505538	14.4031	0.615816	1.19671	0.51459	0.60684	1
T_RS02085	ucpA	STMMW_RS12750	STMMW_RS12750	T_RS02085	STM2445	LT2	2556598-2557404	TY2	487106-487897	D23	2580265-2581056	STM2445	RLOC_00002048	T_RS02085	RLOC_00000382	STMMW_RS12750	RLOC_00002229	141.134	-0.206132	0.567575	-0.36318	0.71647	0.838243	182.462	-0.432241	0.938198	-0.460714	0.645004	0.799673	402.536	0.818111	0.574767	1.42338	0.154626	0.394468
T_RS02090	cysP	STMMW_RS12745	STMMW_RS12745	T_RS02090	STM2444	LT2	2555424-2556546	TY2	488055-489071	D23	2579091-2580107	STM2444	RLOC_00002047	T_RS02090	RLOC_00000383	STMMW_RS12745	RLOC_00002228	10.3258	2.29696	1.42766	1.6089	0.107639	0.249676	16.8663	3.32474	1.94954	1.70539	0.0881215	0.220849	11.5141	0.945031	1.46162	0.646563	0.517915	1
T_RS02095	cysU	STMMW_RS12740	STMMW_RS12740	T_RS02095	STM2443	LT2	2554591-2555438	TY2	489071-489904	D23	2578258-2579091	STM2443	RLOC_00002047	T_RS02095	RLOC_00000383	STMMW_RS12740	RLOC_00002228	31.7328	1.23956	0.700499	1.76954	0.0768039	0.196403	13.6064	-0.915729	1.55568	-0.588635	NA	1	8.48005	-0.279598	1.75902	-0.158951	0.873707	1
T_RS02100	cysW	STMMW_RS12735	STMMW_RS12735	T_RS02100	STM2442	LT2	2553716-2554596	TY2	489904-490779	D23	2577383-2578258	STM2442	RLOC_00002047	T_RS02100	RLOC_00000383	STMMW_RS12735	RLOC_00002228	11.1991	0.0575075	1.5297	0.0375939	0.970011	0.984311	28.0214	3.32361	1.5225	2.183	0.0290361	0.0988042	48.1666	0.297338	0.906835	0.327886	0.742998	0.882094
T_RS02105	cysA	STMMW_RS12730	STMMW_RS12730	T_RS02105	STM2441	LT2	2552629-2553739	TY2	490769-491863	D23	2576296-2577393	STM2441	RLOC_00002047	T_RS02105	RLOC_00000383	STMMW_RS12730	RLOC_00002228	21.8551	1.23104	0.827513	1.48764	0.136846	0.29396	37.8454	2.55527	0.749406	3.40973	0.000650263	0.00501164	30.6489	0.377988	1.05249	0.359139	0.719491	0.871943
T_RS02110	cysM	STMMW_RS12725	STMMW_RS12725	T_RS02110	STM2440	LT2	2551650-2552569	TY2	491984-492895	D23	2575317-2576228	STM2440	RLOC_00002046	T_RS02110	RLOC_00000384	STMMW_RS12725	RLOC_00002227	15.6528	2.18447	1.08435	2.01454	0.043953	0.132164	6.99377	-1.52543	1.17876	-1.2941	0.195632	0.385755	12.4574	1.73888	1.45717	1.19333	0.232741	1
T_RS02115	yfeK	STMMW_RS12715	STMMW_RS12715	T_RS02115	STM2438	LT2	2550568-2550967	TY2	492928-493305	D23	2574254-2574634	STM2438	RLOC_00002044	T_RS02115	RLOC_00000385	STMMW_RS12715	RLOC_00002224	14.118	0.921224	1.55902	0.5909	0.554588	0.723772	38.016	0.097977	1.63419	0.0599545	0.952192	0.976298	48.3595	1.20742	1.0117	1.19345	NA	1
T_RS02120	yfeJ	STMMW_RS12710	STMMW_RS12710	T_RS02120	STM2437	LT2	2549801-2550528	TY2	493364-494083	D23	2573476-2574195	STM2437	RLOC_00002043	T_RS02120	RLOC_00000386	STMMW_RS12710	RLOC_00002223	6.80626	0.625563	1.87053	0.334431	0.738054	1	14.9715	1.72498	1.13776	1.51612	0.12949	0.291511	50.5474	2.24573	0.906665	2.47692	0.0132523	0.0811322
T_RS02125	ptsJ	STMMW_RS12705	STMMW_RS12705	T_RS02125	STM2436	LT2	2548498-2549794	TY2	494098-495390	D23	2572169-2573461	STM2436	RLOC_00002042	T_RS02125	RLOC_00000387	STMMW_RS12705	RLOC_00002222	43.4546	-0.793198	0.694367	-1.14233	0.253316	0.445259	41.1927	-0.239952	0.589068	-0.407342	0.683757	0.827358	39.9729	1.43123	0.749389	1.90986	0.056151	0.21515
T_RS02135	STM2434	STMMW_RS12695	STMMW_RS12695	T_RS02135	STM2434	LT2	2547317-2547563	TY2	496336-496575	D23	2570984-2571223	STM2434	RLOC_00002041	T_RS02135	RLOC_00000388	STMMW_RS12695	RLOC_00002221	57.0373	1.41201	0.880817	1.60307	0.108919	0.25151	84.4388	2.18136	1.06142	2.05513	0.0398666	0.125717	181.802	0.247887	1.00858	0.245778	0.805854	0.915133
T_RS02140	crr	STMMW_RS12690	STMMW_RS12690	T_RS02140	STM2433	LT2	2546647-2547168	TY2	496725-497234	D23	2570326-2570835	STM2433	RLOC_00002040	T_RS02140	RLOC_00000389	STMMW_RS12690	RLOC_00002220	203.005	0.608113	0.459087	1.32461	0.1853	0.361036	140.081	0.174659	0.720274	0.24249	0.8084	0.903301	157.456	1.33633	0.527894	2.53144	0.0113596	0.0716023
T_RS02145	ptsI	STMMW_RS12685	STMMW_RS12685	T_RS02145	STM2432	LT2	2544880-2546618	TY2	497275-499002	D23	2568558-2570285	STM2432	RLOC_00002039	T_RS02145	RLOC_00000390	STMMW_RS12685	RLOC_00002219	749.017	-0.907136	0.520603	-1.74247	0.0814257	0.204999	377.059	0.189854	0.413726	0.458887	0.646316	0.801059	359.689	0.0624877	0.527201	0.118527	0.90565	0.953068
T_RS02150	ptsH	STMMW_RS12680	STMMW_RS12680	T_RS02150	STM2431	LT2	2544492-2544842	TY2	499051-499308	D23	2568252-2568509	STM2431	RLOC_00002038	T_RS02150	RLOC_00000391	STMMW_RS12680	RLOC_00002218	284.341	-1.04856	0.622446	-1.68458	0.0920697	0.225266	204.095	0.643153	1.05122	0.611817	0.540659	0.725621	236.081	0.547765	0.630164	0.869242	0.384715	0.644099
T_RS02160	cysK	STMMW_RS12670	STMMW_RS12670	T_RS02160	STM2430	LT2	2543157-2544201	TY2	499692-500663	D23	2566897-2567868	STM2430	RLOC_00002037	T_RS02160	RLOC_00000392	STMMW_RS12670	RLOC_00002217	263.502	0.104004	0.464031	0.224131	0.822655	0.899499	450.127	1.38883	0.77073	1.80197	0.0715504	0.191063	169.784	1.99683	0.825896	2.41777	0.0156157	0.0901609
T_RS02165	cysZ	STMMW_RS12665	STMMW_RS12665	T_RS02165	STM2429	LT2	2542287-2543066	TY2	501036-501797	D23	2565972-2566733	STM2429	RLOC_00002036	T_RS02165	RLOC_00000393	STMMW_RS12665	RLOC_00002216	649.861	-0.926124	0.681968	-1.35802	0.174458	0.346065	303.737	-1.65398	1.09246	-1.514	0.130025	0.29208	188.55	-1.08314	0.654969	-1.65372	0.0981839	0.299901
T_RS02170	zipA	STMMW_RS12660	STMMW_RS12660	T_RS02170	STM2428	LT2	2541087-2542082	TY2	502029-503015	D23	2564754-2565740	STM2428	RLOC_00002035	T_RS02170	RLOC_00000395	STMMW_RS12660	RLOC_00002215	123.779	-3.04207	0.845092	-3.5997	0.000318589	0.00308036	50.0667	-2.81242	0.976167	-2.88108	0.00396316	0.0216169	38.4594	-1.99337	0.92827	-2.1474	0.0317611	0.146149
T_RS02180	STM2426	STMMW_RS12650	STMMW_RS12650	T_RS02180	STM2426	LT2	2538780-2539007	TY2	505095-505322	D23	2562447-2562665	STM2426	RLOC_00002034	T_RS02180	RLOC_00000396	STMMW_RS12650	RLOC_00002213	136.202	1.65171	0.728117	2.26846	0.023301	0.084885	168.726	1.13695	0.735497	1.54582	0.122148	0.279243	215.779	1.3156	0.645035	2.03957	0.0413927	0.173426
T_RS02185	yfeH	STMMW_RS12645	STMMW_RS12645	T_RS02185	STM2425	LT2	2537774-2538783	TY2	505319-506317	D23	2561452-2562450	STM2425	RLOC_00002033	T_RS02185	RLOC_00000397	STMMW_RS12645	RLOC_00002212	186.875	-1.9726	0.59734	-3.3023	0.000958944	0.00735882	173.997	-0.389391	0.832591	-0.467686	0.640009	0.796809	240.004	0.360993	0.598137	0.60353	0.546156	0.762348
T_RS02190	yfeR	STMMW_RS12640	STMMW_RS12640	T_RS02190	STM2424	LT2	2536769-2537695	TY2	506407-507333	D23	2560436-2561362	STM2424	RLOC_00002032	T_RS02190	RLOC_00000398	STMMW_RS12640	RLOC_00002211	5.98249	1.4668	1.56525	0.937105	0.348705	1	5.87829	1.12146	1.5243	0.735725	0.461898	0.662013	18.1167	1.69106	1.3707	1.23372	NA	1
T_RS02195	yfeN	STMMW_RS12635	STMMW_RS12635	T_RS02195	STM2423	LT2	2535932-2536707	TY2	507395-508156	D23	2559613-2560374	STM2423	RLOC_00002031	T_RS02195	RLOC_00000399	STMMW_RS12635	RLOC_00002210	64.2031	0.465206	0.781724	0.595102	0.551775	0.721934	111.177	1.95403	0.880693	2.21875	0.0265041	0.0927012	235.749	1.56698	1.01876	1.53812	0.12402	0.344661
T_RS02200	xapA	STMMW_RS12630	STMMW_RS12630	T_RS02200	STM2422	LT2	2534857-2535746	TY2	508412-509245	D23	2558524-2559357	STM2422	RLOC_00002030	T_RS02200	RLOC_00000400	STMMW_RS12630	RLOC_00002209	10.0479	1.11198	1.15998	0.958624	0.337748	0.533626	26.4342	2.91221	1.29075	2.25621	0.0240573	0.0869472	71.4068	1.22439	0.84782	1.44417	0.148692	0.384038
T_RS02205	xapB	STMMW_RS12625	STMMW_RS12625	T_RS02205	STM2421	LT2	2533546-2534814	TY2	509300-510556	D23	2557213-2558469	STM2421	RLOC_00002029	T_RS02205	RLOC_00000401	STMMW_RS12625	RLOC_00002208	61.1998	1.10356	0.610129	1.80873	0.0704926	0.184933	161.558	1.76198	0.825077	2.13553	0.0327173	0.108558	117.825	1.46275	0.689081	2.12276	0.0337742	0.151327
T_RS02210		STMMW_RS12620	STMMW_RS12620	T_RS02210				TY2	510615-510773	D23	2556996-2557154			T_RS02210	RLOC_00000402	STMMW_RS12620	RLOC_00002207	12.8347	1.98468	1.8533	1.07089	0.284218	0.480143	NA	NA	NA	NA	NA	NA	38.2177	1.77335	1.19215	1.48752	0.136876	0.364291
T_RS02215	xapR	STMMW_RS12615	STMMW_RS12615	T_RS02215	STM2420	LT2	2532393-2533356	TY2	510825-511709	D23	2556060-2556944	STM2420	RLOC_00002028	T_RS02215	RLOC_00000403	STMMW_RS12615	RLOC_00002206	11.539	0.751969	1.51954	0.494865	0.620695	0.770772	25.8256	1.83094	1.63242	1.12161	0.262027	0.469398	20.9301	0.7879	1.18768	0.663396	0.507077	0.738699
T_RS02220	lysV	STMMW_RS12610	STMMW_RS12610	T_RS02220	STM2419	LT2	2532152-2532224	TY2	511872-511947	D23	2555821-2555896	id-STM2419	RLOC_00002027	id-T_RS02220	RLOC_00000404	id-STMMW_RS12610	RLOC_00002205	1.82924	-0.276372	2.51551	-0.109867	0.912515	1	2.32433	-0.635546	2.08599	-0.304673	0.760615	1	4.00013	-1.19663	1.84751	-0.647702	0.517178	1
T_RS02225	valY	STMMW_RS12605	STMMW_RS12605	T_RS02225	STM2418	LT2	2532072-2532144	TY2	511952-512027	D23	2555741-2555816	id-STM2418	RLOC_00002026	id-T_RS02225	RLOC_00000405	id-STMMW_RS12605	RLOC_00002204	5.31947	-1.33928	1.29225	-1.03639	0.300019	1	3.33397	0.0130371	1.90939	0.00682787	0.994552	0.997692	4.51526	-1.64924	1.77527	-0.929006	0.352886	1
T_RS02230	valX	STMMW_RS12600	STMMW_RS12600	T_RS02230	STM2417	LT2	2531955-2532027	TY2	512069-512144	D23	2555624-2555699	id-STM2417	RLOC_00002025	id-T_RS02230	RLOC_00000406	id-STMMW_RS12600	RLOC_00002203	26.1768	-0.65031	0.754423	-0.861996	0.38869	0.581919	18.3544	-1.09967	0.814429	-1.35023	0.176941	0.359363	15.5294	-1.2661	1.03546	-1.22275	0.221425	1
T_RS02235	valU	STMMW_RS12595	STMMW_RS12595	T_RS02235	STM2416	LT2	2531834-2531906	TY2	512190-512265	D23	2555503-2555578	id-STM2416	RLOC_00002024	id-T_RS02235	RLOC_00000407	id-STMMW_RS12595	RLOC_00002202	43.3226	-1.83846	0.692214	-2.6559	0.0079096	0.0378021	20.3967	-0.601676	0.930016	-0.646952	0.517663	0.708336	32.4305	-2.43479	0.876391	-2.7782	0.00546604	0.0437797
T_RS02240	gltX	STMMW_RS12590	STMMW_RS12590	T_RS02240	STM2415	LT2	2530162-2531588	TY2	512524-513939	D23	2553829-2555244	STM2415	RLOC_00002023	T_RS02240	RLOC_00000408	STMMW_RS12590	RLOC_00002201	39.4051	0.824632	1.3378	0.616408	0.537625	0.712099	80.9863	1.52091	1.11505	1.36398	0.172574	0.353783	40.5749	-0.147541	0.710588	-0.207632	0.835516	0.9239
T_RS02245	yfeD	STMMW_RS12585	STMMW_RS12585	T_RS02245	STM2414	LT2	2529716-2530108	TY2	513993-514385	D23	2553383-2553775	STM2414	RLOC_00002022	T_RS02245	RLOC_00000409	STMMW_RS12585	RLOC_00002200	162.133	-4.4724	0.94139	-4.75085	2.03e-06	4.67e-05	140.076	-2.15407	1.19515	-1.80235	NA	1	71.0682	-2.5469	1.31457	-1.93745	0.0526909	0.205789
T_RS02250	yfeC	STMMW_RS12580	STMMW_RS12580	T_RS02250	STM2413	LT2	2529340-2529714	TY2	514387-514749	D23	2553019-2553381	STM2413	RLOC_00002021	T_RS02250	RLOC_00000410	STMMW_RS12580	RLOC_00002199	185.035	-3.70742	1.10115	-3.36688	0.000760245	0.0060754	231.533	-3.4404	1.22704	-2.80381	0.0050502	0.026094	143.428	-2.59423	0.931651	-2.78455	0.00536015	0.043587
T_RS02255	alaW	STMMW_RS12575	STMMW_RS12575	T_RS02255	STM2412	LT2	2529056-2529128	TY2	514971-515046	D23	2552722-2552797	id-STM2412	RLOC_00002020	id-T_RS02255	RLOC_00000411	id-STMMW_RS12575	RLOC_00002197	371.829	0.46504	0.614191	0.757158	0.448955	0.637494	311.389	1.18885	0.387794	3.06567	0.00217184	0.0134109	363.881	-0.00472249	0.522314	-0.00904147	0.992786	0.994971
T_RS02260	alaX	STMMW_RS12570	STMMW_RS12570	T_RS02260	STM2411	LT2	2528938-2529010	TY2	515089-515164	D23	2552604-2552679	id-STM2411	RLOC_00002019	id-T_RS02260	RLOC_00000412	id-STMMW_RS12570	RLOC_00002196	279.383	0.755793	0.66066	1.144	0.252625	0.444867	224.223	1.48324	0.450511	3.29234	0.000993557	0.00701604	291.889	0.351951	0.566127	0.621682	0.534151	0.753149
T_RS02265	yfeA	STMMW_RS12565	STMMW_RS12565	T_RS02265	STM2410	LT2	2526557-2528746	TY2	515355-517544	D23	2550224-2552413	STM2410	RLOC_00002018	T_RS02265	RLOC_00000413	STMMW_RS12565	RLOC_00002195	10.2287	-1.42743	1.67202	-0.853714	0.393264	0.586046	12.7528	-0.0529962	1.48699	-0.03564	0.971569	0.987344	44.6586	1.58334	1.03876	1.52426	0.127443	0.349444
T_RS02270	nupC	STMMW_RS12560	STMMW_RS12560	T_RS02270	STM2409	LT2	2525190-2526504	TY2	517597-518799	D23	2548969-2550171	STM2409	RLOC_00002017	T_RS02270	RLOC_00000414	STMMW_RS12560	RLOC_00002194	29.3511	-1.41678	1.07349	-1.31979	0.186906	0.362812	23.556	-0.690313	1.61433	-0.427615	0.668932	0.817561	23.0665	-0.244351	1.23461	-0.197918	0.843109	0.928052
T_RS02275	mntH	STMMW_RS12555	STMMW_RS12555	T_RS02275	STM2408	LT2	2523718-2524969	TY2	519142-520383	D23	2547385-2548626	STM2408	RLOC_00002016	T_RS02275	RLOC_00000415	STMMW_RS12555	RLOC_00002193	266.765	3.30209	0.544844	6.06062	1.36e-09	7.53e-08	201.326	2.28254	0.429816	5.3105	1.09e-07	2.47e-06	317.786	2.10249	0.571375	3.6797	0.000233508	0.00406112
T_RS02280	ypeC	STMMW_RS12550	STMMW_RS12550	T_RS02280	STM2407	LT2	2523318-2523657	TY2	520444-520770	D23	2546998-2547324	STM2407	RLOC_00002015	T_RS02280	RLOC_00000416	STMMW_RS12550	RLOC_00002192	120.731	1.45616	0.58772	2.47765	0.0132252	0.0559583	84.3794	-0.148463	0.905034	-0.164041	0.869699	0.932449	80.5556	-0.232845	0.677732	-0.343565	0.731173	0.878211
T_RS02285	STM2406	STMMW_RS12545	STMMW_RS12545	T_RS02285	STM2406	LT2	2522205-2523217	TY2	520884-521882	D23	2545886-2546884	STM2406	RLOC_00002014	T_RS02285	RLOC_00000417	STMMW_RS12545	RLOC_00002191	74.0215	-1.6585	0.898544	-1.84576	0.0649264	0.174907	169.385	0.652227	1.01958	0.639699	0.522368	0.712688	79.4467	-1.24705	0.851921	-1.46381	0.143246	0.375844
T_RS02290	STM2405	STMMW_RS12540	STMMW_RS12540	T_RS02290	STM2405	LT2	2520387-2522046	TY2	522062-523714	D23	2544054-2545706	STM2405	RLOC_00002013	T_RS02290	RLOC_00000418	STMMW_RS12540	RLOC_00002190	19.2568	1.26605	0.879209	1.43999	0.149871	0.311656	30.3604	2.14107	1.47446	1.45211	0.146472	0.317292	75.9865	0.526583	0.814431	0.646565	0.517913	0.743855
T_RS02295	STM2404	STMMW_RS12535	STMMW_RS12535	T_RS02295	STM2404	LT2	2519120-2520367	TY2	523734-524969	D23	2542799-2544034	STM2404	RLOC_00002012	T_RS02295	RLOC_00000419	STMMW_RS12535	RLOC_00002189	92.3031	3.38573	1.18984	2.84553	NA	1	25.1265	1.55849	0.99937	1.55947	0.118884	0.273905	75.0227	0.723406	0.764892	0.945763	0.34427	0.610228
T_RS02300	glk	STMMW_RS12530	STMMW_RS12530	T_RS02300	STM2403	LT2	2517963-2518944	TY2	525173-526138	D23	2541630-2542595	STM2403	RLOC_00002011	T_RS02300	RLOC_00000420	STMMW_RS12530	RLOC_00002188	248.431	-0.348345	0.487739	-0.714204	0.475101	0.661584	418.622	0.412173	0.657279	0.62709	0.5306	0.717718	393.937	0.183489	0.627829	0.29226	0.770088	0.897032
T_RS02305	yfdZ	STMMW_RS12525	STMMW_RS12525	T_RS02305	STM2402	LT2	2516004-2517251	TY2	526861-528099	D23	2539671-2540909	STM2402	RLOC_00002010	T_RS02305	RLOC_00000421	STMMW_RS12525	RLOC_00002186	102.315	-0.645764	1.17682	-0.548738	0.583186	0.743699	90.6317	-2.76769	0.851021	-3.2522	0.00114517	0.00795076	84.2488	-0.993676	0.792125	-1.25444	0.209681	0.469742
T_RS02310		NA		T_RS02310				TY2	528133-528321					T_RS02310	RLOC_00000422	NA	NA	NA	NA	NA	NA	NA	NA	NA	NA	NA	NA	NA	NA	413.253	-0.680494	0.452426	-1.5041	0.132556	0.357336
T_RS02315		NA		T_RS02315				TY2	528278-528736					T_RS02315	RLOC_00000422	NA	NA	NA	NA	NA	NA	NA	NA	NA	NA	NA	NA	NA	NA	854.362	-0.402413	0.449106	-0.89603	0.370237	0.631047
T_RS02320	ddg	STMMW_RS12520	STMMW_RS12520	T_RS02320	STM2401	LT2	2514550-2515480	TY2	529332-530252	D23	2538227-2539147	STM2401	RLOC_00002009	T_RS02320	RLOC_00000423	STMMW_RS12520	RLOC_00002184	62.8039	3.11052	0.849835	3.66015	0.00025207	0.00254386	76.8882	0.401694	0.786265	0.510889	0.609429	0.774735	34.7369	0.232485	1.16202	0.200069	0.841427	0.927398
T_RS02330	STM2400	STMMW_RS12510	STMMW_RS12510	T_RS02330	STM2400	LT2	2513796-2514053	TY2	530773-531015	D23	2537463-2537705	STM2400	RLOC_00002008	T_RS02330	RLOC_00000424	STMMW_RS12510	RLOC_00002183	127.179	-0.78295	0.711237	-1.10083	0.270971	0.465792	148.873	-1.0537	0.364295	-2.89244	0.00382265	0.0210314	92.3442	-0.946962	0.665489	-1.42296	0.154749	0.394468
T_RS02335	pgtP	STMMW_RS12505	STMMW_RS12505	T_RS02335	STM2399	LT2	2512122-2513520	TY2	531254-532645	D23	2535796-2537187	STM2399	RLOC_00002007	T_RS02335	RLOC_00000425	STMMW_RS12505	RLOC_00002182	126.379	2.37778	0.933735	2.54653	0.01088	0.0480637	47.4813	-2.42309	1.15473	-2.0984	0.0358701	0.115675	60.4018	1.11328	0.811207	1.37238	0.169946	0.413557
T_RS02340	pgtC	STMMW_RS12495	STMMW_RS12495	T_RS02340	STM2398	LT2	2510500-2511698	TY2	533081-534274	D23	2534167-2535360	STM2398	RLOC_00002006	T_RS02340	RLOC_00000427	STMMW_RS12495	RLOC_00002180	36.8064	1.41639	0.838739	1.68871	0.0912741	0.223794	114.35	2.53559	0.871774	2.90855	0.00363113	0.0202705	101.594	0.9963	0.671408	1.4839	0.137836	0.365932
T_RS02345	pgtB	STMMW_RS12490	STMMW_RS12490	T_RS02345	STM2397	LT2	2508497-2510509	TY2	534271-536277	D23	2532164-2534170	STM2397	RLOC_00002006	T_RS02345	RLOC_00000427	STMMW_RS12490	RLOC_00002180	29.9386	1.11481	0.789279	1.41244	0.157821	0.322637	74.2602	1.36812	1.07312	1.2749	0.202346	0.394474	48.2002	-0.635072	0.860771	-0.737795	0.460639	0.704276
T_RS02350	pgtA	STMMW_RS12485	STMMW_RS12485	T_RS02350	STM2396	LT2	2507260-2508512	TY2	536267-537514	D23	2530927-2532174	STM2396	RLOC_00002006	T_RS02350	RLOC_00000427	STMMW_RS12485	RLOC_00002180	16.6746	0.246215	1.53359	0.160548	0.872449	0.929699	41.8647	-0.652234	1.14925	-0.56753	0.570354	0.748692	24.5342	-0.554399	1.29522	-0.428034	NA	1
T_RS02355	pgtE	STMMW_RS12480	STMMW_RS12480	T_RS02355	STM2395	LT2	2506054-2507005	TY2	537782-538720	D23	2529721-2530659	STM2395	RLOC_00002005	T_RS02355	RLOC_00000428	STMMW_RS12480	RLOC_00002179	189.991	3.07635	0.651427	4.72248	2.33e-06	5.27e-05	74.954	3.24741	0.771689	4.20819	2.57e-05	0.000301258	38.3516	0.173617	1.31512	0.132016	0.894971	0.948193
T_RS02365		NA		T_RS02365				TY2	540201-542123					T_RS02365	RLOC_00000430	NA	NA	NA	NA	NA	NA	NA	NA	NA	NA	NA	NA	NA	NA	1692.95	-2.06024	0.437032	-4.71416	2.43e-06	0.000111203
T_RS02370		NA		T_RS02370				TY2	542140-542394					T_RS02370	RLOC_00000431	NA	NA	NA	NA	NA	NA	NA	NA	NA	NA	NA	NA	NA	NA	144.064	-2.57674	0.788226	-3.26904	0.00107914	0.0133282
T_RS02375		NA		T_RS02375				TY2	542363-542752					T_RS02375	RLOC_00000431	NA	NA	NA	NA	NA	NA	NA	NA	NA	NA	NA	NA	NA	NA	254.106	-1.03433	0.542471	-1.9067	0.0565596	0.215564
T_RS02380	argW	STMMW_RS12475	STMMW_RS12475	T_RS02380	STM2394	LT2	2505821-2505892	TY2	543845-543919	D23	2529490-2529564	id-STM2394	RLOC_00002004	id-T_RS02380	RLOC_00000434	id-STMMW_RS12475	RLOC_00002178	5.81505	-1.42547	1.36585	-1.04364	0.29665	1	3.8049	-3.71906	1.78568	-2.08272	0.0372771	0.118912	2.64464	-1.60595	2.57114	-0.624603	0.532232	1
T_RS02385	yfdC	STMMW_RS12470	STMMW_RS12470	T_RS02385	STM2393	LT2	2504792-2505747	TY2	543995-544936	D23	2528473-2529414	STM2393	RLOC_00002003	T_RS02385	RLOC_00000435	STMMW_RS12470	RLOC_00002177	48.8032	0.139426	0.627367	0.222241	0.824127	0.900894	64.6602	1.26562	1.19725	1.05711	0.290463	0.501631	99.4476	0.565578	1.08947	0.519131	0.60367	0.802146
T_RS02390	vacJ	STMMW_RS12465	STMMW_RS12465	T_RS02390	STM2392	LT2	2503762-2504530	TY2	545225-545980	D23	2527429-2528184	STM2392	RLOC_00002002	T_RS02390	RLOC_00000436	STMMW_RS12465	RLOC_00002176	1086.06	-0.962307	0.555811	-1.73136	0.0833884	0.208223	944.178	-0.667295	0.280674	-2.37747	0.0174317	0.067679	1117.37	-1.84348	0.537896	-3.4272	0.000609838	0.00889904
T_RS02395	fadL	STMMW_RS12460	STMMW_RS12460	T_RS02395	STM2391	LT2	2502255-2503701	TY2	546041-547354	D23	2526055-2527368	STM2391	RLOC_00002001	T_RS02395	RLOC_00000437	STMMW_RS12460	RLOC_00002175	130.99	-0.584063	0.653986	-0.893081	0.371814	0.566351	120.267	-2.79103	0.847087	-3.29485	0.000984725	0.00700504	75.9069	0.645985	0.864065	0.747612	0.454694	0.698068
T_RS02400	yfcZ	STMMW_RS12455	STMMW_RS12455	T_RS02400	STM2390	LT2	2501739-2502036	TY2	547719-548003	D23	2525406-2525690	STM2390	RLOC_00002000	T_RS02400	RLOC_00000438	STMMW_RS12455	RLOC_00002174	39.3183	-2.44053	1.2771	-1.91099	0.0560053	0.157493	66.1066	0.882128	0.996258	0.885441	0.375919	0.584749	71.313	1.79722	1.00002	1.79718	0.0723063	0.250955
T_RS02405	yfcY	STMMW_RS12450	STMMW_RS12450	T_RS02405	STM2389	LT2	2500251-2501573	TY2	548181-549491	D23	2523918-2525228	STM2389	RLOC_00001999	T_RS02405	RLOC_00000439	STMMW_RS12450	RLOC_00002173	17.7562	-0.767932	1.16322	-0.660179	0.509139	0.690226	64.6673	0.911601	0.904488	1.00787	0.313519	0.525202	122.899	0.694475	0.718299	0.966833	0.333627	0.599238
T_RS02410	yfcX	STMMW_RS12445	STMMW_RS12445	T_RS02410	STM2388	LT2	2498104-2500265	TY2	549491-551638	D23	2521771-2523918	STM2388	RLOC_00001999	T_RS02410	RLOC_00000439	STMMW_RS12445	RLOC_00002173	42.4257	-1.12876	1.07079	-1.05413	0.291822	0.486699	131.743	-0.462517	0.459212	-1.0072	0.31384	0.525526	130.811	-0.686239	0.661587	-1.03726	0.299614	0.566898
T_RS02415	sixA	STMMW_RS12440	STMMW_RS12440	T_RS02415	STM2387	LT2	2497410-2497905	TY2	551847-552332	D23	2521077-2521562	STM2387	RLOC_00001998	T_RS02415	RLOC_00000440	STMMW_RS12440	RLOC_00002172	104.873	0.675968	0.70015	0.965463	0.334313	0.530393	153.207	0.111073	0.575767	0.192913	0.847027	0.922148	38.0581	-0.483434	1.12182	-0.430937	0.666514	0.843236
T_RS02420	yfcN	STMMW_RS12435	STMMW_RS12435	T_RS02420	STM2386	LT2	2496745-2497310	TY2	552381-552932	D23	2520426-2520977	STM2386	RLOC_00001997	T_RS02420	RLOC_00000441	STMMW_RS12435	RLOC_00002171	212.315	-0.493304	0.697411	-0.707336	0.479358	0.664901	119.682	-2.00988	1.19563	-1.68102	0.0927588	0.230142	160.401	-1.38525	1.01764	-1.36123	0.17344	0.418712
T_RS02425	yfcB	STMMW_RS12430	STMMW_RS12430	T_RS02425	STM2385	LT2	2495661-2496602	TY2	553098-554030	D23	2519328-2520260	STM2385	RLOC_00001996	T_RS02425	RLOC_00000442	STMMW_RS12430	RLOC_00002170	193.192	-1.74029	0.569327	-3.05676	0.00223744	0.0141164	129.362	-1.33027	0.779072	-1.70751	0.0877268	0.22017	69.5292	-2.16819	0.639118	-3.39248	0.000692632	0.00967641
T_RS02430	aroC	STMMW_RS12425	STMMW_RS12425	T_RS02430	STM2384	LT2	2494540-2495636	TY2	554066-555151	D23	2518207-2519292	STM2384	RLOC_00001995	T_RS02430	RLOC_00000443	STMMW_RS12425	RLOC_00002169	117.123	0.91235	0.694226	1.3142	0.18878	0.364998	105.158	1.20761	0.850427	1.42	0.155606	0.329646	63.631	-0.00424665	0.847262	-0.00501221	0.996001	0.996703
T_RS02435	mepA	STMMW_RS12420	STMMW_RS12420	T_RS02435	STM2383	LT2	2493712-2494546	TY2	555155-555979	D23	2517379-2518203	STM2383	RLOC_00001994	T_RS02435	RLOC_00000444	STMMW_RS12420	RLOC_00002168	47.9027	2.32979	1.01637	2.29227	0.0218899	0.0809592	11.1883	-0.21444	1.68769	-0.127062	NA	1	15.537	-1.31807	1.19197	-1.10579	0.268815	1
T_RS02440	yfcA	STMMW_RS12415	STMMW_RS12415	T_RS02440	STM2382	LT2	2492903-2493732	TY2	555979-556788	D23	2516570-2517379	STM2382	RLOC_00001994	T_RS02440	RLOC_00000444	STMMW_RS12415	RLOC_00002168	101.567	-2.58443	0.681926	-3.78991	0.000150704	0.00167886	71.7994	-1.55693	1.33681	-1.16466	0.244157	0.44907	129.756	-1.00935	0.728887	-1.38478	0.16612	0.409154
T_RS02445	yfcM	STMMW_RS12410	STMMW_RS12410	T_RS02445	STM2381	LT2	2492355-2492921	TY2	556788-557337	D23	2516022-2516570	STM2381	RLOC_00001994	T_RS02445	RLOC_00000444	STMMW_RS12410	RLOC_00002168	58.3236	-1.3586	0.611932	-2.22019	0.026406	0.0925414	36.9272	-2.87487	1.07025	-2.68618	0.00722747	0.034087	45.3399	-0.70723	1.1295	-0.626142	0.531222	0.751256
T_RS02450	yfcL	STMMW_RS12405	STMMW_RS12405	T_RS02450	STM2380	LT2	2492047-2492333	TY2	557370-557645	D23	2515714-2515989	STM2380	RLOC_00001993	T_RS02450	RLOC_00000445	STMMW_RS12405	RLOC_00002167	60.2948	-2.11798	0.672779	-3.1481	0.00164334	0.0112029	40.8533	-2.25195	1.67921	-1.34108	0.179896	0.363434	118.859	-0.930963	0.743605	-1.25196	0.210585	0.471285
T_RS02455	STM2379	STMMW_RS12400	STMMW_RS12400	T_RS02455	STM2379	LT2	2489927-2491995	TY2	557697-559757	D23	2513602-2515662	STM2379	RLOC_00001992	T_RS02455	RLOC_00000446	STMMW_RS12400	RLOC_00002166	223.435	-0.324447	0.476175	-0.681361	0.495643	0.678915	147.319	-1.14349	0.396101	-2.88686	0.00389106	0.0213183	256.597	0.41906	0.699065	0.599457	0.548868	0.764056
T_RS02460	fabB	STMMW_RS12395	STMMW_RS12395	T_RS02460	STM2378	LT2	2488621-2489845	TY2	559857-561071	D23	2512288-2513502	STM2378	RLOC_00001991	T_RS02460	RLOC_00000447	STMMW_RS12395	RLOC_00002165	268.886	-2.22911	0.937639	-2.37736	0.0174371	0.0688525	331.632	-2.13815	1.11254	-1.92188	0.0546214	0.158123	170.46	-3.26837	0.761494	-4.29205	1.77e-05	0.000531218
T_RS02465	STM2377	STMMW_RS12390	STMMW_RS12390	T_RS02465	STM2377	LT2	2487867-2488528	TY2	561169-561825	D23	2511534-2512190	STM2377	RLOC_00001990	T_RS02465	RLOC_00000448	STMMW_RS12390	RLOC_00002164	12.3148	-1.04022	1.47628	-0.704622	NA	1	10.2903	-1.60393	1.39372	-1.15082	0.249806	0.455204	21.051	-0.618412	1.16543	-0.530629	0.595676	0.795916
T_RS02470	STM2376	STMMW_RS12385	STMMW_RS12385	T_RS02470	STM2376	LT2	2487274-2487800	TY2	561892-562410	D23	2510949-2511467	STM2376	RLOC_00001989	T_RS02470	RLOC_00000449	STMMW_RS12385	RLOC_00002163	52.4757	-0.0540345	1.30026	-0.0415567	0.966852	0.982272	21.1765	-2.17768	2.30291	-0.945621	0.344342	0.551014	43.2743	-0.347059	0.892293	-0.388952	0.697312	0.862248
T_RS02475	STM2375	STMMW_RS12380	STMMW_RS12380	T_RS02475	STM2375	LT2	2486906-2487282	TY2	562410-562778	D23	2510581-2510949	STM2375	RLOC_00001989	T_RS02475	RLOC_00000449	STMMW_RS12380	RLOC_00002163	13.9721	2.64498	1.63339	1.61932	0.105377	0.246189	7.29334	1.03624	2.19045	0.473073	0.636161	0.793473	20.6601	0.00613193	1.47069	0.00416943	0.996673	1
T_RS02480	STM2374	STMMW_RS12375	STMMW_RS12375	T_RS02480	STM2374	LT2	2486491-2486745	TY2	562947-563195	D23	2510164-2510412	STM2374	RLOC_00001988	T_RS02480	RLOC_00000450	STMMW_RS12375	RLOC_00002162	13.6936	-4.273	1.11956	-3.81667	0.000135264	0.00155646	28.1619	1.78242	1.18494	1.50422	0.132524	0.295603	43.9151	-0.0486152	0.737877	-0.0658853	0.947469	0.972577
T_RS02485	STM2373	STMMW_RS12370	STMMW_RS12370	T_RS02485	STM2373	LT2	2485950-2486331	TY2	563367-563741	D23	2509617-2509991	STM2373	RLOC_00001987	T_RS02485	RLOC_00000451	STMMW_RS12370	RLOC_00002161	5.939	0.205029	2.01618	0.101692	0.919001	1	22.5845	2.1114	2.02771	1.04127	0.297749	0.50974	39.2146	1.45259	1.09171	1.33056	0.183334	0.432226
T_RS02490	STM2372	STMMW_RS12365	STMMW_RS12365	T_RS02490	STM2372	LT2	2484592-2485782	TY2	563921-565099	D23	2508259-2509437	STM2372	RLOC_00001986	T_RS02490	RLOC_00000452	STMMW_RS12365	RLOC_00002160	4.32229	-1.61118	1.40352	-1.14796	0.250985	1	4.27781	-2.58027	1.6631	-1.55148	0.120787	0.277515	20.4663	1.9369	1.04427	1.85478	0.0636281	1
T_RS02500	pdxB	STMMW_RS12355	STMMW_RS12355	T_RS02500	STM2370	LT2	2482354-2483504	TY2	566201-567337	D23	2506021-2507157	STM2370	RLOC_00001984	T_RS02500	RLOC_00000454	STMMW_RS12355	RLOC_00002158	57.7026	-0.178066	1.08464	-0.164171	0.869597	0.92844	79.182	-0.106879	1.27723	-0.0836802	0.933311	0.968234	64.9364	-0.493625	1.02984	-0.47932	NA	1
T_RS02505	usg	STMMW_RS12350	STMMW_RS12350	T_RS02505	STM2369	LT2	2481273-2482301	TY2	567405-568418	D23	2504940-2505953	STM2369	RLOC_00001983	T_RS02505	RLOC_00000455	STMMW_RS12350	RLOC_00002157	92.581	0.666123	0.630496	1.05651	0.290738	0.486003	126.825	2.14123	1.31082	1.63351	0.102361	0.246265	203.635	1.03749	0.543257	1.90975	0.0561649	0.21515
T_RS02510	truA	STMMW_RS12345	STMMW_RS12345	T_RS02510	STM2368	LT2	2480461-2481290	TY2	568418-569230	D23	2504128-2504940	STM2368	RLOC_00001983	T_RS02510	RLOC_00000455	STMMW_RS12345	RLOC_00002157	51.9824	-0.61032	1.07174	-0.569464	0.569041	0.733692	58.3896	0.491761	1.38308	0.355554	0.722174	0.851399	84.5839	0.443883	1.00503	0.441663	0.658733	0.838224
T_RS02515	dedA	STMMW_RS12340	STMMW_RS12340	T_RS02515	STM2367	LT2	2479753-2480427	TY2	569279-569938	D23	2503420-2504079	STM2367	RLOC_00001982	T_RS02515	RLOC_00000456	STMMW_RS12340	RLOC_00002156	187.48	-1.63116	0.548828	-2.97208	0.00295785	0.0174893	221.009	0.173537	0.83968	0.20667	0.836267	0.916188	140.191	-2.7499	1.06038	-2.59332	0.00950551	0.0639858
T_RS02520	accD	STMMW_RS12335	STMMW_RS12335	T_RS02520	STM2366	LT2	2478689-2479694	TY2	570088-571002	D23	2502356-2503270	STM2366	RLOC_00001981	T_RS02520	RLOC_00000457	STMMW_RS12335	RLOC_00002155	53.2609	1.10757	0.725254	1.52715	0.126723	0.279372	52.9177	-0.0301416	0.61066	-0.0493591	0.960633	0.982028	35.4677	-1.23253	0.967726	-1.27363	0.202793	0.459874
T_RS02525	folC	STMMW_RS12330	STMMW_RS12330	T_RS02525	STM2365	LT2	2477353-2478638	TY2	571070-572338	D23	2501020-2502288	STM2365	RLOC_00001980	T_RS02525	RLOC_00000458	STMMW_RS12330	RLOC_00002154	559.162	0.341084	0.530792	0.642596	0.520486	0.698641	616.257	0.312469	0.472987	0.660629	0.50885	0.701927	501.399	1.30882	0.480733	2.72255	0.00647806	0.0491157
T_RS02530	dedD	STMMW_RS12325	STMMW_RS12325	T_RS02530	STM2364	LT2	2476689-2477376	TY2	572328-573002	D23	2500356-2501030	STM2364	RLOC_00001980	T_RS02530	RLOC_00000458	STMMW_RS12325	RLOC_00002154	249.904	-0.0450895	0.578174	-0.0779861	0.937839	0.965041	220.206	0.194356	0.635835	0.305671	0.759855	0.875826	202.871	-0.204837	0.5621	-0.364415	0.715548	0.870332
T_RS02535	cvpA	STMMW_RS12320	STMMW_RS12320	T_RS02535	STM2363	LT2	2475890-2476455	TY2	573313-573801	D23	2499557-2500045	STM2363	RLOC_00001979	T_RS02535	RLOC_00000459	STMMW_RS12320	RLOC_00002153	46.3482	0.68721	1.34347	0.511518	0.608989	0.761271	57.0811	0.898579	1.3313	0.674963	0.499699	0.694102	108.188	1.56945	0.66906	2.34576	0.0189884	0.102973
T_RS02540	purF	STMMW_RS12315	STMMW_RS12315	T_RS02540	STM2362	LT2	2474335-2475866	TY2	573839-575356	D23	2498002-2499519	STM2362	RLOC_00001978	T_RS02540	RLOC_00000460	STMMW_RS12315	RLOC_00002152	89.3063	0.801938	0.90315	0.887934	0.374576	0.568496	81.1043	1.22087	1.3142	0.928985	0.352897	0.559214	120.394	0.554091	0.590112	0.938959	0.347752	0.613316
T_RS02545	STM2361	STMMW_RS12310	STMMW_RS12310	T_RS02545	STM2361	LT2	2472865-2474299	TY2	575392-576819	D23	2496539-2497966	STM2361	RLOC_00001977	T_RS02545	RLOC_00000461	STMMW_RS12310	RLOC_00002151	77.0934	-2.64251	0.577695	-4.57422	4.78e-06	9.54e-05	22.2659	-1.95627	2.05027	-0.954153	NA	1	91.3599	0.56148	0.827854	0.678235	0.497623	0.731667
T_RS02550	STM2360	STMMW_RS12305	STMMW_RS12305	T_RS02550	STM2360	LT2	2471264-2472666	TY2	577030-578427	D23	2494931-2496328	STM2360	RLOC_00001976	T_RS02550	RLOC_00000462	STMMW_RS12305	RLOC_00002150	11.4546	0.719744	1.1673	0.616589	0.537506	0.712099	81.241	4.33724	1.56245	2.77592	0.00550451	0.0277645	43.2629	0.358805	1.02246	0.350924	0.725646	0.875116
T_RS02555	STM2359	STMMW_RS12300	STMMW_RS12300	T_RS02555	STM2359	LT2	2469752-2471185	TY2	578518-579939	D23	2493419-2494840	STM2359	RLOC_00001975	T_RS02555	RLOC_00000463	STMMW_RS12300	RLOC_00002149	24.4024	2.12372	0.985114	2.15582	0.031098	0.103406	24.6456	1.98353	2.02508	0.979483	0.327342	0.538101	76.5451	1.4619	0.640071	2.28397	0.022373	0.115553
T_RS02560	STM2358	STMMW_RS12295	STMMW_RS12295	T_RS02560	STM2358	LT2	2468647-2469757	TY2	579941-581044	D23	2492314-2493417	STM2358	RLOC_00001974	T_RS02560	RLOC_00000464	STMMW_RS12295	RLOC_00002148	17.5851	1.12626	0.962885	1.16968	0.242131	0.43401	24.0231	1.55114	1.45891	1.06322	0.287681	0.498913	89.627	0.801382	0.873495	0.917443	0.35891	0.623702
T_RS02565	STM2357	STMMW_RS12290	STMMW_RS12290	T_RS02565	STM2357	LT2	2467177-2468589	TY2	581108-582397	D23	2490844-2492250	STM2357	RLOC_00001973	T_RS02565	RLOC_00000465	STMMW_RS12290	RLOC_00002147	485.901	-2.142	1.07382	-1.99475	0.0460706	0.136641	372.367	-1.18801	0.626724	-1.8956	0.0580135	0.163803	143.148	-3.55285	0.788262	-4.5072	6.57e-06	0.000254453
T_RS02570	ubiX	STMMW_RS12285	STMMW_RS12285	T_RS02570	STM2356	LT2	2466581-2467163	TY2	582541-583110	D23	2490248-2490817	STM2356	RLOC_00001972	T_RS02570	RLOC_00000466	STMMW_RS12285	RLOC_00002146	38.2094	-1.21694	1.22711	-0.99171	0.321339	0.518187	49.6033	-0.720682	0.910054	-0.791912	0.428412	0.631159	42.1845	-0.115226	0.971466	-0.11861	NA	1
T_RS02575	argT	STMMW_RS12280	STMMW_RS12280	T_RS02575	STM2355	LT2	2465510-2466303	TY2	583399-584181	D23	2489177-2489959	STM2355	RLOC_00001971	T_RS02575	RLOC_00000467	STMMW_RS12280	RLOC_00002145	32.4049	0.985395	1.2329	0.799251	0.424145	0.616678	38.6807	-0.580448	1.29814	-0.447138	0.654775	0.808633	108.547	1.03824	0.695315	1.4932	0.135385	0.361451
T_RS02580	hisJ	STMMW_RS12275	STMMW_RS12275	T_RS02580	STM2354	LT2	2464490-2465282	TY2	584419-585201	D23	2488157-2488939	STM2354	RLOC_00001970	T_RS02580	RLOC_00000468	STMMW_RS12275	RLOC_00002144	135.094	-0.204556	1.08935	-0.187778	0.851051	0.916958	179.795	-0.0350318	1.21697	-0.028786	0.977035	0.990231	138.266	0.536213	0.577018	0.929283	0.352742	0.618417
T_RS02585	hisQ	STMMW_RS12270	STMMW_RS12270	T_RS02585	STM2353	LT2	2463621-2464320	TY2	585384-586070	D23	2487288-2487974	STM2353	RLOC_00001969	T_RS02585	RLOC_00000469	STMMW_RS12270	RLOC_00002143	23.9005	1.6043	1.18901	1.34928	0.177248	0.34983	14.2929	0.595589	1.53006	0.389258	0.697085	0.836817	38.9282	-0.345005	0.931639	-0.37032	0.711144	0.867697
T_RS02590	hisM	STMMW_RS12265	STMMW_RS12265	T_RS02590	STM2352	LT2	2462917-2463636	TY2	586067-586774	D23	2486584-2487291	STM2352	RLOC_00001969	T_RS02590	RLOC_00000469	STMMW_RS12265	RLOC_00002143	39.3567	0.0417521	0.900557	0.0463625	0.963021	0.981172	22.3655	-2.00615	1.35826	-1.477	0.139677	0.306592	43.0373	-0.801965	0.858981	-0.933623	0.350498	0.616883
T_RS02595	hisP	STMMW_RS12260	STMMW_RS12260	T_RS02595	STM2351	LT2	2462130-2462906	TY2	586785-587561	D23	2485797-2486570	STM2351	RLOC_00001968	T_RS02595	RLOC_00000470	STMMW_RS12260	RLOC_00002142	63.3391	0.0524823	0.933749	0.0562061	0.955178	0.977214	33.9279	-0.593952	1.78551	-0.33265	0.739398	0.86138	31.5096	-0.990632	1.33959	-0.739504	NA	1
T_RS02600	yfcH	STMMW_RS12255	STMMW_RS12255	T_RS02600	STM2350	LT2	2461174-2462078	TY2	587613-588506	D23	2484852-2485745	STM2350	RLOC_00001967	T_RS02600	RLOC_00000471	STMMW_RS12255	RLOC_00002141	66.9277	0.394254	0.76792	0.513405	0.607668	0.761153	54.5253	0.164835	1.68712	0.097702	0.922169	0.961596	28.1574	-0.322679	1.05501	-0.305853	0.759717	0.893236
T_RS02605	yfcG	STMMW_RS12250	STMMW_RS12250	T_RS02605	STM2349	LT2	2460401-2461059	TY2	588630-589277	D23	2484079-2484726	STM2349	RLOC_00001966	T_RS02605	RLOC_00000472	STMMW_RS12250	RLOC_00002140	24.4779	-0.546377	0.840024	-0.65043	0.515415	0.695056	51.4393	1.92869	1.16781	1.65155	0.0986265	0.240086	46.6889	0.721653	1.3546	0.532744	NA	1
T_RS02610	yfcF	STMMW_RS12245	STMMW_RS12245	T_RS02610	STM2348	LT2	2459625-2460278	TY2	589420-590064	D23	2483292-2483936	STM2348	RLOC_00001965	T_RS02610	RLOC_00000473	STMMW_RS12245	RLOC_00002139	23.1104	0.252186	0.903068	0.279255	0.780049	0.877209	51.6642	2.01576	1.5435	1.30596	0.191565	0.379001	36.4802	-0.552718	1.07904	-0.51223	0.60849	0.804331
T_RS02615	yfcE	STMMW_RS12240	STMMW_RS12240	T_RS02615	STM2347	LT2	2459018-2459581	TY2	590120-590671	D23	2482685-2483236	STM2347	RLOC_00001964	T_RS02615	RLOC_00000474	STMMW_RS12240	RLOC_00002138	307.808	0.249804	0.421847	0.592167	0.553739	0.723468	311.276	0.470623	0.740226	0.635783	0.524918	0.713869	280.766	-0.313385	0.549125	-0.5707	0.568203	0.775096
T_RS02620	STM2346	STMMW_RS12235	STMMW_RS12235	T_RS02620	STM2346	LT2	2458407-2458972	TY2	590728-591282	D23	2482074-2482628	STM2346	RLOC_00001963	T_RS02620	RLOC_00000475	STMMW_RS12235	RLOC_00002137	175.624	1.11603	0.494455	2.25709	0.0240025	0.0866194	151.686	1.05238	0.416745	2.52524	0.011562	0.0495978	89.7779	-0.197815	0.767683	-0.257678	0.796655	0.909882
T_RS02625	STM2345	STMMW_RS12230	STMMW_RS12230	T_RS02625	STM2345	LT2	2457374-2458401	TY2	591288-592307	D23	2481049-2482068	STM2345	RLOC_00001962	T_RS02625	RLOC_00000476	STMMW_RS12230	RLOC_00002136	202.567	-1.89008	1.24082	-1.52325	0.127695	0.281112	191.8	-0.412091	1.20901	-0.34085	0.733217	0.857579	92.9864	-3.74938	0.903083	-4.15175	3.3e-05	0.000873203
T_RS02630		STMMW_RS12225	STMMW_RS12225	T_RS02630				TY2	592388-592561	D23	2480795-2480968			T_RS02630	RLOC_00000477	STMMW_RS12225	RLOC_00002135	6.99912	-1.74377	1.90907	-0.913414	0.361025	0.554904	NA	NA	NA	NA	NA	NA	19.7159	0.376056	1.34468	0.279663	0.779736	1
T_RS02635	STM2344	STMMW_RS12220	STMMW_RS12220	T_RS02635	STM2344	LT2	2456686-2457135	TY2	592560-593003	D23	2480353-2480796	STM2344	RLOC_00001961	T_RS02635	RLOC_00000478	STMMW_RS12220	RLOC_00002134	20.0657	-0.35149	1.34423	-0.26148	0.793722	0.88187	39.2792	0.330921	0.98845	0.334787	0.737786	0.860958	39.9969	-2.32157	1.30115	-1.78424	0.074384	0.255399
T_RS02640	STM2343	STMMW_RS12215	STMMW_RS12215	T_RS02640	STM2343	LT2	2456333-2456611	TY2	593084-593356	D23	2480000-2480272	STM2343	RLOC_00001960	T_RS02640	RLOC_00000479	STMMW_RS12215	RLOC_00002133	29.5735	0.508686	1.03442	0.491759	0.62289	0.772586	42.3718	0.407838	1.47328	0.276823	0.781916	0.889377	137.357	1.27601	0.843285	1.51315	0.130243	0.353931
T_RS02645	STM2342	STMMW_RS12210	STMMW_RS12210	T_RS02645	STM2342	LT2	2454921-2456319	TY2	593377-594768	D23	2478588-2479979	STM2342	RLOC_00001959	T_RS02645	RLOC_00000480	STMMW_RS12210	RLOC_00002132	75.1172	-0.913831	0.920539	-0.992714	0.32085	0.51776	208.196	-0.748904	0.772778	-0.969107	0.332492	0.542466	213.775	-1.01843	0.614269	-1.65795	0.0973275	0.298354
T_RS02650	STM2341	STMMW_RS12205	STMMW_RS12205	T_RS02650	STM2341	LT2	2454094-2454930	TY2	594765-595595	D23	2477761-2478591	STM2341	RLOC_00001959	T_RS02650	RLOC_00000480	STMMW_RS12205	RLOC_00002132	43.3164	0.378699	1.38307	0.273811	0.78423	0.878775	84.4271	-0.317222	1.80497	-0.175749	0.860491	0.928243	130.113	0.585069	0.589794	0.991988	0.321203	0.58726
T_RS02655	STM2340	STMMW_RS12200	STMMW_RS12200	T_RS02655	STM2340	LT2	2453148-2454108	TY2	595588-596541	D23	2476815-2477768	STM2340	RLOC_00001959	T_RS02655	RLOC_00000480	STMMW_RS12200	RLOC_00002132	394.449	-1.99718	0.713204	-2.8003	0.00510553	0.0269413	1042.08	-3.35268	0.415564	-8.06778	7.16e-16	5.28e-14	504.361	-3.89946	0.815385	-4.78236	1.73e-06	8.11e-05
T_RS02660	yfcC	STMMW_RS12195	STMMW_RS12195	T_RS02660	STM2339	LT2	2451564-2453099	TY2	596590-598110	D23	2475246-2476766	STM2339	RLOC_00001958	T_RS02660	RLOC_00000481	STMMW_RS12195	RLOC_00002131	23.3809	-0.654159	1.3037	-0.50177	0.615829	0.766794	26.4085	0.807572	1.54198	0.523726	0.600469	0.76887	64.7231	0.741679	0.825809	0.898125	0.369119	0.630893
T_RS02665	pta	STMMW_RS12190	STMMW_RS12190	T_RS02665	STM2338	LT2	2449206-2451361	TY2	598328-600472	D23	2472884-2475028	STM2338	RLOC_00001957	T_RS02665	RLOC_00000482	STMMW_RS12190	RLOC_00002130	41.6512	-2.08991	0.97356	-2.14667	0.0318193	0.105349	39.5295	0.940243	1.66464	0.564831	0.572188	0.750357	31.6394	-0.86919	0.891998	-0.974431	0.329843	0.595627
T_RS02670	ackA	STMMW_RS12185	STMMW_RS12185	T_RS02670	STM2337	LT2	2447927-2449140	TY2	600549-601751	D23	2471605-2472807	STM2337	RLOC_00001956	T_RS02670	RLOC_00000483	STMMW_RS12185	RLOC_00002129	1201.4	-2.39382	0.743694	-3.21883	0.00128717	0.00929018	851.339	-1.43825	0.668477	-2.15153	0.0314341	0.104806	532.449	-2.68631	0.639848	-4.19836	2.69e-05	0.000739106
T_RS02675	STM2336	STMMW_RS12180	STMMW_RS12180	T_RS02675	STM2336	LT2	2447143-2447608	TY2	602091-602546	D23	2470810-2471265	STM2336	RLOC_00001955	T_RS02675	RLOC_00000484	STMMW_RS12180	RLOC_00002128	311.907	-0.552968	0.539387	-1.02518	0.305279	0.500515	279.76	-0.788589	0.685853	-1.14979	0.250229	0.455247	153.515	-0.800379	0.827585	-0.967126	NA	1
T_RS02680	yfbU	STMMW_RS12175	STMMW_RS12175	T_RS02680	STM2335	LT2	2446566-2447072	TY2	602629-603123	D23	2470233-2470727	STM2335	RLOC_00001954	T_RS02680	RLOC_00000485	STMMW_RS12175	RLOC_00002127	997.59	-1.42353	0.435006	-3.27244	0.00106622	0.00801743	699.362	-1.2081	0.563143	-2.14527	0.031931	0.106205	583.259	-0.651968	0.588859	-1.10717	0.26822	0.537828
T_RS02685	yfbT	STMMW_RS12170	STMMW_RS12170	T_RS02685	STM2334	LT2	2445896-2446573	TY2	603116-603793	D23	2469563-2470240	STM2334	RLOC_00001954	T_RS02685	RLOC_00000485	STMMW_RS12170	RLOC_00002127	316.225	-2.52095	1.23013	-2.04933	0.0404296	0.12457	336.985	-0.633317	0.767224	-0.825466	0.409107	0.616796	140.113	-1.12622	0.57494	-1.95885	0.0501309	0.200007
T_RS02690	yfbS	STMMW_RS12165	STMMW_RS12165	T_RS02690	STM2333	LT2	2443993-2445830	TY2	603869-605695	D23	2467660-2469486	STM2333	RLOC_00001953	T_RS02690	RLOC_00000486	STMMW_RS12165	RLOC_00002126	487.359	-1.48433	0.521198	-2.84791	0.00440072	0.0241067	417.236	-1.11835	0.344484	-3.24646	0.00116852	0.00807216	409.408	-0.628984	0.604039	-1.0413	0.297738	0.565198
T_RS02695	STM2332	STMMW_RS12160	STMMW_RS12160	T_RS02695	STM2332	LT2	2443292-2443901	TY2	605787-606386	D23	2466969-2467568	STM2332	RLOC_00001952	T_RS02695	RLOC_00000487	STMMW_RS12160	RLOC_00002125	201.586	-1.00556	0.527117	-1.90766	0.0564355	0.15806	237.679	0.221661	1.47874	0.149898	0.880845	0.939765	148.267	-0.331457	0.704753	-0.470317	0.638129	0.826464
T_RS02700	yfbQ	STMMW_RS12155	STMMW_RS12155	T_RS02700	STM2331	LT2	2441981-2443208	TY2	606480-607694	D23	2465661-2466875	STM2331	RLOC_00001951	T_RS02700	RLOC_00000488	STMMW_RS12155	RLOC_00002124	133.634	-1.03463	0.685309	-1.50973	0.131112	0.28604	139.277	-0.159467	0.855054	-0.186499	0.852053	0.92376	118.745	0.323638	0.633168	0.51114	0.609253	0.804552
T_RS02705		STMMW_RS24740	STMMW_RS24740	T_RS02705				TY2	607776-607961	D23	2465394-2465579			T_RS02705	RLOC_00000489	STMMW_RS24740	RLOC_00002123	1.05172	2.26266	3.92574	0.576365	0.564369	1	NA	NA	NA	NA	NA	NA	3.05362	-4.09917	2.67418	-1.53287	0.125308	1
T_RS02710	lrhA	STMMW_RS12150	STMMW_RS12150	T_RS02710	STM2330	LT2	2440124-2441072	TY2	608626-609564	D23	2463791-2464729	STM2330	RLOC_00001950	T_RS02710	RLOC_00000490	STMMW_RS12150	RLOC_00002122	193.542	0.0888937	0.695202	0.127867	0.898254	0.944649	243.554	-0.105287	1.28524	-0.0819197	0.934711	0.968791	165.084	0.549395	0.541982	1.01368	0.310736	0.577101
T_RS02715	STM2329	STMMW_RS12145	STMMW_RS12145	T_RS02715	STM2329	LT2	2439892-2440048	TY2	609644-609796	D23	2463559-2463711	STM2329	RLOC_00001949	T_RS02715	RLOC_00000491	STMMW_RS12145	RLOC_00002121	95.4467	-1.5122	1.24129	-1.21825	0.22313	0.410024	113.1	-0.925722	1.6717	-0.55376	0.579743	0.754629	83.8128	-5.75244	2.19715	-2.61813	0.00884122	0.0610574
T_RS02720		STMMW_RS12140	STMMW_RS12140	T_RS02720				TY2	610189-610632	D23	2462721-2463164			T_RS02720	RLOC_00000492	STMMW_RS12140	RLOC_00002120	86.6328	-1.20739	0.817406	-1.4771	0.13965	0.297854	NA	NA	NA	NA	NA	NA	124.135	-1.91329	0.895217	-2.13724	0.0325783	0.148759
T_RS02725	nuoB	STMMW_RS12135	STMMW_RS12135	T_RS02725	STM2327	LT2	2438376-2439049	TY2	610648-611310	D23	2462043-2462705	STM2327	RLOC_00001947	T_RS02725	RLOC_00000493	STMMW_RS12135	RLOC_00002119	55.4883	-0.822939	0.888434	-0.92628	0.3543	0.549642	104.852	0.49474	0.800931	0.617706	0.536769	0.723221	96.5932	-0.130056	0.622709	-0.208855	0.834561	0.9239
T_RS02730	nuoC	STMMW_RS12130	STMMW_RS12130	T_RS02730	STM2326	LT2	2436487-2438303	TY2	611397-613199	D23	2460154-2461956	STM2326	RLOC_00001946	T_RS02730	RLOC_00000494	STMMW_RS12130	RLOC_00002118	17.5908	-0.491621	0.795458	-0.618035	0.536552	0.711853	21.1717	-0.97863	1.02473	-0.955011	0.339572	0.546975	50.7163	0.079214	0.720762	0.109903	0.912486	0.954689
T_RS02735	nuoE	STMMW_RS12125	STMMW_RS12125	T_RS02735	STM2325	LT2	2435984-2436498	TY2	613202-613702	D23	2459651-2460151	STM2325	RLOC_00001945	T_RS02735	RLOC_00000495	STMMW_RS12125	RLOC_00002117	140.926	-0.148653	0.657911	-0.225947	0.821243	0.899395	186.939	0.366186	0.67779	0.540265	0.589014	0.761094	213.583	0.50696	0.477609	1.06145	0.288483	0.556597
T_RS02740	nuoF	STMMW_RS12120	STMMW_RS12120	T_RS02740	STM2324	LT2	2434650-2436001	TY2	613699-615036	D23	2458317-2459654	STM2324	RLOC_00001945	T_RS02740	RLOC_00000495	STMMW_RS12120	RLOC_00002117	72.0526	-0.401192	0.652095	-0.615236	0.538399	0.71251	68.8087	-1.30582	1.41711	-0.921465	0.356807	0.562585	143.474	0.0921138	0.584939	0.157476	0.87487	0.940172
T_RS02745	nuoG	STMMW_RS12115	STMMW_RS12115	T_RS02745	STM2323	LT2	2431893-2434633	TY2	615061-617793	D23	2455560-2458292	STM2323	RLOC_00001944	T_RS02745	RLOC_00000496	STMMW_RS12115	RLOC_00002116	109.877	-1.36716	0.841656	-1.62437	0.104298	0.244421	73.5457	-3.48265	0.952661	-3.65571	0.00025647	0.00226384	150.207	-0.637566	0.680156	-0.937383	0.348562	0.61449
T_RS02750	nuoH	STMMW_RS12110	STMMW_RS12110	T_RS02750	STM2322	LT2	2430919-2431907	TY2	617790-618767	D23	2454586-2455563	STM2322	RLOC_00001944	T_RS02750	RLOC_00000496	STMMW_RS12110	RLOC_00002116	18.9528	-4.33409	1.10137	-3.93517	8.31e-05	0.00105631	20.4687	-2.41552	0.923217	-2.61641	0.00888589	0.0402138	49.2435	-0.669112	0.897833	-0.745251	0.45612	0.699613
T_RS02755	nuoI	STMMW_RS12105	STMMW_RS12105	T_RS02755	STM2321	LT2	2430362-2430920	TY2	618782-619324	D23	2454029-2454571	STM2321	RLOC_00001943	T_RS02755	RLOC_00000497	STMMW_RS12105	RLOC_00002115	339.1	-2.83988	0.530627	-5.35194	8.7e-08	3.14e-06	238.98	-1.34949	0.556532	-2.42482	0.0153158	0.0612667	394.604	-3.70393	0.904161	-4.09654	4.19e-05	0.00102112
T_RS02760	nuoJ	STMMW_RS12100	STMMW_RS12100	T_RS02760	STM2320	LT2	2429797-2430363	TY2	619335-619889	D23	2453464-2454018	STM2320	RLOC_00001942	T_RS02760	RLOC_00000498	STMMW_RS12100	RLOC_00002114	155.693	-1.19349	0.676987	-1.76294	0.0779105	0.198521	140.986	-0.0324983	0.500506	-0.0649308	0.948229	0.974736	114.198	-2.29163	0.830441	-2.75953	0.00578843	0.0454227
T_RS02765	nuoK	STMMW_RS12095	STMMW_RS12095	T_RS02765	STM2319	LT2	2429498-2429811	TY2	619886-620188	D23	2453165-2453467	STM2319	RLOC_00001942	T_RS02765	RLOC_00000498	STMMW_RS12095	RLOC_00002114	29.1016	-1.84624	1.23804	-1.49126	0.135894	0.292876	43.2485	0.525606	1.97731	0.265819	0.790378	0.891588	41.4311	-1.19392	1.24931	-0.955669	0.339239	0.605237
T_RS02770	nuoL	STMMW_RS12090	STMMW_RS12090	T_RS02770	STM2318	LT2	2427660-2429512	TY2	620185-622026	D23	2451327-2453168	STM2318	RLOC_00001942	T_RS02770	RLOC_00000498	STMMW_RS12090	RLOC_00002114	77.4863	-1.00576	1.09991	-0.914407	0.360503	0.554768	44.6538	-1.91754	1.73974	-1.1022	0.270376	0.479367	59.5323	-2.68481	1.03986	-2.58191	0.00982555	0.0654002
T_RS02775	nuoM	STMMW_RS12085	STMMW_RS12085	T_RS02775	STM2317	LT2	2425817-2427363	TY2	622340-623869	D23	2449484-2451013	STM2317	RLOC_00001941	T_RS02775	RLOC_00000499	STMMW_RS12085	RLOC_00002113	90.6658	-0.902377	0.713251	-1.26516	0.205814	0.38696	174.521	1.06222	1.50553	0.705545	0.480471	0.677184	107.541	-1.75582	0.711887	-2.46644	0.0136464	0.0824787
T_RS02780	nuoN	STMMW_RS12080	STMMW_RS12080	T_RS02780	STM2316	LT2	2424353-2425638	TY2	623876-625333	D23	2448020-2449477	STM2316	RLOC_00001940	T_RS02780	RLOC_00000500	STMMW_RS12080	RLOC_00002112	150.014	-1.66284	0.786377	-2.11456	0.0344678	0.111477	108.862	-1.86872	1.71236	-1.09131	0.275136	0.485597	126.214	-2.82803	1.25051	-2.2615	NA	1
T_RS02785	STM2314	STMMW_RS12070	STMMW_RS12070	T_RS02785	STM2314	LT2	2420636-2421643	TY2	625474-626478	D23	2444309-2445310	STM2314	RLOC_00001938	T_RS02785	RLOC_00000501	STMMW_RS12070	RLOC_00002110	499.71	0.517022	0.578285	0.894062	0.371289	0.56611	534.696	-0.177329	0.42736	-0.414941	0.678185	0.823442	511.935	0.535302	0.75482	0.709178	0.478214	0.719008
T_RS02790	elaC	STMMW_RS12065	STMMW_RS12065	T_RS02790	STM2313	LT2	2419650-2420576	TY2	626544-627461	D23	2443326-2444243	STM2313	RLOC_00001937	T_RS02790	RLOC_00000502	STMMW_RS12065	RLOC_00002109	527.403	0.505546	0.845043	0.598249	0.549674	0.720762	280.847	-0.962204	0.556079	-1.73033	0.0835705	0.213208	342.919	0.808145	0.470187	1.71877	0.0856554	0.27608
T_RS02795	elaA	STMMW_RS12060	STMMW_RS12060	T_RS02795	STM2312	LT2	2419137-2419610	TY2	627522-627983	D23	2442804-2443265	STM2312	RLOC_00001936	T_RS02795	RLOC_00000503	STMMW_RS12060	RLOC_00002108	84.3998	-0.159492	1.15968	-0.137531	0.890611	0.940553	67.2576	-0.345583	1.85988	-0.18581	NA	1	107.648	0.0203019	0.577428	0.0351591	0.971953	0.983633
T_RS02800	elaB	STMMW_RS12055	STMMW_RS12055	T_RS02800	STM2311	LT2	2418777-2419095	TY2	628032-628343	D23	2442444-2442749	STM2311	RLOC_00001935	T_RS02800	RLOC_00000504	STMMW_RS12055	RLOC_00002107	35.8447	2.1807	0.730001	2.98725	0.00281495	0.0168824	97.988	3.30516	1.37422	2.40512	0.0161672	0.0639719	33.7869	0.688674	0.90394	0.761858	0.446144	0.693045
T_RS02805	menF	STMMW_RS12050	STMMW_RS12050	T_RS02805	STM2310	LT2	2417381-2418690	TY2	628444-629739	D23	2441048-2442343	STM2310	RLOC_00001934	T_RS02805	RLOC_00000505	STMMW_RS12050	RLOC_00002106	54.631	0.326668	1.33455	0.244778	0.806629	0.888505	53.9428	0.800669	1.10406	0.725203	0.468327	0.667124	85.7385	0.786912	0.797871	0.986264	0.324003	0.591289
T_RS02810	menD	STMMW_RS12045	STMMW_RS12045	T_RS02810	STM2309	LT2	2415625-2417307	TY2	629825-631495	D23	2439292-2440962	STM2309	RLOC_00001933	T_RS02810	RLOC_00000506	STMMW_RS12045	RLOC_00002105	13.7999	-0.345831	1.3889	-0.248996	0.803364	0.886402	16.9432	1.03703	1.43933	0.720495	0.47122	0.668939	34.3271	0.106466	1.06118	0.100328	0.920084	0.958629
T_RS02815	yfbB	STMMW_RS12040	STMMW_RS12040	T_RS02815	STM2308	LT2	2414870-2415642	TY2	631492-632250	D23	2438537-2439295	STM2308	RLOC_00001933	T_RS02815	RLOC_00000506	STMMW_RS12040	RLOC_00002105	28.2656	-1.15678	1.26718	-0.912877	0.361307	0.554904	24.5316	0.346424	1.68547	0.205535	NA	1	40.7926	-0.424848	0.835426	-0.50854	0.611075	0.805643
T_RS02820	menB	STMMW_RS12035	STMMW_RS12035	T_RS02820	STM2307	LT2	2413998-2414866	TY2	632265-633122	D23	2437665-2438522	STM2307	RLOC_00001932	T_RS02820	RLOC_00000507	STMMW_RS12035	RLOC_00002104	48.7991	-2.07752	1.16009	-1.79083	0.0733203	0.190294	34.7042	-0.788535	1.84581	-0.427203	0.669231	0.817685	67.1879	0.198403	0.966756	0.205225	0.837396	0.924107
T_RS02825	menC	STMMW_RS12030	STMMW_RS12030	T_RS02825	STM2306	LT2	2413036-2414010	TY2	633122-634084	D23	2436703-2437665	STM2306	RLOC_00001932	T_RS02825	RLOC_00000507	STMMW_RS12030	RLOC_00002104	30.1556	-2.33724	1.18613	-1.97047	0.0487846	0.142944	13.8543	-1.76084	2.10192	-0.837728	0.402183	0.609919	14.7914	-2.31282	1.27111	-1.81952	0.068832	1
T_RS02830	menE	STMMW_RS12025	STMMW_RS12025	T_RS02830	STM2305	LT2	2411672-2413059	TY2	634081-635448	D23	2435339-2436706	STM2305	RLOC_00001932	T_RS02830	RLOC_00000507	STMMW_RS12025	RLOC_00002104	157.477	-1.9495	0.937343	-2.07981	0.0375428	0.117787	104.78	-3.26288	1.93056	-1.69012	NA	1	61.7379	-0.276864	0.815755	-0.339396	0.734311	0.879151
T_RS02835	pmrD	STMMW_RS12020	STMMW_RS12020	T_RS02835	STM2304	LT2	2411317-2411585	TY2	635546-635803	D23	2434984-2435241	STM2304	RLOC_00001931	T_RS02835	RLOC_00000508	STMMW_RS12020	RLOC_00002103	716.492	0.583783	0.599198	0.974274	0.329921	0.526503	1494.3	1.64336	0.296733	5.53819	3.06e-08	8.04e-07	368.723	0.164057	0.587795	0.279106	0.780163	0.901527
T_RS02840	STM2303	STMMW_RS12015	STMMW_RS12015	T_RS02840	STM2303	LT2	2410928-2411322	TY2	635798-636175	D23	2434612-2434989	STM2303	RLOC_00001930	T_RS02840	RLOC_00000509	STMMW_RS12015	RLOC_00002102	604.789	2.12777	0.503168	4.22875	2.35e-05	0.000367389	940.833	2.33141	0.445971	5.22772	1.72e-07	3.72e-06	195.963	0.384488	0.559374	0.687353	0.49186	0.727411
T_RS02845	STM2302	STMMW_RS12010	STMMW_RS12010	T_RS02845	STM2302	LT2	2410610-2410945	TY2	636175-636510	D23	2434277-2434612	STM2302	RLOC_00001930	T_RS02845	RLOC_00000509	STMMW_RS12010	RLOC_00002102	105.845	1.36488	0.622967	2.19094	0.0284561	0.0973587	162.81	1.39127	0.464727	2.99374	0.0027558	0.0163566	36.3167	0.299514	0.894957	0.334668	0.737875	0.879952
T_RS02850	pqaB	STMMW_RS12005	STMMW_RS12005	T_RS02850	STM2301	LT2	2408950-2410613	TY2	636507-638153	D23	2432634-2434280	STM2301	RLOC_00001930	T_RS02850	RLOC_00000509	STMMW_RS12005	RLOC_00002102	128.888	0.230035	0.610793	0.376617	0.706458	0.832019	174.917	-0.286642	0.504333	-0.568358	0.569792	0.748667	96.6723	-0.0648799	0.629228	-0.10311	0.917875	0.957048
T_RS02855	STM2300	STMMW_RS12000	STMMW_RS12000	T_RS02855	STM2300	LT2	2408057-2408970	TY2	638150-639049	D23	2431738-2432637	STM2300	RLOC_00001930	T_RS02855	RLOC_00000509	STMMW_RS12000	RLOC_00002102	67.1718	-0.70796	0.665896	-1.06317	0.287705	0.483211	141.115	0.19998	0.660787	0.30264	0.762165	0.876434	58.2511	-0.338278	1.0574	-0.319916	0.749032	0.885824
T_RS02860	yfbG	STMMW_RS11995	STMMW_RS11995	T_RS02860	STM2299	LT2	2406078-2408074	TY2	639046-641028	D23	2429759-2431741	STM2299	RLOC_00001930	T_RS02860	RLOC_00000509	STMMW_RS11995	RLOC_00002102	98.9296	-2.19297	1.21042	-1.81174	0.0700264	0.184234	182.642	-0.665642	0.922428	-0.72162	0.470528	0.668875	24.7964	-0.619355	1.24767	-0.49641	0.619605	0.81185
T_RS02865	pmrF	STMMW_RS11990	STMMW_RS11990	T_RS02865	STM2298	LT2	2405099-2406095	TY2	641025-642008	D23	2428779-2429762	STM2298	RLOC_00001930	T_RS02865	RLOC_00000509	STMMW_RS11990	RLOC_00002102	135.116	-0.892717	0.876017	-1.01906	0.308173	0.504005	246.201	-1.2267	0.587812	-2.08689	0.0368985	0.117887	131.35	-1.62294	0.63047	-2.57418	0.0100478	0.0664808
T_RS02870	yfbE	STMMW_RS11985	STMMW_RS11985	T_RS02870	STM2297	LT2	2403942-2405109	TY2	642011-643168	D23	2427619-2428776	STM2297	RLOC_00001929	T_RS02870	RLOC_00000510	STMMW_RS11985	RLOC_00002101	1799.27	-0.617751	0.618509	-0.998774	0.317904	0.514989	3240.17	-0.62049	0.576654	-1.07602	0.281919	0.49285	679.959	-1.02235	0.575734	-1.77574	0.0757761	0.258513
T_RS02875	ais	STMMW_RS11980	STMMW_RS11980	T_RS02875	STM2296	LT2	2403066-2403680	TY2	643443-644048	D23	2426733-2427338	STM2296	RLOC_00001928	T_RS02875	RLOC_00000511	STMMW_RS11980	RLOC_00002100	1216.81	-0.310938	0.59159	-0.525596	0.599169	0.755431	1770.41	-0.997166	0.380414	-2.62127	0.00876041	0.0397703	311.959	-1.82807	0.506259	-3.61095	0.000305082	0.00501913
T_RS02880	yfaO	STMMW_RS11975	STMMW_RS11975	T_RS02880	STM2295	LT2	2402583-2403021	TY2	644093-644518	D23	2426263-2426688	STM2295	RLOC_00001927	T_RS02880	RLOC_00000512	STMMW_RS11975	RLOC_00002099	2462.52	-1.81336	0.55634	-3.25944	0.00111633	0.0083309	2185.23	-1.30359	0.513669	-2.53779	0.0111554	0.0484572	847.37	-2.16296	1.75911	-1.22957	0.218857	0.480695
T_RS02885	yfaZ	STMMW_RS11970	STMMW_RS11970	T_RS02885	STM2294	LT2	2401775-2402422	TY2	644692-645339	D23	2425442-2426089	STM2294	RLOC_00001926	T_RS02885	RLOC_00000513	STMMW_RS11970	RLOC_00002098	86.9022	-2.27428	1.05044	-2.16508	0.0303817	0.101684	52.6266	-8.23126	1.1268	-7.30499	2.77e-13	1.43e-11	93.2489	-2.76572	0.871283	-3.1743	0.00150197	0.017486
T_RS02890	STM2293	STMMW_RS11965	STMMW_RS11965	T_RS02890	STM2293	LT2	2400464-2401672	TY2	645454-646650	D23	2424131-2425327	STM2293	RLOC_00001925	T_RS02890	RLOC_00000514	STMMW_RS11965	RLOC_00002097	113.586	-0.73914	0.486683	-1.51873	0.12883	0.282936	106.018	-0.760832	0.80279	-0.947735	0.343265	0.550049	497.969	-1.94873	0.593477	-3.28358	0.00102499	0.0128456
T_RS02895		NA		T_RS02895				TY2	646900-647682					T_RS02895	RLOC_00000515	NA	NA	NA	NA	NA	NA	NA	NA	NA	NA	NA	NA	NA	NA	195.833	0.111525	0.51726	0.215607	0.829294	0.921414
T_RS02900		NA		T_RS02900				TY2	647684-648901					T_RS02900	RLOC_00000516	NA	NA	NA	NA	NA	NA	NA	NA	NA	NA	NA	NA	NA	NA	601.209	0.542457	0.61931	0.875906	0.381081	0.64074
T_RS02905		NA		T_RS02905				TY2	648957-650246					T_RS02905	RLOC_00000517	NA	NA	NA	NA	NA	NA	NA	NA	NA	NA	NA	NA	NA	NA	638.382	0.401869	0.670708	0.599172	0.549058	0.764056
T_RS02910		NA		T_RS02910				TY2	650272-651075					T_RS02910	RLOC_00000518	NA	NA	NA	NA	NA	NA	NA	NA	NA	NA	NA	NA	NA	NA	362.563	0.546658	0.685384	0.797593	0.425106	0.677658
T_RS02915	STM2287	STMMW_RS11940	STMMW_RS11940	T_RS02915	STM2287	LT2	2394786-2395747	TY2	651344-652366	D23	2418392-2419414	STM2287	RLOC_00001919	T_RS02915	RLOC_00000520	STMMW_RS11940	RLOC_00002091	467.862	0.43357	0.643188	0.674096	0.50025	0.683196	893.527	1.34537	0.320976	4.19149	2.77e-05	0.000318847	169.218	-0.509276	0.696277	-0.731428	0.464518	0.707613
T_RS02920		STMMW_RS11935	STMMW_RS11935	T_RS02920				TY2	652287-652490	D23	2418268-2418471			T_RS02920	RLOC_00000520	STMMW_RS11935	RLOC_00002091	460.62	0.463655	0.646406	0.717281	0.473201	0.660908	NA	NA	NA	NA	NA	NA	150.552	-0.194502	0.686187	-0.283454	0.776829	0.900699
T_RS02925	glpC	STMMW_RS11930	STMMW_RS11930	T_RS02925	STM2286	LT2	2393096-2394299	TY2	652792-653982	D23	2416776-2417966	STM2286	RLOC_00001918	T_RS02925	RLOC_00000521	STMMW_RS11930	RLOC_00002090	97.5928	-1.6207	0.503673	-3.21776	0.00129197	0.00931025	158.88	-0.0310605	1.53171	-0.0202782	0.983821	0.99239	139.895	-1.52379	0.839763	-1.81455	0.0695926	0.245847
T_RS02930	glpB	STMMW_RS11925	STMMW_RS11925	T_RS02930	STM2285	LT2	2391840-2393112	TY2	653979-655238	D23	2415520-2416779	STM2285	RLOC_00001918	T_RS02930	RLOC_00000521	STMMW_RS11925	RLOC_00002090	21.8234	-3.08735	1.09112	-2.82953	0.00466159	0.0250612	11.5053	-2.1832	1.61751	-1.34973	0.177103	0.359515	26.4597	-0.353252	1.57623	-0.224112	0.822671	0.919562
T_RS02935	glpA	STMMW_RS11920	STMMW_RS11920	T_RS02935	STM2284	LT2	2390063-2391863	TY2	655228-656856	D23	2413902-2415530	STM2284	RLOC_00001918	T_RS02935	RLOC_00000521	STMMW_RS11920	RLOC_00002090	186.303	-4.57076	0.660729	-6.91775	4.59e-12	4.07e-10	60.459	-3.92629	1.60085	-2.45262	NA	1	220.49	-3.0283	0.839442	-3.60752	0.000309141	0.00506523
T_RS02940	glpT	STMMW_RS11915	STMMW_RS11915	T_RS02940	STM2283	LT2	2388604-2390082	TY2	657089-658447	D23	2412271-2413629	STM2283	RLOC_00001917	T_RS02940	RLOC_00000522	STMMW_RS11915	RLOC_00002089	397.603	-2.43313	0.553983	-4.39206	1.12e-05	0.000195702	657.523	-2.31048	0.514141	-4.49387	6.99e-06	9.76e-05	238.717	-0.872188	0.602825	-1.44683	0.147943	0.383447
T_RS02945	glpQ	STMMW_RS11910	STMMW_RS11910	T_RS02945	STM2282	LT2	2387529-2388614	TY2	658452-659522	D23	2411196-2412266	STM2282	RLOC_00001916	T_RS02945	RLOC_00000523	STMMW_RS11910	RLOC_00002088	549.737	-2.32947	0.585676	-3.97739	6.97e-05	0.000907738	870.392	-3.79385	0.796975	-4.76032	1.93e-06	3.09e-05	588.924	-2.23268	0.496452	-4.49728	6.88e-06	0.00026422
T_RS02950	STM2281	STMMW_RS11905	STMMW_RS11905	T_RS02950	STM2281	LT2	2386530-2387413	TY2	659638-660516	D23	2410202-2411080	STM2281	RLOC_00001915	T_RS02950	RLOC_00000524	STMMW_RS11905	RLOC_00002087	87.9301	1.05021	0.608224	1.72668	0.0842256	0.209745	60.5282	-0.313107	1.7608	-0.177821	NA	1	103.834	0.382195	0.906947	0.421408	0.673457	0.849246
T_RS02955	STM2280	STMMW_RS11900	STMMW_RS11900	T_RS02955	STM2280	LT2	2385183-2386377	TY2	660678-661868	D23	2408850-2410040	STM2280	RLOC_00001914	T_RS02955	RLOC_00000525	STMMW_RS11900	RLOC_00002086	14.2745	-0.844803	1.33831	-0.631244	0.527881	0.704248	11.6289	-2.78827	1.24823	-2.23378	0.0254977	0.0905426	25.046	-2.3582	1.0762	-2.19124	0.0284345	0.136441
T_RS02960	yfaE	STMMW_RS11895	STMMW_RS11895	T_RS02960	STM2279	LT2	2384927-2385181	TY2	661870-662124	D23	2408594-2408848	STM2279	RLOC_00001913	T_RS02960	RLOC_00000526	STMMW_RS11895	RLOC_00002085	11.9615	-2.61273	1.23665	-2.11275	0.0346218	0.111766	12.5527	-1.68257	1.27308	-1.32165	0.186285	0.370686	9.26908	-0.66303	1.33563	-0.496418	0.6196	1
T_RS02965	nrdB	STMMW_RS11890	STMMW_RS11890	T_RS02965	STM2278	LT2	2383783-2384927	TY2	662124-663254	D23	2407464-2408594	STM2278	RLOC_00001913	T_RS02965	RLOC_00000526	STMMW_RS11890	RLOC_00002085	135.98	-0.287169	0.948673	-0.302706	0.762114	0.865296	132.227	-0.304509	1.26364	-0.240978	0.809572	0.903846	78.2441	-0.166088	1.13923	-0.145789	0.884088	0.943898
T_RS02970	nrdA	STMMW_RS11885	STMMW_RS11885	T_RS02970	STM2277	LT2	2381277-2383684	TY2	663367-665652	D23	2405066-2407351	STM2277	RLOC_00001912	T_RS02970	RLOC_00000527	STMMW_RS11885	RLOC_00002084	268.794	-5.3903	0.856081	-6.29648	3.04e-10	1.87e-08	267.829	-0.661243	1.02981	-0.6421	0.520808	0.711226	178.414	0.207937	0.691077	0.300888	0.7635	0.893883
T_RS02975	ubiG	STMMW_RS11880	STMMW_RS11880	T_RS02975	STM2276	LT2	2380219-2381043	TY2	666007-666735	D23	2403982-2404710	STM2276	RLOC_00001911	T_RS02975	RLOC_00000528	STMMW_RS11880	RLOC_00002083	433.038	-1.04237	0.464883	-2.24221	0.0249476	0.0889854	454.474	-0.301246	0.403173	-0.747188	0.45495	0.655528	187.016	-0.561702	0.535632	-1.04867	0.294329	0.563403
T_RS02980	STM2275	STMMW_RS11875	STMMW_RS11875	T_RS02980	STM2275	LT2	2379342-2380232	TY2	666818-667702	D23	2403015-2403899	STM2275	RLOC_00001910	T_RS02980	RLOC_00000529	STMMW_RS11875	RLOC_00002082	1.45079	1.00311	2.7321	0.367158	0.713501	1	22.2937	3.1717	2.61321	1.21372	NA	1	2.2058	-0.629418	2.81885	-0.223289	0.823311	1
T_RS02990	STM2274	STMMW_RS11870	STMMW_RS11870	T_RS02990	STM2274	LT2	2377973-2379304	TY2	667752-669077	D23	2401640-2402965	STM2274	RLOC_00001909	T_RS02990	RLOC_00000530	STMMW_RS11870	RLOC_00002081	0.685421	-3.53173	4.02092	-0.878338	0.37976	1	1.11024	-1.83201	2.92059	-0.627275	0.530479	1	11.9549	2.97465	1.71731	1.73215	0.0832467	1
T_RS02995	STM2273	STMMW_RS11865	STMMW_RS11865	T_RS02995	STM2273	LT2	2376756-2377964	TY2	669092-670294	D23	2400423-2401625	STM2273	RLOC_00001908	T_RS02995	RLOC_00000531	STMMW_RS11865	RLOC_00002080	44.4758	1.44491	0.799967	1.80621	0.0708861	0.185572	24.7559	-0.903649	2.41438	-0.374277	NA	1	49.7175	0.97699	0.816626	1.19637	0.231551	0.496338
T_RS03000	gyrA	STMMW_RS11860	STMMW_RS11860	T_RS03000	STM2272	LT2	2373710-2376422	TY2	670704-673340	D23	2397377-2400013	STM2272	RLOC_00001907	T_RS03000	RLOC_00000533	STMMW_RS11860	RLOC_00002078	680.88	-0.252233	0.821124	-0.30718	0.758706	0.863644	406.491	-0.880989	0.712271	-1.23687	0.216134	0.41256	370.772	-1.08044	0.524058	-2.06168	0.0392385	0.167061
T_RS03005		NA		T_RS03005				TY2	673381-673569					T_RS03005	RLOC_00000534	NA	NA	NA	NA	NA	NA	NA	NA	NA	NA	NA	NA	NA	NA	438.184	-0.888961	0.444236	-2.0011	0.0453817	0.186113
T_RS03010		NA		T_RS03010				TY2	673526-673984					T_RS03010	RLOC_00000534	NA	NA	NA	NA	NA	NA	NA	NA	NA	NA	NA	NA	NA	NA	865.207	-0.506117	0.451283	-1.12151	0.262072	0.530745
T_RS03015	rcsC	STMMW_RS11855	STMMW_RS11855	T_RS03015	STM2271	LT2	2370746-2373608	TY2	674170-677016	D23	2394413-2397259	STM2271	RLOC_00001906	T_RS03015	RLOC_00000535	STMMW_RS11855	RLOC_00002077	96.4598	-0.834734	0.550355	-1.51672	0.129338	0.283385	73.0429	-1.60724	1.40215	-1.14627	0.251684	0.456635	99.7119	-1.76771	0.947921	-1.86483	0.0622055	0.229289
T_RS03020	rcsB	STMMW_RS11850	STMMW_RS11850	T_RS03020	STM2270	LT2	2369978-2370643	TY2	677119-677769	D23	2393660-2394310	STM2270	RLOC_00001905	T_RS03020	RLOC_00000536	STMMW_RS11850	RLOC_00002076	130.233	-0.301605	0.486263	-0.620251	0.535093	0.710867	146.624	0.133017	0.544453	0.244314	0.806988	0.902347	177.787	-2.41466	0.995478	-2.42562	0.0152821	0.0888361
T_RS03025	yojN	STMMW_RS11845	STMMW_RS11845	T_RS03025	STM2269	LT2	2367291-2369976	TY2	677786-680455	D23	2390974-2393643	STM2269	RLOC_00001904	T_RS03025	RLOC_00000537	STMMW_RS11845	RLOC_00002075	191.811	0.325807	0.786763	0.414111	0.678793	0.810615	172.555	0.492478	1.0669	0.461596	0.644371	0.799673	135.005	-0.839645	0.694763	-1.20854	0.226841	0.490604
T_RS03030	ompC	STMMW_RS11840	STMMW_RS11840	T_RS03030	STM2267	LT2	2365442-2366750	TY2	681183-682319	D23	2389109-2390245	STM2267	RLOC_00001902	T_RS03030	RLOC_00000539	STMMW_RS11840	RLOC_00002073	330.088	-1.21685	0.430004	-2.82986	0.0046569	0.0250612	310.283	0.213653	0.49938	0.427837	0.66877	0.817561	284.535	-0.712744	0.520148	-1.37027	0.170602	0.414293
T_RS03035	apbE	STMMW_RS11835	STMMW_RS11835	T_RS03035	STM2266	LT2	2364275-2365341	TY2	682434-683486	D23	2387942-2388994	STM2266	RLOC_00001901	T_RS03035	RLOC_00000540	STMMW_RS11835	RLOC_00002072	29.7229	-0.960078	1.09324	-0.878194	0.379839	0.573138	103.221	2.56811	0.729566	3.52005	0.000431467	0.00352948	46.6036	0.570337	1.16415	0.489915	0.624194	0.815856
T_RS03040	ada	STMMW_RS11830	STMMW_RS11830	T_RS03040	STM2265	LT2	2363133-2364246	TY2	683567-684628	D23	2386800-2387861	STM2265	RLOC_00001900	T_RS03040	RLOC_00000541	STMMW_RS11830	RLOC_00002071	107.235	-1.03619	0.668941	-1.54901	0.12138	0.271224	62.9798	-0.734879	1.43863	-0.51082	0.609477	0.774735	90.5219	-1.68381	0.694615	-2.4241	0.0153465	0.0889682
T_RS03045	alkB	STMMW_RS11825	STMMW_RS11825	T_RS03045	STM2264	LT2	2362480-2363222	TY2	684631-685281	D23	2386147-2386797	STM2264	RLOC_00001899	T_RS03045	RLOC_00000542	STMMW_RS11825	RLOC_00002070	40.5242	-0.00199471	0.73975	-0.00269647	0.997849	0.998715	45.9041	1.4837	1.23267	1.20364	0.228727	0.428319	36.7573	-1.72853	0.833936	-2.07274	0.0381969	0.163701
T_RS03050	yojI	STMMW_RS11820	STMMW_RS11820	T_RS03050	STM2263	LT2	2360761-2362417	TY2	685357-687000	D23	2384428-2386071	STM2263	RLOC_00001898	T_RS03050	RLOC_00000543	STMMW_RS11820	RLOC_00002069	206.032	0.765903	0.5786	1.32372	0.185597	0.36117	237.891	0.382133	0.644713	0.592718	0.55337	0.736258	314.566	-0.0546638	0.698539	-0.0782544	0.937626	0.96807
T_RS03055	eco	STMMW_RS11815	STMMW_RS11815	T_RS03055	STM2262	LT2	2360058-2360552	TY2	687209-687703	D23	2383725-2384219	STM2262	RLOC_00001897	T_RS03055	RLOC_00000544	STMMW_RS11815	RLOC_00002068	419.174	-0.830133	0.782141	-1.06136	0.288527	0.483964	485.257	-0.162398	0.773501	-0.209951	0.833706	0.914969	526.529	0.256338	0.567905	0.451374	0.65172	0.834214
T_RS03060	napF	STMMW_RS11810	STMMW_RS11810	T_RS03060	STM2261	LT2	2359153-2359660	TY2	688117-688608	D23	2382820-2383311	STM2261	RLOC_00001896	T_RS03060	RLOC_00000545	STMMW_RS11810	RLOC_00002067	143.658	-2.95222	0.887178	-3.32765	0.000875821	0.00683466	105.198	0.894522	1.20956	0.739543	0.459577	0.659605	260.586	0.923361	0.504928	1.8287	0.0674446	0.240285
T_RS03065	napD	STMMW_RS11805	STMMW_RS11805	T_RS03065	STM2260	LT2	2358900-2359176	TY2	688598-688861	D23	2382567-2382830	STM2260	RLOC_00001896	T_RS03065	RLOC_00000545	STMMW_RS11805	RLOC_00002067	41.8373	-3.23763	1.33646	-2.42254	0.0154125	0.0627381	21.8052	-0.899993	1.55858	-0.577443	0.56364	0.743897	110.404	1.64562	0.937192	1.7559	0.0791049	0.263012
T_RS03070	napA	STMMW_RS11800	STMMW_RS11800	T_RS03070	STM2259	LT2	2356417-2358914	TY2	688858-691344	D23	2380084-2382570	STM2259	RLOC_00001896	T_RS03070	RLOC_00000545	STMMW_RS11800	RLOC_00002067	472.572	-1.53393	0.746475	-2.0549	0.0398889	0.12322	300.36	-0.377948	0.637055	-0.593274	0.552998	0.736202	511.214	-0.284073	0.441928	-0.642804	0.520351	0.74467
T_RS03075	napG	STMMW_RS11795	STMMW_RS11795	T_RS03075	STM2258	LT2	2355715-2356425	TY2	691351-692046	D23	2379382-2380077	STM2258	RLOC_00001895	T_RS03075	RLOC_00000546	STMMW_RS11795	RLOC_00002066	155.857	-1.72514	0.815456	-2.11555	0.034383	0.11129	80.2619	-1.21393	1.23437	-0.983446	NA	1	137.622	-0.984611	1.01055	-0.974327	0.329894	0.595627
T_RS03080	napH	STMMW_RS11790	STMMW_RS11790	T_RS03080	STM2257	LT2	2354859-2355741	TY2	692033-692902	D23	2378526-2379395	STM2257	RLOC_00001895	T_RS03080	RLOC_00000546	STMMW_RS11790	RLOC_00002066	516.154	-2.15238	0.760372	-2.83069	0.00464478	0.0250612	320.267	-0.385247	0.851383	-0.452496	0.650912	0.805306	246.602	-1.48185	0.79505	-1.86385	0.062343	0.229301
T_RS03090	napC	STMMW_RS11780	STMMW_RS11780	T_RS03090	STM2255	LT2	2353682-2354293	TY2	693477-694079	D23	2377349-2377951	STM2255	RLOC_00001893	T_RS03090	RLOC_00000548	STMMW_RS11780	RLOC_00002064	274.523	-2.85258	1.27687	-2.23404	0.0254802	0.0901878	115.366	-1.82791	1.33046	-1.3739	0.169474	0.349699	276.701	-2.51929	0.614719	-4.09828	4.16e-05	0.00102112
T_RS03095	ccmA	STMMW_RS11775	STMMW_RS11775	T_RS03095	STM2254	LT2	2353044-2353681	TY2	694100-694717	D23	2376711-2377328	STM2254	RLOC_00001892	T_RS03095	RLOC_00000549	STMMW_RS11775	RLOC_00002063	117.143	-2.29443	1.26192	-1.8182	0.0690329	0.182348	89.1704	-0.620279	0.766631	-0.809098	0.418459	0.621362	145.169	-1.58622	0.759556	-2.08835	0.0367663	0.159858
T_RS03100	ccmB	STMMW_RS11770	STMMW_RS11770	T_RS03100	STM2253	LT2	2352388-2353063	TY2	694714-695373	D23	2376055-2376714	STM2253	RLOC_00001892	T_RS03100	RLOC_00000549	STMMW_RS11770	RLOC_00002063	4.31081	-2.38459	1.89327	-1.25951	0.207848	1	4.34994	-0.758773	1.84473	-0.411319	0.680839	0.82431	3.74584	-1.82848	1.95615	-0.934735	0.349925	1
T_RS03105	ccmC	STMMW_RS11765	STMMW_RS11765	T_RS03105	STM2252	LT2	2351599-2352356	TY2	695425-696162	D23	2375266-2376003	STM2252	RLOC_00001891	T_RS03105	RLOC_00000550	STMMW_RS11765	RLOC_00002062	19.1123	-2.21904	1.62331	-1.36699	0.17163	0.341939	27.9047	-0.364902	1.57987	-0.23097	0.817338	0.907885	27.7541	-0.578121	0.899959	-0.642386	0.520623	0.74467
T_RS03110	ccmD	STMMW_RS11760	STMMW_RS11760	T_RS03110	STM2251	LT2	2351390-2351614	TY2	696159-696371	D23	2375057-2375269	STM2251	RLOC_00001891	T_RS03110	RLOC_00000550	STMMW_RS11760	RLOC_00002062	2.77217	-4.20582	2.21458	-1.89915	0.0575446	1	3.38623	-1.08889	2.80487	-0.388214	0.697857	0.836999	11.1365	0.54327	1.2554	0.432747	0.665199	1
T_RS03115	ccmE	STMMW_RS11755	STMMW_RS11755	T_RS03115	STM2250	LT2	2350914-2351404	TY2	696368-696847	D23	2374581-2375060	STM2250	RLOC_00001891	T_RS03115	RLOC_00000550	STMMW_RS11755	RLOC_00002062	20.3322	-3.09164	1.28448	-2.40692	0.0160876	0.0649477	27.2481	-1.12517	1.10168	-1.02132	0.307104	0.518502	25.6041	-1.56308	1.17493	-1.33036	0.183399	0.432226
T_RS03120	ccmF	STMMW_RS11750	STMMW_RS11750	T_RS03120	STM2249	LT2	2348986-2350931	TY2	696844-698775	D23	2372653-2374584	STM2249	RLOC_00001891	T_RS03120	RLOC_00000550	STMMW_RS11750	RLOC_00002062	24.9873	-1.69481	1.00671	-1.68351	0.0922757	0.22553	24.5656	-0.944777	0.973584	-0.970411	0.331842	0.54213	36.4376	-0.456234	0.986403	-0.462523	0.643706	0.829356
T_RS03125	ccmG	STMMW_RS11745	STMMW_RS11745	T_RS03125	STM2248	LT2	2348432-2349000	TY2	698772-699329	D23	2372099-2372656	STM2248	RLOC_00001891	T_RS03125	RLOC_00000550	STMMW_RS11745	RLOC_00002062	76.7332	-2.70794	0.814624	-3.32416	0.000886856	0.00689743	100.376	-0.889836	1.28037	-0.694985	0.487065	0.682287	96.5314	-1.6492	0.968238	-1.7033	0.0885117	0.281283
T_RS03130	ccmH	STMMW_RS11740	STMMW_RS11740	T_RS03130	STM2247	LT2	2347392-2348446	TY2	699326-700369	D23	2371059-2372102	STM2247	RLOC_00001891	T_RS03130	RLOC_00000550	STMMW_RS11740	RLOC_00002062	82.2615	-2.4711	0.911018	-2.71246	0.00667866	0.0332362	89.9363	-1.75606	0.61968	-2.83382	0.00459957	0.0242049	52.8563	-2.38028	0.944104	-2.52121	0.0116952	0.0730695
T_RS03135	narP	STMMW_RS11735	STMMW_RS11735	T_RS03135	STM2246	LT2	2346688-2347348	TY2	700413-701060	D23	2370368-2371015	STM2246	RLOC_00001890	T_RS03135	RLOC_00000551	STMMW_RS11735	RLOC_00002061	197.414	-0.341068	0.552917	-0.616852	0.537333	0.712099	373.567	-0.594234	1.41503	-0.419944	0.674526	0.821505	131.017	-1.84707	0.67178	-2.74951	0.00596843	0.0464408
T_RS03140	STM2245	STMMW_RS11730	STMMW_RS11730	T_RS03140	STM2245	LT2	2345408-2345977	TY2	701888-702352	D23	2369075-2369638	STM2245	RLOC_00001889	T_RS03140	RLOC_00000553	STMMW_RS11730	RLOC_00002059	29.8043	2.19762	1.24978	1.75841	0.078678	0.199485	39.397	3.08962	0.841514	3.6715	0.000241134	0.00215146	87.3324	2.04991	0.700956	2.92445	0.00345069	0.0318945
T_RS03145	STM2244	STMMW_RS11725	STMMW_RS11725	T_RS03145	STM2244	LT2	2345007-2345216	TY2	702544-702747	D23	2368680-2368883	STM2244	RLOC_00001888	T_RS03145	RLOC_00000554	STMMW_RS11725	RLOC_00002058	20.7952	-0.808057	0.931307	-0.867659	0.385581	0.579062	29.226	-1.89914	1.51803	-1.25106	0.210913	0.40695	30.0966	-0.419291	1.51982	-0.275882	NA	1
T_RS03150	STM2243	STMMW_RS11720	STMMW_RS11720	T_RS03150	STM2243	LT2	2343919-2344717	TY2	703050-703841	D23	2367586-2368377	STM2243	RLOC_00001887	T_RS03150	RLOC_00000555	STMMW_RS11720	RLOC_00002057	92.6296	0.771098	0.617671	1.2484	0.211886	0.394996	222.105	2.07592	0.600314	3.45805	0.000544097	0.00431414	116.441	-0.662417	0.657858	-1.00693	0.313968	0.580147
T_RS03160	sspH2	STMMW_RS11710	STMMW_RS11710	T_RS03160	STM2241	LT2	2340884-2343255	TY2	704510-706876	D23	2364551-2366917	STM2241	RLOC_00001885	T_RS03160	RLOC_00000557	STMMW_RS11710	RLOC_00002055	352.174	1.70167	0.694955	2.44861	0.0143409	0.0596769	564.82	2.35511	0.314133	7.49719	6.52e-14	3.64e-12	208.61	0.0587778	0.536959	0.109464	0.912834	0.954734
T_RS03165	STM2229	STMMW_RS11640	STMMW_RS11640	T_RS03165	STM2229	LT2	2330748-2330821	TY2	707497-707573	D23	2354410-2354486	id-STM2229	RLOC_00001873	id-T_RS03165	RLOC_00000560	id-STMMW_RS11640	RLOC_00002041	47.4228	-2.70001	0.713964	-3.78171	0.000155753	0.00172676	25.4795	-2.57375	1.37493	-1.87192	0.0612176	0.170296	35.8699	-0.220686	0.813994	-0.271115	0.786303	0.90309
T_RS03170	yejM	STMMW_RS11635	STMMW_RS11635	T_RS03170	STM2228	LT2	2328901-2330679	TY2	707647-709407	D23	2352576-2354336	STM2228	RLOC_00001872	T_RS03170	RLOC_00000561	STMMW_RS11635	RLOC_00002040	475.224	-1.83912	0.405271	-4.538	5.68e-06	0.000110012	281.367	-1.38421	1.49004	-0.928975	0.352902	0.559214	353.846	-1.53312	0.625624	-2.45054	0.0142641	0.0849016
T_RS03175	yejL	STMMW_RS11630	STMMW_RS11630	T_RS03175	STM2227	LT2	2328647-2328887	TY2	709439-709666	D23	2352317-2352544	STM2227	RLOC_00001871	T_RS03175	RLOC_00000562	STMMW_RS11630	RLOC_00002039	262.191	-0.736659	0.604712	-1.2182	0.223149	0.410024	210.327	-1.21244	0.394632	-3.07233	0.00212395	0.0131941	173.142	-1.27852	0.635937	-2.01045	0.0443837	0.183255
T_RS03180	yejK	STMMW_RS11625	STMMW_RS11625	T_RS03180	STM2226	LT2	2327473-2328494	TY2	709846-710853	D23	2351130-2352137	STM2226	RLOC_00001870	T_RS03180	RLOC_00000563	STMMW_RS11625	RLOC_00002038	24.2988	1.80861	0.991913	1.82336	0.0682488	0.180587	6.39114	-0.510892	1.3844	-0.369034	0.712102	0.845315	21.5963	-0.748275	1.39382	-0.536852	0.59137	0.792897
T_RS03185	STM2225	STMMW_RS11620	STMMW_RS11620	T_RS03185	STM2225	LT2	2326825-2327451	TY2	710881-711501	D23	2350482-2351102	STM2225	RLOC_00001869	T_RS03185	RLOC_00000564	STMMW_RS11620	RLOC_00002037	82.1862	-0.32047	0.54712	-0.585739	0.558051	0.726008	74.2998	-0.0800408	1.48844	-0.0537751	NA	1	93.13	-0.101243	1.11855	-0.0905128	0.92788	0.961736
T_RS03190	rplY	STMMW_RS11615	STMMW_RS11615	T_RS03190	STM2224	LT2	2326421-2326716	TY2	711610-711894	D23	2350089-2350373	STM2224	RLOC_00001868	T_RS03190	RLOC_00000565	STMMW_RS11615	RLOC_00002036	411.324	2.53084	0.658289	3.84457	0.000120763	0.0014172	254.194	2.00386	0.512885	3.90704	9.34e-05	0.000946018	234.063	1.79982	0.621758	2.89472	0.00379491	0.0344779
T_RS03195	yejH	STMMW_RS11610	STMMW_RS11610	T_RS03195	STM2223	LT2	2324547-2326307	TY2	712019-713779	D23	2348204-2349964	STM2223	RLOC_00001867	T_RS03195	RLOC_00000566	STMMW_RS11610	RLOC_00002035	144.601	0.267978	0.722328	0.370992	0.710643	0.835454	142.439	0.873169	1.03048	0.847344	0.396804	0.604646	71.4078	-0.776269	0.8175	-0.949564	0.342334	0.608292
T_RS03200	rsuA	STMMW_RS11605	STMMW_RS11605	T_RS03200	STM2222	LT2	2323700-2324412	TY2	713931-714626	D23	2347357-2348052	STM2222	RLOC_00001866	T_RS03200	RLOC_00000567	STMMW_RS11605	RLOC_00002034	9.14131	0.937774	1.19966	0.781699	0.434392	0.625871	3.38373	-3.7854	2.49041	-1.51999	0.128513	0.289945	24.6535	1.45973	0.909918	1.60424	0.108662	0.317346
T_RS03205	bcr	STMMW_RS11600	STMMW_RS11600	T_RS03205	STM2221	LT2	2322482-2323684	TY2	714654-715844	D23	2346139-2347329	STM2221	RLOC_00001865	T_RS03205	RLOC_00000568	STMMW_RS11600	RLOC_00002033	52.7798	0.345973	1.03863	0.333106	0.739054	0.850428	66.2835	-0.197455	0.675219	-0.292431	0.769957	0.880591	47.7073	0.187714	1.09412	0.171567	0.863778	0.934614
T_RS03215	yejG	STMMW_RS11590	STMMW_RS11590	T_RS03215	STM2220	LT2	2321747-2322104	TY2	716235-716579	D23	2345404-2345748	STM2220	RLOC_00001864	T_RS03215	RLOC_00000570	STMMW_RS11590	RLOC_00002032	434.41	3.6395	0.462634	7.86691	3.64e-15	5.08e-13	641.783	2.92846	0.362382	8.08113	6.42e-16	4.82e-14	262.069	1.43777	0.479264	2.99995	0.00270022	0.0267573
T_RS03220	yejF	STMMW_RS11585	STMMW_RS11585	T_RS03220	STM2219	LT2	2320141-2321743	TY2	716583-718172	D23	2343811-2345400	STM2219	RLOC_00001863	T_RS03220	RLOC_00000571	STMMW_RS11585	RLOC_00002031	312.734	2.83063	0.478118	5.92036	3.21e-09	1.63e-07	391.29	2.60387	0.492536	5.28665	1.25e-07	2.77e-06	369.824	1.9461	0.436783	4.45554	8.37e-06	0.000302179
T_RS03225	yejE	STMMW_RS11580	STMMW_RS11580	T_RS03225	STM2218	LT2	2319116-2320152	TY2	718174-719199	D23	2342784-2343809	STM2218	RLOC_00001862	T_RS03225	RLOC_00000572	STMMW_RS11580	RLOC_00002030	339.807	1.25754	0.427253	2.94331	0.0032472	0.0188142	293.225	1.17924	0.588423	2.00407	0.0450625	0.138096	391.651	0.388251	0.483817	0.802475	0.422279	0.675505
T_RS03230	yejB	STMMW_RS11575	STMMW_RS11575	T_RS03230	STM2217	LT2	2318014-2319127	TY2	719199-720293	D23	2341690-2342784	STM2217	RLOC_00001862	T_RS03230	RLOC_00000572	STMMW_RS11575	RLOC_00002030	72.4574	-0.141515	1.02944	-0.137467	0.890661	0.940553	129.207	0.552903	1.03417	0.534633	0.592904	0.764685	164.82	-0.132089	0.550746	-0.239837	0.810457	0.915723
T_RS03235	yejA	STMMW_RS11570	STMMW_RS11570	T_RS03235	STM2216	LT2	2316201-2318023	TY2	720303-722108	D23	2339875-2341680	STM2216	RLOC_00001861	T_RS03235	RLOC_00000573	STMMW_RS11570	RLOC_00002029	13.2611	-0.329945	1.2282	-0.268642	0.788205	0.879343	30.7199	1.13668	1.38673	0.819681	0.412398	0.61852	44.4958	0.786426	0.849545	0.925703	0.3546	0.619243
T_RS03240	rtn	STMMW_RS11565	STMMW_RS11565	T_RS03240	STM2215	LT2	2314547-2316111	TY2	722215-723771	D23	2338212-2339768	STM2215	RLOC_00001860	T_RS03240	RLOC_00000574	STMMW_RS11565	RLOC_00002028	137.771	0.00410639	0.494226	0.00830873	0.993371	0.995097	136.744	-0.194582	0.507479	-0.383428	0.701402	0.838062	136.644	-1.3479	0.946437	-1.42419	0.154392	0.394305
T_RS03245	spr	STMMW_RS11560	STMMW_RS11560	T_RS03245	STM2214	LT2	2313640-2314229	TY2	724097-724669	D23	2337314-2337886	STM2214	RLOC_00001859	T_RS03245	RLOC_00000576	STMMW_RS11560	RLOC_00002026	1053.01	-1.71991	0.480915	-3.57634	0.000348444	0.00329985	1719.8	-1.92863	0.448881	-4.29653	1.73e-05	0.000216473	726.772	-2.58943	0.539817	-4.79687	1.61e-06	7.72e-05
T_RS03250	yeiU	STMMW_RS11555	STMMW_RS11555	T_RS03250	STM2213	LT2	2312516-2313243	TY2	725083-725802	D23	2336181-2336900	STM2213	RLOC_00001858	T_RS03250	RLOC_00000578	STMMW_RS11555	RLOC_00002024	266.58	-0.0165238	0.638092	-0.0258957	0.979341	0.989424	116.134	-0.464671	0.85254	-0.545044	0.585723	0.758551	134.752	-2.59827	0.590367	-4.4011	1.08e-05	0.000364218
T_RS03255	yeiR	STMMW_RS11550	STMMW_RS11550	T_RS03255	STM2212	LT2	2311497-2312494	TY2	725832-726818	D23	2335165-2336151	STM2212	RLOC_00001857	T_RS03255	RLOC_00000579	STMMW_RS11550	RLOC_00002023	181.178	-1.95068	0.567461	-3.43755	0.000587004	0.00496745	246.265	-0.0690655	1.17621	-0.0587188	0.953176	0.977065	137.077	-2.9052	0.755468	-3.84556	0.000120278	0.00235917
T_RS03260	yeiP	STMMW_RS11545	STMMW_RS11545	T_RS03260	STM2211	LT2	2310492-2311295	TY2	727031-727603	D23	2334380-2334952	STM2211	STM2210	T_RS03260	RLOC_00000580	STMMW_RS11545	RLOC_00002022	759.501	0.740113	0.471507	1.56968	0.116491	0.26246	766.82	0.642449	0.330859	1.94176	0.0521662	0.15332	740.261	0.449839	0.537685	0.836622	0.402805	0.660898
T_RS03265		STMMW_RS11540	STMMW_RS11540	T_RS03265				TY2	727928-728182	D23	2333802-2334056			T_RS03265	RLOC_00000582	STMMW_RS11540	RLOC_00002021	90.7195	0.150704	0.520062	0.289782	0.771983	0.872255	NA	NA	NA	NA	NA	NA	102.235	0.175542	0.535781	0.327637	0.743186	0.882094
T_RS03270	STM2209	STMMW_RS11535	STMMW_RS11535	T_RS03270	STM2209	LT2	2309635-2309757	TY2	728597-728719	D23	2333292-2333414	STM2209	RLOC_00001855	T_RS03270	RLOC_00000583	STMMW_RS11535	RLOC_00002020	17.1962	-1.77777	1.30165	-1.36578	0.172007	0.342529	10.0295	0.921456	1.75239	0.525827	0.599008	0.768002	27.5091	-0.982205	1.07186	-0.916359	0.359479	0.623799
T_RS03275	STM2208	STMMW_RS11530	STMMW_RS11530	T_RS03275	STM2208	LT2	2308968-2309645	TY2	728721-729386	D23	2332625-2333290	STM2208	RLOC_00001854	T_RS03275	RLOC_00000584	STMMW_RS11530	RLOC_00002019	113.284	-0.611122	1.28405	-0.475935	0.634121	0.781237	68.7984	0.752696	0.918795	0.819221	0.412661	0.61852	61.2042	-0.427278	0.633959	-0.673984	0.500322	0.734115
T_RS03280	setB	STMMW_RS11525	STMMW_RS11525	T_RS03280	STM2207	LT2	2307722-2308903	TY2	729451-730632	D23	2331379-2332560	STM2207	RLOC_00001853	T_RS03280	RLOC_00000585	STMMW_RS11525	RLOC_00002018	16.3586	-1.24133	1.37156	-0.90505	0.365439	0.558635	18.7039	1.10529	2.55345	0.432861	NA	1	64.0347	0.764341	0.942702	0.810798	NA	1
T_RS03285	fruF	STMMW_RS11520	STMMW_RS11520	T_RS03285	STM2206	LT2	2306223-2307368	TY2	731002-732132	D23	2329880-2331010	STM2206	RLOC_00001852	T_RS03285	RLOC_00000586	STMMW_RS11520	RLOC_00002017	31.552	1.11403	1.63723	0.680437	NA	1	26.5225	3.31977	1.77866	1.86645	0.0619784	0.171834	41.3565	-0.449079	1.00253	-0.447947	0.654192	0.835606
T_RS03290	fruK	STMMW_RS11515	STMMW_RS11515	T_RS03290	STM2205	LT2	2305285-2306234	TY2	732132-733070	D23	2328942-2329880	STM2205	RLOC_00001852	T_RS03290	RLOC_00000586	STMMW_RS11515	RLOC_00002017	20.9426	2.60344	1.33805	1.94569	0.0516922	0.148539	56.1661	5.93765	1.26008	4.71212	2.45e-06	3.81e-05	32.8409	-0.27002	1.39356	-0.193763	NA	1
T_RS03295	fruA	STMMW_RS11510	STMMW_RS11510	T_RS03295	STM2204	LT2	2303580-2305281	TY2	733087-734775	D23	2327237-2328925	STM2204	RLOC_00001851	T_RS03295	RLOC_00000587	STMMW_RS11510	RLOC_00002016	57.3296	1.93851	0.983539	1.97096	0.0487286	0.142871	29.5057	1.48617	1.12412	1.32208	0.186141	0.370577	65.7369	-1.05388	0.95859	-1.0994	NA	1
T_RS03300	nfo	STMMW_RS11505	STMMW_RS11505	T_RS03300	STM2203	LT2	2302588-2303515	TY2	734840-735697	D23	2326315-2327172	STM2203	RLOC_00001850	T_RS03300	RLOC_00000588	STMMW_RS11505	RLOC_00002015	11.9653	2.05216	1.49515	1.37255	0.169892	0.340219	10.3145	0.32461	1.7124	0.189564	0.849651	0.923075	4.43053	-1.48609	1.8998	-0.782235	0.434076	1
T_RS03305	yeiH	STMMW_RS11500	STMMW_RS11500	T_RS03305	STM2202	LT2	2301518-2302579	TY2	735776-736825	D23	2325187-2326236	STM2202	RLOC_00001849	T_RS03305	RLOC_00000589	STMMW_RS11500	RLOC_00002014	56.251	-4.50248	0.965317	-4.66425	3.1e-06	6.71e-05	30.703	-3.45757	2.03577	-1.69841	0.0894305	0.223495	28.8113	-6.08012	1.10848	-5.48511	4.13e-08	4e-06
T_RS03310	yeiE	STMMW_RS11495	STMMW_RS11495	T_RS03310	STM2201	LT2	2300546-2301422	TY2	736946-737809	D23	2324203-2325066	STM2201	RLOC_00001848	T_RS03310	RLOC_00000590	STMMW_RS11495	RLOC_00002013	95.7285	0.302011	0.546109	0.553024	0.580247	0.742347	139.688	0.822628	1.3329	0.617172	0.537121	0.723297	50.0052	-1.0799	1.23453	-0.87475	NA	1
T_RS03315	lysP	STMMW_RS11490	STMMW_RS11490	T_RS03315	STM2200	LT2	2298887-2300373	TY2	737999-739468	D23	2322544-2324013	STM2200	RLOC_00001847	T_RS03315	RLOC_00000591	STMMW_RS11490	RLOC_00002012	92.0566	-0.429171	0.712563	-0.602291	0.54698	0.718915	64.5463	-1.2946	1.27266	-1.01724	0.30904	0.520442	105.576	-0.157978	0.713591	-0.221384	0.824793	0.920549
T_RS03320	cirA	STMMW_RS11485	STMMW_RS11485	T_RS03320	STM2199	LT2	2296550-2298554	TY2	739814-741805	D23	2320208-2322199	STM2199	RLOC_00001846	T_RS03320	RLOC_00000593	STMMW_RS11485	RLOC_00002010	168.775	2.58864	0.590146	4.38643	1.15e-05	0.000197554	108.077	2.46877	0.746587	3.30674	0.00094389	0.0068049	97.2942	0.914748	0.88813	1.02997	0.303024	0.569807
T_RS03335	STM2197	STMMW_RS11475	STMMW_RS11475	T_RS03335	STM2197	LT2	2294259-2295151	TY2	743204-744091	D23	2317922-2318809	STM2197	RLOC_00001844	T_RS03335	RLOC_00000596	STMMW_RS11475	RLOC_00002008	5.95736	1.94469	1.87329	1.03811	0.299218	1	1.61457	-5.17902	3.6786	-1.40788	0.159167	1	31.7566	2.75552	1.3859	1.98825	0.0467839	0.189673
T_RS03340	STM2196	STMMW_RS11470	STMMW_RS11470	T_RS03340	STM2196	LT2	2292680-2294053	TY2	744308-745675	D23	2316338-2317705	STM2196	RLOC_00001843	T_RS03340	RLOC_00000597	STMMW_RS11470	RLOC_00002007	54.4611	0.960871	1.34346	0.715222	0.474472	0.660908	60.0567	2.11446	1.29146	1.63726	0.101575	0.245098	103.727	0.640655	0.976979	0.655751	0.511984	0.740518
T_RS03345	STM2195	STMMW_RS11465	STMMW_RS11465	T_RS03345	STM2195	LT2	2292286-2292681	TY2	745680-746069	D23	2315944-2316333	STM2195	RLOC_00001842	T_RS03345	RLOC_00000598	STMMW_RS11465	RLOC_00002006	39.8424	-0.401853	1.31168	-0.306364	0.759328	0.864056	35.3181	-0.794117	0.98881	-0.803104	0.421914	0.623588	19.9901	-1.68809	1.57374	-1.07266	NA	1
T_RS03350	yeiG	STMMW_RS11460	STMMW_RS11460	T_RS03350	STM2194	LT2	2291440-2292297	TY2	746058-746915	D23	2315098-2315955	STM2194	RLOC_00001841	T_RS03350	RLOC_00000599	STMMW_RS11460	RLOC_00002005	94.5051	0.430137	0.586675	0.733177	0.46345	0.652253	392.97	1.55767	0.635884	2.44962	0.0143008	0.0578441	79.9944	-0.514763	1.00162	-0.513933	0.607299	0.804331
T_RS03355	folE	STMMW_RS11455	STMMW_RS11455	T_RS03355	STM2193	LT2	2290442-2291126	TY2	747245-747913	D23	2314100-2314768	STM2193	RLOC_00001840	T_RS03355	RLOC_00000600	STMMW_RS11455	RLOC_00002004	14.5812	-0.725501	1.37778	-0.526573	0.59849	0.755172	12.3944	0.222233	1.75919	0.126327	0.899473	0.951471	16.7338	-0.751239	1.1639	-0.645451	0.518635	1
T_RS03360	yeiB	STMMW_RS11450	STMMW_RS11450	T_RS03360	STM2192	LT2	2289285-2290436	TY2	747928-749070	D23	2312943-2314085	STM2192	RLOC_00001839	T_RS03360	RLOC_00000601	STMMW_RS11450	RLOC_00002003	84.6388	0.0133421	0.973155	0.0137101	0.989061	0.993834	72.8119	0.0463028	1.24933	0.0370621	0.970436	0.987092	127.149	-0.254051	1.02535	-0.247771	0.804311	0.9144
T_RS03365	galS	STMMW_RS11445	STMMW_RS11445	T_RS03365	STM2191	LT2	2288113-2289224	TY2	749220-750242	D23	2311771-2312793	STM2191	RLOC_00001838	T_RS03365	RLOC_00000602	STMMW_RS11445	RLOC_00002002	11.7795	-1.21175	1.38182	-0.876928	0.380526	0.573524	15.3397	-0.370435	1.86576	-0.198544	0.84262	0.919404	17.2023	-0.0945934	1.11802	-0.0846077	0.932573	1
T_RS03370	mglB	STMMW_RS11440	STMMW_RS11440	T_RS03370	STM2190	LT2	2286616-2287675	TY2	750741-751739	D23	2310274-2311272	STM2190	RLOC_00001837	T_RS03370	RLOC_00000603	STMMW_RS11440	RLOC_00002001	84.6693	0.620099	1.01596	0.610357	0.541626	0.715193	76.2649	-1.21205	0.835777	-1.45021	0.147	0.317769	96.6538	-1.57097	0.909084	-1.72808	0.0839747	0.272611
T_RS03375	mglA	STMMW_RS11435	STMMW_RS11435	T_RS03375	STM2189	LT2	2284962-2286494	TY2	751873-753391	D23	2308620-2310140	STM2189	RLOC_00001836	T_RS03375	RLOC_00000604	STMMW_RS11435	RLOC_00002000	35.8667	-0.107406	1.64289	-0.065376	0.947875	0.973413	72.4095	-1.00289	1.04132	-0.963101	0.335497	0.544573	104.629	-1.20953	1.06713	-1.13344	0.257028	0.524017
T_RS03380	mglC	STMMW_RS11430	STMMW_RS11430	T_RS03380	STM2188	LT2	2283936-2284958	TY2	753407-754417	D23	2307594-2308604	STM2188	RLOC_00001835	T_RS03380	RLOC_00000605	STMMW_RS11430	RLOC_00001999	88.8271	0.959108	1.04034	0.92192	0.35657	0.550637	42.2086	-3.89788	1.79224	-2.17486	0.0296406	0.10053	89.4952	-1.19584	0.76151	-1.57036	0.116332	0.329581
T_RS03385	yeiA	STMMW_RS11425	STMMW_RS11425	T_RS03385	STM2187	LT2	2282612-2283861	TY2	754492-755633	D23	2306284-2307519	STM2187	RLOC_00001834	T_RS03385	RLOC_00000606	STMMW_RS11425	RLOC_00001998	45.9555	1.89289	0.951096	1.99022	0.0465668	0.137806	9.65917	-7.04955	1.75482	-4.01724	5.89e-05	0.000614264	25.8458	0.199855	1.14392	0.174711	0.861306	0.934303
T_RS03390	STM2186	STMMW_RS11420	STMMW_RS11420	T_RS03390	STM2186	LT2	2281379-2282632	TY2	755720-756961	D23	2305049-2306290	STM2186	RLOC_00001834	T_RS03390	RLOC_00000607	STMMW_RS11420	RLOC_00001998	59.1325	0.913523	0.831964	1.09803	0.272191	0.467365	30.8061	-1.51955	2.27538	-0.667825	0.504246	0.698303	36.2029	0.597531	1.55673	0.383836	0.7011	0.864156
T_RS03395	b2145	STMMW_RS11415	STMMW_RS11415	T_RS03395	STM2185	LT2	2280921-2281186	TY2	757166-757411	D23	2304599-2304844	STM2185	RLOC_00001833	T_RS03395	RLOC_00000608	STMMW_RS11415	RLOC_00001997	31.0039	-0.325089	1.2834	-0.253303	0.800034	0.884352	13.753	-8.27939	1.77632	-4.66098	3.15e-06	4.81e-05	19.5101	-1.11752	1.68087	-0.66485	NA	1
T_RS03400	sanA	STMMW_RS11410	STMMW_RS11410	T_RS03400	STM2184	LT2	2280206-2280944	TY2	757408-758127	D23	2303883-2304602	STM2184	RLOC_00001833	T_RS03400	RLOC_00000608	STMMW_RS11410	RLOC_00001997	186.702	0.477716	0.518339	0.921629	0.356722	0.550637	168.709	0.115858	1.19634	0.0968433	0.922851	0.96173	122.679	-0.102563	0.967569	-0.106001	0.915582	0.955769
T_RS03405	cdd	STMMW_RS11405	STMMW_RS11405	T_RS03405	STM2183	LT2	2279153-2280048	TY2	758304-759188	D23	2302822-2303706	STM2183	RLOC_00001832	T_RS03405	RLOC_00000609	STMMW_RS11405	RLOC_00001996	18.0504	1.541	1.56651	0.983711	0.325258	0.522497	25.7722	2.5547	2.03026	1.25831	0.208278	0.403375	28.5694	1.92762	1.54388	1.24856	NA	1
T_RS03410	yohK	STMMW_RS11400	STMMW_RS11400	T_RS03410	STM2182	LT2	2278301-2279010	TY2	759342-760037	D23	2301973-2302668	STM2182	RLOC_00001831	T_RS03410	RLOC_00000610	STMMW_RS11400	RLOC_00001995	10.4873	-0.644863	1.43204	-0.450311	0.652486	0.79442	5.66311	0.580025	2.82974	0.204975	NA	1	9.93235	-0.648535	1.55415	-0.417292	0.676465	1
T_RS03415	yohJ	STMMW_RS11395	STMMW_RS11395	T_RS03415	STM2181	LT2	2277907-2278318	TY2	760034-760432	D23	2301578-2301976	STM2181	RLOC_00001831	T_RS03415	RLOC_00000610	STMMW_RS11395	RLOC_00001995	92.2206	-1.84026	1.19174	-1.54419	0.122543	0.273425	95.9166	0.944247	1.18599	0.796167	0.425935	0.628751	161.913	1.48802	0.724033	2.05518	0.0398616	0.168837
T_RS03420	STM2180	STMMW_RS11390	STMMW_RS11390	T_RS03420	STM2180	LT2	2276873-2277788	TY2	760564-761472	D23	2300538-2301446	STM2180	RLOC_00001830	T_RS03420	RLOC_00000611	STMMW_RS11390	RLOC_00001994	57.4208	0.34599	0.669236	0.516993	0.605161	0.759663	75.9168	0.29615	0.758158	0.390618	0.69608	0.836146	13.6549	-2.13519	1.5028	-1.42081	0.155373	1
T_RS03425	STM2179	STMMW_RS11385	STMMW_RS11385	T_RS03425	STM2179	LT2	2275396-2276760	TY2	761598-762956	D23	2299054-2300412	STM2179	RLOC_00001829	T_RS03425	RLOC_00000612	STMMW_RS11385	RLOC_00001993	4.92772	1.60134	1.54911	1.03372	0.301267	1	5.31078	2.29998	2.79726	0.822225	0.410949	0.618219	20.3412	1.36798	1.40521	0.973504	0.330303	1
T_RS03430	STM2178	STMMW_RS11380	STMMW_RS11380	T_RS03430	STM2178	LT2	2274347-2275391	TY2	762968-764005	D23	2298005-2299042	STM2178	RLOC_00001828	T_RS03430	RLOC_00000613	STMMW_RS11380	RLOC_00001992	13.2993	2.26171	1.34915	1.67639	0.0936621	0.2273	39.6441	3.98728	1.34989	2.95377	0.00313915	0.0180863	25.5272	0.697816	1.63713	0.426243	NA	1
T_RS03435	STM2177	STMMW_RS11375	STMMW_RS11375	T_RS03435	STM2177	LT2	2273630-2274336	TY2	764021-764722	D23	2297288-2297989	STM2177	RLOC_00001827	T_RS03435	RLOC_00000614	STMMW_RS11375	RLOC_00001991	8.79918	-1.54691	1.52758	-1.01266	0.311224	0.50749	54.199	3.53658	1.10456	3.2018	0.00136573	0.00911446	61.0441	2.51072	0.84588	2.96817	0.00299578	0.028922
T_RS03440	STM2176	STMMW_RS11370	STMMW_RS11370	T_RS03440	STM2176	LT2	2272977-2273628	TY2	764731-765375	D23	2296635-2297279	STM2176	RLOC_00001826	T_RS03440	RLOC_00000615	STMMW_RS11370	RLOC_00001990	12.0341	2.71478	1.50035	1.80943	0.0703845	0.184754	47.5689	5.38756	1.60792	3.35065	0.000806235	0.00597945	44.6355	2.55976	0.993061	2.57764	0.00994762	0.0659204
T_RS03445	STM2175	STMMW_RS11365	STMMW_RS11365	T_RS03445	STM2175	LT2	2271769-2272969	TY2	765390-766583	D23	2295427-2296620	STM2175	RLOC_00001825	T_RS03445	RLOC_00000616	STMMW_RS11365	RLOC_00001989	33.3733	1.3651	0.726026	1.88024	0.0600752	0.16535	20.0528	0.524255	1.4585	0.359447	NA	1	75.5725	0.841137	0.983395	0.85534	0.392363	0.650308
T_RS03450	yohI	STMMW_RS11360	STMMW_RS11360	T_RS03450	STM2174	LT2	2270722-2271672	TY2	766692-767630	D23	2294380-2295318	STM2174	RLOC_00001824	T_RS03450	RLOC_00000617	STMMW_RS11360	RLOC_00001988	147.163	1.35495	0.607295	2.23113	0.0256725	0.0907291	162.694	1.48059	1.16518	1.2707	0.203837	0.396632	70.6347	-1.67812	1.3352	-1.25683	NA	1
T_RS03455	yohG	STMMW_RS11355	STMMW_RS11355	T_RS03455	STM2172	LT2	2268827-2270275	TY2	768089-769525	D23	2292485-2293921	STM2172	RLOC_00001822	T_RS03455	RLOC_00000619	STMMW_RS11355	RLOC_00001986	1.50086	2.76405	3.67799	0.751511	0.452345	1	0.546571	1.57348	3.72148	0.42281	0.672434	1	7.38829	0.868668	1.39088	0.624545	0.532269	1
T_RS03460	yohF	STMMW_RS11350	STMMW_RS11350	T_RS03460	STM2171	LT2	2268000-2268768	TY2	769591-770352	D23	2291658-2292419	STM2171	RLOC_00001821	T_RS03460	RLOC_00000620	STMMW_RS11350	RLOC_00001985	5.33079	-0.247856	1.75172	-0.141492	0.887481	1	11.5958	1.40296	1.36882	1.02494	0.305392	0.517039	19.2193	1.92656	1.2162	1.58408	0.113176	1
T_RS03465	yohD	STMMW_RS11345	STMMW_RS11345	T_RS03465	STM2170	LT2	2267347-2267951	TY2	770400-770996	D23	2291013-2291609	STM2170	RLOC_00001820	T_RS03465	RLOC_00000621	STMMW_RS11345	RLOC_00001984	132.613	-0.277799	0.813755	-0.341379	0.732819	0.846845	46.6102	-1.31984	1.66424	-0.793058	NA	1	47.185	-0.355391	0.915584	-0.388158	0.697899	0.862597
T_RS03470	yohC	STMMW_RS11340	STMMW_RS11340	T_RS03470	STM2169	LT2	2266636-2267234	TY2	771128-771715	D23	2290294-2290881	STM2169	RLOC_00001819	T_RS03470	RLOC_00000622	STMMW_RS11340	RLOC_00001983	30.1388	1.40868	0.896437	1.57142	0.116085	0.261802	30.0939	-0.116226	1.11427	-0.104307	0.916925	0.958214	41.2425	0.377447	0.812771	0.464396	0.642364	0.828702
T_RS03475	pbpG	STMMW_RS11335	STMMW_RS11335	T_RS03475	STM2168	LT2	2265523-2266483	TY2	771881-772828	D23	2289181-2290128	STM2168	RLOC_00001818	T_RS03475	RLOC_00000623	STMMW_RS11335	RLOC_00001983	83.4393	-2.42017	1.18852	-2.03629	0.0417214	0.127261	83.4892	-1.34427	1.34453	-0.999811	0.317402	0.529559	39.0312	-0.259974	0.973693	-0.266998	0.789471	0.905013
T_RS03480	dld	STMMW_RS11330	STMMW_RS11330	T_RS03480	STM2167	LT2	2263723-2265465	TY2	772887-774617	D23	2287393-2289123	STM2167	RLOC_00001817	T_RS03480	RLOC_00000624	STMMW_RS11330	RLOC_00001982	114.136	1.33691	0.623563	2.14398	0.0320342	0.105984	33.5314	-0.38744	1.04221	-0.371747	0.710081	0.844614	155.814	2.08664	0.514596	4.05491	5.02e-05	0.00117418
T_RS03485	bglX	STMMW_RS11325	STMMW_RS11325	T_RS03485	STM2166	LT2	2261171-2263480	TY2	774884-777181	D23	2284829-2287126	STM2166	RLOC_00001816	T_RS03485	RLOC_00000625	STMMW_RS11325	RLOC_00001981	31.9146	-1.17718	1.13644	-1.03585	0.300274	0.495478	30.6821	-0.680847	1.73534	-0.392343	NA	1	53.2314	0.157719	0.718458	0.219524	0.826242	0.920664
T_RS03490	yehZ	STMMW_RS11320	STMMW_RS11320	T_RS03490	STM2165	LT2	2260073-2261002	TY2	777363-778280	D23	2283731-2284648	STM2165	RLOC_00001815	T_RS03490	RLOC_00000626	STMMW_RS11320	RLOC_00001980	3.58213	0.543871	2.23421	0.243429	0.807673	1	1.3049	-4.88909	3.68913	-1.32527	0.185082	1	28.6984	1.8461	1.13515	1.62631	0.103884	0.311068
T_RS03495	yehY	STMMW_RS11315	STMMW_RS11315	T_RS03495	STM2164	LT2	2258900-2260089	TY2	778284-779453	D23	2282558-2283727	STM2164	RLOC_00001814	T_RS03495	RLOC_00000627	STMMW_RS11315	RLOC_00001979	79.8662	0.845141	0.819693	1.03105	0.302519	0.49847	58.8314	0.916404	1.35594	0.675844	0.49914	0.693634	59.9566	1.18238	0.677742	1.74459	0.0810562	0.266727
T_RS03500	yehX	STMMW_RS11310	STMMW_RS11310	T_RS03500	STM2163	LT2	2257960-2258920	TY2	779446-780393	D23	2281618-2282565	STM2163	RLOC_00001814	T_RS03500	RLOC_00000627	STMMW_RS11310	RLOC_00001979	76.3285	0.981826	0.868648	1.13029	0.258354	0.450823	63.5271	1.63951	1.09647	1.49527	0.134843	0.299644	67.7921	1.09195	1.0399	1.05005	0.293694	0.562946
T_RS03505	yehW	STMMW_RS11305	STMMW_RS11305	T_RS03505	STM2162	LT2	2257245-2257992	TY2	780377-781108	D23	2280903-2281634	STM2162	RLOC_00001814	T_RS03505	RLOC_00000627	STMMW_RS11305	RLOC_00001979	124.399	-1.35583	1.10608	-1.2258	0.220274	0.406688	177.572	-0.673288	0.625665	-1.07612	0.281876	0.49285	87.6724	-2.29327	0.792756	-2.89279	0.00381842	0.0346176
T_RS03510	STM2161	STMMW_RS11300	STMMW_RS11300	T_RS03510	STM2161	LT2	2257150-2257264	TY2	781089-781196	D23	2280815-2280922	STM2161	RLOC_00001813	T_RS03510	RLOC_00000628	STMMW_RS11300	RLOC_00001978	122.439	-2.45863	0.897568	-2.73921	0.0061587	0.0312881	140.265	-1.38058	0.652408	-2.11614	0.0343332	0.112297	81.4539	-2.8744	0.84825	-3.38862	0.00070245	0.00971966
T_RS03515	yehV	STMMW_RS11295	STMMW_RS11295	T_RS03515	STM2160	LT2	2256354-2257097	TY2	781256-781987	D23	2280024-2280755	STM2160	RLOC_00001812	T_RS03515	RLOC_00000629	STMMW_RS11295	RLOC_00001977	1588.41	1.28037	0.778894	1.64384	0.10021	0.238477	613.806	0.44027	0.392741	1.12102	0.26228	0.469648	221.334	-0.763874	0.778947	-0.98065	0.326766	0.593084
T_RS03520	yehU	STMMW_RS11290	STMMW_RS11290	T_RS03520	STM2159	LT2	2254458-2256156	TY2	782210-783895	D23	2278116-2279801	STM2159	RLOC_00001811	T_RS03520	RLOC_00000630	STMMW_RS11290	RLOC_00001976	650.962	-2.25486	0.394207	-5.72	1.07e-08	4.77e-07	333.933	0.211094	0.484553	0.435647	0.663093	0.81428	428.665	0.277599	0.489821	0.566734	0.570895	0.777538
T_RS03525	yehT	STMMW_RS11285	STMMW_RS11285	T_RS03525	STM2158	LT2	2253742-2254472	TY2	783892-784611	D23	2277400-2278119	STM2158	RLOC_00001811	T_RS03525	RLOC_00000630	STMMW_RS11285	RLOC_00001976	61.6566	-0.69552	0.988642	-0.703511	0.481738	0.667138	75.48	0.435061	1.0911	0.398737	0.690087	0.832092	40.8873	-3.4446	1.10312	-3.12259	0.0017927	0.0199965
T_RS03530	yehS	STMMW_RS11280	STMMW_RS11280	T_RS03530	STM2157	LT2	2253228-2253703	TY2	784658-785125	D23	2276886-2277353	STM2157	RLOC_00001810	T_RS03530	RLOC_00000631	STMMW_RS11280	RLOC_00001975	56.5819	1.64886	1.11575	1.47781	0.139459	0.297771	59.6882	1.19874	1.03925	1.15346	0.248722	0.454433	23.7446	-1.88752	1.0004	-1.88676	0.0591932	0.221442
T_RS03535	STM2156A	STMMW_RS11275	STMMW_RS11275	T_RS03535	STM2156A	LT2	2252641-2253171	TY2	785182-785712	D23	2276299-2276829	STM2156A	RLOC_00001809	T_RS03535	RLOC_00000632	STMMW_RS11275	RLOC_00001974	46.5237	0.0674656	0.77416	0.0871469	0.930555	0.963096	54.8628	1.19731	1.15572	1.03599	0.300209	0.511407	104.159	0.232762	0.596221	0.390396	0.696244	0.861465
T_RS03540	yehR	STMMW_RS11270	STMMW_RS11270	T_RS03540	STM2156	LT2	2251999-2252469	TY2	785884-786342	D23	2275669-2276127	STM2156	RLOC_00001808	T_RS03540	RLOC_00000633	STMMW_RS11270	RLOC_00001973	15.8423	0.173459	1.46393	0.118489	0.90568	0.949534	23.4393	1.10006	1.11115	0.990014	0.322168	0.533998	55.2382	0.519716	0.800294	0.649406	0.516076	0.742905
T_RS03550	mrp	STMMW_RS11260	STMMW_RS11260	T_RS03550	STM2154	LT2	2248463-2249583	TY2	788781-789890	D23	2272121-2273230	STM2154	RLOC_00001806	T_RS03550	RLOC_00000635	STMMW_RS11260	RLOC_00001971	60.6774	-0.405557	1.28099	-0.316597	0.751549	0.859659	78.1592	0.525901	1.30834	0.40196	0.687713	0.830891	33.5505	-1.57332	1.04929	-1.49942	0.133764	0.358923
T_RS03555	yehE	STMMW_RS11255	STMMW_RS11255	T_RS03555	STM2153	LT2	2247904-2248203	TY2	790168-790449	D23	2271562-2271843	STM2153	RLOC_00001805	T_RS03555	RLOC_00000636	STMMW_RS11255	RLOC_00001970	54.8174	3.08936	1.4078	2.19446	0.0282022	0.0967972	79.532	4.09088	1.51277	2.70423	0.00684631	0.0327718	67.2415	3.16036	0.94337	3.35007	0.000807909	0.0106579
T_RS03560	stcA	STMMW_RS11250	STMMW_RS11250	T_RS03560	STM2152	LT2	2247095-2247637	TY2	790728-791258	D23	2270753-2271283	STM2152	RLOC_00001804	T_RS03560	RLOC_00000637	STMMW_RS11250	RLOC_00001969	12.0756	-2.25791	1.5421	-1.46418	0.143145	0.302005	13.0299	-8.19828	1.82086	-4.50241	6.72e-06	9.42e-05	10.7938	-0.398351	1.54939	-0.257102	0.7971	1
T_RS03565	stcB	STMMW_RS11245	STMMW_RS11245	T_RS03565	STM2151	LT2	2246356-2247053	TY2	791245-791997	D23	2270014-2270766	STM2151	RLOC_00001803	T_RS03565	RLOC_00000637	STMMW_RS11245	RLOC_00001969	7.79627	-0.42719	1.56841	-0.272371	0.785336	0.878775	11.1141	3.91672	3.2076	1.22107	NA	1	10.0225	0.937253	1.3344	0.702376	0.482445	1
T_RS03570	stcC	STMMW_RS11240	STMMW_RS11240	T_RS03570	STM2150	LT2	2243853-2246354	TY2	792118-794499	D23	2267511-2270000	STM2150	RLOC_00001802	T_RS03570	RLOC_00000638	STMMW_RS11240	RLOC_00001968	27.4264	2.14316	0.952452	2.25015	0.0244394	0.0874434	42.2152	2.3617	1.4444	1.63507	0.102034	0.245917	66.9657	1.13987	0.724498	1.57333	0.115643	0.328503
T_RS03575	stcD	STMMW_RS11235	STMMW_RS11235	T_RS03575	STM2149	LT2	2242830-2243848	TY2	794515-795522	D23	2266488-2267495	STM2149	RLOC_00001801	T_RS03575	RLOC_00000639	STMMW_RS11235	RLOC_00001967	28.5073	1.78477	1.2719	1.40323	0.160547	0.326814	46.5377	2.32433	0.964985	2.40867	0.0160108	0.0635969	92.8215	2.09606	0.784137	2.67308	0.00751575	0.0543711
T_RS03580	STM2148	STMMW_RS11230	STMMW_RS11230	T_RS03580	STM2148	LT2	2242238-2242567	TY2	795784-796098	D23	2265911-2266225	STM2148	RLOC_00001800	T_RS03580	RLOC_00000640	STMMW_RS11230	RLOC_00001966	206.979	-0.17323	1.08993	-0.158937	0.873718	0.929854	165.098	0.190011	0.692015	0.274576	0.783642	0.889442	87.7283	-1.27388	0.926643	-1.37473	0.169215	0.413053
T_RS03585	thiM	STMMW_RS11225	STMMW_RS11225	T_RS03585	STM2147	LT2	2241046-2241856	TY2	796508-797305	D23	2264704-2265501	STM2147	RLOC_00001799	T_RS03585	RLOC_00000641	STMMW_RS11225	RLOC_00001965	7.24948	-0.298042	1.79282	-0.166242	0.867966	0.92799	10.6513	0.516123	2.28705	0.225672	NA	1	10.0571	-0.115233	1.56876	-0.0734548	0.941444	1
T_RS03590	thiD	STMMW_RS11220	STMMW_RS11220	T_RS03590	STM2146	LT2	2240259-2241072	TY2	797292-798092	D23	2263917-2264717	STM2146	RLOC_00001799	T_RS03590	RLOC_00000641	STMMW_RS11220	RLOC_00001965	41.5053	2.18806	0.972589	2.24973	0.0244661	0.0874712	4.53046	-4.85852	2.41998	-2.00767	0.0446785	0.137021	99.0497	1.25432	0.854244	1.46834	0.142013	0.374208
T_RS03595	yegW	STMMW_RS11215	STMMW_RS11215	T_RS03595	STM2145	LT2	2239477-2240235	TY2	798128-798874	D23	2263135-2263881	STM2145	RLOC_00001798	T_RS03595	RLOC_00000642	STMMW_RS11215	RLOC_00001964	18.0328	-0.387906	1.33153	-0.291323	0.770804	0.872166	23.407	1.31088	1.22257	1.07223	0.283615	0.494687	26.8556	0.270703	0.999619	0.270806	0.78654	0.903112
T_RS03600	yegV	STMMW_RS11210	STMMW_RS11210	T_RS03600	STM2144	LT2	2238530-2239503	TY2	798848-799813	D23	2262196-2263161	STM2144	RLOC_00001797	T_RS03600	RLOC_00000643	STMMW_RS11210	RLOC_00001963	64.4914	0.640493	1.05084	0.609508	0.542188	0.715439	36.9842	0.0141112	0.781344	0.0180602	0.985591	0.993285	44.84	-0.931545	0.817337	-1.13973	0.254398	0.521947
T_RS03605	yegU	STMMW_RS11205	STMMW_RS11205	T_RS03605	STM2143	LT2	2237524-2238541	TY2	799810-800814	D23	2261195-2262199	STM2143	RLOC_00001797	T_RS03605	RLOC_00000643	STMMW_RS11205	RLOC_00001963	29.9669	0.046249	0.770533	0.0600221	0.952138	0.975836	23.2927	0.303672	1.72688	0.17585	0.860412	0.928243	14.5728	-1.19128	1.32676	-0.89789	0.369244	1
T_RS03610	yegT	STMMW_RS11200	STMMW_RS11200	T_RS03610	STM2142	LT2	2236257-2237540	TY2	800811-802082	D23	2259927-2261198	STM2142	RLOC_00001797	T_RS03610	RLOC_00000643	STMMW_RS11200	RLOC_00001963	18.4385	2.57114	1.14233	2.25078	0.0243994	0.087436	2.81526	-0.458051	2.95955	-0.15477	0.877002	1	7.72701	-0.409925	1.63798	-0.250262	0.802385	1
T_RS03615	fbaB	STMMW_RS11195	STMMW_RS11195	T_RS03615	STM2141	LT2	2234963-2236029	TY2	802336-803388	D23	2258621-2259673	STM2141	RLOC_00001796	T_RS03615	RLOC_00000644	STMMW_RS11195	RLOC_00001962	24.2947	-0.199061	1.09571	-0.181673	0.85584	0.920721	14.6753	0.0517178	1.98387	0.0260691	0.979202	0.991199	15.4523	-0.628006	1.71349	-0.366507	0.713987	1
T_RS03620	yegS	STMMW_RS11190	STMMW_RS11190	T_RS03620	STM2140	LT2	2233999-2234910	TY2	803441-804340	D23	2257669-2258568	STM2140	RLOC_00001795	T_RS03620	RLOC_00000645	STMMW_RS11190	RLOC_00001961	55.3936	0.653309	1.37736	0.474318	0.635273	0.781926	54.735	0.812478	1.42411	0.570518	0.568327	0.747455	13.637	-2.07396	1.45052	-1.4298	0.152774	1
T_RS03630	STM2139	STMMW_RS11180	STMMW_RS11180	T_RS03630	STM2139	LT2	2233114-2233455	TY2	804905-805240	D23	2256772-2257107	STM2139	RLOC_00001794	T_RS03630	RLOC_00000646	STMMW_RS11180	RLOC_00001960	157.329	1.32195	0.785428	1.6831	0.0923563	0.225608	151.449	1.05551	0.472073	2.2359	0.0253583	0.0904622	120.564	0.316436	0.834925	0.378999	0.704689	0.86602
T_RS03635	STM2138	STMMW_RS11175	STMMW_RS11175	T_RS03635	STM2138	LT2	2232576-2232997	TY2	805362-805778	D23	2256234-2256650	STM2138	RLOC_00001793	T_RS03635	RLOC_00000647	STMMW_RS11175	RLOC_00001959	201.671	-0.232725	0.890796	-0.261255	0.793896	0.88187	272.948	-0.256774	0.639701	-0.401397	0.688128	0.830943	524.858	0.670722	0.572765	1.17102	0.241589	0.508444
T_RS03640	yegQ	STMMW_RS11165	STMMW_RS11165	T_RS03640	STM2136	LT2	2229673-2231043	TY2	806419-807780	D23	2253340-2254701	STM2136	RLOC_00001791	T_RS03640	RLOC_00000649	STMMW_RS11165	RLOC_00001957	20.9925	-1.92422	0.805604	-2.38855	0.0169151	0.0674266	26.8295	0.534692	1.95295	0.273787	0.784249	0.889547	65.3836	-0.428992	1.14733	-0.373903	0.708477	0.866937
T_RS03645		NA		T_RS03645				TY2	807944-808561					T_RS03645	RLOC_00000650	NA	NA	NA	NA	NA	NA	NA	NA	NA	NA	NA	NA	NA	NA	252.22	0.516616	0.653487	0.790552	0.429205	0.679868
T_RS03650		NA		T_RS03650				TY2	808586-808783					T_RS03650	RLOC_00000651	NA	NA	NA	NA	NA	NA	NA	NA	NA	NA	NA	NA	NA	NA	24.9546	3.8389	1.12159	3.42271	0.000619997	0.00893074
T_RS03660		NA		T_RS03660				TY2	809218-809637					T_RS03660	RLOC_00000652	NA	NA	NA	NA	NA	NA	NA	NA	NA	NA	NA	NA	NA	NA	95.5214	1.84585	0.753203	2.45067	0.014259	0.0849016
T_RS03665		NA		T_RS03665				TY2	810444-810746					T_RS03665	RLOC_00000654	NA	NA	NA	NA	NA	NA	NA	NA	NA	NA	NA	NA	NA	NA	28.8927	2.99731	0.966632	3.10077	0.00193017	0.0208742
T_RS03670		NA		T_RS03670				TY2	810877-811377					T_RS03670	RLOC_00000655	NA	NA	NA	NA	NA	NA	NA	NA	NA	NA	NA	NA	NA	NA	881.339	3.24402	0.614073	5.28279	1.27e-07	1.08e-05
T_RS03675		NA		T_RS03675				TY2	811451-811978					T_RS03675	RLOC_00000656	NA	NA	NA	NA	NA	NA	NA	NA	NA	NA	NA	NA	NA	NA	99.6419	2.02354	0.779833	2.59484	0.00946362	0.0639834
T_RS03680		NA		T_RS03680				TY2	811990-812391					T_RS03680	RLOC_00000657	NA	NA	NA	NA	NA	NA	NA	NA	NA	NA	NA	NA	NA	NA	40.6054	1.35258	1.28769	1.05039	0.293538	0.562901
T_RS03685		NA		T_RS03685				TY2	812460-813062					T_RS03685	RLOC_00000658	NA	NA	NA	NA	NA	NA	NA	NA	NA	NA	NA	NA	NA	NA	196.123	0.84621	0.657704	1.28661	0.198229	0.452898
T_RS03690		NA		T_RS03690				TY2	813181-813651					T_RS03690	RLOC_00000659	NA	NA	NA	NA	NA	NA	NA	NA	NA	NA	NA	NA	NA	NA	358.176	2.35898	0.698391	3.37774	0.000730852	0.0100457
T_RS03695		NA		T_RS03695				TY2	813719-814168					T_RS03695	RLOC_00000660	NA	NA	NA	NA	NA	NA	NA	NA	NA	NA	NA	NA	NA	NA	92.0495	1.65552	0.62317	2.65661	0.00789307	0.0563357
T_RS03700		NA		T_RS03700				TY2	814284-814727					T_RS03700	RLOC_00000661	NA	NA	NA	NA	NA	NA	NA	NA	NA	NA	NA	NA	NA	NA	66.7539	0.371638	0.791656	0.469443	0.638753	0.82677
T_RS03705		NA		T_RS03705				TY2	814829-815542					T_RS03705	RLOC_00000662	NA	NA	NA	NA	NA	NA	NA	NA	NA	NA	NA	NA	NA	NA	193.55	2.79053	0.56114	4.97297	6.59e-07	3.9e-05
T_RS03710		NA		T_RS03710				TY2	815696-816415					T_RS03710	RLOC_00000663	NA	NA	NA	NA	NA	NA	NA	NA	NA	NA	NA	NA	NA	NA	360.198	-0.320559	0.585196	-0.547781	0.583843	0.786625
T_RS03715	STM2135	STMMW_RS11160	STMMW_RS11160	T_RS03715	STM2135	LT2	2227449-2229566	TY2	816420-818531	D23	2251113-2253224	STM2135	RLOC_00001790	T_RS03715	RLOC_00000664	STMMW_RS11160	RLOC_00001956	143.906	4.89292	1.35846	3.60181	0.000316012	0.00306831	20.8815	1.88381	1.41258	1.3336	0.182335	0.366177	143.698	2.18604	0.860116	2.54157	0.0110357	0.070523
T_RS03720	STM2134	STMMW_RS11155	STMMW_RS11155	T_RS03720	STM2134	LT2	2226721-2227444	TY2	818542-819249	D23	2250386-2251102	STM2134	RLOC_00001789	T_RS03720	RLOC_00000665	STMMW_RS11155	RLOC_00001955	11.2996	-0.716084	1.41685	-0.505405	0.613274	0.764231	6.4572	0.0113292	2.11967	0.00534478	0.995735	0.99791	39.8272	1.4185	1.08912	1.30243	0.192768	0.446405
T_RS03725	STM2133	STMMW_RS11150	STMMW_RS11150	T_RS03725	STM2133	LT2	2225838-2226728	TY2	819259-820143	D23	2249502-2250386	STM2133	STM2132	T_RS03725	RLOC_00000666	STMMW_RS11150	RLOC_00001955	1.41836	-0.774052	2.80662	-0.275796	0.782705	1	49.5445	4.48057	1.3835	3.23857	0.00120129	0.00824343	12.1803	0.125656	1.32643	0.0947326	0.924527	1
T_RS03730	NA	STMMW_RS24665	STMMW_RS24665	T_RS03730	STM2132	LT2	2225526-2225844	TY2	820143-820445	D23	2249184-2249502	NA	NA	T_RS03730	RLOC_00000666	STMMW_RS24665	RLOC_00001955	9.94254	1.89607	1.35339	1.40098	0.16122	0.327621	NA	NA	NA	NA	NA	NA	63.0479	0.63003	0.904702	0.696395	0.486182	0.724596
T_RS03735	baeR	STMMW_RS11145	STMMW_RS11145	T_RS03735	STM2131	LT2	2224528-2225257	TY2	820714-821436	D23	2248193-2248915	STM2131	RLOC_00001788	T_RS03735	RLOC_00000667	STMMW_RS11145	RLOC_00001954	120.492	-0.998222	1.15689	-0.862853	0.388219	0.581697	109.62	-1.3044	1.29609	-1.00641	0.314216	0.525943	88.1419	-0.898406	0.914214	-0.982709	0.325751	0.592577
T_RS03740	baeS	STMMW_RS11140	STMMW_RS11140	T_RS03740	STM2130	LT2	2223123-2224538	TY2	821433-822836	D23	2246793-2248196	STM2130	RLOC_00001788	T_RS03740	RLOC_00000667	STMMW_RS11140	RLOC_00001954	127.874	-1.31607	1.15339	-1.14104	0.253852	0.445835	120.912	-1.10956	1.30538	-0.849991	0.39533	0.603898	119.648	-0.227625	0.83387	-0.272974	0.784873	0.902414
T_RS03745	yegB	STMMW_RS11135	STMMW_RS11135	T_RS03745	STM2129	LT2	2221709-2223135	TY2	822836-824248	D23	2245381-2246793	STM2129	RLOC_00001788	T_RS03745	RLOC_00000667	STMMW_RS11135	RLOC_00001954	24.4525	-3.21619	1.09615	-2.93407	0.00334548	0.0192626	19.5202	-3.25109	2.16765	-1.49982	0.133661	0.297496	17.668	-1.94994	1.04067	-1.87374	0.0609662	1
T_RS03750	yegO	STMMW_RS11130	STMMW_RS11130	T_RS03750	STM2128	LT2	2218634-2221726	TY2	824245-827325	D23	2242304-2245384	STM2128	RLOC_00001788	T_RS03750	RLOC_00000667	STMMW_RS11130	RLOC_00001954	2.72888	-1.913	1.71632	-1.11459	0.265025	1	4.96603	0.206215	1.80624	0.114168	0.909105	0.955225	6.59361	-0.134927	1.86404	-0.0723844	0.942296	1
T_RS03755	yegN	STMMW_RS11125	STMMW_RS11125	T_RS03755	STM2127	LT2	2215507-2218645	TY2	827326-830448	D23	2239181-2242303	STM2127	RLOC_00001787	T_RS03755	RLOC_00000668	STMMW_RS11125	RLOC_00001953	4.41134	2.31327	1.95451	1.18355	0.236589	1	0.326986	0.782107	3.7524	0.208429	0.834894	1	5.09438	-0.108121	1.83581	-0.0588958	0.953035	1
T_RS03760	STM2126	STMMW_RS11120	STMMW_RS11120	T_RS03760	STM2126	LT2	2214267-2215523	TY2	830448-831689	D23	2237940-2239181	STM2126	RLOC_00001787	T_RS03760	RLOC_00000668	STMMW_RS11120	RLOC_00001953	1.3896	2.63878	3.81905	0.690954	0.489595	1	2.83624	1.37903	3.13573	0.439779	0.660097	1	2.87464	-1.55041	2.44706	-0.633582	0.526353	1
T_RS03765	yegD	STMMW_RS11115	STMMW_RS11115	T_RS03765	STM2125	LT2	2212475-2213841	TY2	832130-833482	D23	2236147-2237499	STM2125	RLOC_00001786	T_RS03765	RLOC_00000669	STMMW_RS11115	RLOC_00001952	25.5837	-0.443755	1.38838	-0.319621	0.749256	0.857887	89.9272	1.68261	1.91184	0.8801	0.378805	0.587404	68.1471	0.110445	0.729837	0.151329	0.879717	0.941552
T_RS03770	alkA	STMMW_RS11110	STMMW_RS11110	T_RS03770	STM2124	LT2	2211486-2212521	TY2	833616-834485	D23	2235144-2236013	STM2124	RLOC_00001785	T_RS03770	RLOC_00000670	STMMW_RS11110	RLOC_00001951	30.4385	0.841059	0.97637	0.861414	0.38901	0.581938	9.99451	-5.55197	1.85424	-2.9942	0.00275167	0.0163556	35.1667	-0.678703	1.20977	-0.56102	0.574784	0.780234
T_RS03775	yegE	STMMW_RS11105	STMMW_RS11105	T_RS03775	STM2123	LT2	2208522-2211518	TY2	834453-837443	D23	2232186-2235176	STM2123	RLOC_00001784	T_RS03775	RLOC_00000671	STMMW_RS11105	RLOC_00001950	128.95	0.334528	0.641456	0.521514	0.602009	0.756943	135.26	0.790593	0.655567	1.20597	0.22783	0.427221	136.344	-0.317109	0.617837	-0.513257	0.607772	0.804331
T_RS03780	udk	STMMW_RS11100	STMMW_RS11100	T_RS03780	STM2122	LT2	2207556-2208212	TY2	837774-838415	D23	2231214-2231855	STM2122	RLOC_00001783	T_RS03780	RLOC_00000672	STMMW_RS11100	RLOC_00001949	114.96	-0.428845	1.29538	-0.331057	0.740601	0.851571	50.9861	-1.69883	1.7708	-0.959358	NA	1	59.1177	-2.88072	1.17811	-2.4452	0.0144773	0.0857969
T_RS03785	dcd	STMMW_RS11095	STMMW_RS11095	T_RS03785	STM2121	LT2	2206884-2207479	TY2	838506-839087	D23	2230542-2231123	STM2121	RLOC_00001782	T_RS03785	RLOC_00000673	STMMW_RS11095	RLOC_00001948	22.5915	-1.06013	0.986693	-1.07443	0.28263	0.478327	28.512	1.01308	1.33144	0.760886	0.446725	0.647062	24.185	-0.419276	1.26381	-0.331756	0.740074	0.880361
T_RS03790	asmA	STMMW_RS11090	STMMW_RS11090	T_RS03790	STM2120	LT2	2204989-2206854	TY2	839126-840982	D23	2228647-2230503	STM2120	RLOC_00001781	T_RS03790	RLOC_00000674	STMMW_RS11090	RLOC_00001947	560.716	-2.73256	0.485411	-5.62937	1.81e-08	7.51e-07	287.486	-3.10085	1.12168	-2.76446	0.00570175	0.0284812	528.003	-2.85519	0.66742	-4.27795	1.89e-05	0.000550494
T_RS03795	yegH	STMMW_RS11085	STMMW_RS11085	T_RS03795	STM2119	LT2	2203306-2204903	TY2	841068-842648	D23	2226981-2228561	STM2119	RLOC_00001780	T_RS03795	RLOC_00000675	STMMW_RS11085	RLOC_00001946	23.3283	-0.357076	1.03907	-0.343651	0.731109	0.845717	32.3286	0.324614	1.77658	0.182718	NA	1	47.0568	-0.131654	0.708326	-0.185866	0.85255	0.931705
T_RS03800	wza	STMMW_RS11080	STMMW_RS11080	T_RS03800	STM2118	LT2	2201509-2202775	TY2	843322-844461	D23	2225167-2226306	STM2118	RLOC_00001779	T_RS03800	RLOC_00000677	STMMW_RS11080	RLOC_00001944	21.5174	1.47695	1.40419	1.05181	0.292886	0.487543	22.8517	1.63402	2.21166	0.738823	NA	1	58.6413	0.745423	1.31556	0.566619	0.570973	0.777538
T_RS03805	wzb	STMMW_RS11075	STMMW_RS11075	T_RS03805	STM2117	LT2	2201054-2201515	TY2	844467-844916	D23	2224712-2225161	STM2117	RLOC_00001778	T_RS03805	RLOC_00000678	STMMW_RS11075	RLOC_00001943	6.86093	1.37541	1.30497	1.05398	0.291893	0.486699	4.80207	-0.282068	2.84556	-0.0991257	0.921038	0.961053	29.6253	1.00956	1.30059	0.776236	0.43761	0.686039
T_RS03810	wzc	STMMW_RS11070	STMMW_RS11070	T_RS03810	STM2116	LT2	2198898-2201068	TY2	844913-847072	D23	2222556-2224715	STM2116	RLOC_00001778	T_RS03810	RLOC_00000678	STMMW_RS11070	RLOC_00001943	10.0906	-0.390153	1.43855	-0.271212	0.786228	0.878775	31.0286	3.0107	1.7286	1.7417	0.0815609	0.210055	50.2814	-0.781776	1.20054	-0.651189	0.514925	0.742251
T_RS03815	wcaA	STMMW_RS11065	STMMW_RS11065	T_RS03815	STM2115	LT2	2197969-2198824	TY2	847159-848001	D23	2221627-2222469	STM2115	RLOC_00001777	T_RS03815	RLOC_00000679	STMMW_RS11065	RLOC_00001942	12.3344	2.57898	1.31723	1.95788	0.0502436	0.14601	3.91956	1.15286	2.55904	0.450506	NA	1	9.02079	0.676506	2.05619	0.329009	NA	1
T_RS03820	wcaB	STMMW_RS11060	STMMW_RS11060	T_RS03820	STM2114	LT2	2197478-2197981	TY2	848004-848492	D23	2221136-2221624	STM2114	RLOC_00001776	T_RS03820	RLOC_00000680	STMMW_RS11060	RLOC_00001941	46.2815	1.15724	0.774018	1.4951	0.134888	0.292354	53.1246	2.44239	0.804402	3.03628	0.00239515	0.0146367	113.825	0.16137	0.743864	0.216935	0.828259	0.921414
T_RS03825	wcaC	STMMW_RS11055	STMMW_RS11055	T_RS03825	STM2113	LT2	2196264-2197492	TY2	848489-849706	D23	2219922-2221139	STM2113	RLOC_00001776	T_RS03825	RLOC_00000680	STMMW_RS11055	RLOC_00001941	33.7897	1.55748	0.818961	1.90178	0.0571997	0.159495	45.9287	2.77793	0.96897	2.86689	0.00414525	0.0223551	77.2124	0.608014	0.834341	0.728736	0.466163	0.708894
T_RS03830	wcaD	STMMW_RS11050	STMMW_RS11050	T_RS03830	STM2112	LT2	2195075-2196296	TY2	849681-850894	D23	2218733-2219947	STM2112	RLOC_00001776	T_RS03830	RLOC_00000680	STMMW_RS11050	RLOC_00001941	5.13542	2.6228	2.00108	1.3107	0.18996	1	29.3771	5.4179	2.38788	2.26892	NA	1	26.8739	1.93181	1.24525	1.55134	0.12082	0.339588
T_RS03835	wcaE	STMMW_RS11045	STMMW_RS11045	T_RS03835	STM2111	LT2	2194316-2195070	TY2	850907-851653	D23	2217974-2218720	STM2111	RLOC_00001775	T_RS03835	RLOC_00000681	STMMW_RS11045	RLOC_00001940	45.6949	2.11493	1.23389	1.71403	0.0865237	0.214772	96.7615	3.85165	1.34264	2.86871	0.00412151	0.0222562	163.956	1.88596	1.04108	1.81154	0.0700566	0.246592
T_RS03840	wcaF	STMMW_RS11040	STMMW_RS11040	T_RS03840	STM2110	LT2	2193746-2194312	TY2	851669-852223	D23	2217404-2217958	STM2110	RLOC_00001774	T_RS03840	RLOC_00000682	STMMW_RS11040	RLOC_00001939	24.5611	0.845038	0.791806	1.06723	0.285868	0.481528	26.5476	1.32013	2.46606	0.53532	NA	1	60.1579	0.173427	0.71414	0.242847	0.808124	0.915609
T_RS03845	gmd	STMMW_RS11035	STMMW_RS11035	T_RS03845	STM2109	LT2	2192601-2193734	TY2	852247-853368	D23	2216259-2217380	STM2109	RLOC_00001773	T_RS03845	RLOC_00000683	STMMW_RS11035	RLOC_00001938	28.835	1.41125	0.930473	1.5167	0.129342	0.283385	69.6568	3.23775	1.19976	2.69866	0.00696196	0.0332484	61.9352	-0.0910277	0.807323	-0.112752	0.910227	0.95416
T_RS03850	wcaG	STMMW_RS11030	STMMW_RS11030	T_RS03850	STM2108	LT2	2191633-2192612	TY2	853371-854336	D23	2215291-2216256	STM2108	RLOC_00001772	T_RS03850	RLOC_00000684	STMMW_RS11030	RLOC_00001937	19.7971	1.46986	1.05949	1.38733	0.16534	0.333573	56.251	3.14084	1.6319	1.92465	0.0542728	0.157636	42.3232	0.322306	0.847735	0.380196	0.7038	0.86602
T_RS03855	wcaH	STMMW_RS11025	STMMW_RS11025	T_RS03855	STM2107	LT2	2191157-2191630	TY2	854339-854812	D23	2214815-2215288	STM2107	RLOC_00001771	T_RS03855	RLOC_00000685	STMMW_RS11025	RLOC_00001936	4.60477	2.42394	2.17739	1.11323	0.265608	1	1.54159	-0.166003	3.62706	-0.0457679	0.963495	1	18.0302	2.36123	1.66081	1.42173	0.155103	1
T_RS03860	wcaI	STMMW_RS11020	STMMW_RS11020	T_RS03860	STM2106	LT2	2189937-2191171	TY2	854809-856032	D23	2213595-2214818	STM2106	RLOC_00001771	T_RS03860	RLOC_00000685	STMMW_RS11020	RLOC_00001936	4.53588	0.161716	1.79367	0.0901594	0.928161	1	10.614	0.950494	2.71448	0.350157	NA	1	6.50374	-1.76952	1.75774	-1.0067	0.314079	1
T_RS03865	manC	STMMW_RS11015	STMMW_RS11015	T_RS03865	STM2105	LT2	2188498-2189946	TY2	856029-857471	D23	2212156-2213598	STM2105	RLOC_00001771	T_RS03865	RLOC_00000685	STMMW_RS11015	RLOC_00001936	13.5464	1.7218	1.53301	1.12315	0.261373	0.454407	30.3694	2.22425	1.33076	1.6714	0.0946419	0.232579	43.8861	-0.676484	1.3636	-0.4961	0.619824	0.811888
T_RS03870	cpsG	STMMW_RS11010	STMMW_RS11010	T_RS03870	STM2104	LT2	2187017-2188399	TY2	857582-858952	D23	2210675-2212045	STM2104	RLOC_00001770	T_RS03870	RLOC_00000686	STMMW_RS11010	RLOC_00001935	2.78724	2.51221	2.69843	0.930988	0.35186	1	0.888443	-2.28864	3.66701	-0.624116	0.532552	1	7.27801	0.783123	1.38668	0.564748	0.572245	1
T_RS03875	wcaJ	STMMW_RS11005	STMMW_RS11005	T_RS03875	STM2103	LT2	2185569-2186974	TY2	859006-860400	D23	2209227-2210621	STM2103	RLOC_00001769	T_RS03875	RLOC_00000687	STMMW_RS11005	RLOC_00001934	31.7571	-2.82444	1.09731	-2.57397	0.010054	0.0451499	33.2987	-1.31839	1.93146	-0.682589	NA	1	80.4913	1.08477	0.873546	1.2418	0.21431	0.477091
T_RS03880	wzxC	STMMW_RS11000	STMMW_RS11000	T_RS03880	STM2102	LT2	2183958-2185448	TY2	860502-861980	D23	2207616-2209094	STM2102	RLOC_00001768	T_RS03880	RLOC_00000688	STMMW_RS11000	RLOC_00001933	31.0652	4.75559	1.26081	3.77186	0.000162036	0.00177144	5.61322	2.77988	3.38213	0.821933	NA	1	13.9527	-1.92978	1.79474	-1.07524	0.282266	1
T_RS03885	wcaK	STMMW_RS10995	STMMW_RS10995	T_RS03885	STM2101	LT2	2182656-2183946	TY2	862268-863280	D23	2206314-2207594	STM2101	RLOC_00001767	T_RS03885	RLOC_00000689	STMMW_RS10995	RLOC_00001932	10.1213	0.143197	1.5388	0.0930576	0.925858	0.959779	65.0664	3.23404	1.82502	1.77205	NA	1	49.719	0.849023	0.771566	1.10039	0.271162	0.540675
T_RS03890	wcaL	STMMW_RS10990	STMMW_RS10990	T_RS03890	STM2100	LT2	2181439-2182667	TY2	863277-864497	D23	2205097-2206317	STM2100	RLOC_00001767	T_RS03890	RLOC_00000689	STMMW_RS10990	RLOC_00001932	1.54161	0.313493	2.72033	0.115241	0.908254	1	13.9616	4.65861	2.46363	1.89095	0.0586304	0.164655	24.6935	2.72174	1.1339	2.40032	0.0163807	0.093313
T_RS03895	wcaM	STMMW_RS10985	STMMW_RS10985	T_RS03895	STM2099	LT2	2180025-2181436	TY2	864508-865911	D23	2203683-2205086	STM2099	RLOC_00001766	T_RS03895	RLOC_00000690	STMMW_RS10985	RLOC_00001931	3.82935	-1.47426	2.16859	-0.679824	0.496616	1	40.7909	2.99796	1.73562	1.72731	NA	1	31.8801	0.790491	1.28446	0.615425	0.538274	0.756177
T_RS03900	galF	STMMW_RS10980	STMMW_RS10980	T_RS03900	STM2098	LT2	2178954-2179862	TY2	866089-866982	D23	2202612-2203505	STM2098	RLOC_00001765	T_RS03900	RLOC_00000691	STMMW_RS10980	RLOC_00001930	382.089	0.778135	0.617406	1.26033	0.20755	0.389378	276.38	0.209021	1.19928	0.17429	0.861638	0.928352	169.993	0.0817224	1.08141	0.0755702	0.939761	0.969033
T_RS03905	rfbB	STMMW_RS10975	STMMW_RS10975	T_RS03905	STM2097	LT2	2177492-2178590	TY2	867359-868444	D23	2201150-2202235	STM2097	RLOC_00001764	T_RS03905	RLOC_00000692	STMMW_RS10975	RLOC_00001929	187.278	0.325985	0.521486	0.625108	0.5319	0.707768	195.396	0.938719	1.11488	0.841988	0.399794	0.607411	139.519	-0.0776969	0.80293	-0.0967667	0.922912	0.959855
T_RS03910	rfbD	STMMW_RS10970	STMMW_RS10970	T_RS03910	STM2096	LT2	2176593-2177505	TY2	868444-869343	D23	2200251-2201150	STM2096	RLOC_00001764	T_RS03910	RLOC_00000692	STMMW_RS10970	RLOC_00001929	141.947	0.438244	0.616697	0.71063	0.477313	0.663463	88.2382	-0.492485	0.823691	-0.5979	0.549907	0.733979	93.2996	-0.37191	1.01027	-0.36813	0.712776	0.868499
T_RS03915	rfbA	STMMW_RS10965	STMMW_RS10965	T_RS03915	STM2095	LT2	2175667-2176551	TY2	869391-870269	D23	2199325-2200203	STM2095	RLOC_00001763	T_RS03915	RLOC_00000693	STMMW_RS10965	RLOC_00001928	151.76	-0.494764	0.571736	-0.865372	0.386834	0.58	142.089	-0.0924245	0.767645	-0.1204	0.904166	0.95206	121.934	0.771272	0.616261	1.25153	0.210739	0.471371
T_RS03920	rfbC	STMMW_RS10960	STMMW_RS10960	T_RS03920	STM2094	LT2	2175115-2175677	TY2	870270-870821	D23	2198773-2199324	STM2094	RLOC_00001762	T_RS03920	RLOC_00000694	STMMW_RS10960	RLOC_00001927	216.901	-0.916366	0.533344	-1.71815	0.0857686	0.213128	148.9	-1.56105	0.547897	-2.84916	0.00438348	0.0233352	65.8762	-0.839858	0.768672	-1.09261	0.274565	0.544403
T_RS03925	rfbI	STMMW_RS10955	STMMW_RS10955	T_RS03925	STM2093	LT2	2174117-2175109	TY2	870827-871801	D23	2197775-2198767	STM2093	RLOC_00001761	T_RS03925	RLOC_00000695	STMMW_RS10955	RLOC_00001926	118.496	-0.536701	0.648874	-0.827127	0.408165	0.602001	208.539	0.357286	0.603869	0.591661	0.554078	0.736258	48.9293	-0.496489	0.99117	-0.500912	0.616433	0.810163
T_RS03930	rfbF	STMMW_RS10950	STMMW_RS10950	T_RS03930	STM2092	LT2	2173347-2174127	TY2	871817-872590	D23	2197005-2197778	STM2092	RLOC_00001761	T_RS03930	RLOC_00000696	STMMW_RS10950	RLOC_00001926	183.75	-1.46154	0.465369	-3.14061	0.00168599	0.0114173	96.7965	-2.08784	0.604406	-3.45437	0.000551589	0.00436516	88.7919	-0.436923	0.742475	-0.588468	0.556218	0.766563
T_RS03935	rfbG	STMMW_RS10945	STMMW_RS10945	T_RS03935	STM2091	LT2	2172263-2173347	TY2	872595-873674	D23	2195921-2197000	STM2091	RLOC_00001760	T_RS03935	RLOC_00000697	STMMW_RS10945	RLOC_00001925	236.995	-1.08557	0.743067	-1.46093	0.144034	0.30305	176.712	-1.03664	0.852091	-1.21658	0.223764	0.423052	123.449	-0.84067	0.705247	-1.19202	0.233252	0.498189
T_RS03940	rfbH	STMMW_RS10940	STMMW_RS10940	T_RS03940	STM2090	LT2	2170923-2172243	TY2	873701-875014	D23	2194581-2195894	STM2090	RLOC_00001759	T_RS03940	RLOC_00000698	STMMW_RS10940	RLOC_00001924	133.149	-0.54797	0.666886	-0.821685	0.411256	0.604756	100.057	-1.19827	1.06964	-1.12026	0.262603	0.46982	177.55	-2.59635	0.989495	-2.62391	0.00869264	0.0602266
T_RS03945		NA		T_RS03945				TY2	875049-875888					T_RS03945	RLOC_00000699	NA	NA	NA	NA	NA	NA	NA	NA	NA	NA	NA	NA	NA	NA	2475.18	-3.7579	0.59134	-6.35489	2.09e-10	3.17e-08
T_RS03950		NA		T_RS03950				TY2	875885-876901					T_RS03950	RLOC_00000699	NA	NA	NA	NA	NA	NA	NA	NA	NA	NA	NA	NA	NA	NA	5616.41	-4.14018	0.628702	-6.58527	4.54e-11	7.44e-09
T_RS03955	rfbX	STMMW_RS10930	STMMW_RS10930	T_RS03955	STM2088	LT2	2168622-2169914	TY2	876972-878270	D23	2192280-2193572	STM2088	RLOC_00001757	T_RS03955	RLOC_00000700	STMMW_RS10930	RLOC_00001922	253.796	-3.74239	0.650405	-5.75394	8.72e-09	4.09e-07	126.73	-8.67628	1.01496	-8.54841	1.25e-17	1.05e-15	1132.45	-1.66891	0.47418	-3.51957	0.000432251	0.00672374
T_RS03960	rfbV	STMMW_RS10925	STMMW_RS10925	T_RS03960	STM2087	LT2	2167616-2168622	TY2	878272-879273	D23	2191274-2192275	STM2087	RLOC_00001756	T_RS03960	RLOC_00000701	STMMW_RS10925	RLOC_00001921	587.801	-6.28973	1.00314	-6.27004	3.61e-10	2.13e-08	358.724	-4.22196	0.986754	-4.27863	1.88e-05	0.000231887	2578.97	-2.30818	0.50006	-4.61581	3.92e-06	0.000160432
T_RS03965	rfbU	STMMW_RS10920	STMMW_RS10920	T_RS03965	STM2086	LT2	2166235-2167302	TY2	879848-880909	D23	2189893-2190954	STM2086	RLOC_00001755	T_RS03965	RLOC_00000702	STMMW_RS10920	RLOC_00001920	407.149	-3.75667	1.17838	-3.18798	0.0014327	0.0100726	241.979	-2.5883	1.02191	-2.5328	0.0113155	0.048947	135.993	-1.47753	0.686441	-2.15245	0.0313618	0.144981
T_RS03970	rfbN	STMMW_RS10915	STMMW_RS10915	T_RS03970	STM2085	LT2	2165290-2166240	TY2	880910-881854	D23	2188948-2189892	STM2085	RLOC_00001754	T_RS03970	RLOC_00000703	STMMW_RS10915	RLOC_00001919	143.67	-0.810688	1.19438	-0.67875	0.497296	0.680572	115.942	-0.234018	1.23938	-0.188819	0.850235	0.923075	116.561	0.403615	1.05998	0.380776	0.70337	0.865985
T_RS03975	rfbM	STMMW_RS10910	STMMW_RS10910	T_RS03975	STM2084	LT2	2163850-2165292	TY2	881855-883294	D23	2187508-2188947	STM2084	RLOC_00001753	T_RS03975	RLOC_00000704	STMMW_RS10910	RLOC_00001918	110.358	2.37446	1.15582	2.05436	NA	1	26.7061	-0.142566	0.682676	-0.208834	0.834578	0.915222	90.1821	1.31478	0.694223	1.89389	0.0582396	0.218796
T_RS03980	rfbK	STMMW_RS10905	STMMW_RS10905	T_RS03980	STM2083	LT2	2162430-2163870	TY2	883281-884714	D23	2186088-2187521	STM2083	RLOC_00001753	T_RS03980	RLOC_00000704	STMMW_RS10905	RLOC_00001918	178.847	-0.609221	0.683084	-0.891869	0.372463	0.566931	111.582	-1.45253	0.704739	-2.06108	0.0392952	0.124389	81.3676	1.1209	0.689934	1.62464	0.104239	0.311207
T_RS03985	rfbP	STMMW_RS10900	STMMW_RS10900	T_RS03985	STM2082	LT2	2160928-2162365	TY2	884786-886216	D23	2184586-2186016	STM2082	RLOC_00001752	T_RS03985	RLOC_00000705	STMMW_RS10900	RLOC_00001917	238.924	-0.67868	0.561038	-1.20969	0.226399	0.414338	198.475	-0.241111	0.9329	-0.258453	0.796057	0.896136	204.003	0.598324	0.558031	1.0722	0.283628	0.552349
T_RS03990	gnd	STMMW_RS10895	STMMW_RS10895	T_RS03990	STM2081	LT2	2159358-2160776	TY2	886380-887786	D23	2183016-2184422	STM2081	RLOC_00001751	T_RS03990	RLOC_00000706	STMMW_RS10895	RLOC_00001916	473.683	-1.27189	0.425631	-2.98826	0.00280572	0.0168709	410.561	-1.89514	0.464061	-4.08383	4.43e-05	0.000474102	296.617	-1.50352	0.708864	-2.12103	0.0339197	0.151819
T_RS03995	udg	STMMW_RS10890	STMMW_RS10890	T_RS03995	STM2080	LT2	2157955-2159121	TY2	888023-889189	D23	2181613-2182779	STM2080	RLOC_00001750	T_RS03995	RLOC_00000707	STMMW_RS10890	RLOC_00001915	136.686	0.304073	0.57119	0.53235	0.594483	0.752551	141.155	-0.716721	0.866221	-0.827412	0.408004	0.616032	210.585	0.851142	0.669342	1.27161	0.203512	0.461257
T_RS04000	wzzB	STMMW_RS10885	STMMW_RS10885	T_RS04000	STM2079	LT2	2156829-2157822	TY2	889332-890315	D23	2180487-2181470	STM2079	RLOC_00001749	T_RS04000	RLOC_00000708	STMMW_RS10885	RLOC_00001914	100.568	0.484421	1.01383	0.477813	0.632784	0.780497	87.5797	-0.205552	1.50881	-0.136235	0.891636	0.947119	25.5503	-2.84476	1.12203	-2.53537	0.011233	0.0711202
T_RS04005	hisI	STMMW_RS10880	STMMW_RS10880	T_RS04005	STM2078	LT2	2156131-2156748	TY2	890396-891007	D23	2179795-2180406	STM2078	RLOC_00001748	T_RS04005	RLOC_00000709	STMMW_RS10880	RLOC_00001913	13.6986	0.575481	1.44773	0.397507	0.690994	0.820231	14.5589	0.541807	1.97605	0.274188	0.78394	0.889442	61.1971	1.63251	0.717948	2.27385	0.0229747	0.117823
T_RS04010	hisF	STMMW_RS10875	STMMW_RS10875	T_RS04010	STM2077	LT2	2155353-2156143	TY2	891001-891777	D23	2179025-2179801	STM2077	RLOC_00001748	T_RS04010	RLOC_00000709	STMMW_RS10875	RLOC_00001913	32.8311	1.57022	1.39868	1.12264	0.261589	0.454407	14.2397	-0.0735617	1.72813	-0.0425673	0.966046	0.985367	35.798	0.915053	0.791253	1.15646	0.247493	0.513172
T_RS04015	hisA	STMMW_RS10870	STMMW_RS10870	T_RS04015	STM2076	LT2	2154637-2155385	TY2	891759-892496	D23	2178306-2179043	STM2076	RLOC_00001748	T_RS04015	RLOC_00000709	STMMW_RS10870	RLOC_00001913	9.90906	2.24822	1.81469	1.2389	0.215382	0.399615	6.06663	0.740487	2.21796	0.33386	0.738485	0.861045	10.0135	0.834629	1.38137	0.604204	0.545708	1
T_RS04020	hisH	STMMW_RS10865	STMMW_RS10865	T_RS04020	STM2075	LT2	2154045-2154648	TY2	892496-893086	D23	2177716-2178306	STM2075	RLOC_00001748	T_RS04020	RLOC_00000709	STMMW_RS10865	RLOC_00001913	2.5376	0.598379	2.32185	0.257717	0.796625	1	4.04086	0.206047	2.53953	0.0811359	0.935334	0.968791	10.9888	0.364028	1.46934	0.247749	0.804328	1
T_RS04025	hisB	STMMW_RS10860	STMMW_RS10860	T_RS04025	STM2074	LT2	2152980-2154058	TY2	893086-894153	D23	2176649-2177716	STM2074	RLOC_00001748	T_RS04025	RLOC_00000709	STMMW_RS10860	RLOC_00001913	176.183	0.76217	0.624883	1.2197	0.222578	0.409543	204.245	0.713284	0.73541	0.969913	0.33209	0.542196	465.916	1.55179	0.779793	1.99	0.0465904	0.189249
T_RS04030	hisC	STMMW_RS10855	STMMW_RS10855	T_RS04030	STM2073	LT2	2151904-2152994	TY2	894150-895229	D23	2175573-2176652	STM2073	RLOC_00001748	T_RS04030	RLOC_00000709	STMMW_RS10855	RLOC_00001913	98.103	0.837843	1.09073	0.76815	0.442398	0.63188	65.6394	0.146942	0.952565	0.15426	0.877405	0.937305	351.884	1.27326	0.572631	2.22354	0.0261797	0.128221
T_RS04035	hisD	STMMW_RS10850	STMMW_RS10850	T_RS04035	STM2072	LT2	2150600-2151918	TY2	895226-896530	D23	2174272-2175576	STM2072	RLOC_00001748	T_RS04035	RLOC_00000709	STMMW_RS10850	RLOC_00001913	41.5428	1.4478	1.39769	1.03585	0.300273	0.495478	63.9835	2.33964	0.812653	2.87902	0.00398917	0.0217118	30.0142	-1.29932	1.41242	-0.919926	0.357611	0.62246
T_RS04040	hisG	STMMW_RS10845	STMMW_RS10845	T_RS04040	STM2071	LT2	2149600-2150511	TY2	896633-897532	D23	2173270-2174169	STM2071	RLOC_00001747	T_RS04040	RLOC_00000710	STMMW_RS10845	RLOC_00001912	86.3082	1.50018	0.590717	2.53959	0.0110984	0.0488413	91.1342	2.0535	1.35818	1.51196	0.130545	0.29284	53.5395	0.328435	1.01211	0.324506	0.745555	0.88392
T_RS04045	yeeZ	STMMW_RS10840	STMMW_RS10840	T_RS04045	STM2070	LT2	2148428-2149265	TY2	897883-898707	D23	2172086-2172910	STM2070	RLOC_00001746	T_RS04045	RLOC_00000711	STMMW_RS10840	RLOC_00001910	276.669	-1.27887	0.582849	-2.19417	0.0282234	0.0967972	204.518	-0.948427	0.766932	-1.23665	0.216217	0.41256	241.893	-1.30633	0.63775	-2.04835	0.0405262	0.17052
T_RS04050	yeeY	STMMW_RS10835	STMMW_RS10835	T_RS04050	STM2069	LT2	2147468-2148394	TY2	898753-899667	D23	2171126-2172040	STM2069	RLOC_00001745	T_RS04050	RLOC_00000712	STMMW_RS10835	RLOC_00001909	47.8992	-0.54292	1.15928	-0.468324	0.639553	0.785518	88.6483	0.831818	1.31855	0.630857	0.528134	0.715788	64.6255	-0.349696	1.14862	-0.304448	NA	1
T_RS04055	yeeF	STMMW_RS10830	STMMW_RS10830	T_RS04055	STM2068	LT2	2145824-2147195	TY2	899947-901311	D23	2169482-2170840	STM2068	RLOC_00001744	T_RS04055	RLOC_00000713	STMMW_RS10830	RLOC_00001908	328.36	-0.892113	0.500444	-1.78265	0.0746441	0.192862	272.894	-0.546699	0.70489	-0.775581	0.437997	0.639351	366.821	1.21236	0.501631	2.41683	0.0156564	0.0902417
T_RS04060	sbcB	STMMW_RS10825	STMMW_RS10825	T_RS04060	STM2067	LT2	2144242-2145688	TY2	901447-902877	D23	2167916-2169346	STM2067	RLOC_00001743	T_RS04060	RLOC_00000714	STMMW_RS10825	RLOC_00001907	150.6	-1.24541	0.809087	-1.53928	0.123735	0.274897	144.978	-0.858791	1.03891	-0.826627	0.408449	0.616253	53.7093	-2.23104	0.985189	-2.26458	0.0235387	0.119619
T_RS04065	sopA	STMMW_RS10820	STMMW_RS10820	T_RS04065	STM2066	LT2	2141556-2143915	TY2	903244-905269	D23	2165225-2167573	STM2066	RLOC_00001742	T_RS04065	RLOC_00000715	STMMW_RS10820	RLOC_00001906	14.8117	-0.993697	0.886979	-1.12032	0.262579	0.455268	83.5033	2.34565	0.903653	2.59574	0.00943872	0.042428	19.3355	1.06472	1.50156	0.709073	0.478279	1
T_RS04070	phsA	STMMW_RS10815	STMMW_RS10815	T_RS04070	STM2065	LT2	2138672-2140956	TY2	906205-908481	D23	2162330-2164606	STM2065	RLOC_00001741	T_RS04070	RLOC_00000718	STMMW_RS10815	RLOC_00001903	11.937	-3.31685	1.26305	-2.62605	0.00863809	0.0403769	41.482	0.776865	1.5166	0.512241	NA	1	22.8762	0.0482244	1.18804	0.0405914	0.967622	0.983452
T_RS04075	phsB	STMMW_RS10810	STMMW_RS10810	T_RS04075	STM2064	LT2	2138079-2138665	TY2	908496-909074	D23	2161737-2162315	STM2064	RLOC_00001740	T_RS04075	RLOC_00000719	STMMW_RS10810	RLOC_00001902	145.942	-0.891743	1.15487	-0.772157	0.440022	0.629851	194.404	-1.38374	1.39495	-0.99197	0.321212	0.533331	106.269	0.322096	0.901308	0.357365	0.720819	0.872618
T_RS04080	phsC	STMMW_RS10805	STMMW_RS10805	T_RS04080	STM2063	LT2	2137318-2138096	TY2	909071-909835	D23	2160976-2161740	STM2063	RLOC_00001740	T_RS04080	RLOC_00000719	STMMW_RS10805	RLOC_00001902	141.526	-0.60318	0.909898	-0.662909	0.507389	0.688866	116.888	-1.85644	1.60833	-1.15427	0.24839	0.454026	117.738	0.843855	0.859057	0.982304	0.32595	0.592577
T_RS04085	dacD	STMMW_RS10800	STMMW_RS10800	T_RS04085	STM2062	LT2	2136022-2137200	TY2	909959-910912	D23	2159680-2160852	STM2062	RLOC_00001739	T_RS04085	RLOC_00000720	STMMW_RS10800	RLOC_00001901	163.763	-3.12422	1.13349	-2.75629	0.00584603	0.029991	104.388	-1.93153	0.506974	-3.80992	0.000139011	0.00134172	29.1911	2.83945	1.25722	2.25852	0.0239132	0.120585
T_RS04090		NA		T_RS04090				TY2	910913-911131					T_RS04090	RLOC_00000721	NA	NA	NA	NA	NA	NA	NA	NA	NA	NA	NA	NA	NA	NA	110.705	0.961536	0.708248	1.35763	0.174582	0.420606
T_RS04095	sbmC	STMMW_RS10795	STMMW_RS10795	T_RS04095	STM2061	LT2	2135402-2135880	TY2	911282-911749	D23	2159060-2159527	STM2061	RLOC_00001738	T_RS04095	RLOC_00000722	STMMW_RS10795	RLOC_00001900	615.518	0.294303	0.423469	0.694983	0.487066	0.671755	666.554	1.25992	0.431065	2.92279	0.00346906	0.0196042	608.604	0.30311	0.508985	0.595518	0.551497	0.76447
T_RS04100	yeeA	STMMW_RS10790	STMMW_RS10790	T_RS04100	STM2060	LT2	2134225-2135296	TY2	911868-912926	D23	2157883-2158941	STM2060	RLOC_00001737	T_RS04100	RLOC_00000723	STMMW_RS10790	RLOC_00001898	354.349	-0.76939	0.747435	-1.02937	0.303304	0.498951	260.61	-0.0182416	0.90857	-0.0200773	0.983982	0.99239	253.251	-0.861021	0.583692	-1.47513	0.140178	0.370992
T_RS04105	yeeX	STMMW_RS10785	STMMW_RS10785	T_RS04105	STM2059	LT2	2133645-2133993	TY2	913171-913506	D23	2157303-2157638	STM2059	RLOC_00001736	T_RS04105	RLOC_00000724	STMMW_RS10785	RLOC_00001897	2928	-2.66464	0.522026	-5.10442	3.32e-07	9.92e-06	1373.22	-1.90502	0.631644	-3.01597	0.00256155	0.0155158	898.303	-1.67273	0.596369	-2.80486	0.0050339	0.0416494
T_RS04110	pduX	STMMW_RS10780	STMMW_RS10780	T_RS04110	STM2058	LT2	2132709-2133611	TY2	913540-914442	D23	2156367-2157269	STM2058	RLOC_00001735	T_RS04110	RLOC_00000725	STMMW_RS10780	RLOC_00001896	243.396	-0.0264741	0.468304	-0.0565318	0.954918	0.977214	488.823	-2.30802	0.992605	-2.32521	0.0200607	0.075612	99.1715	0.28392	1.07694	0.263636	0.79206	0.907058
T_RS04115	pduW	STMMW_RS10775	STMMW_RS10775	T_RS04115	STM2057	LT2	2131430-2132651	TY2	914500-915714	D23	2155095-2156309	STM2057	RLOC_00001734	T_RS04115	RLOC_00000726	STMMW_RS10775	RLOC_00001895	22.2934	-1.46379	0.956288	-1.5307	0.125844	0.278231	102.249	-4.8051	1.42096	-3.38158	0.000720711	0.00543295	4.89263	-2.61179	2.10248	-1.24224	0.214148	1
T_RS04120	pduV	STMMW_RS10770	STMMW_RS10770	T_RS04120	STM2056	LT2	2130995-2131452	TY2	915699-916151	D23	2154658-2155110	STM2056	RLOC_00001734	T_RS04120	RLOC_00000726	STMMW_RS10770	RLOC_00001895	1.54925	2.80045	3.78635	0.739619	0.459531	1	7.31515	1.61467	2.33011	0.692959	0.488335	0.68336	8.64135	-0.221331	1.89403	-0.116857	0.906973	1
T_RS04125	pduU	STMMW_RS10765	STMMW_RS10765	T_RS04125	STM2055	LT2	2130638-2130995	TY2	916156-916506	D23	2154303-2154653	STM2055	RLOC_00001733	T_RS04125	RLOC_00000727	STMMW_RS10765	RLOC_00001894	13.7964	0.975394	1.60452	0.607905	0.543251	0.715708	19.628	-1.64041	1.9959	-0.821888	0.411141	0.618283	17.1532	1.10254	1.09488	1.007	0.313934	1
T_RS04130	pduT	STMMW_RS10760	STMMW_RS10760	T_RS04130	STM2054	LT2	2130085-2130645	TY2	916506-917060	D23	2153749-2154303	STM2054	RLOC_00001733	T_RS04130	RLOC_00000727	STMMW_RS10760	RLOC_00001894	13.5303	0.731485	1.14525	0.638713	0.52301	0.70018	29.3516	-5.19719	1.94771	-2.66835	0.00762239	0.035552	38.0544	1.69533	1.0626	1.59545	0.110611	0.321496
T_RS04135	pduS	STMMW_RS10755	STMMW_RS10755	T_RS04135	STM2053	LT2	2128726-2130088	TY2	917063-918391	D23	2152391-2153746	STM2053	RLOC_00001732	T_RS04135	RLOC_00000728	STMMW_RS10755	RLOC_00001893	1.25691	-1.45156	2.84694	-0.509868	0.610144	1	15.3859	-2.451	2.40782	-1.01793	NA	1	2.71644	-0.306027	2.89343	-0.105766	0.915768	1
T_RS04140	pduQ	STMMW_RS10750	STMMW_RS10750	T_RS04140	STM2052	LT2	2127618-2128736	TY2	918415-919527	D23	2151282-2152394	STM2052	RLOC_00001732	T_RS04140	RLOC_00000729	STMMW_RS10750	RLOC_00001893	7.48132	0.146743	1.78501	0.0822085	0.934481	0.964253	17.5861	-2.68619	2.32034	-1.15767	0.246999	0.45263	12.4532	1.03291	1.60685	0.642814	0.520345	1
T_RS04145	pduP	STMMW_RS10745	STMMW_RS10745	T_RS04145	STM2051	LT2	2126213-2127612	TY2	919539-920933	D23	2149876-2151270	STM2051	RLOC_00001731	T_RS04145	RLOC_00000730	STMMW_RS10745	RLOC_00001892	4.00641	-0.0896894	1.80875	-0.0495863	0.960452	1	12.7973	-8.17054	2.05709	-3.97189	7.13e-05	0.000730911	35.4202	2.09487	1.11849	1.87294	0.0610761	0.226514
T_RS04150	pduO	STMMW_RS10740	STMMW_RS10740	T_RS04150	STM2050	LT2	2125205-2126221	TY2	920930-921940	D23	2148869-2149879	STM2050	RLOC_00001731	T_RS04150	RLOC_00000730	STMMW_RS10740	RLOC_00001892	1.19233	-1.68595	2.86704	-0.588046	0.556502	1	5.71115	-2.6166	1.88572	-1.38759	0.165261	0.343359	9.77982	1.02646	2.23305	0.459666	NA	1
T_RS04155	pduN	STMMW_RS10735	STMMW_RS10735	T_RS04155	STM2049	LT2	2124918-2125201	TY2	921950-922224	D23	2148584-2148859	STM2049	RLOC_00001730	T_RS04155	RLOC_00000731	STMMW_RS10735	RLOC_00001891	2.715	-3.32186	2.76349	-1.20205	0.229344	1	8.65206	-0.696546	1.36467	-0.510413	0.609762	0.774735	6.90249	-0.722955	2.14267	-0.337409	0.735809	1
T_RS04160	pduM	STMMW_RS10730	STMMW_RS10730	T_RS04160	STM2048	LT2	2124426-2124922	TY2	922228-922719	D23	2148089-2148580	STM2048	RLOC_00001729	T_RS04160	RLOC_00000732	STMMW_RS10730	RLOC_00001890	0.334104	-3.62541	4.08047	-0.888479	0.374283	1	7.86599	-0.704498	2.16409	-0.325541	0.744772	0.864714	0.575771	-3.3749	3.72402	-0.906254	0.364801	1
T_RS04165	pduL	STMMW_RS10725	STMMW_RS10725	T_RS04165	STM2047	LT2	2123795-2124434	TY2	922716-923348	D23	2147460-2148092	STM2047	RLOC_00001729	T_RS04165	RLOC_00000732	STMMW_RS10725	RLOC_00001890	2.80934	-4.99931	2.75357	-1.81557	0.0694357	1	29.9345	0.188632	2.50085	0.0754272	NA	1	5.98566	-2.09377	1.84386	-1.13553	0.256152	1
T_RS04170	pduK	STMMW_RS10720	STMMW_RS10720	T_RS04170	STM2046	LT2	2123320-2123802	TY2	923348-923830	D23	2146978-2147460	STM2046	RLOC_00001729	T_RS04170	RLOC_00000732	STMMW_RS10720	RLOC_00001890	4.16419	-3.86386	2.17164	-1.77924	0.0752007	1	19.9888	-4.68973	2.03101	-2.30906	0.0209401	0.0780718	19.631	1.05745	1.81045	0.584083	NA	1
T_RS04175	pduJ	STMMW_RS10715	STMMW_RS10715	T_RS04175	STM2045	LT2	2123033-2123316	TY2	923834-924109	D23	2146699-2146974	STM2045	RLOC_00001728	T_RS04175	RLOC_00000733	STMMW_RS10715	RLOC_00001889	6.68614	1.85347	2.05269	0.902944	0.366555	1	17.9666	-4.16219	2.15332	-1.93292	0.053246	0.155668	16.4744	1.46376	1.04284	1.40363	0.160429	1
T_RS04180	pduH	STMMW_RS10710	STMMW_RS10710	T_RS04180	STM2044	LT2	2122665-2123022	TY2	924129-924479	D23	2146330-2146680	STM2044	RLOC_00001727	T_RS04180	RLOC_00000734	STMMW_RS10710	RLOC_00001888	1.99639	-0.760329	2.73307	-0.278196	0.780862	1	9.40285	-2.02945	2.07394	-0.978548	0.327803	0.538646	6.93527	-1.04115	1.667	-0.624564	0.532258	1
T_RS04185	pduG	STMMW_RS10705	STMMW_RS10705	T_RS04185	STM2043	LT2	2120844-2122682	TY2	924469-926301	D23	2144508-2146340	STM2043	RLOC_00001727	T_RS04185	RLOC_00000734	STMMW_RS10705	RLOC_00001888	13.3918	-2.79154	1.08206	-2.57985	0.00988437	0.0446789	16.9446	-2.38592	1.90262	-1.25402	0.209836	0.40601	19.5083	-3.43682	1.66879	-2.05947	0.0394494	1
T_RS04205	pudB	STMMW_RS10685	STMMW_RS10685	T_RS04205	STM2039	LT2	2117232-2117936	TY2	929412-930224	D23	2140782-2141594	STM2039	RLOC_00001723	T_RS04205	RLOC_00000738	STMMW_RS10685	RLOC_00001884	25.734	0.815278	1.48261	0.549893	0.582393	0.743636	4.79983	-6.75749	2.53857	-2.66193	0.0077695	0.0360627	24.1079	0.637445	1.15524	0.551785	0.581096	0.784801
T_RS04210	pduA	STMMW_RS10680	STMMW_RS10680	T_RS04210	STM2038	LT2	2116837-2117127	TY2	930221-930505	D23	2140501-2140785	STM2038	RLOC_00001722	T_RS04210	RLOC_00000738	STMMW_RS10680	RLOC_00001884	25.9107	0.472202	1.92758	0.244971	NA	1	68.5413	-1.58397	2.35611	-0.672282	NA	1	11.0202	0.793064	1.93955	0.408891	0.682619	1
T_RS04215	pduF	STMMW_RS10675	STMMW_RS10675	T_RS04215	STM2037	LT2	2115524-2116324	TY2	931030-931824	D23	2139182-2139976	STM2037	RLOC_00001721	T_RS04215	RLOC_00000739	STMMW_RS10675	RLOC_00001883	113.364	-3.08872	1.1178	-2.7632	0.00572369	0.0295276	207.749	-1.71228	1.31605	-1.30108	0.193232	0.38175	118.116	-0.341656	1.20468	-0.283608	0.776711	0.900699
T_RS04220	pocR	STMMW_RS10670	STMMW_RS10670	T_RS04220	STM2036	LT2	2114396-2115320	TY2	932041-932955	D23	2138054-2138965	STM2036	RLOC_00001720	T_RS04220	RLOC_00000740	STMMW_RS10670	RLOC_00001882	36.8322	-0.0350624	1.27051	-0.027597	0.977984	0.988709	31.8511	-0.693438	1.59075	-0.43592	0.662895	0.814279	34.5428	1.04073	0.953674	1.09128	0.275149	0.545054
T_RS04225	cbiA	STMMW_RS10665	STMMW_RS10665	T_RS04225	STM2035	LT2	2112419-2113805	TY2	933576-934931	D23	2136077-2137456	STM2035	RLOC_00001719	T_RS04225	RLOC_00000741	STMMW_RS10665	RLOC_00001881	372.554	1.25237	0.947343	1.32198	NA	1	173.616	-0.386593	0.519221	-0.744564	0.456535	0.657167	291.895	0.562533	0.49186	1.14369	0.252754	0.520031
T_RS04230	cibB	STMMW_RS10660	STMMW_RS10660	T_RS04230	STM2034	LT2	2111463-2112428	TY2	934928-935887	D23	2135121-2136080	STM2034	RLOC_00001719	T_RS04230	RLOC_00000741	STMMW_RS10660	RLOC_00001881	160.956	-1.84932	0.631204	-2.92984	0.0033914	0.0195026	184.631	-0.914114	0.831779	-1.09899	0.271774	0.481019	110.323	-0.934876	0.755022	-1.23821	0.215638	0.478005
T_RS04245	cbiE	STMMW_RS10645	STMMW_RS10645	T_RS04245	STM2031	LT2	2109082-2109694	TY2	937510-938115	D23	2132740-2133345	STM2031	RLOC_00001718	T_RS04245	RLOC_00000742	STMMW_RS10645	RLOC_00001880	102.662	-3.55479	0.803383	-4.42477	9.65e-06	0.00017461	81.36	-4.863	1.39715	-3.48067	0.000500163	0.00401199	50.7201	0.975779	0.917254	1.0638	0.287417	0.555665
T_RS04250	cbiT	STMMW_RS10640	STMMW_RS10640	T_RS04250	STM2030	LT2	2108514-2109098	TY2	938105-938683	D23	2132172-2132750	STM2030	RLOC_00001718	T_RS04250	RLOC_00000742	STMMW_RS10640	RLOC_00001880	100.712	-2.32856	0.626855	-3.71467	0.000203466	0.00213755	100.122	-1.68684	1.8327	-0.920415	0.357356	0.563019	67.7197	0.443519	0.795897	0.557256	0.577352	0.781979
T_RS04255	cbiF	STMMW_RS10635	STMMW_RS10635	T_RS04255	STM2029	LT2	2107757-2108537	TY2	938667-939440	D23	2131415-2132188	STM2029	RLOC_00001718	T_RS04255	RLOC_00000742	STMMW_RS10635	RLOC_00001880	39.8345	-0.981524	0.937982	-1.04642	0.295367	0.489997	37.8051	-2.51824	1.28509	-1.95957	0.0500457	0.148941	36.9358	0.901594	0.927598	0.971966	0.331067	0.596733
T_RS04260	cbiG	STMMW_RS10630	STMMW_RS10630	T_RS04260	STM2028	LT2	2106721-2107781	TY2	939421-940476	D23	2130379-2131434	STM2028	RLOC_00001718	T_RS04260	RLOC_00000742	STMMW_RS10630	RLOC_00001880	74.3292	-1.21278	0.847267	-1.4314	0.152316	0.314952	115.895	-1.31045	1.81123	-0.723513	0.469365	0.667681	50.7746	1.20045	0.978152	1.22727	0.219722	0.481354
T_RS04265	cbiH	STMMW_RS10625	STMMW_RS10625	T_RS04265	STM2027	LT2	2105996-2106728	TY2	940476-941201	D23	2129654-2130379	STM2027	RLOC_00001718	T_RS04265	RLOC_00000742	STMMW_RS10625	RLOC_00001880	111.007	-6.40583	0.995157	-6.43701	1.22e-10	8.39e-09	188.045	-3.51025	3.11398	-1.12726	0.259634	0.466731	25.1343	-1.61644	1.18512	-1.36395	0.172583	0.41688
T_RS04270	cbiJ	STMMW_RS10620	STMMW_RS10620	T_RS04270	STM2026	LT2	2105208-2106005	TY2	941198-941937	D23	2128866-2129657	STM2026	RLOC_00001718	T_RS04270	RLOC_00000742	STMMW_RS10620	RLOC_00001880	81.5071	-6.03373	0.967541	-6.23615	4.48e-10	2.62e-08	124.403	-5.50608	1.85378	-2.97019	0.00297612	0.0173492	15.9421	-0.748345	1.32041	-0.566752	0.570883	1
T_RS04275	cbiK	STMMW_RS10615	STMMW_RS10615	T_RS04275	STM2025	LT2	2104411-2105212	TY2	942056-942784	D23	2128069-2128863	STM2025	RLOC_00001717	T_RS04275	RLOC_00000743	STMMW_RS10615	RLOC_00001879	13.1665	-1.9177	1.60913	-1.19176	0.233354	0.423679	16.2406	-0.995935	2.46838	-0.403477	NA	1	7.18903	-0.457563	1.6773	-0.272797	0.785009	1
T_RS04280	cbiL	STMMW_RS10610	STMMW_RS10610	T_RS04280	STM2024	LT2	2103701-2104422	TY2	942781-943494	D23	2127359-2128072	STM2024	RLOC_00001717	T_RS04280	RLOC_00000743	STMMW_RS10610	RLOC_00001879	28.7925	-1.20599	1.26966	-0.949856	0.342185	0.538621	26.7623	-3.62559	2.10504	-1.72234	0.0850079	0.21525	7.69071	-0.231405	1.71642	-0.134818	0.892756	1
T_RS04285	cbiM	STMMW_RS10605	STMMW_RS10605	T_RS04285	STM2023	LT2	2102967-2103709	TY2	943491-944227	D23	2126625-2127362	STM2023	RLOC_00001717	T_RS04285	RLOC_00000743	STMMW_RS10605	RLOC_00001879	46.1784	-1.49927	0.843594	-1.77725	0.0755278	0.194492	42.0734	-2.30615	2.25754	-1.02153	NA	1	21.1515	-0.503815	1.21745	-0.413828	0.679	0.851949
T_RS04290	cbiN	STMMW_RS10600	STMMW_RS10600	T_RS04290	STM2022	LT2	2102684-2102971	TY2	944229-944510	D23	2126342-2126623	STM2022	RLOC_00001716	T_RS04290	RLOC_00000744	STMMW_RS10600	RLOC_00001878	22.9343	-0.217658	1.31384	-0.165665	0.86842	0.92799	16.1954	-1.31211	1.52419	-0.86086	NA	1	32.5515	0.922898	0.848226	1.08803	0.276581	0.545859
T_RS04295	cboQ	STMMW_RS10595	STMMW_RS10595	T_RS04295	STM2021	LT2	2102020-2102703	TY2	944497-945174	D23	2125678-2126355	STM2021	RLOC_00001716	T_RS04295	RLOC_00000744	STMMW_RS10595	RLOC_00001878	101.51	-0.553883	0.796889	-0.695057	0.48702	0.671755	55.6252	-3.49656	1.15845	-3.01831	0.00254187	0.0154337	104.446	0.495393	0.830577	0.596444	0.550879	0.764338
T_RS04300	cbiO	STMMW_RS10590	STMMW_RS10590	T_RS04300	STM2020	LT2	2101196-2102017	TY2	945183-945998	D23	2124854-2125669	STM2020	RLOC_00001715	T_RS04300	RLOC_00000745	STMMW_RS10590	RLOC_00001877	185.126	-4.4752	1.11577	-4.01085	6.05e-05	0.000804116	169.223	-3.90395	1.28538	-3.0372	0.00238789	0.0146139	52.201	0.508455	1.10641	0.459553	NA	1
T_RS04305	cbiP	STMMW_RS10585	STMMW_RS10585	T_RS04305	STM2019	LT2	2099679-2101205	TY2	945995-947515	D23	2123337-2124857	STM2019	RLOC_00001715	T_RS04305	RLOC_00000745	STMMW_RS10585	RLOC_00001877	104.141	-1.5933	0.824904	-1.9315	0.053421	0.151804	77.2628	-2.77488	1.18355	-2.34454	0.0190504	0.072465	57.8474	1.29557	0.802484	1.61446	0.106429	0.313402
T_RS04310	cobU	STMMW_RS10580	STMMW_RS10580	T_RS04310	STM2018	LT2	2099137-2099693	TY2	947512-948057	D23	2122795-2123340	STM2018	RLOC_00001715	T_RS04310	RLOC_00000745	STMMW_RS10580	RLOC_00001877	45.8221	0.829715	0.972057	0.853566	0.393345	0.586046	42.6144	0.220042	2.10641	0.104463	NA	1	30.4389	0.167727	1.17661	0.142552	0.886644	0.944734
T_RS04315	cobS	STMMW_RS10575	STMMW_RS10575	T_RS04315	STM2017	LT2	2098397-2099156	TY2	948054-948797	D23	2122055-2122798	STM2017	RLOC_00001715	T_RS04315	RLOC_00000745	STMMW_RS10575	RLOC_00001877	114.849	-0.817985	0.901463	-0.907397	0.364197	0.557417	138.86	-1.49565	1.3436	-1.11316	0.265639	0.473815	56.3475	0.271089	1.17605	0.230508	0.817697	0.919163
T_RS04320	cobT	STMMW_RS10570	STMMW_RS10570	T_RS04320	STM2016	LT2	2097300-2098383	TY2	948824-949894	D23	2120958-2122028	STM2016	RLOC_00001714	T_RS04320	RLOC_00000746	STMMW_RS10570	RLOC_00001876	31.012	-3.14364	1.1107	-2.83032	0.0046502	0.0250612	47.028	-3.81171	2.06308	-1.84758	0.0646624	0.176901	36.7032	-0.106566	1.07599	-0.09904	0.921106	0.958629
T_RS04325	erfK	STMMW_RS10565	STMMW_RS10565	T_RS04325	STM2015	LT2	2096293-2097236	TY2	949972-950901	D23	2119951-2120880	STM2015	RLOC_00001713	T_RS04325	RLOC_00000747	STMMW_RS10565	RLOC_00001875	147.498	4.00132	0.841015	4.75773	1.96e-06	4.54e-05	43.5323	1.35948	1.79454	0.757564	0.448712	0.648999	26.2215	-0.131809	1.56156	-0.0844086	NA	1
T_RS04335	asnU	STMMW_RS10555	STMMW_RS10555	T_RS04335	STM2014	LT2	2095992-2096064	TY2	951127-951202	D23	2119649-2119724	id-STM2014	RLOC_00001712	id-T_RS04335	RLOC_00000748	id-STMMW_RS10555	RLOC_00001874	46.0038	-0.216322	0.639598	-0.338216	0.735201	0.84789	29.9113	-0.555699	1.21678	-0.456698	NA	1	36.3075	-3.7649	0.94185	-3.99735	6.41e-05	0.00139257
T_RS04340	yeeO	STMMW_RS10550	STMMW_RS10550	T_RS04340	STM2013	LT2	2094374-2095831	TY2	951362-952819	D23	2118032-2119489	STM2013	RLOC_00001711	T_RS04340	RLOC_00000749	STMMW_RS10550	RLOC_00001873	43.4041	0.759598	0.75803	1.00207	0.31631	0.512948	99.1768	2.28858	0.788823	2.90126	0.00371663	0.0206641	119.207	0.0728043	0.646009	0.112699	0.91027	0.95416
T_RS04345	asnW	STMMW_RS10545	STMMW_RS10545	T_RS04345	STM2012	LT2	2094162-2094234	TY2	952960-953035	D23	2117816-2117891	id-STM2012	RLOC_00001710	id-T_RS04345	RLOC_00000750	id-STMMW_RS10545	RLOC_00001872	13.6915	-3.52807	1.10921	-3.18071	0.00146915	0.0102662	29.7141	-2.29424	1.45442	-1.57742	0.114698	0.267551	51.72	-3.02919	1.43509	-2.11081	0.0347891	0.154413
T_RS04355		STMMW_RS10535	STMMW_RS10535	T_RS04355				TY2	953533-953919	D23	2116932-2117318			T_RS04355	RLOC_00000752	STMMW_RS10535	RLOC_00001870	922.142	-0.346376	0.596555	-0.580627	0.561492	0.728211	NA	NA	NA	NA	NA	NA	548.94	-0.562007	0.581782	-0.966009	0.33404	0.599555
T_RS04360	STM2011	STMMW_RS10530	STMMW_RS10530	T_RS04360	STM2011	LT2	2092954-2093284	TY2	953913-954239	D23	2116612-2116938	STM2011	RLOC_00001709	T_RS04360	RLOC_00000752	STMMW_RS10530	RLOC_00001870	68.0273	-1.18131	1.22525	-0.964139	0.334976	0.531044	117.363	0.111198	0.775809	0.143331	0.886029	0.943346	81.3245	0.151	0.67946	0.222235	0.824131	0.920477
T_RS04365	STM2010	STMMW_RS10525	STMMW_RS10525	T_RS04365	STM2010	LT2	2092798-2092965	TY2	954228-954389	D23	2116462-2116623	STM2010	RLOC_00001708	T_RS04365	RLOC_00000753	STMMW_RS10525	RLOC_00001869	37.8621	-2.71279	1.17678	-2.30526	0.0211519	0.0788622	69.3574	0.188622	1.90349	0.099093	NA	1	45.7293	-0.0348916	1.09108	-0.0319789	0.974489	0.98465
T_RS04370	amn	STMMW_RS10520	STMMW_RS10520	T_RS04370	STM2009	LT2	2091304-2092770	TY2	954435-955889	D23	2114962-2116416	STM2009	RLOC_00001707	T_RS04370	RLOC_00000754	STMMW_RS10520	RLOC_00001868	159.196	-1.68972	1.26937	-1.33115	0.183141	0.358205	194.469	-0.415504	0.629532	-0.66002	0.509241	0.701927	203.178	-1.26988	0.824755	-1.5397	NA	1
T_RS04380		NA		T_RS04380				TY2	956794-957657					T_RS04380	RLOC_00000756	NA	NA	NA	NA	NA	NA	NA	NA	NA	NA	NA	NA	NA	NA	678.68	-1.54822	0.542541	-2.85364	0.00432209	0.0374318
T_RS04385		NA		T_RS04385				TY2	957844-958059					T_RS04385	RLOC_00000757	NA	NA	NA	NA	NA	NA	NA	NA	NA	NA	NA	NA	NA	NA	33.013	-0.0482745	0.913374	-0.0528529	0.957849	0.978048
T_RS04390		NA		T_RS04390				TY2	958089-958400					T_RS04390	RLOC_00000758	NA	NA	NA	NA	NA	NA	NA	NA	NA	NA	NA	NA	NA	NA	233.5	0.461499	0.474593	0.972411	0.330846	0.596587
T_RS04395		NA		T_RS04395				TY2	958415-958801					T_RS04395	RLOC_00000759	NA	NA	NA	NA	NA	NA	NA	NA	NA	NA	NA	NA	NA	NA	80.9591	-1.17442	0.989652	-1.1867	0.235347	0.501406
T_RS04400		NA		T_RS04400				TY2	958818-959105					T_RS04400	RLOC_00000760	NA	NA	NA	NA	NA	NA	NA	NA	NA	NA	NA	NA	NA	NA	182.575	0.323215	0.60838	0.531272	0.59523	0.795645
T_RS04405		NA		T_RS04405				TY2	959191-959484					T_RS04405	RLOC_00000761	NA	NA	NA	NA	NA	NA	NA	NA	NA	NA	NA	NA	NA	NA	144.66	2.18498	0.591716	3.69262	0.000221955	0.00390806
T_RS04410		NA		T_RS04410				TY2	959597-959992					T_RS04410	RLOC_00000762	NA	NA	NA	NA	NA	NA	NA	NA	NA	NA	NA	NA	NA	NA	87.3887	1.61507	0.581925	2.77538	0.00551365	0.0439956
T_RS04415		NA		T_RS04415				TY2	960089-960382					T_RS04415	RLOC_00000763	NA	NA	NA	NA	NA	NA	NA	NA	NA	NA	NA	NA	NA	NA	21.3847	0.70105	2.02012	0.347034	0.728566	0.87668
T_RS04420		NA		T_RS04420				TY2	961175-961819					T_RS04420	RLOC_00000764	NA	NA	NA	NA	NA	NA	NA	NA	NA	NA	NA	NA	NA	NA	357.326	1.03735	0.542284	1.91294	0.0557561	0.214535
T_RS04425		NA		T_RS04425				TY2	961895-963406					T_RS04425	RLOC_00000765	NA	NA	NA	NA	NA	NA	NA	NA	NA	NA	NA	NA	NA	NA	320.171	0.0740136	0.432065	0.171302	0.863986	0.934614
T_RS04430		NA		T_RS04430				TY2	965065-965574					T_RS04430	RLOC_00000766	NA	NA	NA	NA	NA	NA	NA	NA	NA	NA	NA	NA	NA	NA	41.8912	1.95405	1.08044	1.80857	0.0705177	0.247713
T_RS04435		NA		T_RS04435				TY2	965621-966136					T_RS04435	RLOC_00000767	NA	NA	NA	NA	NA	NA	NA	NA	NA	NA	NA	NA	NA	NA	27.9554	1.74156	1.61723	1.07687	0.281537	0.550725
T_RS04440		NA		T_RS04440				TY2	966220-966543					T_RS04440	RLOC_00000768	NA	NA	NA	NA	NA	NA	NA	NA	NA	NA	NA	NA	NA	NA	105.055	1.8018	0.629713	2.8613	0.00421906	0.0370696
T_RS04445		NA		T_RS04445				TY2	966843-968279					T_RS04445	RLOC_00000769	NA	NA	NA	NA	NA	NA	NA	NA	NA	NA	NA	NA	NA	NA	832.989	2.0224	0.549405	3.68107	0.000232261	0.004056
T_RS04450		NA		T_RS04450				TY2	968796-969110					T_RS04450	RLOC_00000770	NA	NA	NA	NA	NA	NA	NA	NA	NA	NA	NA	NA	NA	NA	34.7179	1.74166	1.03554	1.68188	0.0925929	0.288827
T_RS04455		NA		T_RS04455				TY2	969126-970553					T_RS04455	RLOC_00000771	NA	NA	NA	NA	NA	NA	NA	NA	NA	NA	NA	NA	NA	NA	608.514	0.813125	0.478287	1.70008	0.0891166	0.282114
T_RS04460		NA		T_RS04460				TY2	970921-973881					T_RS04460	RLOC_00000772	NA	NA	NA	NA	NA	NA	NA	NA	NA	NA	NA	NA	NA	NA	1856.4	0.153612	0.468252	0.328054	0.742871	0.882094
T_RS04465		NA		T_RS04465				TY2	973891-975867					T_RS04465	RLOC_00000773	NA	NA	NA	NA	NA	NA	NA	NA	NA	NA	NA	NA	NA	NA	816.406	0.403988	0.516106	0.782761	0.433768	0.683083
T_RS04470		NA		T_RS04470				TY2	976062-977450					T_RS04470	RLOC_00000774	NA	NA	NA	NA	NA	NA	NA	NA	NA	NA	NA	NA	NA	NA	637.72	-0.215333	0.500718	-0.430049	0.66716	0.843551
T_RS04475		NA		T_RS04475				TY2	977497-978771					T_RS04475	RLOC_00000775	NA	NA	NA	NA	NA	NA	NA	NA	NA	NA	NA	NA	NA	NA	770.227	0.0968098	0.472889	0.20472	0.837791	0.924107
T_RS04480	asnT	STMMW_RS10490	STMMW_RS10490	T_RS04480	STM2004	LT2	2084217-2084289	TY2	978952-979027	D23	2107874-2107949	id-STM2004	RLOC_00001702	id-T_RS04480	RLOC_00000776	id-STMMW_RS10490	RLOC_00001861	111.888	-2.1834	0.648247	-3.36815	0.000756734	0.00605913	99.3939	-3.24676	0.489051	-6.63891	3.16e-11	1.28e-09	22.9996	-6.75814	1.32821	-5.08814	3.62e-07	2.47e-05
T_RS04490	asnT	STMMW_RS10475	STMMW_RS10475	T_RS04490	STM2002	LT2	2083247-2083319	TY2	979575-979650	D23	2106904-2106979	id-STM2002	RLOC_00001701	id-T_RS04490	RLOC_00000777	id-STMMW_RS10475	RLOC_00001859	16.0562	-4.24052	1.03647	-4.09129	4.29e-05	0.000612523	99.3939	-3.24676	0.489051	-6.63891	3.16e-11	1.28e-09	5.61469	-4.63774	1.83755	-2.52387	0.0116072	1
T_RS04495	yeeI	STMMW_RS10470	STMMW_RS10470	T_RS04495	STM2001	LT2	2082348-2083145	TY2	979751-980548	D23	2106006-2106803	STM2001	RLOC_00001700	T_RS04495	RLOC_00000778	STMMW_RS10470	RLOC_00001858	87.087	-0.778758	1.31683	-0.591389	0.55426	0.723772	99.648	-0.473725	0.753531	-0.628674	0.529563	0.716783	67.6199	0.00854837	0.755751	0.0113111	0.990975	0.994723
T_RS04500	serU	NA		T_RS04500	STM2000	LT2	2082174-2082260	TY2	980637-980726			id-STM2000	RLOC_00001699	id-T_RS04500	RLOC_00000779	NA	NA	NA	NA	NA	NA	NA	NA	73.8712	-2.90185	0.781931	-3.71113	0.000206337	0.00188163	70.7505	-4.8926	0.911764	-5.36608	8.05e-08	7.3e-06
T_RS04505	STM1999	STMMW_RS10185	STMMW_RS10185	T_RS04505	STM1999	LT2	2081706-2081867	TY2	981029-981190	D23	2065217-2065378	STM1999	RLOC_00001698	T_RS04505	RLOC_00000780	STMMW_RS10185	RLOC_00001823	21.2557	-0.765266	1.1962	-0.639745	0.522339	0.699891	74.0998	2.64784	1.21548	2.17843	0.0293738	0.0997113	32.0916	0.244317	1.18192	0.206711	0.836236	0.9239
T_RS04510	umuD	STMMW_RS10180	STMMW_RS10180	T_RS04510	STM1998	LT2	2081160-2081667	TY2	981317-981736	D23	2064671-2065090	STM1998	RLOC_00001697	T_RS04510	RLOC_00000781	STMMW_RS10180	RLOC_00001822	25.6493	0.0873373	0.975648	0.0895172	0.928671	0.96183	43.8392	1.20088	1.6305	0.73651	0.461421	0.661621	17.9634	-1.79904	1.27474	-1.4113	0.158157	1
T_RS04515	umuC	STMMW_RS10175	STMMW_RS10175	T_RS04515	STM1997	LT2	2079889-2081171	TY2	981739-983007	D23	2063400-2064668	STM1997	RLOC_00001696	T_RS04515	RLOC_00000782	STMMW_RS10175	RLOC_00001821	72.3239	0.957039	0.832101	1.15015	0.250083	0.442757	122.931	1.6216	1.10381	1.46909	0.141809	0.30979	107.72	0.169462	0.735935	0.230268	0.817883	0.919163
T_RS04520	cspB	STMMW_RS10170	STMMW_RS10170	T_RS04520	STM1996	LT2	2079222-2079448	TY2	983453-983665	D23	2062733-2062945	STM1996	RLOC_00001695	T_RS04520	RLOC_00000783	STMMW_RS10170	RLOC_00001820	4243.9	-0.574814	0.723862	-0.794093	0.427141	0.618905	5714.6	-0.397754	0.385581	-1.03157	0.302274	0.513654	1653.63	-2.59778	0.497463	-5.22205	1.77e-07	1.35e-05
T_RS04525	ompS	STMMW_RS10165	STMMW_RS10165	T_RS04525	STM1995	LT2	2077561-2078762	TY2	984125-985309	D23	2061068-2062273	STM1995	RLOC_00001694	T_RS04525	RLOC_00000785	STMMW_RS10165	RLOC_00001818	1.34544	1.25665	3.24573	0.387169	0.698631	1	21.7165	2.77479	2.23586	1.24104	NA	1	20.4482	1.20759	1.62758	0.741957	0.458114	1
T_RS04530	STM1994	STMMW_RS10160	STMMW_RS10160	T_RS04530	STM1994	LT2	2076617-2076928	TY2	985960-986271	D23	2060118-2060417	STM1994	RLOC_00001693	T_RS04530	RLOC_00000787	STMMW_RS10160	RLOC_00001817	27.9366	2.70337	0.860429	3.14188	0.00167865	0.0114173	15.9078	1.7654	1.71117	1.03169	0.302219	0.513654	21.1052	1.78162	1.32386	1.34578	0.178375	0.425325
T_RS04535	yedJ	STMMW_RS10155	STMMW_RS10155	T_RS04535	STM1993	LT2	2075830-2076533	TY2	986351-987046	D23	2059331-2060026	STM1993	RLOC_00001692	T_RS04535	RLOC_00000788	STMMW_RS10155	RLOC_00001816	31.4909	1.51379	1.25162	1.20947	0.226484	0.414338	19.334	-0.0828229	2.18824	-0.0378491	0.969808	0.987092	32.135	0.475998	1.07652	0.442164	0.65837	0.838224
T_RS04540	dcm	STMMW_RS10150	STMMW_RS10150	T_RS04540	STM1992	LT2	2074326-2075768	TY2	987120-988550	D23	2057827-2059257	STM1992	RLOC_00001691	T_RS04540	RLOC_00000789	STMMW_RS10150	RLOC_00001815	22.4805	-1.00737	1.12803	-0.893038	0.371837	0.566351	19.1835	-0.873433	1.62904	-0.536165	NA	1	17.0794	0.0903341	1.56518	0.0577147	0.953976	1
T_RS04545	vsr	STMMW_RS10145	STMMW_RS10145	T_RS04545	STM1991	LT2	2073875-2074352	TY2	988531-989001	D23	2057376-2057846	STM1991	RLOC_00001691	T_RS04545	RLOC_00000789	STMMW_RS10145	RLOC_00001815	11.4068	-0.600214	1.09937	-0.54596	0.585094	0.744472	14.2298	-0.138204	2.02612	-0.0682113	NA	1	6.37511	-1.85024	1.83832	-1.00648	0.314183	1
T_RS04550	yedA	STMMW_RS10140	STMMW_RS10140	T_RS04550	STM1990	LT2	2072966-2073886	TY2	988990-989910	D23	2056467-2057387	STM1990	RLOC_00001690	T_RS04550	RLOC_00000790	STMMW_RS10140	RLOC_00001814	18.1478	-2.13253	1.19962	-1.77768	0.0754563	0.194416	54.6831	1.51067	1.74465	0.865884	0.386554	0.596354	12.7812	-3.86381	1.73803	-2.2231	0.026209	1
T_RS04555	yedI	STMMW_RS10135	STMMW_RS10135	T_RS04555	STM1989	LT2	2071879-2072802	TY2	990086-990997	D23	2055380-2056297	STM1989	RLOC_00001689	T_RS04555	RLOC_00000791	STMMW_RS10135	RLOC_00001813	47.262	0.435034	0.871144	0.499383	0.61751	0.768143	43.2043	1.01021	1.43709	0.702957	0.482082	0.678067	53.0945	0.923583	0.872625	1.0584	0.289875	0.557965
T_RS04560	STM1988	STMMW_RS10130	STMMW_RS10130	T_RS04560	STM1988	LT2	2071617-2071862	TY2	991014-991259	D23	2055118-2055363	STM1988	RLOC_00001688	T_RS04560	RLOC_00000792	STMMW_RS10130	RLOC_00001812	420.801	-0.519265	0.883362	-0.587829	0.556647	0.7246	223.305	-1.3314	0.565999	-2.3523	0.0186579	0.0714328	229.152	-0.688008	0.783803	-0.877781	0.380063	0.640657
T_RS04565	STM1987	STMMW_RS10125	STMMW_RS10125	T_RS04565	STM1987	LT2	2069740-2071466	TY2	991424-993127	D23	2053241-2054953	STM1987	RLOC_00001687	T_RS04565	RLOC_00000793	STMMW_RS10125	RLOC_00001811	9.79654	-0.677828	1.53262	-0.442268	0.658295	0.799173	3.85859	-4.60652	2.40925	-1.91201	0.0558746	0.160513	20.9265	0.405689	1.46567	0.276794	NA	1
T_RS04570	yedP	STMMW_RS10120	STMMW_RS10120	T_RS04570	STM1986	LT2	2068937-2069761	TY2	993106-993921	D23	2052447-2053262	STM1986	RLOC_00001686	T_RS04570	RLOC_00000794	STMMW_RS10120	RLOC_00001810	25.7753	1.02535	0.782792	1.30986	0.190242	0.366884	15.1966	0.338163	1.50267	0.225041	0.821947	0.910068	70.3167	1.4833	0.894199	1.6588	0.0971561	0.298043
T_RS04575	yodD	STMMW_RS10115	STMMW_RS10115	T_RS04575	STM1984	LT2	2068397-2068636	TY2	994231-994458	D23	2051910-2052137	STM1984	RLOC_00001684	T_RS04575	RLOC_00000795	STMMW_RS10115	RLOC_00001809	229.313	1.65099	0.716942	2.30282	0.0212887	0.0791861	70.5741	-1.33409	1.38125	-0.965857	0.334116	0.542971	91.8458	0.084369	0.850947	0.0991472	0.921021	0.958629
T_RS04580	dsrB	STMMW_RS10110	STMMW_RS10110	T_RS04580	STM1983	LT2	2068086-2068293	TY2	994584-994781	D23	2051587-2051835	id-STM1983	RLOC_00001683	T_RS04580	RLOC_00000796	STMMW_RS10110	RLOC_00001808	1304.57	-1.55407	0.491814	-3.15987	0.00157842	0.0108814	1009.29	-1.43351	0.425714	-3.3673	0.000759087	0.00565007	519.829	-2.4738	0.6476	-3.81995	0.000133481	0.00258528
T_RS04590	fliR	STMMW_RS10100	STMMW_RS10100	T_RS04590	STM1981	LT2	2066332-2067142	TY2	995725-996519	D23	2049849-2050643	STM1981	RLOC_00001681	T_RS04590	RLOC_00000798	STMMW_RS10100	RLOC_00001806	29.5936	-0.340607	1.28836	-0.264372	0.791493	0.88055	22.1318	-0.455091	1.59765	-0.28485	0.775759	0.88551	40.3805	-0.701424	0.866377	-0.809606	0.418167	0.67162
T_RS04595	fliQ	STMMW_RS10095	STMMW_RS10095	T_RS04595	STM1980	LT2	2066060-2066339	TY2	996528-996797	D23	2049571-2049840	STM1980	RLOC_00001680	T_RS04595	RLOC_00000799	STMMW_RS10095	RLOC_00001805	26.6369	-0.269186	1.31603	-0.204543	0.837929	0.909515	15.7185	-1.11067	2.41075	-0.460715	NA	1	25.3165	-1.47503	1.21807	-1.21096	0.225912	0.489549
T_RS04600	fliP	STMMW_RS10090	STMMW_RS10090	T_RS04600	STM1979	LT2	2065310-2066060	TY2	996807-997544	D23	2048824-2049561	STM1979	RLOC_00001679	T_RS04600	RLOC_00000800	STMMW_RS10090	RLOC_00001804	5.92696	0.139227	1.64303	0.0847382	0.93247	1	1.97708	-2.41174	2.96894	-0.812321	0.416607	1	3.95837	-1.16751	1.99711	-0.584599	0.558817	1
T_RS04605	fliO	STMMW_RS10085	STMMW_RS10085	T_RS04605	STM1978	LT2	2064946-2065323	TY2	997544-997921	D23	2048447-2048824	STM1978	RLOC_00001679	T_RS04605	RLOC_00000800	STMMW_RS10085	RLOC_00001804	10.5872	-3.62018	1.3734	-2.63593	0.00839071	0.0394479	9.40496	-0.903769	1.56229	-0.578491	0.562933	0.743438	6.5394	0.338683	1.84607	0.183461	NA	1
T_RS04610	fliN	STMMW_RS10080	STMMW_RS10080	T_RS04610	STM1977	LT2	2064519-2064946	TY2	997921-998334	D23	2048034-2048447	STM1977	RLOC_00001679	T_RS04610	RLOC_00000800	STMMW_RS10080	RLOC_00001804	63.348	-2.41209	1.24388	-1.93917	0.0524807	0.15015	39.8395	-3.90079	1.49681	-2.60606	0.00915901	0.0413056	35.7807	-2.35426	1.28221	-1.8361	0.0663433	0.237753
T_RS04615	fliM	STMMW_RS10075	STMMW_RS10075	T_RS04615	STM1976	LT2	2063521-2064536	TY2	998331-999335	D23	2047033-2048037	STM1976	RLOC_00001679	T_RS04615	RLOC_00000800	STMMW_RS10075	RLOC_00001804	80.539	-1.39631	1.2511	-1.11607	0.264394	0.457212	44.0599	-4.18658	1.45326	-2.88081	0.00396651	0.0216169	108.862	0.514537	0.721446	0.713202	0.475721	0.71627
T_RS04625	fliK	STMMW_RS10065	STMMW_RS10065	T_RS04625	STM1974	LT2	2061726-2062955	TY2	999912-1001141	D23	2045239-2046456	STM1974	RLOC_00001677	T_RS04625	RLOC_00000802	STMMW_RS10065	RLOC_00001802	27.5793	-2.79161	1.14382	-2.44062	0.0146622	0.060485	11.9466	-4.63115	2.01864	-2.29419	0.0217795	0.0806192	38.4611	-0.401987	1.5796	-0.254487	0.799119	0.91068
T_RS04640	fliH	STMMW_RS10050	STMMW_RS10050	T_RS04640	STM1971	LT2	2059189-2059906	TY2	1002973-1003680	D23	2042700-2043407	STM1971	RLOC_00001676	T_RS04640	RLOC_00000803	STMMW_RS10050	RLOC_00001801	141.051	-3.34925	1.09904	-3.04742	0.00230811	0.014483	76.7302	-2.61844	1.51586	-1.72736	0.0841028	0.213847	53.7225	-1.34104	0.969824	-1.38277	0.166735	0.410196
T_RS04645	fliG	STMMW_RS10045	STMMW_RS10045	T_RS04645	STM1970	LT2	2058194-2059206	TY2	1003673-1004668	D23	2041712-2042707	STM1970	RLOC_00001676	T_RS04645	RLOC_00000803	STMMW_RS10045	RLOC_00001801	175.325	-5.45368	0.896306	-6.08462	1.17e-09	6.57e-08	127.519	-2.2889	1.16171	-1.97028	0.0488058	0.146545	201.402	-1.88944	0.70452	-2.68189	0.00732077	0.0535057
T_RS04650	fliF	STMMW_RS10040	STMMW_RS10040	T_RS04650	STM1969	LT2	2056526-2058218	TY2	1004661-1006343	D23	2040037-2041719	STM1969	RLOC_00001676	T_RS04650	RLOC_00000803	STMMW_RS10040	RLOC_00001801	140.55	-5.66355	0.851247	-6.65323	2.87e-11	2.1e-09	100.929	-3.52321	1.69052	-2.0841	0.0371513	0.118603	254.723	-0.832399	0.803795	-1.03559	0.300395	0.567368
T_RS04655	fliE	STMMW_RS10035	STMMW_RS10035	T_RS04655	STM1968	LT2	2056005-2056331	TY2	1006560-1006874	D23	2039506-2039820	STM1968	RLOC_00001675	T_RS04655	RLOC_00000804	STMMW_RS10035	RLOC_00001800	22.013	-0.856518	1.39179	-0.615409	0.538285	0.71251	9.89563	-7.79989	2.01666	-3.86773	0.000109854	0.00109088	74.2203	0.235932	1.27728	0.184715	0.853453	0.931735
T_RS04660	STM1967	STMMW_RS10030	STMMW_RS10030	T_RS04660	STM1967	LT2	2055492-2055885	TY2	1006994-1007380	D23	2039000-2039386	STM1967	RLOC_00001674	T_RS04660	RLOC_00000805	STMMW_RS10030	RLOC_00001799	30.8147	0.646413	1.39251	0.464207	0.642499	0.787459	14.5911	0.63453	1.83218	0.346324	0.729099	0.8548	9.96264	-0.64405	1.72731	-0.372863	0.70925	1
T_RS04665	yedF	STMMW_RS10025	STMMW_RS10025	T_RS04665	STM1966	LT2	2054990-2055234	TY2	1007645-1007878	D23	2038502-2038735	STM1966	RLOC_00001673	T_RS04665	RLOC_00000806	STMMW_RS10025	RLOC_00001798	14.3038	0.428494	1.37272	0.312149	0.754927	0.861244	13.5913	2.23609	1.06797	2.09378	0.0362799	0.116342	15.1841	0.890281	1.11462	0.798727	0.424449	1
T_RS04670	yedE	STMMW_RS10020	STMMW_RS10020	T_RS04670	STM1965	LT2	2053721-2055004	TY2	1007875-1009140	D23	2037240-2038505	STM1965	RLOC_00001673	T_RS04670	RLOC_00000806	STMMW_RS10020	RLOC_00001798	24.4058	-2.24554	1.12299	-1.9996	0.0455432	0.135446	12.5291	-1.40996	2.46109	-0.572901	NA	1	25.7596	-1.39272	0.990023	-1.40675	0.1595	0.401436
T_RS04675	yedD	STMMW_RS10015	STMMW_RS10015	T_RS04675	STM1964	LT2	2053188-2053624	TY2	1009329-1009742	D23	2036701-2037114	STM1964	RLOC_00001672	T_RS04675	RLOC_00000807	STMMW_RS10015	RLOC_00001797	1.68713	1.66053	3.04303	0.545685	0.585283	1	6.77358	1.76975	2.09491	0.844787	0.39823	0.606372	6.79794	-0.178054	2.39791	-0.0742536	0.940809	1
T_RS04680	amyA	STMMW_RS10010	STMMW_RS10010	T_RS04680	STM1963	LT2	2051650-2053148	TY2	1009782-1011266	D23	2035177-2036661	STM1963	RLOC_00001671	T_RS04680	RLOC_00000808	STMMW_RS10010	RLOC_00001796	73.8472	-0.90492	0.633516	-1.42841	0.153174	0.315798	166.126	1.40486	1.32274	1.06208	NA	1	71.4381	-0.393632	0.765333	-0.514328	0.607023	0.804331
T_RS04685	fliT	STMMW_RS10005	STMMW_RS10005	T_RS04685	STM1962	LT2	2051210-2051592	TY2	1011338-1011706	D23	2034737-2035105	STM1962	RLOC_00001670	T_RS04685	RLOC_00000809	STMMW_RS10005	RLOC_00001795	79.9423	-2.60959	0.753777	-3.46202	0.000536137	0.00463046	89.7119	-0.52615	1.04543	-0.503286	0.614763	0.778776	117.327	-0.911893	0.873095	-1.04444	0.296283	0.56484
T_RS04690	fliS	STMMW_RS10000	STMMW_RS10000	T_RS04690	STM1961	LT2	2050808-2051224	TY2	1011706-1012113	D23	2034330-2034737	STM1961	RLOC_00001670	T_RS04690	RLOC_00000809	STMMW_RS10000	RLOC_00001795	81.239	-2.64088	0.656037	-4.0255	5.69e-05	0.000764465	89.6888	-0.726868	0.808852	-0.898642	0.368843	0.57563	147.251	-0.298196	0.634448	-0.470008	0.638349	0.826498
T_RS04695	fliD	STMMW_RS09995	STMMW_RS09995	T_RS04695	STM1960	LT2	2049387-2050802	TY2	1012128-1013531	D23	2032912-2034315	STM1960	RLOC_00001669	T_RS04695	RLOC_00000810	STMMW_RS09995	RLOC_00001794	694.022	-3.79383	0.874355	-4.33901	1.43e-05	0.000240916	344.161	-1.81674	1.18564	-1.53229	0.125451	0.28459	745.401	-1.59872	0.480588	-3.32659	0.000879155	0.0113518
T_RS04700	fliC	STMMW_RS09990	STMMW_RS09990	T_RS04700	STM1959	LT2	2047655-2049154	TY2	1013788-1015308	D23	2031168-2032655	STM1959	RLOC_00001668	T_RS04700	RLOC_00000811	STMMW_RS09990	RLOC_00001793	606.44	0.556403	0.498149	1.11694	0.264019	0.456759	2148.36	1.35211	0.746216	1.81196	NA	1	9254.36	2.31037	0.633844	3.64502	0.000267373	0.00450307
T_RS04705	fliB	STMMW_RS09985	STMMW_RS09985	T_RS04705	STM1958	LT2	2046371-2047583	TY2	1015387-1016591	D23	2029884-2031089	STM1958	RLOC_00001667	T_RS04705	RLOC_00000812	STMMW_RS09985	RLOC_00001792	53.6058	0.263623	1.18942	0.221641	0.824593	0.901191	91.9307	0.190367	1.36245	0.139724	0.888878	0.945649	11.6263	-1.44643	1.19521	-1.21019	0.226205	1
T_RS04715	fliZ	STMMW_RS09970	STMMW_RS09970	T_RS04715	STM1955	LT2	2044134-2044696	TY2	1017566-1018117	D23	2027647-2028198	STM1955	RLOC_00001664	T_RS04715	RLOC_00000814	STMMW_RS09970	RLOC_00001789	207.619	-0.493581	0.696541	-0.708618	0.478562	0.664597	159.011	-0.0279165	1.21982	-0.0228858	0.981741	0.992078	540.163	0.230629	0.521209	0.442489	0.658135	0.838224
T_RS04720	fliY	STMMW_RS09965	STMMW_RS09965	T_RS04720	STM1954	LT2	2043187-2043998	TY2	1018264-1019064	D23	2026700-2027500	STM1954	RLOC_00001663	T_RS04720	RLOC_00000815	STMMW_RS09965	RLOC_00001788	122.886	1.70976	0.878585	1.94604	0.0516505	0.148511	70.44	-0.283665	1.31726	-0.215344	0.829499	0.912316	164.473	0.518096	0.674568	0.768042	0.442462	0.690092
T_RS04725	yedO	STMMW_RS09960	STMMW_RS09960	T_RS04725	STM1953	LT2	2042047-2043044	TY2	1019218-1020204	D23	2025560-2026546	STM1953	RLOC_00001662	T_RS04725	RLOC_00000816	STMMW_RS09960	RLOC_00001787	32.697	0.899253	0.810134	1.11001	0.266997	0.460677	7.40619	0.10305	2.67398	0.0385381	0.969259	0.987092	33.6559	-0.406766	1.04886	-0.387819	0.69815	0.862597
T_RS04730	yecS	STMMW_RS09955	STMMW_RS09955	T_RS04730	STM1952	LT2	2041358-2042042	TY2	1020225-1020893	D23	2024871-2025539	STM1952	RLOC_00001661	T_RS04730	RLOC_00000817	STMMW_RS09955	RLOC_00001786	85.4606	2.55086	1.13805	2.24143	0.0249981	0.0890281	22.4832	-1.02207	1.87362	-0.545508	0.585404	0.758551	127.594	0.915798	0.928857	0.985941	0.324162	0.59129
T_RS04735	yecC	STMMW_RS09950	STMMW_RS09950	T_RS04735	STM1951	LT2	2040609-2041378	TY2	1020890-1021642	D23	2024122-2024874	STM1951	RLOC_00001661	T_RS04735	RLOC_00000817	STMMW_RS09950	RLOC_00001786	87.4606	0.900329	0.949859	0.947856	0.343203	0.539151	39.9124	-1.3522	2.33564	-0.578941	NA	1	60.5482	0.785076	0.723509	1.0851	0.277879	0.548091
T_RS04740	sdiA	STMMW_RS09945	STMMW_RS09945	T_RS04740	STM1950	LT2	2039655-2040395	TY2	1021875-1022597	D23	2023168-2023890	STM1950	RLOC_00001660	T_RS04740	RLOC_00000818	STMMW_RS09945	RLOC_00001785	30.2378	-1.03938	1.30499	-0.79647	0.425759	0.617678	36.9496	-3.42662	2.09871	-1.63273	NA	1	47.9531	-0.372373	1.02163	-0.364488	0.715494	0.870332
T_RS04745	yecF	STMMW_RS09940	STMMW_RS09940	T_RS04745	STM1949	LT2	2039353-2039588	TY2	1022664-1022888	D23	2022877-2023101	STM1949	RLOC_00001659	T_RS04745	RLOC_00000819	STMMW_RS09940	RLOC_00001784	164.563	-1.01734	0.63234	-1.60885	0.10765	0.249676	163.578	-0.610015	1.31476	-0.463975	0.642665	0.798717	76.2387	-0.104643	0.821991	-0.127304	0.898699	0.949056
T_RS04750	STM1948	STMMW_RS09935	STMMW_RS09935	T_RS04750	STM1948	LT2	2039208-2039367	TY2	1022885-1023040	D23	2022725-2022880	STM1948	RLOC_00001659	T_RS04750	RLOC_00000819	STMMW_RS09935	RLOC_00001784	118.117	-0.93716	0.601572	-1.55785	0.119269	0.267153	124.593	-0.272111	1.34371	-0.202507	0.83952	0.917233	65.8022	0.504665	0.842755	0.598828	0.549288	0.764125
T_RS04755	uvrY	STMMW_RS09930	STMMW_RS09930	T_RS04755	STM1947	LT2	2038244-2038914	TY2	1023352-1024008	D23	2021757-2022413	STM1947	RLOC_00001658	T_RS04755	RLOC_00000820	STMMW_RS09930	RLOC_00001783	700.745	-1.874	1.14552	-1.63594	0.101852	0.240647	701.27	-2.10589	0.697769	-3.01803	0.00254427	0.0154337	436.942	-2.51767	1.04011	-2.42058	0.0154959	0.0897119
T_RS04760	uvrC	STMMW_RS09925	STMMW_RS09925	T_RS04760	STM1946	LT2	2036415-2038267	TY2	1024005-1025837	D23	2019928-2021760	STM1946	RLOC_00001658	T_RS04760	RLOC_00000820	STMMW_RS09925	RLOC_00001783	263.057	-1.08493	0.574405	-1.88878	0.0589207	0.163013	262.351	-1.6805	1.28961	-1.3031	0.192539	0.380747	291.75	-1.93852	1.08822	-1.78137	0.0748516	0.256385
T_RS04765	pgsA	STMMW_RS09920	STMMW_RS09920	T_RS04765	STM1945	LT2	2035810-2036377	TY2	1025894-1026442	D23	2019323-2019871	STM1945	RLOC_00001657	T_RS04765	RLOC_00000821	STMMW_RS09920	RLOC_00001782	103.82	-2.61647	1.14374	-2.28763	0.0221588	0.0815613	87.2805	-6.59513	1.55036	-4.25394	2.1e-05	0.000253705	151.638	-2.87881	0.59751	-4.81802	1.45e-06	7.35e-05
T_RS04770	glyW	STMMW_RS09915	STMMW_RS09915	T_RS04770	STM1944	LT2	2035587-2035659	TY2	1026594-1026669	D23	2019096-2019171	id-STM1944	RLOC_00001656	id-T_RS04770	RLOC_00000822	id-STMMW_RS09915	RLOC_00001781	39.6704	-5.99881	0.851228	-7.04725	1.82e-12	1.68e-10	24.954	-7.71756	1.43495	-5.37829	7.52e-08	1.8e-06	24.942	-5.43519	1.43423	-3.78962	0.000150877	0.00284464
T_RS04775	cysT	STMMW_RS09910	STMMW_RS09910	T_RS04775	STM1943	LT2	2035461-2035531	TY2	1026722-1026795	D23	2018970-2019043	id-STM1943	RLOC_00001655	id-T_RS04775	RLOC_00000823	id-STMMW_RS09910	RLOC_00001780	11.8971	-4.03886	1.15328	-3.50205	0.000461686	0.0040948	9.3139	-6.47147	1.8344	-3.52785	0.00041895	0.00345445	6.60224	-4.41836	1.85859	-2.37726	0.0174418	1
T_RS04780	leuZ	STMMW_RS09905	STMMW_RS09905	T_RS04780	STM1942	LT2	2035363-2035446	TY2	1026807-1026893	D23	2018872-2018958	id-STM1942	RLOC_00001654	id-T_RS04780	RLOC_00000824	id-STMMW_RS09905	RLOC_00001779	14.0131	-4.08829	1.30427	-3.13455	0.00172118	0.0115715	11.2268	-6.00713	1.74121	-3.44998	0.000560627	0.00441059	6.28809	-4.02155	1.9054	-2.1106	0.0348064	1
T_RS04790	STM1940	STMMW_RS09895	STMMW_RS09895	T_RS04790	STM1940	LT2	2033125-2034570	TY2	1027687-1029126	D23	2016638-2018077	STM1940	RLOC_00001652	T_RS04790	RLOC_00000826	STMMW_RS09895	RLOC_00001777	49.7238	2.71854	1.30872	2.07726	0.0377778	0.118363	116.391	2.41026	1.04073	2.31595	0.0205612	0.0768672	58.502	0.721713	0.842648	0.856482	0.391731	0.65024
T_RS04800	yecA	STMMW_RS09885	STMMW_RS09885	T_RS04800	STM1938	LT2	2031683-2032361	TY2	1029903-1030568	D23	2015196-2015861	STM1938	RLOC_00001650	T_RS04800	RLOC_00000828	STMMW_RS09885	RLOC_00001775	215.497	0.984333	0.470327	2.09287	0.0363609	0.115493	203.693	0.869262	1.11731	0.777996	0.436571	0.63804	198.469	0.681509	0.663257	1.02752	0.304176	0.570467
T_RS04805	tyrP	STMMW_RS09880	STMMW_RS09880	T_RS04805	STM1937	LT2	2030271-2031608	TY2	1030643-1031854	D23	2013910-2015121	STM1937	RLOC_00001649	T_RS04805	RLOC_00000829	STMMW_RS09880	RLOC_00001774	35.6109	1.89001	0.801085	2.35931	0.0183089	0.0710181	22.4114	1.75293	1.65447	1.05951	NA	1	38.5898	2.29224	1.46212	1.56776	0.116938	0.330858
T_RS04810	yecH	STMMW_RS09875	STMMW_RS09875	T_RS04810	STM1936	LT2	2029931-2030181	TY2	1032081-1032320	D23	2013444-2013683	STM1936	RLOC_00001648	T_RS04810	RLOC_00000830	STMMW_RS09875	RLOC_00001773	65.2303	-0.277345	0.793224	-0.349643	0.726607	0.842741	24.7223	-0.566314	1.37929	-0.410582	0.681379	0.824722	77.4063	-0.252207	0.957188	-0.263488	NA	1
T_RS04815	ftn	STMMW_RS09870	STMMW_RS09870	T_RS04815	STM1935	LT2	2029375-2029885	TY2	1032366-1032863	D23	2012901-2013398	STM1935	RLOC_00001647	T_RS04815	RLOC_00000831	STMMW_RS09870	RLOC_00001772	950.964	-0.285063	0.475062	-0.600054	0.54847	0.72026	562.912	-0.773783	0.733524	-1.05488	0.291478	0.502574	678.181	-1.06667	0.500334	-2.13192	0.0330131	0.149647
T_RS04820	STM1934	STMMW_RS09865	STMMW_RS09865	T_RS04820	STM1934	LT2	2028800-2029148	TY2	1033103-1033438	D23	2012326-2012661	STM1934	RLOC_00001646	T_RS04820	RLOC_00000832	STMMW_RS09865	RLOC_00001771	403.143	-2.63203	1.07281	-2.45339	NA	1	224.139	-4.32011	1.57342	-2.74567	0.00603866	0.0296467	162.984	-1.19766	0.883539	-1.35553	0.175249	0.42088
T_RS04825	ftnB	STMMW_RS09855	STMMW_RS09855	T_RS04825	STM1932	LT2	2027217-2027740	TY2	1033769-1034272	D23	2010750-2011253	STM1932	RLOC_00001644	T_RS04825	RLOC_00000833	STMMW_RS09855	RLOC_00001769	76.0757	0.10842	1.32782	0.0816531	0.934923	0.964253	48.5069	0.0553388	1.33517	0.0414471	0.966939	0.986035	56.3375	-1.15861	1.08715	-1.06574	0.286543	0.555326
T_RS04830	araH	STMMW_RS09850	STMMW_RS09850	T_RS04830	STM1931	LT2	2026129-2026693	TY2	1034822-1035379	D23	2009642-2010199	STM1931	RLOC_00001643	T_RS04830	RLOC_00000834	STMMW_RS09850	RLOC_00001768	14.6263	0.598011	1.47034	0.406716	0.684216	0.81414	22.1316	0.131614	1.73195	0.0759917	0.939426	0.970282	44.6199	-0.198644	0.867932	-0.22887	0.81897	0.919291
T_RS04835	NA	STMMW_RS24555	STMMW_RS24555	T_RS04835	STM1930	LT2	2025659-2025900	TY2	1035608-1035790	D23	2009231-2009413	NA	NA	T_RS04835	RLOC_00000835	STMMW_RS24555	RLOC_00001767	41.5243	3.34997	1.21384	2.75982	NA	1	NA	NA	NA	NA	NA	NA	36.8527	-0.026311	0.801509	-0.0328268	0.973813	0.98444
T_RS04840	otsB	STMMW_RS09845	STMMW_RS09845	T_RS04840	STM1929	LT2	2024693-2025552	TY2	1036013-1036816	D23	2008205-2009008	STM1929	RLOC_00001642	T_RS04840	RLOC_00000836	STMMW_RS09845	RLOC_00001766	91.6158	2.88885	0.757829	3.81201	0.00013784	0.00158139	47.5646	2.01632	0.904371	2.22953	0.0257786	0.0911488	200.028	1.70873	0.707388	2.41555	0.0157115	0.0903466
T_RS04845	otsA	STMMW_RS09840	STMMW_RS09840	T_RS04845	STM1928	LT2	2023297-2024874	TY2	1036791-1038212	D23	2006809-2008230	STM1928	RLOC_00001642	T_RS04845	RLOC_00000836	STMMW_RS09840	RLOC_00001766	54.4044	2.83875	0.86162	3.29467	0.000985373	0.00753655	13.9303	0.317065	2.02277	0.156748	0.875444	0.935452	82.7862	1.6818	0.79637	2.11184	0.0347003	0.154179
T_RS04850	yecG	STMMW_RS09835	STMMW_RS09835	T_RS04850	STM1927	LT2	2022839-2023279	TY2	1038230-1038657	D23	2006363-2006791	STM1927	RLOC_00001641	T_RS04850	RLOC_00000837	STMMW_RS09835	RLOC_00001765	160.201	-2.66341	0.655275	-4.06457	4.81e-05	0.000672538	132.254	-3.2821	0.775736	-4.23095	2.33e-05	0.000277835	91.6915	0.322987	0.896696	0.360197	0.7187	0.871728
T_RS04855	STM1926	STMMW_RS09830	STMMW_RS09830	T_RS04855	STM1926	LT2	2022735-2022854	TY2	1038654-1038770	D23	2006250-2006366	STM1926	RLOC_00001641	T_RS04855	RLOC_00000837	STMMW_RS09830	RLOC_00001765	103.747	-5.10031	0.921454	-5.53506	3.11e-08	1.22e-06	91.2032	-3.52166	0.649036	-5.42598	5.76e-08	1.43e-06	35.5713	-0.848062	1.0891	-0.778684	0.436166	0.685036
T_RS04860		STMMW_RS09825	STMMW_RS09825	T_RS04860				TY2	1039444-1039794	D23	2005226-2005576			T_RS04860	RLOC_00000838	STMMW_RS09825	RLOC_00001764	71.9021	1.23832	0.663686	1.86583	0.0620654	0.169457	NA	NA	NA	NA	NA	NA	95.8837	0.0806584	0.620663	0.129955	0.896602	0.948701
T_RS04865	flhC	STMMW_RS09820	STMMW_RS09820	T_RS04865	STM1924	LT2	2021133-2021723	TY2	1039791-1040375	D23	2004645-2005229	STM1924	RLOC_00001640	T_RS04865	RLOC_00000838	STMMW_RS09820	RLOC_00001764	132.829	0.958773	0.575967	1.66463	0.095986	0.231048	137.777	0.736577	0.376269	1.95758	0.0502795	0.14932	118.431	0.923664	0.59674	1.54785	0.121658	0.339749
T_RS04870	motA	STMMW_RS09815	STMMW_RS09815	T_RS04870	STM1923	LT2	2020121-2021020	TY2	1040503-1041390	D23	2003634-2004521	STM1923	RLOC_00001639	T_RS04870	RLOC_00000839	STMMW_RS09815	RLOC_00001763	82.5009	-1.13955	1.2427	-0.916998	0.359144	0.553415	130.549	0.784726	0.795644	0.986277	0.323997	0.535342	154.38	0.990929	0.745696	1.32886	0.183893	0.43291
T_RS04880	cheA	STMMW_RS09805	STMMW_RS09805	T_RS04880	STM1921	LT2	2017175-2019201	TY2	1042321-1044336	D23	2000688-2002703	STM1921	RLOC_00001638	T_RS04880	RLOC_00000840	STMMW_RS09805	RLOC_00001762	122.733	0.290133	0.515354	0.562977	0.57345	0.737442	264.101	2.18614	0.604697	3.61526	0.000300043	0.00256091	315.167	1.46085	0.437343	3.34028	0.00083695	0.0109059
T_RS04885	cheW	STMMW_RS09800	STMMW_RS09800	T_RS04885	STM1920	LT2	2016651-2017165	TY2	1044357-1044860	D23	2000164-2000667	STM1920	RLOC_00001637	T_RS04885	RLOC_00000841	STMMW_RS09800	RLOC_00001761	78.4498	0.363859	0.682103	0.533437	0.593731	0.75207	167.437	1.07214	0.766088	1.3995	0.161662	0.338998	217.187	1.59601	0.620704	2.57128	0.0101323	0.0669359
T_RS04890	cheM	STMMW_RS09795	STMMW_RS09795	T_RS04890	STM1919	LT2	2014753-2016428	TY2	1045097-1046758	D23	1998266-1999927	STM1919	RLOC_00001636	T_RS04890	RLOC_00000842	STMMW_RS09795	RLOC_00001760	18.1174	-0.853476	1.51777	-0.562321	0.573897	0.737685	23.5087	-0.351048	1.35877	-0.258357	0.796132	0.896136	23.7783	1.03468	0.925165	1.11837	0.263409	0.532441
T_RS04895	cheR	STMMW_RS09790	STMMW_RS09790	T_RS04895	STM1918	LT2	2013733-2014607	TY2	1046919-1047785	D23	1997246-1998112	STM1918	RLOC_00001635	T_RS04895	RLOC_00000843	STMMW_RS09790	RLOC_00001759	25.4734	0.429208	1.04493	0.410751	0.681255	0.812713	18.1922	-1.11961	1.90678	-0.587173	NA	1	39.3431	0.809739	1.55906	0.519377	0.603498	0.802146
T_RS04900	cheB	STMMW_RS09785	STMMW_RS09785	T_RS04900	STM1917	LT2	2012687-2013747	TY2	1047782-1048831	D23	1996200-1997249	STM1917	RLOC_00001635	T_RS04900	RLOC_00000843	STMMW_RS09785	RLOC_00001759	156.861	1.94386	0.953887	2.03783	0.0415668	0.126874	172.288	-0.0413397	1.35397	-0.0305323	0.975643	0.989662	350.309	1.90264	0.725624	2.62207	0.00873979	0.0604549
T_RS04905	cheY	STMMW_RS09780	STMMW_RS09780	T_RS04905	STM1916	LT2	2012280-2012684	TY2	1048849-1049238	D23	1995793-1996182	STM1916	RLOC_00001634	T_RS04905	RLOC_00000844	STMMW_RS09780	RLOC_00001758	65.3909	0.27858	0.636742	0.437508	0.661743	0.801727	102.742	-0.361228	0.866594	-0.416837	0.676798	0.823278	133.224	0.640401	0.560774	1.142	0.253456	0.521224
T_RS04910	cheZ	STMMW_RS09775	STMMW_RS09775	T_RS04910	STM1915	LT2	2011625-2012281	TY2	1049249-1049893	D23	1995138-1995782	STM1915	RLOC_00001633	T_RS04910	RLOC_00000845	STMMW_RS09775	RLOC_00001757	198.361	0.88066	0.744241	1.1833	0.236691	0.427318	180.994	-0.249844	0.873506	-0.286025	0.774859	0.884727	239.843	-0.207966	0.554812	-0.37484	0.707779	0.866794
T_RS04915	flhB	STMMW_RS09770	STMMW_RS09770	T_RS04915	STM1914	LT2	2010280-2011444	TY2	1050087-1051238	D23	1993793-1994944	STM1914	RLOC_00001632	T_RS04915	RLOC_00000846	STMMW_RS09770	RLOC_00001756	43.5037	0.424757	1.49578	0.283971	0.776432	0.87474	26.2055	-0.215665	1.71768	-0.125555	0.900084	0.951471	65.4113	-0.09363	0.843665	-0.11098	0.911632	0.954648
T_RS04920	flhA	STMMW_RS09765	STMMW_RS09765	T_RS04920	STM1913	LT2	2008209-2010300	TY2	1051231-1053309	D23	1991722-1993800	STM1913	RLOC_00001632	T_RS04920	RLOC_00000846	STMMW_RS09765	RLOC_00001756	13.512	-0.882688	1.23293	-0.715928	0.474036	0.660908	12.33	-0.821735	1.96637	-0.417894	0.676024	0.822822	49.3748	0.535281	0.903688	0.592329	0.55363	0.765915
T_RS04925	flhE	STMMW_RS09760	STMMW_RS09760	T_RS04925	STM1912	LT2	2007817-2008219	TY2	1053309-1053701	D23	1991330-1991722	STM1912	RLOC_00001632	T_RS04925	RLOC_00000846	STMMW_RS09760	RLOC_00001756	4.2883	-2.21591	1.78406	-1.24206	0.214214	1	5.73198	-3.20417	2.44869	-1.30852	0.190696	0.377754	15.0481	0.262398	1.62991	0.160989	0.872102	1
T_RS04930	STM1911	STMMW_RS09755	STMMW_RS09755	T_RS04930	STM1911	LT2	2006441-2007586	TY2	1053938-1055077	D23	1989954-1991093	STM1911	RLOC_00001631	T_RS04930	RLOC_00000847	STMMW_RS09755	RLOC_00001755	9.87947	-0.776206	1.17489	-0.660663	0.508828	0.690008	6.87198	-1.60464	2.58771	-0.620102	0.535191	0.7218	24.361	0.0470743	1.37375	0.0342671	0.972664	0.983633
T_RS04935	STM1910	STMMW_RS09750	STMMW_RS09750	T_RS04935	STM1910	LT2	2004509-2006387	TY2	1055131-1057002	D23	1988029-1989900	STM1910	RLOC_00001630	T_RS04935	RLOC_00000848	STMMW_RS09750	RLOC_00001754	180.078	0.191605	0.81753	0.234371	0.814697	0.894402	78.0302	0.629013	0.763076	0.824313	0.409762	0.617333	70.9707	-0.674627	0.793294	-0.850412	0.395096	0.652521
T_RS04940	argS	STMMW_RS09745	STMMW_RS09745	T_RS04940	STM1909	LT2	2002583-2004327	TY2	1057191-1058924	D23	1986107-1987840	STM1909	RLOC_00001629	T_RS04940	RLOC_00000849	STMMW_RS09745	RLOC_00001753	24.3057	0.30209	1.46091	0.206783	0.836179	0.908685	78.7295	2.6614	1.22542	2.17183	0.0298682	0.101053	54.4598	-0.432162	1.1146	-0.38773	0.698216	0.862597
T_RS04945	yecM	STMMW_RS09740	STMMW_RS09740	T_RS04945	STM1908	LT2	2001788-2002374	TY2	1059161-1059730	D23	1985301-1985870	STM1908	RLOC_00001628	T_RS04945	RLOC_00000850	STMMW_RS09740	RLOC_00001752	22.681	0.36157	1.35281	0.267273	0.789259	0.879667	10.7486	-7.92518	1.93311	-4.09971	4.14e-05	0.000446171	19.4746	-1.65628	1.43622	-1.15322	0.24882	1
T_RS04950	cutC	STMMW_RS09735	STMMW_RS09735	T_RS04950	STM1907	LT2	2001022-2001779	TY2	1059750-1060497	D23	1984535-1985281	STM1907	RLOC_00001627	T_RS04950	RLOC_00000851	STMMW_RS09735	RLOC_00001751	926.438	1.82436	0.770344	2.36823	0.0178733	0.0698406	1940.7	0.553053	0.32457	1.70395	0.08839	0.221162	334.942	0.393765	0.551547	0.713929	0.475271	0.715939
T_RS04955	yecP	STMMW_RS09730	STMMW_RS09730	T_RS04955	STM1906	LT2	1999802-2000786	TY2	1060733-1061704	D23	1983328-1984299	STM1906	RLOC_00001626	T_RS04955	RLOC_00000852	STMMW_RS09730	RLOC_00001750	42.6038	0.449813	0.88981	0.505516	0.613197	0.764231	19.7103	-0.848316	1.80082	-0.471072	NA	1	59.9363	0.820946	0.760249	1.07984	0.280214	0.549811
T_RS04960	yecO	STMMW_RS09725	STMMW_RS09725	T_RS04960	STM1905	LT2	1999060-1999818	TY2	1061701-1062444	D23	1982588-1983331	STM1905	RLOC_00001626	T_RS04960	RLOC_00000852	STMMW_RS09725	RLOC_00001750	39.1878	0.231233	0.994285	0.232562	0.816102	0.894909	20.947	-0.586801	1.8882	-0.310772	0.755974	0.873058	83.0534	0.548674	0.776665	0.706449	0.479909	0.720322
T_RS04965	yecN	STMMW_RS09720	STMMW_RS09720	T_RS04965	STM1904	LT2	1998627-1999034	TY2	1062485-1062880	D23	1982152-1982547	STM1904	RLOC_00001625	T_RS04965	RLOC_00000853	STMMW_RS09720	RLOC_00001749	165.088	-0.983981	0.554014	-1.77609	0.0757173	0.194762	118.007	-2.64614	0.934557	-2.83144	NA	1	117.426	-1.6878	0.668582	-2.52444	0.0115882	0.0725953
T_RS04970	yecE	STMMW_RS09715	STMMW_RS09715	T_RS04970	STM1903	LT2	1997748-1998586	TY2	1062933-1063751	D23	1981281-1982099	STM1903	RLOC_00001624	T_RS04970	RLOC_00000854	STMMW_RS09715	RLOC_00001748	12.7863	1.2915	1.01663	1.27038	0.203949	0.384708	7.63805	-0.462443	1.29357	-0.357495	0.720722	0.850172	8.19148	-0.0665134	1.44487	-0.0460342	0.963283	1
T_RS04975	yecD	STMMW_RS09710	STMMW_RS09710	T_RS04975	STM1902	LT2	1997189-1997771	TY2	1063748-1064314	D23	1980718-1981284	STM1902	RLOC_00001624	T_RS04975	RLOC_00000854	STMMW_RS09710	RLOC_00001748	42.7087	0.564731	0.730985	0.772561	0.439782	0.629838	42.6837	1.10732	1.1145	0.99355	0.320442	0.532909	28.9268	-0.109919	0.837487	-0.131249	0.895578	0.948325
T_RS04980	aspS	STMMW_RS09705	STMMW_RS09705	T_RS04980	STM1901	LT2	1995108-1996892	TY2	1064639-1066411	D23	1978621-1980393	STM1901	RLOC_00001623	T_RS04980	RLOC_00000855	STMMW_RS09705	RLOC_00001747	34.0799	0.381032	1.29015	0.29534	0.767734	0.869759	94.5211	2.23335	1.58785	1.40653	0.159568	0.335971	89.1708	0.975103	0.773025	1.26141	0.207161	0.466057
T_RS04985	ntpA	STMMW_RS09700	STMMW_RS09700	T_RS04985	STM1900	LT2	1994553-1995013	TY2	1066514-1066966	D23	1978066-1978518	STM1900	RLOC_00001622	T_RS04985	RLOC_00000856	STMMW_RS09700	RLOC_00001746	239.762	0.598341	0.444187	1.34705	0.177964	0.350683	171.861	1.22084	0.832414	1.46663	0.142476	0.310919	242.33	-1.04304	0.648134	-1.60929	0.107553	0.315187
T_RS04990	yebC	STMMW_RS09695	STMMW_RS09695	T_RS04990	STM1899	LT2	1993783-1994535	TY2	1066996-1067736	D23	1977296-1978036	STM1899	RLOC_00001621	T_RS04990	RLOC_00000857	STMMW_RS09695	RLOC_00001745	169.406	0.471125	0.523737	0.899545	0.368362	0.562173	159.459	0.653882	0.536601	1.21856	0.22301	0.422013	192.94	1.10149	0.583464	1.88784	0.0590475	0.221091
T_RS04995	ruvC	STMMW_RS09690	STMMW_RS09690	T_RS04995	STM1898	LT2	1993225-1993759	TY2	1067773-1068294	D23	1976738-1977259	STM1898	RLOC_00001620	T_RS04995	RLOC_00000858	STMMW_RS09690	RLOC_00001744	10.2948	-0.380094	1.44555	-0.262941	0.792596	0.881469	4.81329	-0.948626	2.17998	-0.435153	0.663452	0.814478	10.8364	0.281517	1.66402	0.169179	0.865656	1
T_RS05000	yebB	STMMW_RS09685	STMMW_RS09685	T_RS05000	STM1897	LT2	1992611-1993223	TY2	1068296-1068895	D23	1976137-1976736	STM1897	RLOC_00001619	T_RS05000	RLOC_00000859	STMMW_RS09685	RLOC_00001743	4.639	3.32512	2.42353	1.37202	0.170058	1	3.98334	3.26992	3.40766	0.95958	0.337267	0.546372	8.56602	-0.502518	1.82383	-0.275529	0.78291	1
T_RS05005		NA		T_RS05005				TY2	1069123-1069797					T_RS05005	RLOC_00000860	NA	NA	NA	NA	NA	NA	NA	NA	NA	NA	NA	NA	NA	NA	152.674	1.11235	0.496043	2.24245	0.0249322	0.124253
T_RS05010	ruvA	STMMW_RS09675	STMMW_RS09675	T_RS05010	STM1895	LT2	1990070-1990693	TY2	1070157-1070768	D23	1973584-1974195	STM1895	RLOC_00001617	T_RS05010	RLOC_00000861	STMMW_RS09675	RLOC_00001740	192.668	-0.294864	0.575816	-0.51208	0.608595	0.761271	110.569	-0.272712	0.580331	-0.469925	0.638409	0.795316	89.0467	-0.114212	0.730825	-0.156278	0.875814	0.940172
T_RS05015	ruvB	STMMW_RS09670	STMMW_RS09670	T_RS05015	STM1894	LT2	1989051-1990071	TY2	1070777-1071787	D23	1972565-1973575	STM1894	RLOC_00001616	T_RS05015	RLOC_00000862	STMMW_RS09670	RLOC_00001739	171.355	0.0797379	0.570428	0.139786	0.888829	0.93977	98.0865	0.0669252	0.58874	0.113675	0.909495	0.955225	113.043	-1.25547	0.76636	-1.63822	0.101376	0.306776
T_RS05020	znuB	STMMW_RS09665	STMMW_RS09665	T_RS05020	STM1893	LT2	1988169-1988972	TY2	1071866-1072651	D23	1971701-1972486	STM1893	RLOC_00001615	T_RS05020	RLOC_00000863	STMMW_RS09665	RLOC_00001738	10.7089	0.272459	1.32559	0.205538	0.837152	0.908886	5.22612	-2.08702	1.89798	-1.0996	0.271506	0.480957	18.7338	0.205534	1.25276	0.164064	0.869681	1
T_RS05025	znuC	STMMW_RS09660	STMMW_RS09660	T_RS05025	STM1892	LT2	1987384-1988190	TY2	1072648-1073403	D23	1970949-1971704	STM1892	RLOC_00001615	T_RS05025	RLOC_00000863	STMMW_RS09660	RLOC_00001738	199.658	-1.1181	0.570267	-1.96066	0.0499188	0.145442	126.904	-1.20299	1.347	-0.893089	0.37181	0.579165	40.5276	-0.279775	1.26505	-0.221158	0.82497	0.920549
T_RS05030	znuA	STMMW_RS09655	STMMW_RS09655	T_RS05030	STM1891	LT2	1986412-1987426	TY2	1073467-1074426	D23	1969926-1970885	STM1891	RLOC_00001614	T_RS05030	RLOC_00000864	STMMW_RS09655	RLOC_00001737	188.904	0.76831	0.497799	1.54341	0.122731	0.273711	316.217	-0.0994612	0.78828	-0.126175	0.899593	0.951471	211.913	-0.822643	1.01896	-0.807332	0.419475	0.673214
T_RS05035	yebA	STMMW_RS09650	STMMW_RS09650	T_RS05035	STM1890	LT2	1985077-1986410	TY2	1074442-1075761	D23	1968591-1969910	STM1890	RLOC_00001613	T_RS05035	RLOC_00000865	STMMW_RS09650	RLOC_00001736	90.7022	-0.629424	0.551016	-1.1423	0.253331	0.445259	203.409	-0.615004	1.29289	-0.47568	0.634302	0.79263	86.5438	-1.66085	0.758399	-2.18995	0.0285279	0.136648
T_RS05040	msbB	STMMW_RS09645	STMMW_RS09645	T_RS05040	STM1889	LT2	1983989-1984970	TY2	1075878-1076849	D23	1967503-1968474	STM1889	RLOC_00001612	T_RS05040	RLOC_00000867	STMMW_RS09645	RLOC_00001734	272.131	-0.624943	1.21125	-0.515948	0.605891	0.760261	349.214	-0.892594	0.989273	-0.902273	0.366912	0.573049	184.794	-1.90609	0.652851	-2.91964	0.00350431	0.0322752
T_RS05045	pykA	STMMW_RS09640	STMMW_RS09640	T_RS05045	STM1888	LT2	1982462-1983916	TY2	1076922-1078364	D23	1965988-1967430	STM1888	RLOC_00001611	T_RS05045	RLOC_00000868	STMMW_RS09640	RLOC_00001733	274.862	-3.4885	1.07099	-3.25727	0.00112489	0.00836775	156.99	-2.39003	1.73736	-1.37566	NA	1	279.912	-3.68915	1.15422	-3.19623	0.00139238	0.0163894
T_RS05050	yebK	STMMW_RS09635	STMMW_RS09635	T_RS05050	STM1887	LT2	1981481-1982350	TY2	1078488-1079357	D23	1964995-1965864	STM1887	RLOC_00001610	T_RS05050	RLOC_00000869	STMMW_RS09635	RLOC_00001732	77.457	-1.03396	0.700522	-1.47598	0.139949	0.297988	43.5139	-0.407746	1.3217	-0.308501	0.757701	0.874564	63.039	-1.46692	0.914969	-1.60325	0.10888	0.317549
T_RS05055	zwf	STMMW_RS09630	STMMW_RS09630	T_RS05055	STM1886	LT2	1979664-1981336	TY2	1079699-1081174	D23	1963178-1964653	STM1886	RLOC_00001609	T_RS05055	RLOC_00000871	STMMW_RS09630	RLOC_00001730	95.8191	-1.47681	0.813758	-1.8148	0.0695543	0.18341	72.2016	-1.08432	1.23583	-0.8774	0.380269	0.58879	98.0143	0.0240556	0.691362	0.0347945	0.972244	0.983633
T_RS05060	edd	STMMW_RS09625	STMMW_RS09625	T_RS05060	STM1885	LT2	1977618-1979494	TY2	1081409-1083220	D23	1961132-1962943	STM1885	RLOC_00001608	T_RS05060	RLOC_00000872	STMMW_RS09625	RLOC_00001729	269.915	0.259079	0.613839	0.422064	0.672979	0.807106	157.644	-0.549308	0.833264	-0.659224	0.509752	0.702397	193.623	0.286564	0.698265	0.410395	0.681516	0.853096
T_RS05065	eda	STMMW_RS09620	STMMW_RS09620	T_RS05065	STM1884	LT2	1976939-1977754	TY2	1083258-1083899	D23	1960453-1961094	STM1884	RLOC_00001607	T_RS05065	RLOC_00000873	STMMW_RS09620	RLOC_00001728	57.6904	0.683823	0.646635	1.05751	0.290279	0.485589	29.1137	-0.246024	1.4897	-0.16515	0.868826	0.931755	45.9581	0.961937	0.999336	0.962576	0.33576	0.601629
T_RS05070	purT	STMMW_RS09615	STMMW_RS09615	T_RS05070	STM1883	LT2	1975647-1976839	TY2	1083999-1085177	D23	1959175-1960353	STM1883	RLOC_00001606	T_RS05070	RLOC_00000874	STMMW_RS09615	RLOC_00001727	146.52	1.86524	0.796155	2.34281	0.0191393	0.0735982	144.94	0.520502	0.666816	0.780578	0.435051	0.636626	19.3017	-1.00922	1.03317	-0.976816	0.32866	1
T_RS05075	yebG	STMMW_RS09610	STMMW_RS09610	T_RS05075	STM1882	LT2	1975240-1975543	TY2	1085308-1085598	D23	1958754-1959044	STM1882	RLOC_00001605	T_RS05075	RLOC_00000875	STMMW_RS09610	RLOC_00001726	813.933	3.48584	0.504715	6.90655	4.97e-12	4.32e-10	654.61	3.02602	0.618831	4.8899	1.01e-06	1.8e-05	580.194	2.57024	0.57895	4.43948	9.02e-06	0.000316536
T_RS05080	yebF	STMMW_RS09605	STMMW_RS09605	T_RS05080	STM1881	LT2	1974819-1975184	TY2	1085666-1086019	D23	1958333-1958686	STM1881	RLOC_00001604	T_RS05080	RLOC_00000876	STMMW_RS09605	RLOC_00001725	403.744	3.6584	0.480249	7.61771	2.58e-14	3.13e-12	264.27	3.08301	0.638922	4.82534	1.4e-06	2.38e-05	529.351	3.11859	0.533626	5.84416	5.09e-09	6.2e-07
T_RS05085	yebE	STMMW_RS09600	STMMW_RS09600	T_RS05085	STM1880	LT2	1974066-1974735	TY2	1086113-1086772	D23	1957580-1958239	STM1880	RLOC_00001603	T_RS05085	RLOC_00000877	STMMW_RS09600	RLOC_00001724	320.635	2.1815	0.494547	4.41111	1.03e-05	0.000183837	498.235	1.58574	0.396719	3.99713	6.41e-05	0.00066382	394.931	1.27884	0.545198	2.34563	0.0189948	0.102973
T_RS05090	ptrB	STMMW_RS09595	STMMW_RS09595	T_RS05090	STM1879	LT2	1971802-1973866	TY2	1086986-1089037	D23	1955316-1957367	STM1879	RLOC_00001602	T_RS05090	RLOC_00000878	STMMW_RS09595	RLOC_00001723	35.7685	0.85153	1.3499	0.63081	0.528165	0.704423	67.2787	1.57349	0.856854	1.83635	0.0663053	0.180202	66.9004	0.999271	0.85755	1.16526	0.243912	0.509966
T_RS05095	exoX	STMMW_RS09590	STMMW_RS09590	T_RS05095	STM1878	LT2	1971057-1971767	TY2	1089074-1089772	D23	1954583-1955281	STM1878	RLOC_00001601	T_RS05095	RLOC_00000879	STMMW_RS09590	RLOC_00001722	119.578	-0.411261	0.611485	-0.672561	0.501227	0.68372	97.888	-0.68097	1.32059	-0.515657	0.606094	0.772532	162.905	0.255882	0.761479	0.336033	0.736846	0.879952
T_RS05100	STM1877	STMMW_RS09585	STMMW_RS09585	T_RS05100	STM1877	LT2	1970377-1971045	TY2	1089796-1090452	D23	1953903-1954559	STM1877	RLOC_00001600	T_RS05100	RLOC_00000880	STMMW_RS09585	RLOC_00001721	68.2944	0.598007	0.73027	0.818884	0.412852	0.6062	37.8345	-1.5161	1.44723	-1.04759	0.294829	0.506208	35.3039	-0.815263	0.988626	-0.824643	0.409574	0.664687
T_RS05105	holE	STMMW_RS09580	STMMW_RS09580	T_RS05105	STM1876	LT2	1970039-1970281	TY2	1090560-1090790	D23	1953565-1953795	STM1876	RLOC_00001599	T_RS05105	RLOC_00000881	STMMW_RS09580	RLOC_00001720	194.018	-0.88122	0.834827	-1.05557	0.291164	0.486316	125.827	0.226652	0.744002	0.304639	0.760641	0.876309	115.019	-0.781958	0.557542	-1.40251	0.160763	0.403306
T_RS05110	yobA	STMMW_RS09575	STMMW_RS09575	T_RS05110	STM1875	LT2	1969539-1969927	TY2	1090928-1091302	D23	1953053-1953427	STM1875	RLOC_00001598	T_RS05110	RLOC_00000882	STMMW_RS09575	RLOC_00001719	32.224	-0.240875	1.14234	-0.210861	0.832996	0.906935	57.7233	0.380501	1.27672	0.29803	0.76568	0.87813	57.7458	0.585561	1.30807	0.447652	0.654404	0.835606
T_RS05115	STM1874	STMMW_RS09570	STMMW_RS09570	T_RS05115	STM1874	LT2	1968663-1969547	TY2	1091303-1092178	D23	1952177-1953052	STM1874	RLOC_00001597	T_RS05115	RLOC_00000883	STMMW_RS09570	RLOC_00001718	117.396	0.571676	0.745127	0.76722	0.442951	0.632296	92.1375	0.222816	1.23251	0.180782	0.856538	0.926282	125.626	0.274004	0.831698	0.329452	0.741814	0.882094
T_RS05120	STM1873	STMMW_RS09565	STMMW_RS09565	T_RS05120	STM1873	LT2	1968293-1968663	TY2	1092195-1092548	D23	1951807-1952160	STM1873	RLOC_00001596	T_RS05120	RLOC_00000884	STMMW_RS09565	RLOC_00001717	60.1547	0.655175	0.603585	1.08547	0.277712	0.473847	48.7754	-0.0997265	1.34674	-0.0740501	0.940971	0.970574	38.2682	-0.522929	1.35099	-0.38707	0.698704	0.86295
T_RS05125	STM1872	STMMW_RS09560	STMMW_RS09560	T_RS05125	STM1872	LT2	1968116-1968239	TY2	1092606-1092725	D23	1951630-1951749	STM1872	RLOC_00001595	T_RS05125	RLOC_00000885	STMMW_RS09560	RLOC_00001716	790.634	-0.443822	0.553071	-0.802467	0.422283	0.615185	1236.62	-0.62389	0.391854	-1.59215	0.111352	0.262254	451.477	-1.61625	0.609157	-2.65325	0.0079721	0.0568046
T_RS05130		NA		T_RS05130				TY2	1092912-1093256					T_RS05130	RLOC_00000886	NA	NA	NA	NA	NA	NA	NA	NA	NA	NA	NA	NA	NA	NA	226.312	1.3278	0.559143	2.37471	0.0175626	0.0974405
T_RS05140		NA		T_RS05140				TY2	1093704-1094099					T_RS05140	RLOC_00000887	NA	NA	NA	NA	NA	NA	NA	NA	NA	NA	NA	NA	NA	NA	190.043	0.523019	0.758465	0.689576	0.490461	0.727251
T_RS05150		NA		T_RS05150				TY2	1094385-1095515					T_RS05150	RLOC_00000888	NA	NA	NA	NA	NA	NA	NA	NA	NA	NA	NA	NA	NA	NA	354.157	-0.735679	0.665143	-1.10605	0.268706	0.538297
T_RS05155		NA		T_RS05155				TY2	1095911-1097890					T_RS05155	RLOC_00000889	NA	NA	NA	NA	NA	NA	NA	NA	NA	NA	NA	NA	NA	NA	926.66	0.508319	0.454062	1.11949	0.26293	0.531726
T_RS05160		NA		T_RS05160				TY2	1097908-1098099					T_RS05160	RLOC_00000890	NA	NA	NA	NA	NA	NA	NA	NA	NA	NA	NA	NA	NA	NA	88.39	0.444502	0.630233	0.705298	0.480625	0.720322
T_RS05165	STM1864	NA		T_RS05165	STM1864	LT2	1960712-1961333	TY2	1098299-1098913			STM1864	RLOC_00001586	T_RS05165	RLOC_00000891	NA	NA	NA	NA	NA	NA	NA	NA	490.718	2.19716	0.326398	6.73153	1.68e-11	7.01e-10	117.772	0.801564	0.603058	1.32917	0.183794	0.43291
T_RS05170	STM1863	NA		T_RS05170	STM1863	LT2	1960544-1960709	TY2	1098923-1099081			STM1863	RLOC_00001585	T_RS05170	RLOC_00000892	NA	NA	NA	NA	NA	NA	NA	NA	18.4295	0.003482	1.96676	0.00177042	0.998587	0.999071	41.8748	2.37989	1.50047	1.58609	0.112719	0.32463
T_RS05175	pagO	NA		T_RS05175	STM1862	LT2	1959497-1960418	TY2	1099214-1100128			STM1862	RLOC_00001584	T_RS05175	RLOC_00000893	NA	NA	NA	NA	NA	NA	NA	NA	395.805	2.78686	0.583607	4.77523	1.8e-06	2.91e-05	324.233	1.91826	0.600379	3.19509	0.00139788	0.0164087
T_RS05180		NA		T_RS05180				TY2	1100746-1100946					T_RS05180	RLOC_00000894	NA	NA	NA	NA	NA	NA	NA	NA	NA	NA	NA	NA	NA	NA	25.0068	1.05989	1.32683	0.798814	NA	1
T_RS05195	STM1860	STMMW_RS09550	STMMW_RS09550	T_RS05195	STM1860	LT2	1956851-1957714	TY2	1101918-1103110	D23	1949747-1950941	STM1860	RLOC_00001582	T_RS05195	RLOC_00000896	STMMW_RS09550	RLOC_00001714	179.798	1.15818	0.738964	1.5673	0.117045	0.263323	118.243	1.23089	0.854613	1.44029	0.149785	0.321434	366.047	1.12048	0.653354	1.71497	0.08635	0.277175
T_RS05200	STM1859	STMMW_RS09545	STMMW_RS09545	T_RS05200	STM1859	LT2	1956228-1956368	TY2	1103164-1103304	D23	1949461-1949601	STM1859	RLOC_00001581	T_RS05200	RLOC_00000897	STMMW_RS09545	RLOC_00001713	68.9475	0.902007	0.905496	0.996147	0.319179	0.515605	150.005	1.81019	0.827153	2.18846	0.028636	0.0979267	29.1698	0.0193448	0.887071	0.0218075	0.982601	0.988867
T_RS05210	STM1857	STMMW_RS09535	STMMW_RS09535	T_RS05210	STM1857	LT2	1955004-1955423	TY2	1104110-1104529	D23	1948237-1948656	STM1857	RLOC_00001579	T_RS05210	RLOC_00000900	STMMW_RS09535	RLOC_00001710	50.8948	1.27672	1.06514	1.19864	0.230669	0.419923	74.3638	1.32915	1.25298	1.0608	0.288782	0.500193	16.0832	-0.0995061	1.30165	-0.0764461	0.939064	1
T_RS05215		STMMW_RS09530	STMMW_RS09530	T_RS05215				TY2	1104917-1105393	D23	1947373-1947849			T_RS05215	RLOC_00000901	STMMW_RS09530	RLOC_00001709	399.86	0.109765	0.439095	0.249981	0.802602	0.885975	NA	NA	NA	NA	NA	NA	496.823	-1.58685	0.472002	-3.36196	0.000773914	0.01037
T_RS05220	STM1856	STMMW_RS09525	STMMW_RS09525	T_RS05220	STM1856	LT2	1953404-1953810	TY2	1105722-1106117	D23	1946648-1947043	STM1856	RLOC_00001578	T_RS05220	RLOC_00000902	STMMW_RS09525	RLOC_00001708	163.956	-3.24543	1.34807	-2.40746	NA	1	61.3394	-2.00644	1.39155	-1.44187	0.149338	0.321143	39.7739	1.00367	1.51571	0.662178	NA	1
T_RS05225	sopE2	STMMW_RS09520	STMMW_RS09520	T_RS05225	STM1855	LT2	1952009-1952738	TY2	1106801-1107522	D23	1945242-1945964	STM1855	RLOC_00001577	T_RS05225	RLOC_00000903	STMMW_RS09520	RLOC_00001707	69.3526	0.982643	1.05098	0.934981	0.349798	0.545945	173.377	1.73965	0.917453	1.89617	0.0579372	0.163706	109.228	1.21944	0.660241	1.84695	0.0647537	0.23462
T_RS05230	STM1854	STMMW_RS09515	STMMW_RS09515	T_RS05230	STM1854	LT2	1951560-1951732	TY2	1107807-1107971	D23	1944793-1944957	STM1854	RLOC_00001576	T_RS05230	RLOC_00000904	STMMW_RS09515	RLOC_00001706	5996.17	2.19332	0.692336	3.16799	0.00153496	0.0106299	4982.92	1.6976	0.299848	5.66154	1.5e-08	4.27e-07	960.368	0.432289	0.600027	0.720449	0.471248	0.712756
T_RS05235	prpA	STMMW_RS09510	STMMW_RS09510	T_RS05235	STM1853	LT2	1950686-1951346	TY2	1108195-1108845	D23	1943919-1944569	STM1853	RLOC_00001575	T_RS05235	RLOC_00000905	STMMW_RS09510	RLOC_00001705	18.1576	1.02798	1.01576	1.01203	0.311525	0.507687	25.9407	1.90011	1.88623	1.00736	NA	1	9.02662	-2.85648	1.97598	-1.4456	0.14829	1
T_RS05240	yebW	STMMW_RS09505	STMMW_RS09505	T_RS05240	STM1852	LT2	1950467-1950667	TY2	1108864-1109055	D23	1943709-1943900	STM1852	RLOC_00001574	T_RS05240	RLOC_00000906	STMMW_RS09505	RLOC_00001704	57.1755	-1.09554	1.32526	-0.826662	0.408429	0.602005	40.7811	-2.98306	1.70894	-1.74556	NA	1	52.6172	-0.860237	1.26743	-0.678724	NA	1
T_RS05245	STM1851	STMMW_RS09500	STMMW_RS09500	T_RS05245	STM1851	LT2	1950114-1950365	TY2	1109166-1109405	D23	1943359-1943598	STM1851	RLOC_00001573	T_RS05245	RLOC_00000907	STMMW_RS09500	RLOC_00001703	395.132	3.36703	0.643917	5.22899	1.7e-07	5.66e-06	352.655	3.4009	0.572626	5.93914	2.87e-09	9.04e-08	12.8879	-3.01965	1.59065	-1.89838	0.0576461	1
T_RS05250	yebU	STMMW_RS09495	STMMW_RS09495	T_RS05250	STM1850	LT2	1948558-1950011	TY2	1109520-1110959	D23	1941805-1943244	STM1850	RLOC_00001572	T_RS05250	RLOC_00000908	STMMW_RS09495	RLOC_00001702	15.1704	1.59493	1.28744	1.23884	0.215404	0.399615	5.27748	-2.41317	2.59771	-0.92896	0.35291	0.559214	18.8018	0.572945	1.48323	0.386282	0.699288	1
T_RS05255	STM1849	STMMW_RS09490	STMMW_RS09490	T_RS05255	STM1849	LT2	1945855-1948494	TY2	1111037-1113676	D23	1939088-1941727	STM1849	RLOC_00001571	T_RS05255	RLOC_00000909	STMMW_RS09490	RLOC_00001701	76.1166	-0.752643	1.2543	-0.600052	0.548472	0.72026	59.6268	-2.03616	1.28735	-1.58168	0.113724	0.265976	55.5718	-0.39959	1.05433	-0.378999	0.704688	0.86602
T_RS05260	yebS	STMMW_RS09485	STMMW_RS09485	T_RS05260	STM1848	LT2	1944601-1945892	TY2	1113639-1114922	D23	1937842-1939125	STM1848	RLOC_00001571	T_RS05260	RLOC_00000909	STMMW_RS09485	RLOC_00001701	129.558	-0.523438	0.593609	-0.881789	0.377891	0.571421	100.923	-2.03183	0.987351	-2.05786	0.0396035	0.124999	90.3576	-0.677836	0.83338	-0.813358	0.416013	0.669422
T_RS05265	yebR	STMMW_RS09480	STMMW_RS09480	T_RS05265	STM1847	LT2	1943983-1944567	TY2	1114964-1115548	D23	1937216-1937800	STM1847	RLOC_00001570	T_RS05265	RLOC_00000910	STMMW_RS09480	RLOC_00001700	48.8807	0.0842666	1.12706	0.0747666	0.9404	0.967245	52.6844	0.50668	0.842105	0.601683	0.547385	0.731379	74.1752	-0.165002	0.772103	-0.213705	0.830777	0.9221
T_RS05270	proQ	STMMW_RS09475	STMMW_RS09475	T_RS05270	STM1846	LT2	1943199-1943896	TY2	1115646-1116332	D23	1936432-1937118	STM1846	RLOC_00001569	T_RS05270	RLOC_00000911	STMMW_RS09475	RLOC_00001699	759.965	-2.20859	0.482922	-4.57338	4.8e-06	9.54e-05	337.739	-1.0835	0.988887	-1.09568	0.27322	0.482958	625.455	-2.24261	0.619902	-3.61769	0.000297243	0.00492823
T_RS05275	prc	STMMW_RS09470	STMMW_RS09470	T_RS05275	STM1845	LT2	1941131-1943197	TY2	1116352-1118400	D23	1934364-1936412	STM1845	RLOC_00001568	T_RS05275	RLOC_00000912	STMMW_RS09470	RLOC_00001698	373.348	-1.28033	0.418376	-3.06025	0.00221152	0.0140136	306.331	-1.14156	0.44786	-2.54891	0.0108059	0.0473376	317.109	-1.2856	0.603315	-2.13089	0.0330985	0.149716
T_RS05280	htpX	STMMW_RS09465	STMMW_RS09465	T_RS05280	STM1844	LT2	1940056-1940954	TY2	1118593-1119474	D23	1933289-1934170	STM1844	RLOC_00001567	T_RS05280	RLOC_00000913	STMMW_RS09465	RLOC_00001697	469.623	1.48221	0.476794	3.1087	0.0018791	0.0123277	499.978	0.196631	0.881251	0.223128	0.823436	0.91074	341.776	-1.47141	0.613973	-2.39655	0.0165503	0.094028
T_RS05285	STM1843	STMMW_RS09460	STMMW_RS09460	T_RS05285	STM1843	LT2	1938635-1940008	TY2	1119522-1120894	D23	1931868-1933241	STM1843	RLOC_00001566	T_RS05285	RLOC_00000914	STMMW_RS09460	RLOC_00001696	50.568	2.91137	1.07101	2.71835	0.00656087	0.0327475	25.4099	1.75253	1.56205	1.12194	0.261887	0.469351	12.4583	0.333685	1.19514	0.279202	0.78009	1
T_RS05290	kdgR	STMMW_RS09455	STMMW_RS09455	T_RS05290	STM1842	LT2	1937668-1938469	TY2	1121070-1121861	D23	1930901-1931692	STM1842	RLOC_00001565	T_RS05290	RLOC_00000915	STMMW_RS09455	RLOC_00001695	34.8579	0.369236	0.879387	0.419879	0.674574	0.808297	23.3241	-0.477498	1.61273	-0.29608	0.767169	0.878603	18.9017	-0.478257	1.46233	-0.327052	0.743628	1
T_RS05295	STM1841	STMMW_RS09450	STMMW_RS09450	T_RS05295	STM1841	LT2	1937211-1937456	TY2	1122073-1122312	D23	1930450-1930689	STM1841	RLOC_00001564	T_RS05295	RLOC_00000916	STMMW_RS09450	RLOC_00001694	48.3	-0.483958	1.12855	-0.428832	0.668046	0.805919	73.3448	-0.122918	0.71841	-0.171097	0.864147	0.929391	35.3572	-0.431239	0.805811	-0.535161	0.592538	0.793964
T_RS05300	yobG	STMMW_RS09445	STMMW_RS09445	T_RS05300	STM1840	LT2	1936916-1937071	TY2	1122465-1122608	D23	1930149-1930292	STM1840	RLOC_00001563	T_RS05300	RLOC_00000917	STMMW_RS09445	RLOC_00001693	1943.44	-0.299659	0.579061	-0.517491	0.604814	0.759434	2107.93	0.590321	0.288018	2.04959	0.040404	0.12712	1061.8	-0.612958	0.528882	-1.15897	0.246469	0.511796
T_RS05305	STM1839	STMMW_RS09440	STMMW_RS09440	T_RS05305	STM1839	LT2	1936558-1936856	TY2	1122679-1122966	D23	1929791-1930078	STM1839	RLOC_00001562	T_RS05305	RLOC_00000918	STMMW_RS09440	RLOC_00001692	1917.44	0.150121	0.519015	0.289242	0.772396	0.872255	2481.69	1.06725	0.357343	2.98664	0.00282062	0.0166695	431.504	-0.684535	0.459941	-1.48831	0.136669	0.364195
T_RS05310	yobF	STMMW_RS09435	STMMW_RS09435	T_RS05310	STM1838	LT2	1935766-1935926	TY2	1123615-1123758	D23	1928999-1929142	STM1838	RLOC_00001561	T_RS05310	RLOC_00000919	STMMW_RS09435	RLOC_00001691	3295.45	-0.912739	0.559498	-1.63135	0.102816	0.242056	2410.97	-0.960848	0.500868	-1.91836	0.0550649	0.159183	1056.26	-0.6801	0.510178	-1.33306	0.182511	0.431561
T_RS05315	cspC	STMMW_RS09430	STMMW_RS09430	T_RS05315	STM1837	LT2	1935544-1935767	TY2	1123771-1123980	D23	1928777-1928986	STM1837	RLOC_00001560	T_RS05315	RLOC_00000920	STMMW_RS09430	RLOC_00001690	2947.64	-0.501882	0.534573	-0.938847	0.347809	0.543744	2684.58	-0.704883	0.499624	-1.41083	0.158296	0.333803	1187	0.115628	0.510285	0.226594	0.820739	0.919562
T_RS05320	STM1836	STMMW_RS09425	STMMW_RS09425	T_RS05320	STM1836	LT2	1933579-1935331	TY2	1124200-1125945	D23	1926812-1928557	STM1836	RLOC_00001559	T_RS05320	RLOC_00000921	STMMW_RS09425	RLOC_00001689	27.3381	2.12109	0.862554	2.45908	0.0139293	0.0583489	7.13585	-1.28735	1.63139	-0.789115	0.430045	0.63233	24.6736	1.2671	1.37918	0.918734	0.358235	0.623285
T_RS05325	rrmA	STMMW_RS09420	STMMW_RS09420	T_RS05325	STM1835	LT2	1932704-1933524	TY2	1126011-1126820	D23	1925937-1926746	STM1835	RLOC_00001558	T_RS05325	RLOC_00000922	STMMW_RS09420	RLOC_00001688	21.4762	2.82712	1.07544	2.62881	0.00856836	0.0401598	4.09617	-0.595769	2.40731	-0.247484	0.804534	0.902174	10.4331	0.96392	1.57221	0.613101	0.53981	1
T_RS05330	yebN	STMMW_RS09415	STMMW_RS09415	T_RS05330	STM1834	LT2	1932075-1932707	TY2	1126817-1127437	D23	1925320-1925940	STM1834	RLOC_00001557	T_RS05330	RLOC_00000923	STMMW_RS09415	RLOC_00001687	102.91	-2.12062	0.624801	-3.39408	0.000688596	0.0056509	84.5434	-1.45499	1.17071	-1.24282	0.213934	0.409718	153.86	0.511678	0.672938	0.760363	0.447037	0.693421
T_RS05335	STM1833	STMMW_RS09410	STMMW_RS09410	T_RS05335	STM1833	LT2	1931262-1931743	TY2	1127793-1128251	D23	1924506-1924964	STM1833	RLOC_00001556	T_RS05335	RLOC_00000925	STMMW_RS09410	RLOC_00001686	32.0191	-0.254432	1.306	-0.194817	0.845536	0.914114	106.563	3.13749	1.48401	2.1142	0.0344983	0.112747	88.6389	0.0977788	0.714349	0.136878	0.891127	0.94667
T_RS05340	manZ	STMMW_RS09405	STMMW_RS09405	T_RS05340	STM1832	LT2	1930343-1931215	TY2	1128310-1129161	D23	1923597-1924448	STM1832	RLOC_00001555	T_RS05340	RLOC_00000926	STMMW_RS09405	RLOC_00001685	36.6552	-2.93837	1.07277	-2.73905	0.00616168	0.0312881	41.4011	1.69567	1.93901	0.8745	0.381846	0.590568	22.5694	-1.40561	1.42708	-0.98496	0.324644	0.591663
T_RS05345	manY	STMMW_RS09400	STMMW_RS09400	T_RS05345	STM1831	LT2	1929538-1930351	TY2	1129174-1129974	D23	1922784-1923584	STM1831	RLOC_00001554	T_RS05345	RLOC_00000927	STMMW_RS09400	RLOC_00001684	89.0306	-0.191255	0.51535	-0.371117	0.71055	0.835454	60.7936	1.20525	0.993498	1.21313	0.225078	0.42476	117.688	0.767732	0.527543	1.4553	0.145587	0.380114
T_RS05350	manX	STMMW_RS09395	STMMW_RS09395	T_RS05350	STM1830	LT2	1928333-1929498	TY2	1130027-1130995	D23	1921763-1922731	STM1830	RLOC_00001553	T_RS05350	RLOC_00000928	STMMW_RS09395	RLOC_00001683	945.702	-1.793	0.641154	-2.79651	0.00516573	0.0271422	327.633	-0.497558	0.614662	-0.809482	0.418238	0.621362	478.254	-2.15297	0.718317	-2.99725	0.00272429	0.0269332
T_RS05355	STM1829	STMMW_RS09390	STMMW_RS09390	T_RS05355	STM1829	LT2	1928045-1928380	TY2	1131145-1131480	D23	1921278-1921613	STM1829	RLOC_00001552	T_RS05355	RLOC_00000929	STMMW_RS09390	RLOC_00001682	31.7674	-0.255318	1.32317	-0.19296	0.846991	0.914615	76.4961	2.16595	1.11348	1.94521	0.0517495	0.152263	73.1563	0.909428	0.743058	1.2239	0.220991	0.482398
T_RS05360	yoaE	STMMW_RS09385	STMMW_RS09385	T_RS05360	STM1828	LT2	1926498-1928069	TY2	1131468-1133027	D23	1919731-1921290	STM1828	RLOC_00001552	T_RS05360	RLOC_00000929	STMMW_RS09385	RLOC_00001682	37.2406	-0.170666	1.17385	-0.14539	0.884403	0.936809	85.2316	1.38224	1.41753	0.975099	0.329511	0.540126	108.121	-0.076472	0.733993	-0.104186	0.917022	0.956998
T_RS05365	STM1827	STMMW_RS09380	STMMW_RS09380	T_RS05365	STM1827	LT2	1924773-1926476	TY2	1133049-1134650	D23	1918108-1919709	STM1827	RLOC_00001551	T_RS05365	RLOC_00000930	STMMW_RS09380	RLOC_00001681	272.568	3.50794	0.951154	3.68809	0.000225942	0.00232081	31.8351	-0.0798942	0.889511	-0.0898181	0.928432	0.96584	51.4517	-0.115475	0.836627	-0.138024	0.890221	0.946136
T_RS05370	sdaA	STMMW_RS09375	STMMW_RS09375	T_RS05370	STM1826	LT2	1923360-1924737	TY2	1134788-1136152	D23	1916606-1917970	STM1826	RLOC_00001550	T_RS05370	RLOC_00000931	STMMW_RS09375	RLOC_00001680	33.7706	-0.54088	0.821059	-0.658759	0.51005	0.690666	57.0464	-0.569002	1.08699	-0.523463	0.600652	0.76887	43.1057	-2.43776	1.16958	-2.0843	0.0371325	0.160958
T_RS05375	yeaB	STMMW_RS09370	STMMW_RS09370	T_RS05375	STM1825	LT2	1922516-1923109	TY2	1136416-1136994	D23	1915764-1916342	STM1825	RLOC_00001549	T_RS05375	RLOC_00000932	STMMW_RS09370	RLOC_00001679	23.4684	0.93475	1.00438	0.93067	0.352024	0.548122	24.4739	0.670444	2.09568	0.319916	NA	1	67.3646	1.18482	1.13101	1.04758	0.29483	0.563603
T_RS05385	yoaH	STMMW_RS09360	STMMW_RS09360	T_RS05385	STM1823	LT2	1920903-1921094	TY2	1138443-1138622	D23	1914136-1914315	STM1823	RLOC_00001547	T_RS05385	RLOC_00000934	STMMW_RS09360	RLOC_00001677	82.1394	-1.26012	1.43538	-0.8779	0.379998	0.573138	127.269	0.359959	1.28032	0.281147	0.778597	0.887034	42.2095	-1.78993	1.46852	-1.21887	NA	1
T_RS05390	yoaB	STMMW_RS09355	STMMW_RS09355	T_RS05390	STM1822	LT2	1920541-1920897	TY2	1138628-1138972	D23	1913786-1914130	STM1822	RLOC_00001546	T_RS05390	RLOC_00000935	STMMW_RS09355	RLOC_00001676	908.143	-1.17617	0.876979	-1.34116	NA	1	578.24	-1.6856	0.769745	-2.18981	0.0285377	0.0976897	180.763	-1.84608	1.18691	-1.55537	NA	1
T_RS05395	yoaA	STMMW_RS09350	STMMW_RS09350	T_RS05395	STM1821	LT2	1918512-1920433	TY2	1139104-1141014	D23	1911745-1913655	STM1821	RLOC_00001545	T_RS05395	RLOC_00000936	STMMW_RS09350	RLOC_00001675	2.47134	-0.783781	2.15536	-0.363643	0.716124	1	4.92802	1.82404	2.53026	0.720892	0.470976	0.668916	11.5431	-0.338069	1.69177	-0.199831	0.841612	1
T_RS05400	yeaZ	STMMW_RS09345	STMMW_RS09345	T_RS05400	STM1820	LT2	1917759-1918465	TY2	1141072-1141767	D23	1910992-1911687	STM1820	RLOC_00001544	T_RS05400	RLOC_00000937	STMMW_RS09345	RLOC_00001674	38.6742	-0.212461	1.09953	-0.19323	0.846779	0.914601	67.0747	1.40482	1.12285	1.25112	0.210892	0.40695	44.3324	-0.22824	0.940215	-0.242753	0.808197	0.915609
T_RS05405	slp	STMMW_RS09340	STMMW_RS09340	T_RS05405	STM1819	LT2	1917106-1917700	TY2	1141838-1142419	D23	1910339-1910920	STM1819	RLOC_00001543	T_RS05405	RLOC_00000938	STMMW_RS09340	RLOC_00001673	100.874	0.651509	0.824755	0.789943	0.429561	0.62124	158.511	-0.372737	0.963455	-0.386876	0.698848	0.836999	102.006	0.426879	0.822127	0.519237	0.603596	0.802146
T_RS05410	fadD	STMMW_RS09335	STMMW_RS09335	T_RS05410	STM1818	LT2	1915216-1916912	TY2	1142624-1144309	D23	1908449-1910134	STM1818	RLOC_00001542	T_RS05410	RLOC_00000940	STMMW_RS09335	RLOC_00001671	101.95	-0.123836	0.91893	-0.134761	0.892801	0.941114	85.5596	-0.541589	0.570886	-0.948683	0.342782	0.550049	105.808	-0.786163	1.18131	-0.665502	0.505729	0.73831
T_RS05415	rnd	STMMW_RS09325	STMMW_RS09325	T_RS05415	STM1817	LT2	1914016-1915154	TY2	1144382-1145509	D23	1906537-1907664	STM1817	RLOC_00001541	T_RS05415	RLOC_00000941	STMMW_RS09325	RLOC_00001669	39.7699	-0.204454	1.35385	-0.151017	0.879962	0.934011	47.3748	0.0860603	1.09752	0.0784135	0.937499	0.969657	70.9719	0.735536	0.781876	0.940733	0.346842	0.612471
T_RS05420	minE	STMMW_RS09320	STMMW_RS09320	T_RS05420	STM1816	LT2	1913617-1913894	TY2	1145631-1145897	D23	1906149-1906415	STM1816	RLOC_00001540	T_RS05420	RLOC_00000942	STMMW_RS09320	RLOC_00001668	130.084	-1.76725	1.11933	-1.57885	0.114371	0.259701	206.448	-2.40931	0.491291	-4.90403	9.39e-07	1.7e-05	169.271	-2.00683	0.773517	-2.59442	0.00947512	0.0639834
T_RS05425	minD	STMMW_RS09315	STMMW_RS09315	T_RS05425	STM1815	LT2	1912801-1913624	TY2	1145901-1146713	D23	1905333-1906145	STM1815	RLOC_00001539	T_RS05425	RLOC_00000943	STMMW_RS09315	RLOC_00001667	79.4784	-1.1294	1.23876	-0.911722	0.361915	0.554904	114.209	-1.25837	1.01052	-1.24527	0.213031	0.408936	97.1521	-0.98453	0.643416	-1.53016	0.125977	0.347367
T_RS05430	minC	STMMW_RS09310	STMMW_RS09310	T_RS05430	STM1814	LT2	1912072-1912788	TY2	1146737-1147444	D23	1904602-1905309	STM1814	RLOC_00001538	T_RS05430	RLOC_00000944	STMMW_RS09310	RLOC_00001666	351.525	-0.338453	0.55978	-0.604618	0.545433	0.7177	353.195	-0.600942	0.399233	-1.50524	0.132262	0.295177	288.326	-0.98523	0.568334	-1.73354	0.0829994	0.271004
T_RS05435	ycgL	STMMW_RS09305	STMMW_RS09305	T_RS05435	STM1813	LT2	1911662-1911994	TY2	1147531-1147863	D23	1904183-1904515	STM1813	RLOC_00001537	T_RS05435	RLOC_00000945	STMMW_RS09305	RLOC_00001665	55.9839	2.28271	0.849085	2.68843	0.00717889	0.0349251	24.7619	-0.167752	1.77148	-0.0946961	NA	1	13.4844	-5.35652	1.50572	-3.55745	0.000374465	1
T_RS05440	ycgM	STMMW_RS09300	STMMW_RS09300	T_RS05440	STM1812	LT2	1910953-1911623	TY2	1147913-1148572	D23	1903474-1904133	STM1812	RLOC_00001536	T_RS05440	RLOC_00000946	STMMW_RS09300	RLOC_00001664	41.3621	0.769794	1.20068	0.641132	0.521437	0.699496	52.1605	0.612147	1.21236	0.50492	0.613615	0.777821	124.022	2.10651	0.695039	3.03077	0.00243928	0.024985
T_RS05445	ycgN	STMMW_RS09295	STMMW_RS09295	T_RS05445	STM1811	LT2	1910414-1910894	TY2	1148650-1149111	D23	1902935-1903396	STM1811	RLOC_00001535	T_RS05445	RLOC_00000947	STMMW_RS09295	RLOC_00001663	49.3077	0.808704	1.36849	0.590945	0.554557	0.723772	35.8094	-0.624113	1.51362	-0.412333	0.680095	0.824134	62.0724	0.223048	0.664958	0.335431	0.7373	0.879952
T_RS05450	STM1810	STMMW_RS09290	STMMW_RS09290	T_RS05450	STM1810	LT2	1909925-1910067	TY2	1149463-1149600	D23	1902446-1902583	STM1810	RLOC_00001534	T_RS05450	RLOC_00000948	STMMW_RS09290	RLOC_00001662	68.7192	-1.70772	0.956511	-1.78536	0.0742026	0.192152	89.9115	-0.522876	0.926108	-0.564595	0.572349	0.750357	70.6651	-0.228876	0.762413	-0.300199	0.764025	0.893883
T_RS05455	STM1809	STMMW_RS09285	STMMW_RS09285	T_RS05455	STM1809	LT2	1909560-1909746	TY2	1149792-1149965	D23	1902081-1902254	STM1809	RLOC_00001533	T_RS05455	RLOC_00000949	STMMW_RS09285	RLOC_00001661	451.619	-1.03433	1.13508	-0.911242	0.362168	0.555107	497.134	-2.26115	1.02914	-2.19714	0.0280106	0.096507	172.018	-2.44101	0.976468	-2.49984	0.012425	0.0766179
T_RS05460	STM1808	STMMW_RS09280	STMMW_RS09280	T_RS05460	STM1808	LT2	1909141-1909488	TY2	1150037-1150378	D23	1901668-1902009	STM1808	RLOC_00001532	T_RS05460	RLOC_00000950	STMMW_RS09280	RLOC_00001660	86.6263	1.51746	0.587172	2.58436	0.00975599	0.044199	116.536	2.42328	1.37952	1.75661	0.0789844	0.20534	219.469	1.64673	0.636797	2.58596	0.00971084	0.0649574
T_RS05465	dsbB	STMMW_RS09275	STMMW_RS09275	T_RS05465	STM1807	LT2	1908495-1909038	TY2	1150486-1151016	D23	1901029-1901559	STM1807	RLOC_00001531	T_RS05465	RLOC_00000951	STMMW_RS09275	RLOC_00001659	50.2019	-0.0344141	0.799398	-0.0430501	0.965662	0.981848	34.4076	-0.975146	1.33412	-0.730928	0.464823	0.663827	33.5833	-0.712738	0.821544	-0.867559	0.385636	0.644642
T_RS05470	nhaB	STMMW_RS09270	STMMW_RS09270	T_RS05470	STM1806	LT2	1906809-1908366	TY2	1151158-1152702	D23	1899343-1900887	STM1806	RLOC_00001530	T_RS05470	RLOC_00000952	STMMW_RS09270	RLOC_00001658	17.2602	-2.55911	0.982619	-2.60438	0.00920414	0.0422383	10.0862	-2.37657	1.97997	-1.2003	NA	1	23.4652	-1.00688	0.875408	-1.15019	0.250066	0.5175
T_RS05475	fadR	STMMW_RS09265	STMMW_RS09265	T_RS05475	STM1805	LT2	1905883-1906616	TY2	1152922-1153641	D23	1898404-1899123	STM1805	RLOC_00001529	T_RS05475	RLOC_00000953	STMMW_RS09265	RLOC_00001657	254.677	-0.50339	0.543157	-0.926785	0.354038	0.549642	188.756	-1.74538	0.639442	-2.72954	0.00634227	0.0308597	151.061	-1.07115	1.02668	-1.04331	0.296803	0.56484
T_RS05480	ycgB	STMMW_RS09260	STMMW_RS09260	T_RS05480	STM1804	LT2	1904292-1905836	TY2	1153688-1155220	D23	1896825-1898357	STM1804	RLOC_00001528	T_RS05480	RLOC_00000954	STMMW_RS09260	RLOC_00001656	295.21	1.37183	0.60511	2.26708	0.0233853	0.0851246	213.83	1.48397	0.838873	1.76901	0.0768929	0.201554	49.5423	-0.6803	0.956623	-0.711147	0.476993	0.717679
T_RS05485	dadA	STMMW_RS09255	STMMW_RS09255	T_RS05485	STM1803	LT2	1902683-1904086	TY2	1155543-1156841	D23	1895204-1896502	STM1803	RLOC_00001527	T_RS05485	RLOC_00000955	STMMW_RS09255	RLOC_00001655	13.5699	2.45906	1.13964	2.15774	0.030948	0.103056	13.6442	0.562492	1.01671	0.553247	0.580094	0.754629	14.7707	0.967249	1.39987	0.690954	0.489594	1
T_RS05490	dadX	STMMW_RS09250	STMMW_RS09250	T_RS05490	STM1802	LT2	1901599-1902680	TY2	1156855-1157925	D23	1894120-1895190	STM1802	RLOC_00001526	T_RS05490	RLOC_00000956	STMMW_RS09250	RLOC_00001654	23.8523	1.07393	1.38332	0.77634	0.437548	0.628282	31.8899	0.118405	1.71728	0.0689492	NA	1	41.278	-2.29091	0.740752	-3.09268	0.00198358	0.0213975
T_RS05495	ycgO	STMMW_RS09245	STMMW_RS09245	T_RS05495	STM1801	LT2	1899787-1901536	TY2	1157987-1159720	D23	1892324-1894057	STM1801	RLOC_00001525	T_RS05495	RLOC_00000957	STMMW_RS09245	RLOC_00001653	391.777	-3.67751	0.642815	-5.72094	1.06e-08	4.77e-07	451.667	-1.66621	0.383634	-4.34324	1.4e-05	0.000179559	240.865	-2.4907	0.753521	-3.30541	0.000948379	0.0120628
[truncated: 4,763 more rows]
