# Supplementary material for: Dual RNA sequencing reveals dendritic cell reprogramming in response to typhoidal Salmonella invasion
Source: Commun Biol. 2022 Feb 4;5:111. doi: 10.1038/s42003-022-03038-z (PMC8816929; doi:10.1038/s42003-022-03038-z)
Supplement: Supplementary file 5 — Supplementary Data 3 [file 42003_2022_3038_MOESM5_ESM.xlsx]

## Sheet: Supplementary_Data_3
Supplementary Data_3: DE genes between infected and uninfected MoDCs
STM-D23580_infected_MoDCs Vs Uninfected MoDCs					STM-LT2_infected_MoDCs Vs Uninfected MoDCs					ST-Ty2_infected_MoDCs Vs Uninfected MoDCs
baseMean	log2FoldChange	pvalue	FDR	gene	baseMean	log2FoldChange	pvalue	FDR	gene	baseMean	log2FoldChange	pvalue	FDR	gene		Key
3233.18	7.41227	2.76624e-255	5.24091e-251	PTX3	1346.09	6.53407	1.14565e-87	7.14579e-84	PTX3	5781.21	8.39211	5.30991e-208	1.16457e-203	PTX3		Down
2457.64	3.90765	7.16869e-139	6.7909e-135	NRP2	2103.57	3.92663	2.13189e-110	1.9946e-106	NRP2	3044.75	4.42312	3.99424e-80	1.34772e-77	NRP2		Up
1442.69	9.94717	7.31432e-136	4.61923e-132	TNIP3	408.787	7.8861	2.01915e-39	6.86953e-37	TNIP3	2830.53	10.5082	1.35091e-104	1.09734e-101	TNIP3		Significant < 5% FDR
4550.71	8.23453	2.09783e-113	9.93639e-110	CCL3L3	7670.06	8.73618	1.02053e-82	4.77405e-79	CCL3L3	8105.16	9.00224	5.28124e-161	2.31656e-157	CCL3L3
998.393	4.66586	8.32393e-112	3.1541e-108	SLC1A3	398.405	3.52676	8.08785e-24	7.3466e-22	SLC1A3	901.968	4.42971	1.42408e-69	3.32265e-67	SLC1A3
827.577	7.57581	1.44938e-111	3.92285e-108	VEPH1	353.319	6.23775	2.33493e-36	6.15368e-34	VEPH1	1242.9	7.87986	1.75158e-75	4.80197e-73	VEPH1
1048.01	10.1529	1.42428e-111	3.92285e-108	GREM1	1344.98	10.1492	3.31086e-66	5.16273e-63	GREM1	266.77	7.54833	3.68215e-62	6.46055e-60	GREM1
1154.25	5.08391	1.8898e-100	4.47552e-97	HIVEP2	663.701	4.01625	1.74395e-24	1.64812e-22	HIVEP2	2668.46	6.11475	4.03554e-112	4.21465e-109	HIVEP2
2359.21	4.2245	7.52435e-99	1.58396e-95	SATB1	3138.83	4.78852	1.71396e-125	3.20716e-121	SATB1	733.048	2.33075	3.49086e-27	1.51009e-25	SATB1
1565.79	4.12149	2.67362e-94	5.06543e-91	MMP19	2099.8	4.42341	1.37853e-33	2.68698e-31	MMP19	1203.29	3.32601	4.05128e-42	3.34032e-40	MMP19
723.018	5.37195	4.84566e-92	8.346e-89	FSD1L	486.512	4.55241	1.1959e-28	1.54329e-26	FSD1L	1506.58	6.33253	4.0495e-205	4.44068e-201	FSD1L
23133.6	4.67201	3.49299e-91	5.51486e-88	SOD2	13661.8	3.83094	1.7227e-33	3.32321e-31	SOD2	44202.3	5.83387	1.1481e-125	1.93693e-122	SOD2
615.541	5.23556	6.28337e-85	9.15729e-82	MIR29A	701.329	5.58659	5.24288e-80	1.9621e-76	MIR29A	734.743	5.66852	2.14972e-71	5.23863e-69	MIR29A
12146.1	6.2411	2.50497e-81	3.38994e-78	CCL3	18188.1	6.73947	3.95983e-66	5.69971e-63	CCL3	19261.3	7.11616	1.60114e-80	5.57399e-78	CCL3
10652.9	5.00534	3.5435e-80	4.47568e-77	ZC3HAV1	9225.67	4.87361	8.50898e-60	9.95125e-57	ZC3HAV1	11168.1	5.1912	1.26992e-100	8.70373e-98	ZC3HAV1
596.701	6.86557	8.07445e-80	9.56115e-77	NUPR1	445.874	6.41676	9.57247e-78	2.55886e-74	NUPR1	117.251	4.17986	1.59871e-23	5.61007e-22	NUPR1
1080.69	4.11844	2.62847e-79	2.92935e-76	RHBDF2	927.203	4.06495	4.22002e-78	1.31608e-74	RHBDF2	1527.74	4.68459	4.55081e-92	2.49521e-89	RHBDF2
2060.61	8.36281	4.14605e-78	4.36395e-75	IL6	1449.47	6.9399	2.09292e-13	6.2361e-12	IL6	7644.96	10.0364	5.49013e-115	6.33734e-112	IL6
4048.87	7.38953	1.01265e-75	1.00977e-72	GBP5	3303.25	6.71688	1.64859e-35	3.90486e-33	GBP5	5933.12	7.82442	2.35668e-109	2.15361e-106	GBP5
7536.96	7.85438	4.47937e-75	4.24331e-72	ISG15	8061.53	7.81802	1.92258e-66	3.27049e-63	ISG15	9611.01	8.20566	2.26505e-107	1.91066e-104	ISG15
668.19	4.89288	8.31036e-74	7.49752e-71	NOCT	533.039	4.71029	1.6287e-77	3.80952e-74	NOCT	744.64	5.18065	5.48827e-88	2.79928e-85	NOCT
14859.7	5.04873	6.36392e-73	5.4805e-70	WARS	12533.8	4.7003	5.20048e-37	1.45241e-34	WARS	15236.3	5.25931	2.00371e-118	2.74659e-115	WARS
991.724	6.85679	8.24603e-72	6.79258e-69	CFB	513.46	6.25413	5.10568e-51	3.08185e-48	CFB	1653.54	7.76956	2.09879e-108	1.84122e-105	CFB
21061.4	4.08366	4.44929e-71	3.51234e-68	RNF213	16305.1	3.66649	1.89367e-32	3.44024e-30	RNF213	19257.8	3.97478	1.36144e-92	7.65618e-90	RNF213
1755.91	3.63152	1.1745e-69	8.90084e-67	TIMP1	1287.34	3.03371	4.08864e-36	1.02009e-33	TIMP1	684.545	1.76786	3.68517e-09	4.03712e-08	TIMP1
388.498	9.17902	1.62854e-66	1.18671e-63	IL36RN	526.931	9.35511	2.57916e-34	5.18938e-32	IL36RN	593.935	9.47284	8.64428e-77	2.49456e-74	IL36RN
3084.66	3.66668	2.40524e-66	1.68776e-63	HIF1A	2312.93	3.13441	1.33357e-31	2.31053e-29	HIF1A	3265.75	3.46717	2.13909e-47	2.18207e-45	HIF1A
1239.28	3.88328	1.01469e-65	6.86585e-63	SERPINA1	633.994	2.69591	1.10502e-10	2.27973e-09	SERPINA1	2040.12	4.54289	2.47894e-124	3.88344e-121	SERPINA1
859.256	5.4936	1.04783e-64	6.84556e-62	LINC01588	968.344	5.44747	2.39779e-39	7.87147e-37	LINC01588	724.964	5.29251	1.04755e-81	3.89403e-79	LINC01588
2751.66	4.34641	1.45422e-64	9.1839e-62	APOL6	2187.16	3.87421	5.25434e-27	6.14495e-25	APOL6	2873.17	4.30734	5.14542e-85	2.25699e-82	APOL6
843.776	5.26645	3.46514e-63	2.11776e-60	PDGFA	497.75	4.67869	5.26081e-31	8.41369e-29	PDGFA	309.301	3.83054	8.72773e-22	2.77014e-20	PDGFA
1206.14	8.5052	1.40168e-62	8.29883e-60	ITGB8	1128.32	8.05321	2.10576e-35	4.80524e-33	ITGB8	1971.78	8.75172	1.20176e-91	6.42855e-89	ITGB8
1019.42	7.80674	1.81654e-62	1.04291e-59	CRLF2	1230.55	8.29177	2.36662e-71	4.42842e-68	CRLF2	1376.02	8.29731	1.19383e-79	3.96712e-77	CRLF2
4111.28	3.70926	7.60385e-62	4.23713e-59	TFRC	2291.35	2.82128	2.76665e-22	2.14812e-20	TFRC	4308.27	3.5549	7.35779e-22	2.34551e-20	TFRC
262.332	4.80965	8.73256e-62	4.72706e-59	NEDD4L	302.17	4.79331	3.71296e-30	5.55815e-28	NEDD4L	437.558	5.33921	1.27456e-140	2.32947e-137	NEDD4L
853.413	6.26711	3.3049e-61	1.73929e-58	HERC6	756.849	6.05055	8.40831e-54	6.05139e-51	HERC6	907.41	6.23684	1.23343e-69	2.90878e-67	HERC6
3033.36	5.54715	1.29983e-59	6.65581e-57	PELI1	3101.03	5.43844	1.00999e-36	2.73898e-34	PELI1	2672.58	5.26568	1.60345e-78	5.02384e-76	PELI1
966.439	3.56696	1.72877e-58	8.61929e-56	RIN2	749.96	3.00313	2.26052e-35	5.09625e-33	RIN2	1099.16	3.46733	1.15665e-35	7.41745e-34	RIN2
3862.89	4.12553	3.91075e-57	1.89982e-54	CD274	2915.24	3.74217	4.22954e-53	2.82654e-50	CD274	5086.29	4.5104	1.10123e-77	3.26382e-75	CD274
892.431	2.59807	2.39565e-56	1.1347e-53	PCNX1	498.32	1.63105	1.44064e-12	3.83461e-11	PCNX1	726.933	2.08287	1.02063e-17	2.46798e-16	PCNX1
3677.92	4.82684	3.82049e-56	1.76544e-53	LILRB2	2460.01	4.17545	3.08513e-36	7.90808e-34	LILRB2	3374.63	4.57405	8.87351e-116	1.08119e-112	LILRB2
263.497	8.73504	5.10625e-55	2.3034e-52	RP11-79H23.3	105.659	7.39997	9.87626e-23	7.89763e-21	RP11-79H23.3	575.563	10.4848	1.37011e-30	6.92378e-29	RP11-79H23.3
308.355	5.74847	7.36158e-55	3.24355e-52	STRIP2	271.462	5.54926	1.18714e-54	9.65813e-52	STRIP2	257.461	5.17273	1.86688e-32	1.0445e-30	STRIP2
5615.61	3.81228	3.58457e-54	1.54348e-51	PARP14	4464.26	3.50284	2.34755e-38	7.44532e-36	PARP14	7248.93	4.23292	6.62663e-88	3.30308e-85	PARP14
1537.96	5.76362	2.621e-53	1.1035e-50	DDX60	1642.77	5.82309	3.37982e-60	4.21621e-57	DDX60	1563.93	5.59665	1.23149e-64	2.41152e-62	DDX60
6519.7	5.11445	4.16487e-52	1.71538e-49	CCL4	6882.84	5.04674	9.59014e-35	2.0163e-32	CCL4	14855.6	6.5106	2.40327e-69	5.54827e-67	CCL4
946.316	7.97642	4.86136e-52	1.95965e-49	GBP4	581.46	6.79869	5.40862e-22	4.09741e-20	GBP4	1778.47	8.51214	3.75381e-82	1.44436e-79	GBP4
1745.44	3.0925	1.36581e-51	5.39099e-49	FEM1C	1761.57	3.32131	3.46339e-54	2.70029e-51	FEM1C	864.98	2.06302	1.36165e-37	9.51071e-36	FEM1C
491.594	5.14283	3.69317e-51	1.42797e-48	CD38	361.198	4.70014	2.12021e-32	3.81475e-30	CD38	961.371	6.34616	5.42544e-160	1.98318e-156	CD38
533.478	6.3925	5.33653e-51	2.02212e-48	CLCF1	490.873	5.91721	1.50632e-16	6.39144e-15	CLCF1	1453.25	7.8327	3.19187e-111	3.182e-108	CLCF1
1923.38	3.14779	7.75282e-51	2.8801e-48	XRN1	1495.86	2.78597	5.09751e-31	8.22281e-29	XRN1	2062.7	3.23859	1.42687e-82	5.68984e-80	XRN1
2730.18	3.85907	2.17573e-50	7.92719e-48	HELZ2	2713.65	4.19422	2.00768e-59	2.0871e-56	HELZ2	3433.52	4.44431	4.96721e-48	5.28839e-46	HELZ2
329.814	7.23927	3.05346e-50	1.09152e-47	MIR3945HG	124.886	6.12853	4.78271e-31	7.7821e-29	MIR3945HG	579.084	8.13385	1.47174e-64	2.83141e-62	MIR3945HG
3008.19	3.17673	3.46249e-50	1.21482e-47	WTAP	1967.4	2.55787	1.80054e-24	1.69305e-22	WTAP	4852.26	3.98787	3.55529e-100	2.36287e-97	WTAP
811.749	3.43245	3.97776e-50	1.37023e-47	APOL2	525.709	2.90053	3.13203e-35	6.8949e-33	APOL2	914.848	3.65949	4.95377e-54	6.54495e-52	APOL2
1644.61	7.21048	4.24084e-50	1.43477e-47	HERC5	1337.2	6.66777	2.51184e-38	7.83358e-36	HERC5	1747.35	7.08939	3.29154e-63	6.0664e-61	HERC5
843.624	13.8185	1.80218e-49	5.99018e-47	IL12B	509.843	12.6777	8.50986e-08	1.09741e-06	IL12B	3747.75	15.4918	5.53995e-79	1.7609e-76	IL12B
1883.57	3.97612	4.42421e-49	1.44519e-46	B4GALT5	2080.54	4.42355	3.72787e-74	7.75066e-71	B4GALT5	2199.59	4.43528	5.21405e-55	7.14715e-53	B4GALT5
2489.41	2.30752	5.66312e-49	1.81853e-46	SPAG9	2462.01	2.43018	1.28171e-57	1.26228e-54	SPAG9	3103.76	2.662	7.29029e-35	4.54235e-33	SPAG9
358.57	8.99333	1.65991e-48	5.24145e-46	IL15RA	194.577	7.30967	3.61127e-17	1.62048e-15	IL15RA	935.446	9.80634	4.67518e-72	1.15209e-69	IL15RA
2622.96	4.21139	1.04279e-47	3.23879e-45	CTSL	3719.19	4.53447	3.66562e-64	4.89936e-61	CTSL	979.777	2.05354	5.86138e-13	9.72403e-12	CTSL
1489.13	7.28544	1.21894e-47	3.72483e-45	CD300E	1523.15	6.97512	5.33888e-29	7.18713e-27	CD300E	1050.39	6.05148	5.03999e-44	4.49338e-42	CD300E
953.744	2.65152	1.41032e-47	4.24126e-45	NECTIN2	750.355	2.29582	9.58515e-21	6.59402e-19	NECTIN2	1588.61	3.40978	3.4173e-78	1.04095e-75	NECTIN2
375.66	8.11174	3.08431e-47	9.13052e-45	CCL1	318.81	7.42783	5.8429e-10	1.06148e-08	CCL1	472.609	7.93999	5.13241e-62	8.86331e-60	CCL1
979.907	4.99758	1.53292e-46	4.46811e-44	XXbac-BPG116M5.17	494.178	4.14938	7.71987e-42	3.28305e-39	XXbac-BPG116M5.17	1660.95	5.90896	4.66972e-82	1.7658e-79	XXbac-BPG116M5.17
1199.07	2.29279	1.62765e-46	4.67233e-44	SMS	1117.05	2.25477	2.81794e-23	2.40773e-21	SMS	2138.1	3.28155	1.17167e-66	2.51932e-64	SMS
879.988	3.65555	1.90565e-46	5.38872e-44	SERPINB1	707.034	3.40569	3.68312e-31	6.09898e-29	SERPINB1	1338.65	4.33412	1.2276e-84	5.27917e-82	SERPINB1
149.94	10.0488	1.94929e-46	5.43107e-44	SSTR2	112.321	8.56537	2.30995e-19	1.32588e-17	SSTR2	165.694	9.21856	7.77227e-35	4.8153e-33	SSTR2
633.373	9.04054	2.69779e-46	7.4076e-44	BAALC	480.421	8.49333	2.05075e-43	9.5934e-41	BAALC	1107.38	9.71878	2.03131e-73	5.30364e-71	BAALC
332.908	4.2866	3.06854e-46	8.30523e-44	CTD-2047H16.3	283.929	4.22693	2.8696e-33	5.47918e-31	CTD-2047H16.3	316.204	4.37664	3.4088e-63	6.23015e-61	CTD-2047H16.3
3641.76	5.18989	5.02803e-46	1.3417e-43	CCL4L2	4203.45	5.08158	1.88554e-35	4.41028e-33	CCL4L2	10188.5	6.61754	2.60249e-66	5.33438e-64	CCL4L2
16091.9	3.78603	5.32954e-46	1.40241e-43	NR4A3	19497.4	4.20977	2.21744e-45	1.18551e-42	NR4A3	12304.2	3.7493	7.01587e-23	2.36e-21	NR4A3
707.424	4.82521	1.00215e-45	2.60092e-43	OAS1	585.269	4.60127	3.39198e-45	1.76308e-42	OAS1	607.066	4.68062	1.32598e-43	1.15402e-41	OAS1
1651.27	3.9119	1.49594e-45	3.83e-43	RNF19A	1627.93	3.92676	5.87484e-34	1.16947e-31	RNF19A	1299.91	3.57901	5.78357e-33	3.35569e-31	RNF19A
602.984	5.33624	1.54665e-45	3.90705e-43	PIM1	419.547	4.83189	2.17563e-37	6.36099e-35	PIM1	1585.5	6.66893	1.13382e-81	4.14449e-79	PIM1
874.678	6.37335	3.4441e-45	8.58579e-43	PDE4B	734.205	5.81822	1.94281e-26	2.20326e-24	PDE4B	1699.48	7.27932	8.0341e-99	5.0344e-96	PDE4B
3574.62	4.16108	8.58542e-45	2.11246e-42	G0S2	2229.77	3.37438	2.90074e-21	2.04825e-19	G0S2	11409.4	6.27371	9.80499e-69	2.24003e-66	G0S2
10168.2	6.59096	2.61887e-44	6.36116e-42	INHBA	12609.1	6.79127	9.11312e-42	3.78944e-39	INHBA	20013.1	8.00791	2.40902e-74	6.44323e-72	INHBA
7653.11	2.46545	3.2264e-44	7.73763e-42	ANXA1	7655	2.35246	1.51634e-11	3.4943e-10	ANXA1	6318.59	1.95986	3.07592e-19	8.3595e-18	ANXA1
6695.12	5.28302	4.46101e-44	1.05648e-41	SLAMF7	3924.31	3.93387	8.9011e-13	2.43505e-11	SLAMF7	18073.3	7.0901	4.87254e-118	6.28615e-115	SLAMF7
1472.2	3.62569	1.64326e-43	3.84361e-41	GBP2	1014.69	3.00757	6.92604e-23	5.68422e-21	GBP2	2220.03	4.10268	2.50502e-56	3.54453e-54	GBP2
332.744	4.81762	1.82642e-43	4.21991e-41	FAM20A	162.319	4.00663	7.89132e-23	6.44814e-21	FAM20A	54.739	1.78438	0.00166289	0.00687217	FAM20A
567.013	7.38555	2.4647e-43	5.62606e-41	MT2A	292.457	5.96329	8.85847e-19	4.79074e-17	MT2A	657.132	7.5295	4.02887e-60	6.54527e-58	MT2A
857.93	2.32398	5.33078e-43	1.20235e-40	CERS6	687.277	2.06795	1.15366e-29	1.67343e-27	CERS6	586.806	1.62197	1.20735e-22	3.9879e-21	CERS6
6303.36	3.80095	5.76339e-43	1.28462e-40	TXN	4828.52	3.3884	1.9661e-27	2.35832e-25	TXN	6999.87	3.94127	6.3927e-151	1.55783e-147	TXN
1705.72	5.96429	7.72825e-43	1.70255e-40	CXCL1	1088.94	4.92416	7.3335e-16	2.87682e-14	CXCL1	5783.7	7.57917	4.13384e-93	2.45036e-90	CXCL1
1093.09	3.39557	1.0985e-42	2.39221e-40	TAP1	953.397	3.08874	6.57147e-19	3.59548e-17	TAP1	1593.82	4.04401	1.96733e-79	6.43994e-77	TAP1
1695.1	3.02552	1.15438e-42	2.48534e-40	ACSL1	877.018	2.14553	2.11785e-15	7.91001e-14	ACSL1	2114.04	3.45044	1.62891e-34	9.89619e-33	ACSL1
688.445	3.70765	1.50522e-42	3.20425e-40	TTC39B	661.457	3.6487	1.09785e-39	3.95056e-37	TTC39B	802.649	3.93097	3.98301e-56	5.56404e-54	TTC39B
2276.24	2.3593	4.81892e-42	1.01444e-39	SBNO2	2049.9	2.38846	5.31336e-20	3.31412e-18	SBNO2	2048.65	2.13578	4.21102e-19	1.12767e-17	SBNO2
497.35	2.5111	6.31735e-42	1.31526e-39	STOM	296.012	1.56416	1.49258e-13	4.54872e-12	STOM	466.835	2.0669	5.93479e-12	8.86057e-11	STOM
3493.42	5.8275	1.06071e-41	2.18436e-39	DDX58	3441.55	5.77065	8.05749e-41	3.20791e-38	DDX58	3104.65	5.70379	2.70522e-48	2.90838e-46	DDX58
433.866	5.98533	2.48824e-41	5.06906e-39	IL10	214.022	4.59795	8.43832e-16	3.2827e-14	IL10	1549.66	7.34352	1.638e-88	8.55349e-86	IL10
2484.83	4.90006	2.52866e-41	5.09659e-39	DDX60L	2319.42	4.77222	1.91085e-35	4.41429e-33	DDX60L	2436.39	4.90375	5.33989e-68	1.19505e-65	DDX60L
5511.99	2.4427	2.79918e-41	5.58244e-39	MACF1	4382.26	2.07221	1.74825e-26	1.99471e-24	MACF1	6173.5	2.55801	2.82349e-55	3.91929e-53	MACF1
189.109	5.6787	2.30713e-40	4.55321e-38	SAMD4A	193.242	5.48567	6.8853e-56	6.13513e-53	SAMD4A	293.251	5.95916	3.49827e-76	9.83643e-74	SAMD4A
1693.75	3.66989	2.5201e-40	4.92226e-38	PML	1266.6	3.25127	1.66225e-29	2.32119e-27	PML	2060.32	3.99151	6.84183e-53	8.47768e-51	PML
2415.67	4.19949	2.77706e-40	5.3688e-38	IFIH1	1756.96	3.85031	6.1236e-36	1.48811e-33	IFIH1	2571.09	4.40264	7.45793e-58	1.10519e-55	IFIH1
436.729	5.81067	2.85178e-40	5.45756e-38	LYSMD2	404.751	5.44237	4.67303e-28	5.79085e-26	LYSMD2	567.257	5.78704	1.67773e-50	1.8967e-48	LYSMD2
1143.74	5.28991	3.21942e-40	6.09951e-38	CCR7	636.727	4.09611	4.19317e-10	7.82279e-09	CCR7	2040.77	5.97175	6.91947e-98	4.2155e-95	CCR7
679.29	4.39218	6.5356e-40	1.22598e-37	LMNB1	282.522	3.07562	1.6326e-19	9.51686e-18	LMNB1	318.379	2.81875	2.0955e-12	3.2851e-11	LMNB1
109.38	6.21342	8.72653e-40	1.62091e-37	ADORA2A	67.6193	4.8415	2.54315e-08	3.56194e-07	ADORA2A	401.308	7.86696	7.92008e-73	1.99659e-70	ADORA2A
645.764	2.70867	9.13928e-40	1.6811e-37	GALNT2	500.244	2.38037	2.24078e-38	7.2292e-36	GALNT2	357.348	1.51433	1.0131e-08	1.05105e-07	GALNT2
969.409	6.89425	9.54303e-40	1.73848e-37	USP18	946.567	6.65877	2.96717e-35	6.60972e-33	USP18	1282.45	7.28952	3.95311e-56	5.55766e-54	USP18
729.688	1.96246	1.09633e-39	1.9782e-37	MAPKAPK2	638.873	1.89217	9.88481e-16	3.82158e-14	MAPKAPK2	831.222	2.18438	2.16432e-16	4.76584e-15	MAPKAPK2
799.182	2.53433	1.36294e-39	2.43607e-37	NPC1	1006.24	3.13168	7.69529e-56	6.5452e-53	NPC1	417.027	1.46787	7.36252e-12	1.08957e-10	NPC1
5299.35	4.20697	1.66355e-39	2.94557e-37	IL1RN	4752	3.95775	8.80018e-23	7.0978e-21	IL1RN	7621.87	4.6764	6.29824e-63	1.14159e-60	IL1RN
557.849	4.21787	1.88738e-39	3.31095e-37	AQP9	325.016	3.35748	2.44809e-18	1.26212e-16	AQP9	545.982	4.38741	4.73893e-29	2.22557e-27	AQP9
121.296	4.30851	2.99202e-39	5.20062e-37	TXNP6	87.1092	3.81185	2.42914e-20	1.60615e-18	TXNP6	169.946	4.76105	1.04935e-63	1.984e-61	TXNP6
649.645	3.0774	3.02293e-39	5.20658e-37	RNF149	726.897	3.25389	5.75156e-42	2.50286e-39	RNF149	586.095	2.74807	3.24471e-41	2.59719e-39	RNF149
244.473	7.16152	4.11457e-39	7.02293e-37	AIM2	191.111	6.95926	4.97488e-44	2.38692e-41	AIM2	164.332	6.66036	3.77088e-52	4.49473e-50	AIM2
1438.49	2.61911	6.41377e-39	1.08496e-36	PIK3AP1	1139.3	2.42995	8.93454e-34	1.75982e-31	PIK3AP1	1855.14	2.98129	2.87407e-41	2.31743e-39	PIK3AP1
1190.15	4.40833	1.07443e-38	1.80143e-36	GPR132	1030.15	4.15292	3.29773e-30	4.97639e-28	GPR132	3643.83	6.16314	2.13098e-144	4.67366e-141	GPR132
577.514	5.44587	1.2492e-38	2.07608e-36	TNC	342.355	4.07451	1.76479e-10	3.48709e-09	TNC	1652.49	6.66451	1.83e-60	3.0177e-58	TNC
1625.67	5.76248	2.77264e-38	4.56787e-36	SERPINB9	1325.79	5.39883	1.59193e-24	1.5198e-22	SERPINB9	4627.07	7.19798	1.7622e-114	1.93243e-111	SERPINB9
3374.52	4.26976	5.14134e-38	8.39723e-36	PFKFB3	2347.62	3.54831	9.57474e-38	2.88972e-35	PFKFB3	2688.59	3.67422	4.55083e-26	1.84489e-24	PFKFB3
333.285	5.45973	5.23629e-38	8.47921e-36	SLCO4A1	261.157	5.14994	4.5311e-20	2.8481e-18	SLCO4A1	159.453	4.20428	1.88374e-18	4.7597e-17	SLCO4A1
1213.48	13.2274	7.82437e-38	1.25628e-35	IL27	1055.84	12.3807	1.07368e-59	1.18181e-56	IL27	1903.98	13.1957	1.57734e-38	1.157e-36	IL27
5106.59	3.29253	1.23333e-37	1.96358e-35	MAP4K4	3640.7	2.66462	2.14889e-12	5.60027e-11	MAP4K4	14420.8	4.88382	4.13259e-199	3.0212e-195	MAP4K4
337.882	-3.16013	1.28084e-37	2.02223e-35	SLAMF8	268.533	-3.69388	1.08412e-17	5.18825e-16	SLAMF8	291.39	-3.76706	8.64783e-41	6.798e-39	SLAMF8
837.785	2.55793	1.33468e-37	2.08981e-35	MICALL1	714.682	2.55505	5.1437e-45	2.53287e-42	MICALL1	1421.46	3.59137	1.43311e-58	2.1827e-56	MICALL1
448.13	3.68794	2.67748e-37	4.158e-35	IFI35	420.564	3.54652	4.62213e-26	5.0876e-24	IFI35	678.325	4.29449	5.12438e-62	8.86331e-60	IFI35
373.803	7.8605	3.94622e-37	6.07846e-35	MIR155HG	289.277	7.61597	1.83986e-39	6.37544e-37	MIR155HG	1165.9	9.38702	1.54904e-75	4.30044e-73	MIR155HG
317.39	4.51972	4.65548e-37	7.06154e-35	SPSB1	218.046	4.00457	2.56679e-51	1.60099e-48	SPSB1	323.491	4.38463	5.96107e-45	5.5871e-43	SPSB1
5169.92	2.31976	4.65899e-37	7.06154e-35	IL10RA	4712.21	2.23487	6.86292e-20	4.21046e-18	IL10RA	7263.14	2.90913	1.25827e-70	2.99961e-68	IL10RA
470.965	3.36819	7.1842e-37	1.08025e-34	B3GNT2	516.793	3.54745	1.29761e-45	7.14145e-43	B3GNT2	384.33	3.02275	1.93585e-23	6.74992e-22	B3GNT2
1180.22	1.9735	8.81298e-37	1.31473e-34	ANKLE2	861.205	1.61684	6.90632e-27	7.97722e-25	ANKLE2	2038.84	2.99307	6.94026e-86	3.17112e-83	ANKLE2
923.858	4.17509	1.63763e-36	2.42394e-34	ALDH1A2	631.579	4.12247	2.58622e-19	1.47992e-17	ALDH1A2	103.483	0.067922	0.901375	0.944256	ALDH1A2
284.37	2.63167	2.58825e-36	3.80132e-34	UGCG	187.107	2.26084	2.76157e-14	9.03402e-13	UGCG	92.3303	0.642024	0.122701	0.25094	UGCG
669.721	2.38276	3.02121e-36	4.40307e-34	ARHGAP21	836.96	2.81823	1.35422e-30	2.11168e-28	ARHGAP21	521.777	1.89756	1.2758e-21	4.00297e-20	ARHGAP21
4481.1	2.80753	4.9696e-36	7.15524e-34	NABP1	3949.11	2.77573	6.62083e-40	2.47778e-37	NABP1	4445.37	2.75121	1.34984e-25	5.33419e-24	NABP1
415.376	5.17891	4.98518e-36	7.15524e-34	APOL1	300.084	4.74475	8.59814e-26	9.24646e-24	APOL1	594.351	5.57474	7.82906e-48	8.21565e-46	APOL1
6742.24	6.03766	5.54082e-36	7.89296e-34	MX1	5983.06	5.90037	4.40883e-36	1.0855e-33	MX1	6019.07	5.93717	5.52028e-45	5.19617e-43	MX1
1823.99	2.06768	5.72068e-36	8.08836e-34	DSE	1597.92	2.04162	2.31669e-25	2.40833e-23	DSE	1085.22	1.04932	5.95646e-08	5.59474e-07	DSE
83.3346	7.52083	8.19375e-36	1.14992e-33	GS1-600G8.5	100.828	7.96342	3.565e-31	5.95823e-29	GS1-600G8.5	49.1592	6.58971	9.67075e-29	4.46524e-27	GS1-600G8.5
367.833	4.95861	9.01341e-36	1.25565e-33	GALNT3	393.612	4.66703	1.79253e-13	5.43628e-12	GALNT3	477.805	5.26874	1.32662e-53	1.70149e-51	GALNT3
431.042	3.71581	1.00886e-35	1.39518e-33	IFIT5	390.682	3.50263	2.24591e-22	1.75839e-20	IFIT5	458.567	3.72643	5.62582e-40	4.34456e-38	IFIT5
537.389	2.49605	1.25808e-35	1.72722e-33	RPS6KC1	553.244	2.67331	3.77193e-42	1.72147e-39	RPS6KC1	565.341	2.58395	5.74452e-49	6.2681e-47	RPS6KC1
125.96	9.69472	1.57568e-35	2.14769e-33	IFNL1	106.594	8.63521	0.000106894	0.000695482	IFNL1	502.932	11.6088	2.14944e-66	4.48966e-64	IFNL1
1840.6	3.54237	2.06443e-35	2.79376e-33	LILRB4	1591.61	3.62171	5.12834e-45	2.53287e-42	LILRB4	1235.76	3.10549	4.51107e-26	1.83216e-24	LILRB4
898.863	2.95829	2.13064e-35	2.86292e-33	CPEB2	852.343	3.02916	1.6033e-25	1.67603e-23	CPEB2	1075.65	3.38102	7.54925e-65	1.50518e-62	CPEB2
462.494	3.70175	2.39871e-35	3.20042e-33	PNPT1	424.272	3.62848	2.19227e-40	8.54618e-38	PNPT1	537.411	3.93829	3.65453e-66	7.4214e-64	PNPT1
456.201	2.75964	2.66581e-35	3.53192e-33	TJP2	360.764	2.59678	1.02566e-24	1.00482e-22	TJP2	845.912	3.81706	1.06515e-59	1.68064e-57	TJP2
2196.56	9.35558	2.80894e-35	3.6957e-33	IL2RA	782.505	7.46646	1.73331e-28	2.22148e-26	IL2RA	4308.94	9.9108	1.91705e-41	1.55146e-39	IL2RA
310.172	6.6605	4.80268e-35	6.27528e-33	TRAF3IP2	195.01	5.68046	8.16959e-24	7.38499e-22	TRAF3IP2	223.114	5.40797	2.36163e-28	1.07459e-26	TRAF3IP2
1336.09	2.25837	5.46538e-35	7.09227e-33	JARID2	2075.23	3.23503	4.31691e-56	4.0389e-53	JARID2	1004.51	1.83011	5.80093e-13	9.63104e-12	JARID2
1802.34	4.79477	5.75965e-35	7.37312e-33	OAS3	1474.75	4.60329	2.35777e-39	7.87147e-37	OAS3	2616.19	5.48213	3.14974e-55	4.34466e-53	OAS3
93.6674	6.73989	5.74084e-35	7.37312e-33	COL1A1	63.3943	5.48941	1.21879e-17	5.78834e-16	COL1A1	456.8	8.118	3.27184e-62	5.78694e-60	COL1A1
199.115	3.56352	5.95538e-35	7.57253e-33	SPATA13	108.113	2.39834	2.49406e-08	3.50105e-07	SPATA13	177.35	2.77582	1.16217e-08	1.19497e-07	SPATA13
84.9841	7.99941	8.44619e-35	1.06681e-32	SPINK1	133.993	8.24605	1.67382e-21	1.21398e-19	SPINK1	58.3566	6.69453	6.69121e-19	1.7575e-17	SPINK1
110.983	9.37888	1.43245e-34	1.7973e-32	IL36G	82.6315	8.76842	1.81237e-06	1.8431e-05	IL36G	249.976	9.69951	4.3007e-51	5.01718e-49	IL36G
2492.78	4.51697	1.57156e-34	1.95887e-32	SAMD9	2398.77	4.13637	1.22661e-16	5.2643e-15	SAMD9	2244.2	4.25668	1.59662e-39	1.22867e-37	SAMD9
1857.13	4.94815	1.83829e-34	2.27636e-32	OAS2	1612.24	4.90273	1.18552e-36	3.16905e-34	OAS2	2444.89	5.62255	3.59475e-47	3.63318e-45	OAS2
363.373	5.01203	2.0854e-34	2.56558e-32	MYO10	225.341	3.84971	4.21969e-07	4.82338e-06	MYO10	1307.84	6.78009	6.52977e-83	2.65205e-80	MYO10
1002.02	3.27027	3.15705e-34	3.85893e-32	MAP3K8	809.424	2.73773	2.96838e-09	4.85952e-08	MAP3K8	2923.92	4.86316	3.09952e-83	1.28262e-80	MAP3K8
1003.62	6.19039	3.1977e-34	3.88356e-32	IFI44L	802.148	5.60349	1.14995e-25	1.2226e-23	IFI44L	1092.07	6.32374	5.90591e-48	6.25741e-46	IFI44L
646.116	6.36366	3.23523e-34	3.90412e-32	CCL8	372.461	5.05024	1.85908e-13	5.61987e-12	CCL8	133.793	3.56637	8.00248e-11	1.07609e-09	CCL8
551.581	2.90572	4.27761e-34	5.12934e-32	TDRD7	485.443	2.83542	3.94156e-42	1.75606e-39	TDRD7	667.621	3.21591	8.02864e-52	9.46689e-50	TDRD7
184.389	3.3629	5.18638e-34	6.17994e-32	PI4K2B	154.734	3.079	8.02179e-24	7.32213e-22	PI4K2B	287.738	3.98407	2.11611e-66	4.46256e-64	PI4K2B
156.891	11.5425	5.40688e-34	6.40242e-32	UNC5C	130.565	10.3727	1.33493e-08	1.9809e-07	UNC5C	103.092	10.0295	1.18834e-09	1.38927e-08	UNC5C
322.364	5.23128	5.60503e-34	6.59583e-32	C1orf21	170.336	4.00618	1.72636e-10	3.41838e-09	C1orf21	436.301	5.36493	1.24969e-47	1.29284e-45	C1orf21
2740.08	5.80915	6.5926e-34	7.71008e-32	MX2	2493.08	5.78405	3.77282e-38	1.15733e-35	MX2	2907.53	5.94355	2.58457e-43	2.22293e-41	MX2
828.481	3.7031	7.10702e-34	8.26071e-32	CSRNP1	925.017	4.13418	1.07301e-34	2.2309e-32	CSRNP1	1184.43	4.37347	9.33359e-47	9.22091e-45	CSRNP1
409.271	-2.5355	8.34024e-34	9.63501e-32	GCNT1	328.889	-3.12545	9.84827e-37	2.71001e-34	GCNT1	339.464	-4.6886	1.9264e-67	4.22499e-65	GCNT1
725.955	7.30135	8.94931e-34	1.0276e-31	TNFSF15	503.101	6.54464	1.27698e-18	6.7691e-17	TNFSF15	722.415	7.05444	1.03487e-43	9.07873e-42	TNFSF15
1551.29	2.61039	1.18338e-33	1.35062e-31	JAK2	1168.53	2.22755	3.08261e-20	2.01684e-18	JAK2	1795.88	2.81971	1.11505e-43	9.7431e-42	JAK2
551.241	3.7977	1.31569e-33	1.49264e-31	RALGAPA1P1	379.025	3.05193	6.36645e-12	1.56337e-10	RALGAPA1P1	851.527	4.63571	1.78777e-82	7.00167e-80	RALGAPA1P1
354.104	6.29934	1.6743e-33	1.88818e-31	DUSP4	748.936	7.01009	9.98852e-25	9.83711e-23	DUSP4	261.839	5.41689	3.71748e-29	1.74961e-27	DUSP4
597.016	2.09227	2.7316e-33	3.0623e-31	TP53INP2	617.719	2.52321	2.16901e-19	1.25267e-17	TP53INP2	766.794	2.74538	1.20179e-25	4.77494e-24	TP53INP2
10170.1	3.95551	2.80785e-33	3.12926e-31	CXCL8	9108.1	3.58316	4.06628e-15	1.46323e-13	CXCL8	34306.7	5.67444	2.14533e-79	6.91931e-77	CXCL8
1517.49	-2.61759	2.83994e-33	3.14652e-31	CIITA	1343.16	-2.35165	1.2368e-09	2.14486e-08	CIITA	1384.3	-2.60427	6.21389e-23	2.09666e-21	CIITA
3459.84	3.65705	3.20522e-33	3.53059e-31	SAMD9L	3014.03	3.24234	7.02802e-15	2.47662e-13	SAMD9L	3812.95	3.82116	1.10731e-50	1.25832e-48	SAMD9L
1164.64	3.18844	3.44336e-33	3.77097e-31	OTUD1	900.499	3.18863	4.49047e-20	2.83871e-18	OTUD1	566.919	2.09128	1.67436e-10	2.16139e-09	OTUD1
6049.99	2.44517	3.59774e-33	3.9174e-31	CALM1	6719.02	2.58293	2.36887e-15	8.76014e-14	CALM1	5273.3	2.05484	2.33763e-26	9.60092e-25	CALM1
272.809	-3.50726	3.68619e-33	3.99077e-31	DOK2	243.871	-2.64626	9.13503e-12	2.16922e-10	DOK2	243.202	-3.90153	1.82667e-25	7.15404e-24	DOK2
771.992	2.79393	3.75991e-33	4.04746e-31	ARID5A	625.46	2.64559	7.9811e-18	3.87902e-16	ARID5A	627.704	2.47025	5.71496e-23	1.93427e-21	ARID5A
2110.42	3.76746	3.78136e-33	4.04755e-31	TNFRSF1B	1605.14	3.25022	3.59923e-29	4.95212e-27	TNFRSF1B	2063.89	3.41659	5.18927e-20	1.47615e-18	TNFRSF1B
163.347	5.19529	3.8494e-33	4.09723e-31	TMEM217	152.483	5.17726	4.4346e-31	7.27896e-29	TMEM217	227.836	5.73127	6.26936e-59	9.68307e-57	TMEM217
778.862	6.64081	5.05756e-33	5.3531e-31	ANGPTL4	1208.03	6.6027	2.47851e-34	5.04108e-32	ANGPTL4	450.447	5.08657	7.3816e-23	2.47543e-21	ANGPTL4
104.828	7.09257	5.21922e-33	5.49352e-31	ITGA9	61.6573	5.30926	2.04762e-16	8.53342e-15	ITGA9	57.616	5.79983	2.39677e-05	0.000147906	ITGA9
973.379	5.29216	1.04948e-32	1.09853e-30	IL1A	681.152	3.83058	0.000118812	0.000762938	IL1A	4412.81	7.62961	1.72392e-63	3.23153e-61	IL1A
337.411	6.0187	1.13334e-32	1.17979e-30	BATF	181.027	4.94863	4.09996e-23	3.45579e-21	BATF	516.665	6.36691	1.83102e-50	2.05938e-48	BATF
211.667	5.16231	1.27251e-32	1.31743e-30	TNFAIP6	116.408	4.06968	4.1386e-11	8.93212e-10	TNFAIP6	635.628	6.96235	2.00343e-104	1.56926e-101	TNFAIP6
309.392	4.6047	1.3616e-32	1.402e-30	DHX58	241.063	4.20058	3.20174e-31	5.44645e-29	DHX58	609.873	5.514	8.94872e-61	1.49819e-58	DHX58
332.602	-3.41758	1.37804e-32	1.41127e-30	SASH3	265.567	-3.94649	6.34601e-25	6.38422e-23	SASH3	295.662	-3.66444	1.84758e-32	1.03635e-30	SASH3
1684.19	1.74537	3.25179e-32	3.31228e-30	STAT3	1433.65	1.62085	1.40598e-23	1.24097e-21	STAT3	1687.68	1.73179	2.18256e-25	8.53262e-24	STAT3
289.293	2.63294	3.61209e-32	3.6596e-30	RP11-312J18.5	244.247	2.09019	2.07442e-07	2.49718e-06	RP11-312J18.5	462.261	3.48107	2.81855e-59	4.38414e-57	RP11-312J18.5
136.698	4.95902	4.31108e-32	4.34456e-30	SOCS2	90.082	4.09693	7.31752e-15	2.56896e-13	SOCS2	709.49	7.22973	2.07778e-80	7.12029e-78	SOCS2
274.686	5.83128	4.47875e-32	4.48965e-30	TNFRSF9	144.085	4.33453	0.000266563	0.00153948	TNFRSF9	857.466	7.50484	1.66691e-81	5.99323e-79	TNFRSF9
224.698	9.02087	7.14346e-32	7.12316e-30	ZBTB32	234.518	8.60242	2.11278e-30	3.2673e-28	ZBTB32	304.934	8.77632	3.89441e-46	3.81304e-44	ZBTB32
2400.83	2.11274	7.98144e-32	7.91709e-30	CYTH4	2264.69	2.11504	1.7088e-10	3.38719e-09	CYTH4	1171.21	0.669556	0.000380694	0.00182381	CYTH4
447.901	3.07105	8.37802e-32	8.26718e-30	ELL2	432.001	3.13846	9.19569e-19	4.94453e-17	ELL2	513.567	3.24743	5.60856e-30	2.71539e-28	ELL2
654.039	3.70122	1.15637e-31	1.13516e-29	BLZF1	662.217	3.72001	3.36061e-28	4.22038e-26	BLZF1	452.287	3.05101	6.86506e-31	3.55105e-29	BLZF1
1458.87	2.10899	1.49825e-31	1.46318e-29	VAC14	1157.28	2.00968	6.11999e-28	7.48479e-26	VAC14	1585.19	2.40406	4.634e-44	4.16528e-42	VAC14
5603.65	10.2489	1.60273e-31	1.5572e-29	CCL5	3335.66	8.95922	8.57689e-15	2.97756e-13	CCL5	18179.1	11.2228	8.56288e-33	4.92917e-31	CCL5
509.371	4.33071	2.00371e-31	1.93685e-29	MCOLN2	300.528	3.73909	1.60602e-29	2.27666e-27	MCOLN2	833.901	5.40829	5.92393e-53	7.38203e-51	MCOLN2
4490	2.08285	2.70876e-31	2.60508e-29	TOP1	4173.76	1.97518	3.431e-11	7.4739e-10	TOP1	5770.85	2.47393	2.92663e-49	3.20934e-47	TOP1
381.324	-2.49466	3.7915e-31	3.62797e-29	PAK1	329.267	-2.19538	1.94242e-11	4.38439e-10	PAK1	347.857	-2.434	7.64743e-38	5.42795e-36	PAK1
109.014	8.38903	3.83339e-31	3.64961e-29	ITGA2	219.168	9.33117	8.6317e-16	3.35096e-14	ITGA2	21.845	4.37552	4.32395e-09	4.69469e-08	ITGA2
1112.35	1.88259	3.89562e-31	3.69032e-29	SYNE3	1140.63	2.14714	7.68269e-40	2.81879e-37	SYNE3	1551.49	2.50874	4.83537e-31	2.53101e-29	SYNE3
877.377	-2.925	4.48674e-31	4.22915e-29	IFNGR1	698.777	-3.56286	4.85e-25	4.93224e-23	IFNGR1	779.524	-3.35891	1.05551e-34	6.46632e-33	IFNGR1
190.563	7.71797	4.5823e-31	4.29783e-29	LTA	145.602	7.09491	2.01253e-16	8.40591e-15	LTA	415.727	8.66812	7.17642e-55	9.77597e-53	LTA
720.632	4.45131	5.82952e-31	5.44069e-29	FAM49A	449.297	3.45481	1.14858e-09	2.00488e-08	FAM49A	1054.36	4.81444	1.17897e-38	8.73554e-37	FAM49A
622.923	5.11862	6.13525e-31	5.69797e-29	IFI6	574.439	4.70211	2.03779e-21	1.47225e-19	IFI6	755.234	5.19749	7.39153e-47	7.33534e-45	IFI6
763.272	2.01043	6.1754e-31	5.70728e-29	HLX	609.304	1.92731	1.38508e-10	2.8019e-09	HLX	737.116	2.04858	5.35131e-26	2.15745e-24	HLX
271.376	3.16644	7.08599e-31	6.51705e-29	RP3-437C15.1	169.551	2.26903	2.43622e-07	2.89438e-06	RP3-437C15.1	467.888	4.03765	1.60831e-85	7.19867e-83	RP3-437C15.1
125.866	10.1934	7.20912e-31	6.59826e-29	ANKRD22	81.0339	8.78526	7.07701e-20	4.32761e-18	ANKRD22	73.1153	8.22647	5.1425e-09	5.53412e-08	ANKRD22
199.122	5.3007	7.85001e-31	7.15031e-29	TMPRSS13	145.219	4.22869	2.55517e-07	3.01845e-06	TMPRSS13	313.769	5.88743	5.69157e-38	4.06604e-36	TMPRSS13
1516.61	2.76626	8.29282e-31	7.5175e-29	DTX3L	1175.92	2.28751	1.69337e-11	3.85948e-10	DTX3L	1706.38	2.96934	5.12662e-36	3.33641e-34	DTX3L
485.794	2.11784	1.10762e-30	9.9928e-29	TSPAN14	346.046	1.58873	2.32488e-14	7.72703e-13	TSPAN14	491.376	2.00743	2.94102e-18	7.37171e-17	TSPAN14
1584.33	1.94401	1.16418e-30	1.04533e-28	CTNNBL1	1398.91	1.91553	6.87721e-30	1.02132e-27	CTNNBL1	1419.56	1.79611	1.25442e-20	3.69784e-19	CTNNBL1
1553.79	6.20417	1.51366e-30	1.35272e-28	PTGS2	1026.33	5.37962	4.44183e-18	2.23429e-16	PTGS2	4861.61	7.75482	7.14695e-88	3.48326e-85	PTGS2
227.48	7.82389	1.58904e-30	1.41342e-28	FXYD6	187.672	7.2753	5.3997e-09	8.4688e-08	FXYD6	552.524	8.93067	5.31694e-54	6.9827e-52	FXYD6
280.415	4.02078	2.20007e-30	1.94778e-28	PPM1K	194.293	3.25018	9.46009e-11	1.97785e-09	PPM1K	456.948	4.48425	3.81215e-30	1.87043e-28	PPM1K
555.681	4.0648	2.25615e-30	1.98814e-28	SIGLEC1	399.33	3.64856	1.80076e-50	1.053e-47	SIGLEC1	675.846	4.38761	1.03779e-35	6.6747e-34	SIGLEC1
113.098	11.0851	2.43135e-30	2.13261e-28	IGFBP6	168.904	11.0275	3.27241e-36	8.27477e-34	IGFBP6	48.4754	8.80923	5.39538e-21	1.63216e-19	IGFBP6
201.433	4.6506	2.62186e-30	2.28911e-28	CCNA1	205.859	4.80561	1.7028e-32	3.12381e-30	CCNA1	64.9251	3.00028	8.21301e-15	1.5773e-13	CCNA1
188.074	7.22228	3.56717e-30	3.10017e-28	PRSS23	202.322	6.84324	8.52526e-23	6.90583e-21	PRSS23	462.036	7.77161	1.39322e-52	1.66973e-50	PRSS23
223.01	3.45074	3.65881e-30	3.16528e-28	IL21R	73.9489	1.74656	2.06761e-08	2.96015e-07	IL21R	116.468	2.32342	1.76529e-09	2.01124e-08	IL21R
208.029	5.08436	4.84243e-30	4.17021e-28	SLC16A10	147.574	3.90959	2.44843e-18	1.26212e-16	SLC16A10	48.2768	1.48987	0.00628043	0.0218431	SLC16A10
875.856	4.95724	5.2318e-30	4.48514e-28	IFI44	848.696	4.92781	1.12657e-35	2.70261e-33	IFI44	834.613	4.80372	7.45382e-39	5.61777e-37	IFI44
165.202	6.18379	7.03742e-30	6.0059e-28	CYP27B1	88.9531	5.08101	1.45976e-16	6.22211e-15	CYP27B1	226.237	6.44027	1.61503e-34	9.86651e-33	CYP27B1
1087.67	2.88701	7.23927e-30	6.15046e-28	LAP3	733.125	2.32349	6.63558e-15	2.35161e-13	LAP3	1094.14	2.94765	1.01883e-36	6.87536e-35	LAP3
6429.61	2.51091	9.47689e-30	8.01559e-28	ZNFX1	5725.88	2.4823	9.66976e-31	1.52051e-28	ZNFX1	7361.61	2.82237	4.12834e-42	3.39112e-40	ZNFX1
1097.34	1.95659	1.00162e-29	8.43408e-28	PTPN2	729.936	1.29635	1.99121e-10	3.89745e-09	PTPN2	856.899	1.27965	9.31164e-06	6.155e-05	PTPN2
191.105	3.94571	1.19806e-29	1.00436e-27	HRH2	185.557	3.75866	4.18371e-26	4.63229e-24	HRH2	128.741	2.99353	8.54766e-16	1.7854e-14	HRH2
310.635	-3.00842	1.26253e-29	1.05374e-27	LPAR6	267.829	-2.84256	4.83422e-23	4.0383e-21	LPAR6	288.589	-3.33131	4.16592e-16	8.99281e-15	LPAR6
978.343	1.94806	1.44347e-29	1.19948e-27	DLGAP4	741.254	1.62052	1.55634e-20	1.05899e-18	DLGAP4	750.121	1.44501	9.36207e-18	2.27385e-16	DLGAP4
592.459	2.53143	3.31257e-29	2.74061e-27	ZBTB43	535.149	2.49354	9.07048e-24	8.15994e-22	ZBTB43	579.024	2.58458	8.71613e-33	5.00425e-31	ZBTB43
390.113	2.13229	3.37777e-29	2.7824e-27	CDK16	375.722	2.07515	2.2678e-13	6.71441e-12	CDK16	466.465	2.36907	4.85904e-34	2.91171e-32	CDK16
228.723	6.69177	3.71318e-29	3.04545e-27	CNKSR3	165.988	5.85435	1.33031e-23	1.17975e-21	CNKSR3	700.64	7.88677	1.33799e-59	2.09606e-57	CNKSR3
836.039	2.34573	5.04511e-29	4.12003e-27	AKAP12	1022.8	3.17	9.29966e-14	2.88582e-12	AKAP12	626.29	2.33511	5.22651e-16	1.11832e-14	AKAP12
683.146	3.09999	5.93461e-29	4.82562e-27	GTPBP1	589.6	3.04041	2.62168e-32	4.67208e-30	GTPBP1	822.239	3.43459	1.05979e-45	1.01058e-43	GTPBP1
3198.99	4.00462	6.40646e-29	5.18704e-27	EPSTI1	2750.35	3.63965	3.65307e-19	2.06515e-17	EPSTI1	4062.8	4.32204	5.16779e-47	5.17534e-45	EPSTI1
861.643	3.06538	6.45853e-29	5.20695e-27	OPTN	613.993	2.6123	4.88901e-16	1.9506e-14	OPTN	1471.31	4.12403	3.35064e-44	3.03662e-42	OPTN
255.064	2.285	6.84994e-29	5.49911e-27	KLHL6	200.349	1.8288	8.89847e-19	4.79851e-17	KLHL6	179.021	1.37598	2.62081e-05	0.000160782	KLHL6
602.436	3.91119	7.10289e-29	5.67811e-27	KCNJ2	418.707	3.21387	2.08017e-14	6.92601e-13	KCNJ2	934.459	4.30111	2.78312e-28	1.26376e-26	KCNJ2
116.977	6.53183	7.54526e-29	6.0064e-27	COL5A3	66.7822	5.89355	2.78412e-25	2.86244e-23	COL5A3	449.624	8.60965	8.71139e-100	5.61936e-97	COL5A3
533.853	5.8817	7.64555e-29	6.06078e-27	ABTB2	377.364	5.1539	8.0768e-17	3.52292e-15	ABTB2	1865.1	7.38861	3.69215e-57	5.36266e-55	ABTB2
140.169	5.21955	8.62959e-29	6.81234e-27	FAM26F	102.515	4.46008	2.76253e-12	7.1006e-11	FAM26F	107.212	4.54868	5.21625e-32	2.88168e-30	FAM26F
1091.09	2.48432	1.03879e-28	8.16634e-27	PTPN1	702.498	1.836	2.69929e-14	8.84573e-13	PTPN1	1025.95	2.29959	2.90688e-18	7.30283e-17	PTPN1
515.951	2.61458	1.10537e-28	8.65385e-27	CNP	483.254	2.53866	1.62031e-29	2.27965e-27	CNP	563.371	2.65057	2.18674e-27	9.57277e-26	CNP
419.962	-3.05098	1.1959e-28	9.32405e-27	VASH1	352.709	-2.76754	7.50969e-20	4.56238e-18	VASH1	388.849	-2.83628	4.81361e-19	1.28747e-17	VASH1
147.068	-4.31939	1.62674e-28	1.26312e-26	LRRK2	120.296	-4.0488	4.96659e-10	9.13814e-09	LRRK2	131.927	-3.91031	1.01562e-12	1.64388e-11	LRRK2
123.452	9.81437	1.94764e-28	1.50612e-26	LINC01181	96.1157	9.21605	9.16799e-23	7.36272e-21	LINC01181	248.758	10.8565	9.37892e-44	8.26098e-42	LINC01181
129.49	3.04283	4.5424e-28	3.49839e-26	RP11-618G20.1	94.704	2.45566	8.80247e-12	2.09824e-10	RP11-618G20.1	134.388	2.74238	4.29999e-17	9.95855e-16	RP11-618G20.1
2514.06	9.27418	4.59876e-28	3.52745e-26	ISG20	2567.65	9.12029	4.57871e-54	3.42707e-51	ISG20	3942.5	9.64347	1.01766e-44	9.45734e-43	ISG20
1960.32	1.69858	4.67341e-28	3.57026e-26	GOLGA4	1249.53	0.905673	0.000198462	0.00119374	GOLGA4	1408.63	0.998615	2.66117e-07	2.28523e-06	GOLGA4
460.16	2.60328	5.73063e-28	4.36034e-26	TTYH2	402.482	2.40121	1.08135e-17	5.18825e-16	TTYH2	998.525	3.76972	6.30042e-54	8.22505e-52	TTYH2
212.774	3.51073	6.84918e-28	5.19058e-26	SGPP2	125.151	2.44742	1.23167e-06	1.29551e-05	SGPP2	785.75	5.79885	1.23304e-68	2.78795e-66	SGPP2
578.677	4.08664	6.90656e-28	5.21321e-26	PLSCR1	581.606	4.02176	4.47167e-25	4.57234e-23	PLSCR1	767.085	4.31978	1.1639e-42	9.81795e-41	PLSCR1
222.404	4.52446	1.07556e-27	8.08635e-26	MAMLD1	175.33	4.14526	3.63936e-20	2.36457e-18	MAMLD1	536.087	5.90373	1.67051e-58	2.52673e-56	MAMLD1
182.509	4.78349	1.17481e-27	8.79761e-26	IL15	151.525	4.4769	2.05639e-21	1.47997e-19	IL15	324.145	5.43956	5.18677e-46	5.03347e-44	IL15
2429.82	1.59689	1.28122e-27	9.55666e-26	LITAF	1540.3	0.988817	2.604e-11	5.7664e-10	LITAF	4137.95	2.69045	8.22862e-77	2.40627e-74	LITAF
1980.26	3.30154	1.47031e-27	1.09241e-25	EIF2AK2	1613.25	2.88061	8.4503e-14	2.63977e-12	EIF2AK2	2070.91	3.35017	7.50342e-37	5.07917e-35	EIF2AK2
854.291	1.5966	1.53519e-27	1.13616e-25	ACSL4	739.174	1.31154	0.000516506	0.00273019	ACSL4	717.079	1.22168	6.8428e-11	9.25254e-10	ACSL4
27445.8	8.60437	1.83507e-27	1.35281e-25	RSAD2	24730.6	8.39559	4.35184e-52	2.80798e-49	RSAD2	15369.9	8.09833	3.72884e-20	1.07043e-18	RSAD2
713.545	5.45641	2.10648e-27	1.54688e-25	TNFSF10	407.323	4.05953	5.63745e-11	1.20146e-09	TNFSF10	597.294	5.03582	2.68522e-30	1.3324e-28	TNFSF10
217.983	-3.64754	2.12455e-27	1.55412e-25	CERK	187.814	-2.96515	6.52952e-13	1.82359e-11	CERK	208.345	-2.94488	1.67353e-11	2.40681e-10	CERK
379.692	4.444	2.18827e-27	1.59457e-25	LINC00152	483.856	4.85302	1.65688e-41	6.73991e-39	LINC00152	316.329	4.13166	1.21844e-32	6.92302e-31	LINC00152
891.191	3.07835	2.65379e-27	1.92638e-25	TRIM25	631.276	2.68665	2.6435e-22	2.06105e-20	TRIM25	1201.65	3.55016	3.091e-34	1.8727e-32	TRIM25
390.049	3.42022	2.84476e-27	2.05713e-25	NT5C3A	295.021	2.937	1.72384e-14	5.81197e-13	NT5C3A	365.522	3.25066	1.4156e-43	1.22715e-41	NT5C3A
658.614	9.71992	2.99631e-27	2.15848e-25	CXCL11	446.688	8.83116	2.41853e-16	9.99019e-15	CXCL11	1649.01	11.0552	2.46769e-86	1.15152e-83	CXCL11
760.669	2.606	4.30918e-27	3.09249e-25	ARAP2	481.65	2.0979	3.74177e-21	2.62233e-19	ARAP2	1334.21	3.44325	3.69238e-44	3.33257e-42	ARAP2
1250.82	9.06075	6.09595e-27	4.35826e-25	SERPINB2	913.085	8.41364	8.65783e-18	4.19703e-16	SERPINB2	5218.73	10.2678	6.3067e-111	6.01385e-108	SERPINB2
943.394	3.11149	6.52229e-27	4.64554e-25	GRAMD1A	538.079	2.02577	1.72258e-05	0.000138398	GRAMD1A	3229.74	5.12773	2.03874e-196	1.11784e-192	GRAMD1A
410.92	4.17534	6.68921e-27	4.74658e-25	GALM	209.625	3.09568	3.58437e-14	1.15839e-12	GALM	127.059	2.23848	1.68871e-09	1.93302e-08	GALM
64.8496	8.96358	1.07801e-26	7.62087e-25	ETV7	30.4848	7.06477	2.11555e-08	3.02416e-07	ETV7	72.79	8.02459	3.2211e-21	9.88045e-20	ETV7
241.852	2.17701	1.16089e-26	8.17632e-25	TMEM63B	222.638	2.26087	1.47842e-31	2.538e-29	TMEM63B	511.859	3.48633	1.37243e-52	1.65385e-50	TMEM63B
99.4744	4.34526	1.39589e-26	9.79503e-25	ENDOD1	81.261	3.84188	6.71662e-15	2.37135e-13	ENDOD1	44.1308	2.6294	9.54753e-06	6.30332e-05	ENDOD1
320.259	2.84528	1.40473e-26	9.8207e-25	AL358113.1	243.201	2.59871	2.70607e-23	2.32275e-21	AL358113.1	602.631	3.90479	1.52918e-54	2.05754e-52	AL358113.1
61.4152	8.957	1.86732e-26	1.30067e-24	DNAAF1	34.4029	7.46587	0.00368741	0.0145047	DNAAF1	230.859	10.408	2.63179e-13	4.49536e-12	DNAAF1
589.394	2.36102	1.99219e-26	1.38257e-24	CD109	656.187	2.5984	8.99806e-20	5.41388e-18	CD109	460.617	1.82553	1.72575e-12	2.73279e-11	CD109
703.604	3.69596	2.68412e-26	1.85596e-24	TRIM22	527.335	3.23993	5.23686e-17	2.32209e-15	TRIM22	852.206	4.05408	3.63734e-41	2.89037e-39	TRIM22
138.933	3.86297	2.77384e-26	1.91103e-24	C5orf56	94.071	3.23792	3.68518e-13	1.06415e-11	C5orf56	193.02	4.36744	1.5308e-45	1.44714e-43	C5orf56
436.412	4.61189	3.03102e-26	2.08064e-24	CCL2	354.597	3.84228	1.02068e-10	2.11506e-09	CCL2	197.467	2.79603	3.03445e-08	2.9684e-07	CCL2
217.472	6.97426	3.33961e-26	2.2842e-24	CDKN2A	215.523	7.08105	2.0543e-26	2.31567e-24	CDKN2A	336.417	7.49283	4.76467e-43	4.0661e-41	CDKN2A
1447.48	1.45356	3.3567e-26	2.28763e-24	RTN4	1591.41	1.79472	6.70309e-31	1.06295e-28	RTN4	1437.55	1.42081	3.09855e-18	7.74886e-17	RTN4
370.338	3.76867	3.54666e-26	2.40843e-24	MIR4435-2HG	508.397	4.22146	2.54769e-37	7.22309e-35	MIR4435-2HG	236.645	2.91427	3.54875e-19	9.59693e-18	MIR4435-2HG
62.0622	9.56874	3.81389e-26	2.58064e-24	RHCG	44.5462	7.89442	1.52092e-14	5.14637e-13	RHCG	210.711	10.3263	6.47336e-17	1.47736e-15	RHCG
658.174	3.69002	4.92818e-26	3.32275e-24	TGM2	351.104	2.73988	3.58231e-13	1.03765e-11	TGM2	345.89	2.63106	3.6673e-14	6.67479e-13	TGM2
196.709	-3.99143	5.41507e-26	3.63809e-24	CYP2S1	160.596	-3.78508	2.60737e-30	3.99911e-28	CYP2S1	176.369	-3.87971	5.235e-26	2.11444e-24	CYP2S1
666.859	1.87202	6.13112e-26	4.1046e-24	OGFR	526.567	1.69255	2.18126e-23	1.89841e-21	OGFR	587.608	1.66934	7.6272e-14	1.36666e-12	OGFR
170.779	9.25285	7.58573e-26	5.06054e-24	XIRP1	129.174	8.59488	2.71451e-24	2.51455e-22	XIRP1	196.642	9.01824	1.15713e-16	2.59491e-15	XIRP1
69.6804	6.35043	7.61931e-26	5.06511e-24	DNAJC6	58.3254	5.5488	9.97949e-18	4.81279e-16	DNAJC6	126.123	6.58941	6.68235e-31	3.46471e-29	DNAJC6
2079.06	4.64976	9.57203e-26	6.34096e-24	DUSP5	2177.15	4.6956	6.10061e-23	5.05109e-21	DUSP5	2212.82	4.65757	3.49378e-31	1.85086e-29	DUSP5
200.341	2.86993	1.03234e-25	6.81488e-24	MASTL	190.959	2.95142	6.82975e-26	7.38718e-24	MASTL	250.445	3.2642	7.16101e-47	7.13888e-45	MASTL
1180.48	3.42397	1.30313e-25	8.57262e-24	NAMPTP1	715.468	2.75732	2.34756e-15	8.69851e-14	NAMPTP1	1407.25	3.74233	6.85081e-46	6.59e-44	NAMPTP1
1861.96	3.0807	1.91155e-25	1.25315e-23	ETV3	1849.36	3.4191	6.93166e-29	9.19895e-27	ETV3	2449.01	3.74585	4.92388e-46	4.79958e-44	ETV3
2050.23	2.96463	2.03139e-25	1.32713e-23	MYOF	1694.27	2.69173	5.8935e-18	2.91744e-16	MYOF	2033.63	3.25245	7.46038e-30	3.58818e-28	MYOF
1516.67	1.56161	2.51581e-25	1.63796e-23	TUBB6	1284.44	1.56099	1.05344e-14	3.6302e-13	TUBB6	1719.16	1.84245	5.49897e-21	1.6612e-19	TUBB6
132.698	3.9943	3.57038e-25	2.31659e-23	TMCC2	82.2441	3.26565	1.2894e-11	2.99716e-10	TMCC2	635.924	6.48094	1.96499e-101	1.43654e-98	TMCC2
120.691	4.26947	3.70743e-25	2.3973e-23	TJP1	118.067	3.94206	4.84883e-10	8.94785e-09	TJP1	125.381	4.1077	5.20241e-37	3.55449e-35	TJP1
149.779	4.99979	3.84771e-25	2.47955e-23	SMIM3	111.725	4.56946	1.66634e-21	1.21325e-19	SMIM3	174.742	4.85475	5.14038e-30	2.49975e-28	SMIM3
738.76	2.75223	4.76898e-25	3.06282e-23	RUNX3	593.437	2.36813	1.32024e-14	4.49989e-13	RUNX3	1246.23	3.47624	1.63315e-30	8.21518e-29	RUNX3
246.453	3.56155	4.84636e-25	3.102e-23	NEDD1	259.126	3.58123	1.71457e-19	9.96369e-18	NEDD1	155.038	2.70515	2.02239e-17	4.82644e-16	NEDD1
88.7585	5.57243	4.89306e-25	3.12135e-23	GAL	104.641	5.81626	1.597e-18	8.3941e-17	GAL	55.6399	3.72285	1.93613e-09	2.18883e-08	GAL
1287.08	1.66879	5.20965e-25	3.31215e-23	STK24	941.894	1.33331	1.88186e-16	7.89536e-15	STK24	1387.39	1.88076	1.68494e-23	5.88441e-22	STK24
54.3991	7.48369	5.8148e-25	3.68452e-23	RP11-561O23.5	32.026	6.04335	6.53118e-09	1.01001e-07	RP11-561O23.5	216.214	8.92947	1.48574e-36	9.87434e-35	RP11-561O23.5
82.4759	3.80201	6.17614e-25	3.90044e-23	PODXL	85.5926	3.5759	1.16956e-08	1.75078e-07	PODXL	28.4978	1.88123	0.000200873	0.00102264	PODXL
308.246	2.36737	6.66911e-25	4.19777e-23	HMGB3	409.797	2.77916	7.6442e-17	3.34984e-15	HMGB3	227.458	1.58958	1.54173e-09	1.77778e-08	HMGB3
340.078	-3.0565	7.47844e-25	4.6916e-23	ARRB1	278.412	-3.08456	4.53577e-20	2.8481e-18	ARRB1	363.872	-1.90247	6.26795e-09	6.66353e-08	ARRB1
2936.26	4.13423	8.05102e-25	5.03415e-23	LAMP3	1826.55	3.14538	2.42267e-07	2.88561e-06	LAMP3	7618.14	5.73596	3.48103e-141	6.94055e-138	LAMP3
240.542	2.94869	8.80383e-25	5.48675e-23	RP11-465B22.3	255.594	3.38603	2.93257e-53	2.03238e-50	RP11-465B22.3	568.387	4.3982	2.5703e-49	2.83276e-47	RP11-465B22.3
525.703	-1.74929	1.06893e-24	6.63998e-23	STARD7	413.556	-2.28593	6.65268e-20	4.0949e-18	STARD7	512.282	-1.47288	4.96345e-11	6.79516e-10	STARD7
1395.51	1.84918	1.34832e-24	8.34814e-23	AFF4	1412.98	2.08527	1.81998e-37	5.40564e-35	AFF4	1655.5	2.21852	1.62374e-36	1.07589e-34	AFF4
383.036	2.11254	1.45553e-24	8.98257e-23	ELK1	301.571	1.82342	7.12724e-20	4.34413e-18	ELK1	428.918	2.22586	1.62682e-20	4.76997e-19	ELK1
76.0304	5.46579	1.59127e-24	9.78835e-23	CGNL1	50.3745	4.65144	4.7515e-09	7.53855e-08	CGNL1	95.5104	5.50219	7.39844e-30	3.56621e-28	CGNL1
10672.5	2.65045	2.30646e-24	1.41418e-22	SAT1	9444.09	2.42674	1.08655e-16	4.69549e-15	SAT1	7025.12	1.73751	6.40425e-15	1.2408e-13	SAT1
1201.01	2.4733	2.41509e-24	1.47126e-22	TICAM1	1101.58	2.51173	4.28336e-29	5.85039e-27	TICAM1	1440.2	3.06542	1.64946e-25	6.48315e-24	TICAM1
101.121	5.14313	2.40923e-24	1.47126e-22	GBP1P1	89.1091	4.41934	7.7474e-10	1.38329e-08	GBP1P1	232.403	6.23325	2.02204e-47	2.08203e-45	GBP1P1
175.761	3.79767	2.93209e-24	1.78049e-22	NCS1	306.992	4.33111	7.99832e-29	1.05398e-26	NCS1	204.771	3.85217	7.92239e-24	2.84376e-22	NCS1
1163.35	3.08477	3.11028e-24	1.88267e-22	TNFSF13B	781.461	2.40519	2.42521e-10	4.68808e-09	TNFSF13B	850.118	2.61819	1.85631e-20	5.42112e-19	TNFSF13B
168.21	4.19236	7.02689e-24	4.23985e-22	CHST7	143.561	3.69278	5.45765e-10	9.95357e-09	CHST7	164.986	4.31904	6.8505e-27	2.88526e-25	CHST7
129.285	2.58838	7.06102e-24	4.24692e-22	RP11-296E7.1	128.551	2.54657	1.5534e-10	3.1088e-09	RP11-296E7.1	98.4566	2.03311	1.3993e-12	2.23197e-11	RP11-296E7.1
666.446	2.23203	7.30534e-24	4.37997e-22	HLA-F	534.094	1.96161	3.19258e-11	7.00346e-10	HLA-F	1068.51	3.08386	1.49014e-76	4.24438e-74	HLA-F
1178.72	3.17785	7.42118e-24	4.43538e-22	NUB1	779.474	2.25871	3.01079e-05	0.000226166	NUB1	2501.06	4.26823	5.49407e-68	1.21713e-65	NUB1
1140.49	2.23553	7.57507e-24	4.51312e-22	FNDC3A	996.928	2.1486	1.61444e-24	1.53348e-22	FNDC3A	1443.94	2.65884	6.40391e-46	6.18725e-44	FNDC3A
66.5215	9.69201	7.92824e-24	4.70873e-22	PLS3	134.741	10.6373	4.82843e-35	1.05058e-32	PLS3	47.7803	9.19843	8.9884e-26	3.59733e-24	PLS3
62.0431	9.92409	8.07046e-24	4.77821e-22	RANBP3L	66.5596	9.3704	1.08733e-07	1.36643e-06	RANBP3L	61.4186	8.94756	8.99694e-07	7.14155e-06	RANBP3L
712.996	3.84597	8.50814e-24	5.02166e-22	C15orf48	582.588	3.92433	1.25497e-27	1.51503e-25	C15orf48	909.77	4.46419	3.16838e-36	2.0805e-34	C15orf48
440.932	3.60724	9.81063e-24	5.75456e-22	N4BP2L1	265.223	2.53957	1.50942e-12	4.00627e-11	N4BP2L1	715.35	4.13418	1.72544e-28	7.90028e-27	N4BP2L1
513.948	2.75953	9.80612e-24	5.75456e-22	C19orf66	377.454	2.41619	3.38975e-14	1.09739e-12	C19orf66	504.638	2.8092	1.68411e-29	7.99477e-28	C19orf66
416.08	2.44782	1.14941e-23	6.7212e-22	MAP4K5	466.558	2.88471	1.18173e-49	6.70076e-47	MAP4K5	506.959	2.85506	8.79184e-35	5.43162e-33	MAP4K5
913.292	1.87999	1.28846e-23	7.48808e-22	PUM2	781.378	1.72565	2.30879e-17	1.06672e-15	PUM2	468.478	0.466349	0.0188325	0.0555975	PUM2
3252.92	3.05641	1.28661e-23	7.48808e-22	NAMPT	2171.9	2.52026	1.94473e-17	9.09743e-16	NAMPT	4192.6	3.43458	1.23184e-44	1.13515e-42	NAMPT
560.098	-1.87606	1.71801e-23	9.95397e-22	CBL	466.287	-1.87914	4.31287e-21	3.00009e-19	CBL	500.832	-1.99235	6.00034e-25	2.30472e-23	CBL
1274.34	2.12825	1.72435e-23	9.96025e-22	PIM3	1238.7	2.4869	3.42723e-15	1.24284e-13	PIM3	1834.12	3.0087	3.41957e-21	1.04746e-19	PIM3
6042.04	1.8014	1.95674e-23	1.12682e-21	ANPEP	5849.49	1.96265	3.76908e-40	1.43933e-37	ANPEP	4925.17	1.45452	4.78014e-12	7.25523e-11	ANPEP
1027.47	1.55969	2.26537e-23	1.3006e-21	AGO2	884.966	1.55439	3.09305e-27	3.66311e-25	AGO2	1209.45	1.99887	5.07909e-18	1.2587e-16	AGO2
300.201	2.64915	2.42627e-23	1.38876e-21	TOMM34	257.718	2.35524	1.88862e-12	4.95649e-11	TOMM34	266.434	2.33895	2.84519e-25	1.1064e-23	TOMM34
303.66	-2.85045	2.4606e-23	1.40417e-21	TIFAB	241.371	-3.32692	7.85459e-18	3.82748e-16	TIFAB	303.131	-2.28207	9.16559e-10	1.09488e-08	TIFAB
664.891	2.05837	2.76765e-23	1.57465e-21	PARP12	578.305	2.02454	3.53713e-33	6.68554e-31	PARP12	742.832	2.3843	3.64862e-27	1.56905e-25	PARP12
616.785	-1.83725	2.81628e-23	1.59752e-21	ZNF106	507.922	-1.93776	6.63088e-33	1.22849e-30	ZNF106	549.118	-2.05039	9.49513e-35	5.84964e-33	ZNF106
16586.5	2.43953	3.0912e-23	1.74823e-21	CD44	17328.4	2.53336	1.28922e-17	6.09189e-16	CD44	26011.9	3.18745	8.04594e-59	1.23401e-56	CD44
73.3651	3.76467	3.18479e-23	1.7958e-21	RP11-307N16.6	42.7512	2.718	5.20092e-07	5.88034e-06	RP11-307N16.6	64.336	2.95589	7.88574e-08	7.28824e-07	RP11-307N16.6
151.04	9.27394	3.22122e-23	1.81096e-21	GZMB	367.7	9.42726	1.14355e-39	4.03736e-37	GZMB	16.6877	5.41716	1.32013e-09	1.53516e-08	GZMB
49.4572	8.9474	3.24815e-23	1.8207e-21	LINC00158	20.0451	6.96429	3.03153e-08	4.18951e-07	LINC00158	176.239	9.97901	7.31454e-17	1.66241e-15	LINC00158
123.075	3.67265	3.66918e-23	2.05063e-21	TMCC3	146.81	3.84437	1.81293e-11	4.11195e-10	TMCC3	108.113	3.44758	3.02741e-35	1.92456e-33	TMCC3
51.6135	9.06335	4.00982e-23	2.23441e-21	BHLHE22	56.9348	8.01448	7.46014e-16	2.92038e-14	BHLHE22	65.106	8.48173	5.80989e-11	7.91937e-10	BHLHE22
597.231	9.7046	5.83751e-23	3.24333e-21	ACOD1	208.056	7.17981	1.7239e-06	1.75695e-05	ACOD1	1184.29	9.986	4.73585e-22	1.52745e-20	ACOD1
463.846	3.37856	6.22015e-23	3.44582e-21	ABCA1	279.512	2.24385	1.65522e-10	3.29494e-09	ABCA1	617.007	3.38377	6.52769e-22	2.09306e-20	ABCA1
366.292	1.74614	7.76206e-23	4.28747e-21	CD47	288.871	1.41902	6.79884e-09	1.04794e-07	CD47	429.202	1.99588	3.2085e-26	1.31041e-24	CD47
2849.82	2.80153	7.82423e-23	4.30924e-21	REL	2320.94	2.55313	1.95043e-13	5.86758e-12	REL	3022.94	3.15383	3.7351e-30	1.84086e-28	REL
94.6561	5.40568	1.13879e-22	6.25377e-21	RP11-404F10.2	70.4111	5.07312	9.10873e-26	9.73958e-24	RP11-404F10.2	117.936	5.56443	3.53134e-27	1.52459e-25	RP11-404F10.2
272.321	5.40939	1.42222e-22	7.76888e-21	ADA	169.221	4.83322	4.41836e-20	2.80259e-18	ADA	1247.47	7.68826	1.12325e-80	3.97342e-78	ADA
133.069	-3.71338	1.42699e-22	7.76888e-21	INPP4A	114.24	-2.97768	2.19402e-17	1.0162e-15	INPP4A	122.782	-3.62599	8.8459e-12	1.3012e-10	INPP4A
64.2595	7.32972	1.42501e-22	7.76888e-21	BX255923.3	36.7988	5.9751	1.42389e-09	2.45113e-08	BX255923.3	276.668	9.58244	1.02861e-65	2.06968e-63	BX255923.3
5055.7	2.14275	1.45866e-22	7.91854e-21	IGF2R	4580.75	2.14691	2.8279e-28	3.57539e-26	IGF2R	3973.21	1.77709	6.46454e-13	1.07004e-11	IGF2R
776.342	3.14039	1.49303e-22	8.082e-21	PARP9	698.684	3.03464	9.09129e-22	6.77754e-20	PARP9	899.923	3.39664	2.45272e-37	1.69694e-35	PARP9
200.042	3.8724	1.66682e-22	8.99701e-21	BCAT1	179.006	3.69816	1.15316e-22	9.14315e-21	BCAT1	464.433	5.06707	1.62678e-61	2.78739e-59	BCAT1
589.652	1.63925	1.80972e-22	9.7406e-21	TRIM14	453.766	1.1373	0.000444486	0.00240062	TRIM14	548.655	1.35359	1.94622e-08	1.94995e-07	TRIM14
132.49	4.06134	1.85679e-22	9.96562e-21	PGAP1	122.378	3.82155	4.08996e-22	3.13653e-20	PGAP1	94.4505	3.23372	1.9021e-14	3.54735e-13	PGAP1
431.557	4.89272	2.13752e-22	1.14399e-20	CKB	301.514	4.54986	5.95489e-35	1.28078e-32	CKB	2393.52	7.93736	1.37374e-32	7.76517e-31	CKB
72.2721	9.33016	2.23533e-22	1.19297e-20	FLT4	43.0842	7.99349	0.000128096	0.000815285	FLT4	127.091	9.05337	1.24239e-14	2.35507e-13	FLT4
190.823	7.02472	2.5307e-22	1.34681e-20	PLAT	158.917	5.25847	8.92095e-06	7.6831e-05	PLAT	639.608	7.63393	5.79246e-12	8.66577e-11	PLAT
48.509	8.35358	2.56115e-22	1.3592e-20	TRIM15	34.1451	6.41758	8.7337e-13	2.39275e-11	TRIM15	4.77198	3.92179	0.00309366	0.011864	TRIM15
52.5714	9.96005	2.67484e-22	1.41557e-20	RP11-158I3.3	47.1385	9.52138	5.46548e-05	0.000382318	RP11-158I3.3	139.266	10.6649	2.55321e-14	4.71752e-13	RP11-158I3.3
709.39	3.33469	2.70859e-22	1.42944e-20	FN1	589.922	3.11297	9.45404e-19	5.06789e-17	FN1	675.012	3.34846	9.62812e-18	2.33515e-16	FN1
418.219	2.7752	2.71736e-22	1.43009e-20	TUBB2A	367.499	2.67799	6.79329e-29	9.07972e-27	TUBB2A	1122.26	4.22025	9.11803e-54	1.17633e-51	TUBB2A
425.099	2.00279	3.17827e-22	1.66802e-20	NANS	385.573	1.94007	3.56627e-31	5.95823e-29	NANS	465.541	2.05263	1.84827e-22	6.0232e-21	NANS
473.998	1.99319	3.2789e-22	1.71608e-20	RTCB	373.008	1.48734	0.000100899	0.000661533	RTCB	409.546	1.67163	1.12763e-15	2.32874e-14	RTCB
118.25	7.51996	3.44674e-22	1.79895e-20	IFITM1	86.5204	6.55411	1.20136e-14	4.10966e-13	IFITM1	174.811	7.1449	1.08546e-31	5.90725e-30	IFITM1
1490.45	3.23306	3.83114e-22	1.99409e-20	CD40	1451.17	3.19298	1.80004e-16	7.60324e-15	CD40	3764.62	4.93802	1.85218e-56	2.6725e-54	CD40
356.641	2.40559	4.16066e-22	2.15967e-20	CPNE8	230.761	1.69628	9.98932e-10	1.75183e-08	CPNE8	624.068	3.11781	3.16171e-26	1.29371e-24	CPNE8
958.034	2.50042	4.2452e-22	2.19753e-20	ANTXR2	755.734	2.10793	1.42248e-10	2.86208e-09	ANTXR2	2758.7	4.17513	1.10039e-159	3.44768e-156	ANTXR2
3894.96	1.92741	4.43242e-22	2.28819e-20	CFLAR	2950.34	1.50095	2.0936e-08	2.99506e-07	CFLAR	6274.7	2.88357	2.58904e-64	4.93764e-62	CFLAR
40.6938	7.16139	5.25264e-22	2.70425e-20	GCNT4	35.3791	6.02316	1.52517e-11	3.51032e-10	GCNT4	101.97	7.51711	1.02696e-25	4.10259e-24	GCNT4
2468.77	4.54553	6.5658e-22	3.37116e-20	GBP1	2319.12	4.28324	4.63996e-17	2.07711e-15	GBP1	5287.63	5.78971	7.40259e-53	9.12099e-51	GBP1
2485.42	2.98479	7.62828e-22	3.90609e-20	LCP2	3141.57	3.46246	2.90597e-30	4.42085e-28	LCP2	3905.37	3.60545	4.54052e-27	1.93741e-25	LCP2
2586.56	1.68114	7.75062e-22	3.95804e-20	ADAR	2207.13	1.42641	1.95428e-07	2.35926e-06	ADAR	3246.48	2.12383	6.11685e-39	4.64204e-37	ADAR
116.837	4.866	8.53932e-22	4.34909e-20	PRDM8	97.8892	4.98725	1.26263e-29	1.81742e-27	PRDM8	341.887	6.65141	7.79891e-74	2.06079e-71	PRDM8
656.669	-2.2696	8.5779e-22	4.35702e-20	HIP1	545.445	-2.44908	3.25607e-32	5.74789e-30	HIP1	734.444	-1.26263	6.17932e-06	4.20885e-05	HIP1
52.6916	8.23015	8.77998e-22	4.44774e-20	GREB1L	39.5435	7.38316	3.0321e-09	4.95085e-08	GREB1L	50.495	6.97443	4.69179e-15	9.17933e-14	GREB1L
126.273	5.71857	8.96478e-22	4.52924e-20	SCIN	95.3674	5.035	1.9495e-18	1.01897e-16	SCIN	24.447	2.24592	0.000126846	0.000674095	SCIN
667.843	3.17711	1.08875e-21	5.486e-20	UBE2L6	506.501	2.4739	5.37098e-08	7.14807e-07	UBE2L6	848.429	3.54158	8.22627e-33	4.74786e-31	UBE2L6
575.298	4.44518	1.15885e-21	5.82377e-20	LILRB1	338.744	3.79133	6.40275e-17	2.82567e-15	LILRB1	214.767	2.97022	6.11855e-22	1.96762e-20	LILRB1
1257.92	3.27202	1.22619e-21	6.14587e-20	ETS2	1380.29	3.44432	3.86557e-21	2.69898e-19	ETS2	1645.8	3.64975	1.28646e-31	6.94943e-30	ETS2
5543.81	2.329	1.23685e-21	6.18293e-20	TNIP1	3815.34	1.75952	1.03126e-10	2.13455e-09	TNIP1	15468.4	4.11338	1.21923e-83	5.14234e-81	TNIP1
1155.37	2.20151	1.2968e-21	6.46558e-20	RUBCN	1030.38	2.16073	3.47285e-12	8.82934e-11	RUBCN	876.247	1.7851	3.84227e-16	8.33518e-15	RUBCN
86.9996	7.63569	1.33786e-21	6.65276e-20	LILRA5	59.2875	6.65445	3.66311e-15	1.32581e-13	LILRA5	88.0655	6.78532	6.84057e-19	1.79459e-17	LILRA5
812.808	2.41458	1.51107e-21	7.49442e-20	MYO1G	587.492	1.93352	2.15175e-11	4.83356e-10	MYO1G	1365.11	3.29451	3.07672e-39	2.35117e-37	MYO1G
268.763	1.73118	2.1036e-21	1.0406e-19	CSNK1G1	267.868	1.83266	6.30663e-11	1.33646e-09	CSNK1G1	267.172	1.7191	2.6945e-12	4.18229e-11	CSNK1G1
1257.45	2.62269	2.35154e-21	1.16021e-19	VEGFA	1122.73	2.78965	1.13522e-12	3.05644e-11	VEGFA	1297.48	2.67425	8.69775e-25	3.30033e-23	VEGFA
1415.02	1.59888	2.39215e-21	1.17719e-19	MED13L	1177.21	1.4148	1.06992e-11	2.52146e-10	MED13L	1413.52	1.68238	1.60142e-24	5.97094e-23	MED13L
311.689	3.17891	3.08561e-21	1.51451e-19	MPZL1	190.007	2.42573	1.75179e-16	7.41617e-15	MPZL1	540.385	3.90794	1.3314e-25	5.2708e-24	MPZL1
195.464	7.26537	3.30591e-21	1.61844e-19	APOBEC3B	199.762	6.73876	2.16731e-19	1.25267e-17	APOBEC3B	239.589	7.6793	3.72116e-17	8.67295e-16	APOBEC3B
251.792	2.55297	3.78712e-21	1.84924e-19	VPS9D1	264.682	2.68838	7.3111e-14	2.29925e-12	VPS9D1	209.049	2.10431	3.6247e-14	6.60273e-13	VPS9D1
187.158	-2.79846	4.05157e-21	1.97329e-19	NRROS	151.459	-3.06092	2.00626e-13	5.99698e-12	NRROS	156.655	-3.81399	1.58955e-23	5.58685e-22	NRROS
956.343	-1.66978	4.12577e-21	2.00428e-19	CALM2	846.482	-1.77782	7.21327e-12	1.753e-10	CALM2	830.552	-2.30749	9.97719e-25	3.76626e-23	CALM2
230.946	2.47436	4.34481e-21	2.10529e-19	PGS1	253.291	2.59713	4.7539e-09	7.53855e-08	PGS1	173.905	1.93794	7.44077e-09	7.8495e-08	PGS1
83.8513	6.62657	4.5136e-21	2.1815e-19	CCL20	57.2971	5.66248	1.09805e-12	2.97225e-11	CCL20	348.23	8.47701	2.11418e-75	5.72446e-73	CCL20
258.959	2.28466	4.78859e-21	2.30851e-19	PAPOLG	332.429	2.32856	6.7648e-13	1.88367e-11	PAPOLG	106.596	0.209333	0.418565	0.601847	PAPOLG
412.883	3.1406	4.8088e-21	2.31237e-19	PSD3	384.663	3.29823	2.78772e-20	1.83225e-18	PSD3	592.652	3.81788	7.67095e-60	1.21913e-57	PSD3
747.247	1.76023	5.05349e-21	2.42388e-19	RDX	546.632	0.997957	0.0435954	0.10809	RDX	1367.01	2.67057	6.99451e-46	6.69884e-44	RDX
270.057	-2.14376	5.77194e-21	2.76149e-19	SH3BP1	228.107	-2.00893	2.73859e-15	1.00479e-13	SH3BP1	230.684	-2.72097	4.95352e-26	2.00444e-24	SH3BP1
46.6032	6.92203	5.9026e-21	2.81689e-19	CCL7	37.1107	6.61877	3.21439e-18	1.64338e-16	CCL7	17.7353	4.74433	8.51906e-10	1.02043e-08	CCL7
406.558	-3.12845	6.04136e-21	2.87587e-19	APBB1IP	367.242	-2.35605	2.17833e-10	4.2327e-09	APBB1IP	358.087	-3.43134	9.45046e-33	5.41168e-31	APBB1IP
204.209	3.03393	7.85562e-21	3.73014e-19	CDYL2	217.522	3.18208	1.06754e-24	1.04041e-22	CDYL2	228.243	3.16303	1.45428e-38	1.07031e-36	CDYL2
846.926	2.42111	9.63992e-21	4.56595e-19	DENND5A	610.796	2.12516	3.52013e-12	8.93739e-11	DENND5A	1876.2	3.9155	4.6828e-73	1.19422e-70	DENND5A
110.498	4.61644	9.97176e-21	4.71134e-19	FBN2	62.6637	3.54146	5.02532e-09	7.94204e-08	FBN2	196.265	4.91982	5.13132e-23	1.75024e-21	FBN2
1961.04	1.40684	1.04058e-20	4.90418e-19	CHST11	1743.56	1.4748	4.56951e-20	2.85969e-18	CHST11	1339.78	0.727287	0.00175849	0.00721826	CHST11
210.138	5.10223	1.06441e-20	5.00407e-19	HS3ST3B1	144.669	4.38373	1.16745e-11	2.74438e-10	HS3ST3B1	446.975	6.36618	3.73199e-47	3.75459e-45	HS3ST3B1
243.273	-2.52936	1.43556e-20	6.73221e-19	PPM1M	204.799	-2.31096	1.14434e-14	3.92896e-13	PPM1M	201.783	-3.87792	4.29489e-24	1.56731e-22	PPM1M
1152.25	3.09919	1.58459e-20	7.41276e-19	FNIP2	1183.12	3.46477	1.22178e-19	7.21199e-18	FNIP2	1398.28	3.53704	9.00107e-24	3.20473e-22	FNIP2
666.607	1.4952	1.70273e-20	7.9458e-19	KMT2B	680.301	1.78371	2.92917e-09	4.8075e-08	KMT2B	663.946	1.60181	5.3676e-13	8.93866e-12	KMT2B
1526.62	12.4493	1.72644e-20	8.03664e-19	IDO1	949.664	10.9762	1.07364e-13	3.30426e-12	IDO1	2436.67	12.1685	8.89983e-29	4.1354e-27	IDO1
9164.7	6.70122	1.73117e-20	8.03892e-19	IFIT3	7082.54	6.35856	2.69277e-36	6.9982e-34	IFIT3	6448.09	6.19964	8.17378e-39	6.13929e-37	IFIT3
360.376	2.99808	1.77558e-20	8.21753e-19	KIAA0040	239.18	2.11417	2.29395e-05	0.000177888	KIAA0040	377.367	3.0112	5.28108e-28	2.36377e-26	KIAA0040
750.002	-1.40124	1.77831e-20	8.21753e-19	PCM1	605.962	-1.69514	7.48276e-19	4.05848e-17	PCM1	692.602	-1.48342	4.94136e-17	1.13958e-15	PCM1
158.146	2.37942	1.78401e-20	8.2238e-19	WDR5	133.296	2.08784	3.17674e-15	1.15648e-13	WDR5	67.3062	0.638925	0.0543796	0.133113	WDR5
1032.66	1.51521	1.8083e-20	8.31553e-19	BACH1	836.784	1.32435	5.04769e-10	9.26913e-09	BACH1	960.005	1.40162	6.83845e-11	9.25237e-10	BACH1
155.488	3.01074	1.81663e-20	8.33364e-19	PANX1	91.3715	2.14547	9.07175e-07	9.82922e-06	PANX1	226.565	3.5904	3.40217e-28	1.54166e-26	PANX1
502.42	-1.7418	1.83423e-20	8.38188e-19	RP11-761B3.1	441.749	-1.88248	1.56333e-12	4.13178e-11	RP11-761B3.1	435.943	-2.42143	1.03308e-25	4.11956e-24	RP11-761B3.1
99.7452	4.41911	1.836e-20	8.38188e-19	CTD-2047H16.2	77.5007	4.35171	2.17928e-18	1.1296e-16	CTD-2047H16.2	76.4692	4.34803	1.06413e-13	1.89129e-12	CTD-2047H16.2
464.39	-2.86416	2.00233e-20	9.11928e-19	TGFBR2	365.921	-3.68152	5.82956e-27	6.77533e-25	TGFBR2	386.785	-4.73628	5.32872e-52	6.31727e-50	TGFBR2
64.0987	4.70091	2.11262e-20	9.59848e-19	MET	71.8933	4.74776	7.73912e-17	3.38352e-15	MET	130.172	5.58455	5.71852e-44	5.07767e-42	MET
185.611	2.20806	2.18825e-20	9.91833e-19	SNN	137.756	1.88268	5.22771e-15	1.87038e-13	SNN	360.854	3.45928	2.73993e-46	2.69471e-44	SNN
37.9675	5.65106	2.58279e-20	1.16786e-18	MAS1	30.756	4.99534	3.9809e-13	1.14249e-11	MAS1	64.8868	5.91275	1.45661e-26	6.0273e-25	MAS1
40.2867	8.87081	2.65558e-20	1.19792e-18	TCF7L1	28.4005	7.14732	2.55326e-12	6.58988e-11	TCF7L1	148.105	9.58035	4.81178e-32	2.66495e-30	TCF7L1
1062.8	1.81497	2.85863e-20	1.28645e-18	FNBP4	964.837	1.86281	1.86969e-28	2.37997e-26	FNBP4	1289.87	2.21841	5.45257e-43	4.61721e-41	FNBP4
97.3947	2.76124	2.97292e-20	1.33472e-18	LINC01128	77.7618	2.55704	7.02847e-17	3.09451e-15	LINC01128	29.0082	0.437394	0.292088	0.474243	LINC01128
311.181	2.64737	3.04669e-20	1.3646e-18	MOV10	244.362	2.43403	1.54318e-20	1.05387e-18	MOV10	372.629	3.03954	2.05154e-37	1.42839e-35	MOV10
457.052	1.93321	3.32624e-20	1.4863e-18	PGAM1	501.252	2.18978	6.00973e-20	3.73601e-18	PGAM1	524.204	2.19954	5.55324e-23	1.88244e-21	PGAM1
562.366	2.10971	3.39324e-20	1.51266e-18	PAPD7	532.517	2.28732	4.66794e-26	5.10798e-24	PAPD7	504.499	2.12391	2.334e-15	4.68337e-14	PAPD7
1788.59	2.30187	3.67987e-20	1.63659e-18	IL1R1	1932.34	2.41014	2.63796e-17	1.20688e-15	IL1R1	2432.32	2.65622	9.70424e-36	6.27827e-34	IL1R1
201.333	4.00612	3.83371e-20	1.70102e-18	PDCD1	225.817	4.09468	2.41274e-15	8.90475e-14	PDCD1	129.479	3.03268	1.41689e-15	2.90152e-14	PDCD1
140.659	-3.14585	4.56353e-20	2.02011e-18	ADO	121.948	-2.5075	2.38705e-11	5.32378e-10	ADO	136.31	-2.39284	9.40308e-12	1.37853e-10	ADO
2309.12	1.93431	4.75494e-20	2.09993e-18	HK2	2220.55	2.02155	1.38019e-18	7.29551e-17	HK2	1735.62	1.44213	6.90253e-08	6.43649e-07	HK2
134.577	5.67429	4.9075e-20	2.16227e-18	EBI3	66.2253	4.47563	3.19779e-09	5.20323e-08	EBI3	501.653	7.81016	8.08722e-67	1.75613e-64	EBI3
426.505	4.68046	5.59367e-20	2.45888e-18	AREG	1140.99	6.06296	2.41787e-26	2.70918e-24	AREG	294.813	2.97777	1.85383e-10	2.38184e-09	AREG
194.279	2.81717	5.62716e-20	2.46788e-18	CASZ1	129.444	2.27076	9.55269e-11	1.99275e-09	CASZ1	447.981	4.18548	1.16052e-64	2.29301e-62	CASZ1
5614.39	2.94865	5.7873e-20	2.53225e-18	TNFAIP3	4413.73	2.65949	2.35592e-17	1.08581e-15	TNFAIP3	17933.4	5.05689	2.15245e-73	5.55383e-71	TNFAIP3
1255.85	1.71712	6.69125e-20	2.92102e-18	OSBPL8	1246.95	1.60682	1.39098e-05	0.000114108	OSBPL8	812.456	0.738396	0.00228841	0.00909345	OSBPL8
888	-1.94925	6.72437e-20	2.92874e-18	ARHGAP30	772.485	-1.58334	1.04147e-18	5.55215e-17	ARHGAP30	702.549	-3.28355	1.14341e-52	1.38549e-50	ARHGAP30
101.276	3.31566	7.35216e-20	3.19482e-18	RP11-717K11.2	76.7287	2.69641	3.34705e-08	4.58156e-07	RP11-717K11.2	148.724	3.76929	6.61382e-34	3.93101e-32	RP11-717K11.2
599.601	1.81466	7.43655e-20	3.22409e-18	GNB4	435.202	1.07676	0.00996393	0.0330225	GNB4	632.573	1.84266	1.45269e-21	4.53852e-20	GNB4
107.775	-3.20575	7.84257e-20	3.39236e-18	FAM78A	84.7731	-4.32517	8.38975e-15	2.91801e-13	FAM78A	91.017	-5.1151	1.40991e-22	4.64297e-21	FAM78A
119.548	3.13898	8.36807e-20	3.61142e-18	SLC25A37	87.3899	2.66804	4.65462e-10	8.61497e-09	SLC25A37	247.803	4.12852	9.8219e-61	1.63192e-58	SLC25A37
1532.27	1.50681	8.41714e-20	3.62434e-18	CLIP1	1180.31	1.17871	4.87459e-14	1.56187e-12	CLIP1	1456.32	1.26543	4.14935e-07	3.46416e-06	CLIP1
1354.5	7.32949	9.0261e-20	3.87774e-18	APOBEC3A	1319.7	6.87476	7.18412e-35	1.52761e-32	APOBEC3A	1509.55	7.75035	1.56606e-24	5.85126e-23	APOBEC3A
505.988	2.25319	1.03241e-19	4.42535e-18	CD59	520.023	2.28258	8.19385e-16	3.19531e-14	CD59	437.411	1.80737	3.25426e-13	5.52846e-12	CD59
139.792	-3.22831	1.07791e-19	4.60993e-18	ZNF641	119.384	-2.88247	1.89585e-12	4.96852e-11	ZNF641	118.541	-4.61451	9.90421e-23	3.29619e-21	ZNF641
471.047	-2.16152	1.09301e-19	4.66399e-18	JAML	402.016	-1.92241	2.80777e-17	1.27522e-15	JAML	419.886	-2.32044	1.11294e-18	2.85821e-17	JAML
723.352	3.20832	1.17292e-19	4.99373e-18	NLRC5	804.571	3.58576	2.13287e-24	1.98559e-22	NLRC5	804.941	3.51991	4.6006e-31	2.41389e-29	NLRC5
46.678	7.35969	1.20044e-19	5.09947e-18	RP11-439L18.2	26.7911	6.39451	1.0875e-15	4.18711e-14	RP11-439L18.2	77.0083	7.68271	8.37545e-29	3.9083e-27	RP11-439L18.2
2386.3	3.48029	1.59741e-19	6.7706e-18	NFKBIZ	2687.37	3.85098	3.03238e-23	2.57917e-21	NFKBIZ	3853.53	4.19932	1.35185e-36	9.01178e-35	NFKBIZ
42.6273	9.53498	1.6454e-19	6.95841e-18	GPRC5A	56.8884	8.72894	5.51627e-18	2.73794e-16	GPRC5A	61.8438	8.24776	1.43228e-20	4.20518e-19	GPRC5A
46.1355	7.88145	1.65687e-19	6.99134e-18	DES	70.2067	7.95972	5.66304e-22	4.27286e-20	DES	8.52986	4.92845	5.30999e-06	3.66914e-05	DES
380.556	1.83699	1.66447e-19	7.0078e-18	ORAI2	278.608	1.40051	1.59294e-10	3.17772e-09	ORAI2	509.503	2.34121	9.7924e-38	6.88356e-36	ORAI2
179.047	4.32019	1.71435e-19	7.20181e-18	STAT4	130.034	3.73819	2.46864e-14	8.14693e-13	STAT4	407.086	5.28293	5.89862e-35	3.71748e-33	STAT4
53.9457	6.08127	1.86312e-19	7.80942e-18	NIPAL4	49.0438	5.75063	1.10287e-19	6.57227e-18	NIPAL4	320.089	8.46976	3.56474e-39	2.71465e-37	NIPAL4
129.619	6.67947	1.98968e-19	8.32152e-18	RP11-383F6.1	98.9162	6.50256	1.93526e-13	5.83134e-12	RP11-383F6.1	117.245	6.57008	1.23601e-23	4.35123e-22	RP11-383F6.1
3377.48	2.40968	2.02905e-19	8.44888e-18	NFKB1	2300.37	1.73514	3.57624e-06	3.38144e-05	NFKB1	7462.32	3.89972	2.102e-78	6.4931e-76	NFKB1
312.511	2.21856	2.02805e-19	8.44888e-18	PCGF5	238.888	1.76367	2.32527e-07	2.78378e-06	PCGF5	376.266	2.55948	5.0249e-44	4.49338e-42	PCGF5
367.643	2.11726	2.51028e-19	1.04298e-17	HEG1	166.799	0.897804	0.00876459	0.029657	HEG1	189.133	1.19949	0.000561425	0.00259498	HEG1
2045.16	1.36286	2.80428e-19	1.16258e-17	NRBP1	2024.28	1.48463	2.31567e-12	6.01818e-11	NRBP1	2256.2	1.6332	3.03891e-17	7.12066e-16	NRBP1
230.264	-2.30761	3.07098e-19	1.27036e-17	NISCH	197.78	-2.15353	8.26156e-13	2.27005e-11	NISCH	196.908	-3.09596	6.03551e-20	1.70142e-18	NISCH
181.785	4.68673	3.11993e-19	1.28655e-17	RP11-519G16.3	111.085	4.10792	9.47927e-19	5.06789e-17	RP11-519G16.3	228.249	5.31957	1.09057e-24	4.10969e-23	RP11-519G16.3
213.037	-2.68907	3.12369e-19	1.28655e-17	GRAMD4	178.443	-2.57106	1.98034e-13	5.94591e-12	GRAMD4	183.647	-3.26392	6.30624e-21	1.89984e-19	GRAMD4
83.7337	6.80316	3.31642e-19	1.36297e-17	MDGA1	38.3965	5.26503	4.00954e-13	1.14895e-11	MDGA1	60.4176	5.69673	9.10088e-13	1.48734e-11	MDGA1
62.4356	5.71925	3.47445e-19	1.42483e-17	TSLP	41.7886	4.0255	0.000178906	0.00108868	TSLP	340.011	7.81898	4.81613e-58	7.18554e-56	TSLP
2673.01	3.83881	3.83728e-19	1.57022e-17	GADD45B	2509.83	3.11618	2.79067e-20	1.83225e-18	GADD45B	3088	3.83076	4.94758e-17	1.13981e-15	GADD45B
164.204	2.84499	4.90456e-19	2.00263e-17	ATP10A	130.378	2.09487	0.000219192	0.00130166	ATP10A	262.07	3.52731	3.76367e-31	1.98425e-29	ATP10A
32.1186	5.61986	4.95877e-19	2.0204e-17	MAGI2-AS3	16.8781	4.11989	2.08002e-06	2.08693e-05	MAGI2-AS3	44.6246	5.29723	2.08558e-15	4.19643e-14	MAGI2-AS3
464.39	8.17792	5.00114e-19	2.0333e-17	SERPINB10	338.094	7.62307	7.9857e-13	2.20071e-11	SERPINB10	2077.85	9.41261	1.28327e-86	6.11839e-84	SERPINB10
91.192	8.05478	5.27893e-19	2.14164e-17	FXYD6-FXYD2	75.7166	7.76059	1.11974e-15	4.29356e-14	FXYD6-FXYD2	228.509	9.78937	3.71936e-19	1.00336e-17	FXYD6-FXYD2
218.272	-2.03601	5.30473e-19	2.14751e-17	TBC1D14	196.942	-2.04308	3.84181e-07	4.44301e-06	TBC1D14	186.635	-2.80011	1.61349e-19	4.41234e-18	TBC1D14
188.066	2.46137	5.50683e-19	2.22457e-17	DYNLT1	146.112	2.05969	4.35635e-09	6.93905e-08	DYNLT1	227.78	2.76242	3.05494e-38	2.20398e-36	DYNLT1
546.723	2.02046	5.71809e-19	2.305e-17	SNX9	546.424	2.15111	5.02176e-14	1.60628e-12	SNX9	789.556	2.73609	9.1699e-45	8.55805e-43	SNX9
119.468	3.28572	6.46222e-19	2.59943e-17	PPA1	67.5081	2.33984	2.54297e-15	9.34855e-14	PPA1	222.688	3.84663	1.29907e-17	3.12402e-16	PPA1
82.7291	2.96537	7.20084e-19	2.8904e-17	AEN	119.176	3.71698	2.74221e-17	1.25152e-15	AEN	82.1363	3.10746	2.91181e-20	8.41393e-19	AEN
700.166	-1.85048	7.44679e-19	2.98281e-17	FAR1	575.096	-1.91862	2.4291e-34	4.99488e-32	FAR1	625.013	-2.00345	3.06263e-23	1.05398e-21	FAR1
160.716	4.2778	7.97028e-19	3.18058e-17	MAST4	177.166	4.38294	1.11047e-21	8.21308e-20	MAST4	89.252	3.06084	2.30337e-29	1.08874e-27	MAST4
83.8314	5.78093	7.9741e-19	3.18058e-17	FJX1	39.2383	4.51328	1.82624e-07	2.21451e-06	FJX1	294.333	7.80225	2.47168e-43	2.13421e-41	FJX1
317.066	-2.37338	8.07029e-19	3.21218e-17	FILIP1L	275.824	-2.0782	1.35766e-09	2.34358e-08	FILIP1L	296.599	-2.31033	9.50769e-14	1.69669e-12	FILIP1L
198.18	-2.78228	8.17043e-19	3.24522e-17	FHOD1	174.595	-2.22896	2.17518e-07	2.61077e-06	FHOD1	197.049	-1.85899	1.54196e-15	3.14004e-14	FHOD1
81.5842	6.4089	9.16866e-19	3.63409e-17	RGS9	82.7755	6.15213	6.12115e-13	1.7198e-11	RGS9	35.0323	4.60693	2.54e-12	3.95368e-11	RGS9
525.19	1.8427	9.87115e-19	3.90436e-17	MFN1	494.855	1.61257	0.000320579	0.00180688	MFN1	584.228	1.98041	2.93302e-18	7.36007e-17	MFN1
746.28	5.06474	1.19582e-18	4.72e-17	ARC	1174.32	4.84959	6.94852e-22	5.22172e-20	ARC	701	3.09569	3.37866e-19	9.14824e-18	ARC
1122.61	2.14472	1.24026e-18	4.88524e-17	PAPD4	895.91	1.64987	3.09069e-05	0.000231517	PAPD4	2323.35	3.39969	1.27805e-64	2.48055e-62	PAPD4
32.6665	8.03322	1.25723e-18	4.94182e-17	ZFPM2	16.9953	6.02547	3.12604e-08	4.30423e-07	ZFPM2	56.4256	7.64276	1.30908e-15	2.69079e-14	ZFPM2
83.4956	6.47755	1.34674e-18	5.28269e-17	IL23A	68.3946	5.98733	0.000544892	0.00286244	IL23A	398.996	7.77244	9.22687e-53	1.13052e-50	IL23A
106.591	4.4002	1.35182e-18	5.29166e-17	LDLRAD3	47.5411	2.83782	4.88748e-05	0.000346288	LDLRAD3	284.741	5.85465	3.67283e-61	6.19636e-59	LDLRAD3
535.655	-1.76113	1.50816e-18	5.89146e-17	RXRA	436.159	-1.85612	1.20426e-15	4.59881e-14	RXRA	451.908	-2.25947	6.16059e-31	3.20176e-29	RXRA
629.293	1.58536	1.69216e-18	6.59664e-17	SLCO3A1	519.263	1.42522	1.67341e-09	2.84921e-08	SLCO3A1	1029.14	2.49941	1.17833e-37	8.25659e-36	SLCO3A1
1136.92	2.19664	1.79251e-18	6.97348e-17	STX11	1055.24	2.27813	2.19465e-27	2.61569e-25	STX11	1187.41	2.33421	3.90886e-25	1.51198e-23	STX11
178.857	2.43998	1.79714e-18	6.97718e-17	SWT1	153.516	2.27433	5.33266e-15	1.90429e-13	SWT1	141.537	1.91441	8.80478e-19	2.28528e-17	SWT1
486.955	-2.2593	2.32984e-18	9.02681e-17	ANP32A	401.856	-2.45909	6.00917e-26	6.53742e-24	ANP32A	447.634	-2.36477	1.17615e-23	4.15382e-22	ANP32A
507.745	1.76688	2.37847e-18	9.19643e-17	FCGR2A	410.816	1.32403	5.15315e-07	5.83691e-06	FCGR2A	664.999	2.09753	1.83236e-17	4.37771e-16	FCGR2A
563.218	-1.7846	2.41744e-18	9.32807e-17	MAP3K2	444.681	-2.2816	7.59638e-18	3.72103e-16	MAP3K2	493.521	-2.1967	6.58555e-28	2.9297e-26	MAP3K2
530.098	2.30587	2.49076e-18	9.59146e-17	LY6E	355.885	1.6629	1.67065e-08	2.43657e-07	LY6E	463.646	1.97429	2.01726e-13	3.49743e-12	LY6E
120.143	3.02062	2.71279e-18	1.04253e-16	C5AR2	213.672	4.05768	2.79234e-29	3.8704e-27	C5AR2	81.0832	2.24269	1.26114e-08	1.29008e-07	C5AR2
910.498	3.23411	2.82175e-18	1.0822e-16	BCL2L11	699.401	2.98139	8.40387e-20	5.07268e-18	BCL2L11	378.682	1.60561	3.24554e-05	0.00019491	BCL2L11
514.067	2.72851	2.88081e-18	1.10262e-16	RP11-373L24.1	381.619	2.10625	9.59955e-06	8.18345e-05	RP11-373L24.1	520.186	2.99979	2.42536e-26	9.94261e-25	RP11-373L24.1
55.7884	5.5003	2.94857e-18	1.12628e-16	BMP6	77.3321	5.83702	2.08593e-24	1.9516e-22	BMP6	44.6598	4.60718	1.18345e-10	1.55515e-09	BMP6
92.6565	3.40049	3.02576e-18	1.15074e-16	GJB2	35.3644	2.17535	3.54299e-05	0.000260292	GJB2	126.794	4.40617	8.59962e-31	4.39643e-29	GJB2
245.061	2.49254	3.03082e-18	1.15074e-16	CCRL2	214.008	2.24506	6.52015e-09	1.00918e-07	CCRL2	574.852	4.00714	1.01288e-48	1.09973e-46	CCRL2
203.539	3.78636	3.02851e-18	1.15074e-16	VTRNA1-3	240.614	4.1391	4.40064e-19	2.45074e-17	VTRNA1-3	332.865	4.15148	4.66901e-33	2.7162e-31	VTRNA1-3
71.4303	9.05634	3.05907e-18	1.15914e-16	TM4SF1	45.4559	7.20424	1.11969e-12	3.02332e-11	TM4SF1	12.3152	5.56823	2.68693e-05	0.000164562	TM4SF1
32.6877	9.34859	3.10396e-18	1.17381e-16	RP11-493L12.5	34.7885	8.83203	1.66631e-21	1.21325e-19	RP11-493L12.5	27.1603	8.0441	4.02547e-16	8.71537e-15	RP11-493L12.5
4607.92	1.99285	3.52306e-18	1.32964e-16	H3F3B	4318.52	1.96439	2.62231e-17	1.20266e-15	H3F3B	4124.1	1.72698	4.11839e-19	1.10421e-17	H3F3B
3318.98	3.37312	3.62179e-18	1.36418e-16	ATF3	4625.61	3.93632	1.24633e-24	1.20213e-22	ATF3	2078.65	2.48779	1.0082e-16	2.2702e-15	ATF3
248.426	1.90334	3.64718e-18	1.37102e-16	POLR3D	238.857	1.95215	9.92018e-14	3.06821e-12	POLR3D	373.237	2.58927	2.22431e-27	9.71783e-26	POLR3D
67.1542	6.99904	4.18993e-18	1.57193e-16	NEURL3	60.3403	7.04535	2.77331e-21	1.96569e-19	NEURL3	196.816	8.72175	7.02595e-35	4.40266e-33	NEURL3
2561.13	1.60905	4.75911e-18	1.78194e-16	CDV3	2564.99	1.73417	2.72512e-13	7.98003e-12	CDV3	3195.89	2.03828	4.04362e-21	1.23173e-19	CDV3
77.8538	7.66006	6.17375e-18	2.30706e-16	SEMA3A	67.5157	6.64359	2.98043e-11	6.56116e-10	SEMA3A	239.005	8.43734	1.29178e-17	3.10991e-16	SEMA3A
476.921	3.05246	7.59076e-18	2.83099e-16	REV3L	383.079	2.75769	4.89183e-17	2.17943e-15	REV3L	207.743	1.54266	6.70099e-08	6.25921e-07	REV3L
67.3831	7.93256	8.07736e-18	3.00355e-16	IFI27	64.8807	7.25544	8.19661e-16	3.19531e-14	IFI27	116.104	8.44354	2.71613e-13	4.63581e-12	IFI27
586.105	1.57061	8.08515e-18	3.00355e-16	ELF4	531.005	1.58746	2.07169e-15	7.78423e-14	ELF4	657.269	1.84081	4.63628e-16	9.98851e-15	ELF4
184.862	5.29613	8.23778e-18	3.05427e-16	ZNF503	163.923	4.92014	1.408e-14	4.78158e-13	ZNF503	102.642	3.94261	4.22768e-10	5.24146e-09	ZNF503
188.445	-2.43886	8.73604e-18	3.23268e-16	IL16	153.776	-2.75704	9.3169e-12	2.2096e-10	IL16	163.022	-3.08686	7.53301e-21	2.25087e-19	IL16
279.769	2.51404	8.90315e-18	3.28809e-16	RUNX2	341.998	3.05007	2.9853e-24	2.75177e-22	RUNX2	219.92	2.21083	2.09515e-17	4.97841e-16	RUNX2
595.992	1.43153	8.99087e-18	3.31403e-16	PSMD12	462.359	0.962892	0.00236079	0.0100238	PSMD12	488.545	0.922268	1.04416e-06	8.21492e-06	PSMD12
57.492	5.52517	9.07213e-18	3.33749e-16	SATB1-AS1	72.0797	5.2539	4.74247e-16	1.90024e-14	SATB1-AS1	20.6466	3.21554	1.07516e-05	7.02007e-05	SATB1-AS1
508.686	1.74056	9.09507e-18	3.33944e-16	CASP3	334.55	0.991966	4.20233e-06	3.90528e-05	CASP3	448.879	1.38015	3.20288e-08	3.12203e-07	CASP3
305.72	-2.44665	9.31865e-18	3.41491e-16	AKAP11	264.738	-2.21566	2.07596e-17	9.68713e-16	AKAP11	271.781	-2.79952	6.58887e-20	1.85503e-18	AKAP11
2238.43	2.60704	9.40847e-18	3.44118e-16	IL4I1	1693.2	2.47655	8.84734e-17	3.83221e-15	IL4I1	3221.44	3.4234	7.202e-35	4.50012e-33	IL4I1
702.499	4.74924	9.51637e-18	3.47393e-16	CDKN2B	714.626	4.61465	2.82257e-15	1.03358e-13	CDKN2B	797.08	4.56777	2.17686e-23	7.55426e-22	CDKN2B
52.5597	6.10234	9.74778e-18	3.55157e-16	ADAMTS17	39.2311	5.54478	8.42572e-14	2.63649e-12	ADAMTS17	16.7971	4.03145	3.7013e-08	3.5745e-07	ADAMTS17
1403.07	3.05774	9.84402e-18	3.57975e-16	XAF1	1043.47	2.66809	1.61767e-14	5.46388e-13	XAF1	1650.15	3.53717	6.97591e-26	2.80212e-24	XAF1
70.4289	8.0838	1.00268e-17	3.63924e-16	CYR61	76.6634	7.91577	1.75574e-20	1.19034e-18	CYR61	132.569	8.53223	1.62763e-30	8.20625e-29	CYR61
73.1088	3.26504	1.02147e-17	3.70032e-16	AC147651.4	51.8058	2.87394	1.03023e-12	2.79793e-11	AC147651.4	60.2601	2.89679	6.60714e-16	1.39334e-14	AC147651.4
1299.48	3.56648	1.03262e-17	3.73359e-16	KLF4	1423.61	3.64505	5.00663e-22	3.8083e-20	KLF4	1794.6	3.8282	1.26327e-24	4.74419e-23	KLF4
8898.68	6.99177	1.12145e-17	4.04703e-16	IFIT2	6409.95	6.47607	8.57791e-28	1.04227e-25	IFIT2	5227.32	6.15524	6.42898e-18	1.57895e-16	IFIT2
939.938	2.27369	1.22488e-17	4.41189e-16	PHACTR4	1051.29	2.25057	2.50522e-06	2.46077e-05	PHACTR4	668.417	1.57248	1.78015e-09	2.02397e-08	PHACTR4
31.4485	6.09851	1.2447e-17	4.47477e-16	RP4-533D7.6	28.0153	5.69715	4.38933e-13	1.25203e-11	RP4-533D7.6	7.91709	4.02482	7.12018e-06	4.79901e-05	RP4-533D7.6
609.192	2.19744	1.33508e-17	4.7906e-16	DCP1A	546.767	2.10533	3.09274e-12	7.90593e-11	DCP1A	762.442	2.64663	3.67755e-37	2.5284e-35	DCP1A
315.634	4.7405	1.36694e-17	4.89567e-16	KLF5	336.038	4.62006	3.30008e-14	1.07207e-12	KLF5	332.999	4.2972	5.87871e-24	2.12759e-22	KLF5
51.2017	5.38446	1.39919e-17	5.00171e-16	MMP10	30.0105	4.32327	1.29423e-06	1.35749e-05	MMP10	242.035	7.0442	1.43832e-51	1.68691e-49	MMP10
270.092	-3.36196	1.56248e-17	5.57492e-16	CXCR2P1	225.387	-3.28472	3.22093e-11	7.04912e-10	CXCR2P1	231.735	-5.25217	2.72814e-10	3.44267e-09	CXCR2P1
268.28	3.52569	1.66601e-17	5.93313e-16	SNHG15	271.894	3.34076	2.31916e-16	9.60093e-15	SNHG15	323.19	3.45545	4.03479e-20	1.15523e-18	SNHG15
722.079	4.12204	1.66986e-17	5.93569e-16	TNFSF8	992.88	4.24829	2.30164e-13	6.80385e-12	TNFSF8	529.598	3.23959	1.81079e-11	2.5957e-10	TNFSF8
2019.74	1.84953	1.94265e-17	6.89242e-16	KLF6	1769.67	1.85581	6.50197e-23	5.35968e-21	KLF6	2296.13	2.08937	2.44966e-11	3.46172e-10	KLF6
535.162	3.22722	1.94882e-17	6.90137e-16	SP110	456.923	2.89722	3.10324e-11	6.81547e-10	SP110	577.995	3.38045	9.70353e-27	4.05367e-25	SP110
124.891	5.54877	1.98885e-17	7.02998e-16	LMCD1	89.0874	4.29438	1.2468e-19	7.31351e-18	LMCD1	30.8047	2.09119	0.000306836	0.00150112	LMCD1
72.0919	4.67129	2.05409e-17	7.24707e-16	LILRA1	61.3718	4.51318	2.16365e-16	8.99696e-15	LILRA1	39.7223	3.59262	4.64113e-13	7.77612e-12	LILRA1
761.369	1.41388	2.09222e-17	7.36789e-16	NT5C2	604.582	1.07699	1.35453e-09	2.34035e-08	NT5C2	834.866	1.56806	2.43689e-32	1.3565e-30	NT5C2
2776.34	6.11141	2.25252e-17	7.91767e-16	IFIT1	2021.58	5.27964	3.29036e-21	2.31463e-19	IFIT1	1532.64	5.13319	6.85401e-27	2.88526e-25	IFIT1
2289.67	1.74042	2.26107e-17	7.933e-16	ATP13A3	2247.05	1.79024	2.07859e-15	7.79452e-14	ATP13A3	3259.03	2.34441	3.31654e-44	3.01819e-42	ATP13A3
47.2555	5.49172	2.2899e-17	8.01929e-16	FAM134B	40.9029	4.79431	2.56193e-08	3.58555e-07	FAM134B	115.226	6.37077	1.18956e-26	4.94118e-25	FAM134B
27.4169	6.88018	2.50027e-17	8.73987e-16	MYO1A	14.56	4.88495	7.14407e-05	0.000487527	MYO1A	40.0878	6.58492	9.76749e-17	2.20391e-15	MYO1A
685.638	2.82951	2.52535e-17	8.81128e-16	PNP	957.858	3.26313	5.45274e-21	3.77895e-19	PNP	476.713	1.94108	6.87014e-08	6.40901e-07	PNP
376.688	1.84467	2.54617e-17	8.86758e-16	CMTR1	294.385	1.56917	5.4066e-13	1.53053e-11	CMTR1	445.466	2.20255	9.24359e-25	3.50139e-23	CMTR1
287.64	-1.86775	2.55742e-17	8.89044e-16	CCPG1	231.007	-2.12669	1.11862e-15	4.29356e-14	CCPG1	257.069	-2.04216	1.24401e-20	3.67703e-19	CCPG1
87.7594	2.97948	3.04432e-17	1.05637e-15	CMAHP	59.6138	2.14679	7.8677e-08	1.01883e-06	CMAHP	50.465	1.69159	9.9329e-05	0.000541104	CMAHP
115.418	7.49264	3.5648e-17	1.23471e-15	NEFM	138.189	6.80891	3.31638e-19	1.88049e-17	NEFM	114.499	5.54952	1.0286e-19	2.87014e-18	NEFM
52.3492	5.71833	3.65806e-17	1.2647e-15	CTD-2353F22.2	19.8759	4.0677	0.000195382	0.00117707	CTD-2353F22.2	80.2792	6.2517	1.39739e-21	4.37197e-20	CTD-2353F22.2
618.558	1.69103	3.68838e-17	1.27286e-15	JHDM1D-AS1	615.344	1.79502	1.9852e-13	5.94591e-12	JHDM1D-AS1	811.733	2.12619	2.25598e-27	9.83659e-26	JHDM1D-AS1
58.0598	7.87655	3.75202e-17	1.29247e-15	SERPINB9P1	38.3735	6.81846	1.03237e-10	2.13455e-09	SERPINB9P1	92.5142	8.04692	5.03492e-25	1.93729e-23	SERPINB9P1
37.6153	6.91281	3.86228e-17	1.32804e-15	MTCO1P4	39.9465	7.24443	1.23697e-19	7.27865e-18	MTCO1P4	65.4258	7.77683	6.13406e-29	2.86849e-27	MTCO1P4
151.311	-3.46184	4.16346e-17	1.429e-15	PTPN7	137.989	-2.14139	1.08528e-08	1.62983e-07	PTPN7	130.85	-4.04412	6.65035e-19	1.74887e-17	PTPN7
189.648	3.63851	4.26532e-17	1.46132e-15	GPR157	132.23	2.76181	1.36184e-05	0.000112118	GPR157	410.303	4.58153	9.08525e-29	4.21264e-27	GPR157
128.914	-2.40367	4.56883e-17	1.56247e-15	FGD4	105.934	-2.44478	3.94512e-11	8.53423e-10	FGD4	127.166	-1.81332	6.74703e-12	1.00187e-10	FGD4
472.157	1.66761	4.85249e-17	1.65649e-15	FLOT1	451.206	1.37688	1.91121e-05	0.000151848	FLOT1	478.825	1.67567	4.94763e-19	1.32009e-17	FLOT1
138.928	2.68188	4.97654e-17	1.69578e-15	PTGIR	92.8365	2.17528	2.5346e-08	3.55262e-07	PTGIR	343.523	4.23304	2.01889e-56	2.87522e-54	PTGIR
116.18	2.66774	5.24028e-17	1.77999e-15	SLC25A28	70.589	1.6254	0.00425923	0.0163317	SLC25A28	143.481	2.90413	1.79822e-14	3.3622e-13	SLC25A28
24.8765	7.65059	5.24246e-17	1.77999e-15	RP11-444D3.1	17.7521	6.59537	8.71794e-08	1.11963e-06	RP11-444D3.1	31.1411	6.71842	2.20097e-17	5.21293e-16	RP11-444D3.1
156.704	-3.26186	5.28593e-17	1.79154e-15	PPARGC1B	139.309	-2.57626	4.17264e-07	4.77544e-06	PPARGC1B	146.75	-2.82476	6.02196e-09	6.41757e-08	PPARGC1B
574.097	-1.45448	5.54671e-17	1.87657e-15	FCHSD2	436.216	-2.16974	6.27696e-20	3.88922e-18	FCHSD2	580.877	-1.12781	6.67811e-05	0.000376805	FCHSD2
233.205	2.55784	6.12461e-17	2.06567e-15	ADPRH	219.49	2.41815	3.41446e-11	7.44654e-10	ADPRH	288.572	2.82719	1.60306e-26	6.60869e-25	ADPRH
239.133	-1.96741	6.12746e-17	2.06567e-15	DYX1C1-CCPG1	191.617	-2.25026	1.7418e-14	5.86196e-13	DYX1C1-CCPG1	215.614	-2.08206	5.44926e-16	1.16371e-14	DYX1C1-CCPG1
254.207	-2.60253	6.14439e-17	2.0677e-15	NFXL1	261.45	-2.03477	2.58207e-07	3.04638e-06	NFXL1	246.203	-2.34112	2.06167e-17	4.91485e-16	NFXL1
173.705	2.92989	6.30355e-17	2.1175e-15	PATL2	211.727	3.02298	4.23095e-13	1.21054e-11	PATL2	195.64	2.99284	3.75284e-18	9.3531e-17	PATL2
391.37	9.15092	6.45479e-17	2.16447e-15	CXCL9	312.946	7.31567	9.41819e-06	8.04718e-05	CXCL9	1319.11	10.1134	6.64731e-19	1.74887e-17	CXCL9
643.816	-1.57238	6.55828e-17	2.19528e-15	ARHGAP45	526.674	-1.65734	6.52041e-09	1.00918e-07	ARHGAP45	606.821	-1.33649	1.29546e-11	1.87662e-10	ARHGAP45
10672	1.51979	6.67767e-17	2.23131e-15	UBC	10318.4	1.63303	5.59941e-19	3.09989e-17	UBC	10771.4	1.56537	2.04105e-22	6.63176e-21	UBC
199.623	4.36296	7.24476e-17	2.41653e-15	KRT17	505.749	5.64065	9.66143e-29	1.26423e-26	KRT17	326.852	5.04593	2.33823e-31	1.24774e-29	KRT17
218.872	2.83611	7.5395e-17	2.51043e-15	PARP10	169.491	2.70433	2.18039e-20	1.45194e-18	PARP10	286.066	3.36638	4.82905e-34	2.90167e-32	PARP10
80.8143	8.10684	7.7725e-17	2.58347e-15	CEMIP	31.6004	4.98091	1.77e-07	2.14927e-06	CEMIP	28.8004	4.95169	8.29551e-10	9.95825e-09	CEMIP
702.665	3.7721	8.12839e-17	2.69703e-15	DUSP2	1020.44	3.73453	2.53077e-21	1.8006e-19	DUSP2	996.852	4.07797	5.53962e-18	1.36511e-16	DUSP2
630.54	2.59802	8.28777e-17	2.7451e-15	ZNRF2	636.393	2.59077	5.52128e-13	1.55828e-11	ZNRF2	558.86	2.27207	1.5362e-16	3.41704e-15	ZNRF2
5803.97	6.11731	8.37601e-17	2.76949e-15	SOCS3	5076.98	5.64904	8.82852e-30	1.30078e-27	SOCS3	6751.56	5.97319	8.0171e-18	1.96021e-16	SOCS3
189.791	6.00164	9.00919e-17	2.97366e-15	CSRP2	189.19	4.78216	2.78718e-13	8.14902e-12	CSRP2	227.973	5.64656	5.24184e-09	5.62721e-08	CSRP2
157.567	-2.30004	9.71813e-17	3.20208e-15	DYRK2	132.532	-2.2584	1.32393e-08	1.9677e-07	DYRK2	145.915	-2.08994	8.37491e-11	1.12342e-09	DYRK2
48.7888	4.8055	9.80172e-17	3.22402e-15	DNAH17	57.612	4.59444	2.46829e-16	1.01733e-14	DNAH17	49.4335	4.35952	5.68807e-16	1.20882e-14	DNAH17
515.637	4.04045	1.04083e-16	3.41761e-15	GRB10	414.418	3.59352	7.28481e-12	1.76572e-10	GRB10	453.216	3.8528	5.01758e-18	1.24486e-16	GRB10
432.449	2.4726	1.10482e-16	3.62144e-15	NMI	307.34	1.77234	1.67223e-06	1.71081e-05	NMI	481.099	2.53515	2.71763e-21	8.34777e-20	NMI
272.56	1.86609	1.13733e-16	3.72158e-15	RP11-887P2.3	286.412	2.12386	1.44777e-16	6.19922e-15	RP11-887P2.3	302.637	2.14944	1.6097e-18	4.08139e-17	RP11-887P2.3
110.727	4.56687	1.2603e-16	4.11684e-15	IGFBP4	69.7952	4.07548	1.83828e-14	6.15348e-13	IGFBP4	107.336	4.50038	1.11107e-19	3.08846e-18	IGFBP4
205.975	-2.02121	1.33336e-16	4.348e-15	STK32C	194.096	-1.5136	0.000126528	0.000806674	STK32C	175.73	-2.70244	1.66124e-17	3.97321e-16	STK32C
2480.48	3.65097	1.3584e-16	4.42203e-15	CXCL2	2226.11	3.37332	3.90001e-12	9.83516e-11	CXCL2	9086.19	5.65105	1.01764e-41	8.29698e-40	CXCL2
37.318	5.22909	1.37589e-16	4.46693e-15	CAMK1G	24.0317	3.93928	2.29354e-06	2.27916e-05	CAMK1G	120.1	6.56203	1.11019e-38	8.25378e-37	CAMK1G
82.3345	-4.35851	1.37691e-16	4.46693e-15	GPATCH11	66.9615	-4.15691	2.16787e-18	1.12681e-16	GPATCH11	74.6907	-3.98789	8.4888e-24	3.03219e-22	GPATCH11
74.7952	3.46536	1.48684e-16	4.81531e-15	LAP3P2	58.5635	3.11129	1.01172e-10	2.10114e-09	LAP3P2	69.4209	3.35058	1.91596e-15	3.86577e-14	LAP3P2
137.824	3.01314	1.64716e-16	5.32544e-15	ITPKC	96.9327	2.4947	7.29952e-10	1.30707e-08	ITPKC	349.41	3.99556	1.46682e-24	5.49921e-23	ITPKC
35.4269	8.25471	1.69508e-16	5.47104e-15	RP11-350G8.5	61.6288	7.9654	1.23317e-22	9.73632e-21	RP11-350G8.5	27.926	6.39743	3.36078e-15	6.6524e-14	RP11-350G8.5
773.532	2.3434	1.91811e-16	6.18036e-15	GPR137B	681.747	2.2721	3.88933e-15	1.40325e-13	GPR137B	1095.81	3.08798	3.01243e-37	2.07763e-35	GPR137B
89.2915	3.59814	1.93846e-16	6.23533e-15	HDX	88.9376	3.64335	1.13036e-16	4.87356e-15	HDX	81.1238	3.37801	8.62639e-19	2.24696e-17	HDX
37.0226	5.86435	2.18225e-16	7.0076e-15	IGF2	37.5708	5.20521	2.53752e-15	9.34686e-14	IGF2	22.9002	3.80507	9.83236e-08	8.94414e-07	IGF2
588.943	1.44946	2.24632e-16	7.20116e-15	PPP3CA	493.785	1.22321	5.23111e-10	9.58712e-09	PPP3CA	575.504	1.22224	7.15936e-08	6.65899e-07	PPP3CA
324.305	2.44081	2.32706e-16	7.44738e-15	SPRED2	378.431	3.02964	6.13498e-25	6.20528e-23	SPRED2	546.876	3.25367	8.82772e-22	2.79783e-20	SPRED2
1181.15	-1.93118	2.43744e-16	7.78749e-15	DNMT1	1076.82	-1.85389	2.40938e-10	4.66228e-09	DNMT1	1049.83	-2.42087	8.78447e-19	2.28271e-17	DNMT1
702.957	2.44098	2.46148e-16	7.85104e-15	ZC3H12A	641.539	2.38174	1.07384e-23	9.56845e-22	ZC3H12A	1460.93	3.60475	2.58872e-44	2.36566e-42	ZC3H12A
253.612	2.52969	2.47639e-16	7.88534e-15	RIPK2	189.776	1.88935	5.1818e-05	0.00036519	RIPK2	389.934	3.38172	1.08009e-38	8.05732e-37	RIPK2
348.124	2.93409	2.62899e-16	8.3572e-15	ADGRB1	416.181	3.71529	1.48241e-19	8.66838e-18	ADGRB1	434.64	3.45841	1.83033e-15	3.70321e-14	ADGRB1
948.858	2.12086	2.72544e-16	8.64929e-15	SP100	734.923	1.59739	5.8156e-06	5.2318e-05	SP100	1040.27	2.1283	5.91546e-17	1.35709e-15	SP100
606.998	3.27814	2.78349e-16	8.81873e-15	CD80	547.202	3.30019	1.14178e-18	6.06958e-17	CD80	741.1	3.77467	6.90805e-32	3.77824e-30	CD80
968.742	1.369	2.80236e-16	8.8637e-15	C6orf62	1014.41	1.61587	2.08296e-12	5.44362e-11	C6orf62	848.005	1.10526	1.83172e-08	1.83944e-07	C6orf62
76.128	5.73102	2.95646e-16	9.33553e-15	DPYSL3	110.699	6.17906	2.31543e-23	2.00585e-21	DPYSL3	31.1982	3.73469	4.08527e-07	3.41586e-06	DPYSL3
784.03	1.75496	3.0456e-16	9.60098e-15	SQRDL	623.603	1.48522	5.19604e-11	1.10991e-09	SQRDL	1034.64	2.30355	2.6892e-36	1.77115e-34	SQRDL
65.8615	4.6312	3.07836e-16	9.68815e-15	SOX8	59.9793	4.34067	5.48631e-18	2.73032e-16	SOX8	47.9118	3.52577	1.64399e-09	1.88774e-08	SOX8
732.161	1.9086	3.1201e-16	9.80322e-15	GPBP1	546.785	1.38996	2.18969e-05	0.00017058	GPBP1	916.446	2.32342	7.82304e-38	5.53467e-36	GPBP1
269.046	2.09809	3.57957e-16	1.12282e-14	SLC6A8	295.877	2.27423	3.54978e-18	1.80009e-16	SLC6A8	189.824	0.889391	0.00208065	0.00837145	SLC6A8
2481.33	2.57734	3.62147e-16	1.13409e-14	STAT1	2306.97	2.36143	2.598e-11	5.75992e-10	STAT1	2336.23	2.39461	2.46331e-22	7.98012e-21	STAT1
1263.16	2.03701	3.64289e-16	1.13891e-14	RAPGEF2	750.246	1.00977	0.00205973	0.00895485	RAPGEF2	3040.89	3.61811	3.38982e-58	5.09217e-56	RAPGEF2
358.215	-2.54182	3.655e-16	1.14082e-14	SLC37A2	321.31	-1.8952	1.6844e-11	3.84372e-10	SLC37A2	326.091	-2.65532	1.17798e-19	3.25384e-18	SLC37A2
656.912	1.62579	3.80999e-16	1.18724e-14	NAPA	563.079	1.45287	2.27965e-08	3.22927e-07	NAPA	590.883	1.47418	2.20172e-16	4.83849e-15	NAPA
468.022	3.30579	4.12657e-16	1.28378e-14	AC009950.1	394.747	2.91529	6.54507e-10	1.17761e-08	AC009950.1	504.793	3.4518	5.68166e-24	2.06308e-22	AC009950.1
439.71	3.17192	4.15874e-16	1.29166e-14	ACOX3	313.768	2.63197	2.29697e-16	9.53013e-15	ACOX3	1064.08	4.59789	1.13788e-47	1.18275e-45	ACOX3
997.832	3.21357	4.18303e-16	1.29708e-14	IRF7	1030.13	3.09011	4.72864e-18	2.36584e-16	IRF7	1024.16	2.93555	7.2202e-19	1.88741e-17	IRF7
472.299	3.18683	4.26323e-16	1.31979e-14	TRANK1	282.027	2.1477	4.72528e-05	0.000336323	TRANK1	321.986	2.45202	1.11862e-12	1.79734e-11	TRANK1
974.148	4.03545	4.31032e-16	1.33219e-14	IRF8	818.238	3.69983	2.64326e-14	8.67732e-13	IRF8	3929.47	5.83482	6.56812e-16	1.38645e-14	IRF8
103.594	2.24542	4.43157e-16	1.36744e-14	PDLIM4	99.2645	2.20761	2.77785e-08	3.85888e-07	PDLIM4	115.627	2.17461	1.12843e-08	1.16465e-07	PDLIM4
232.846	2.06555	4.66057e-16	1.43576e-14	PSMB8	156.96	1.34416	5.16491e-05	0.000364152	PSMB8	204.327	1.66343	2.01482e-09	2.27076e-08	PSMB8
29.3211	8.44377	5.17794e-16	1.59255e-14	MTND1P5	21.2516	8.02651	3.87154e-16	1.56023e-14	MTND1P5	40.2844	8.98476	1.14969e-24	4.32503e-23	MTND1P5
1360.38	1.38861	5.19735e-16	1.59593e-14	SMAP2	956.221	0.784678	0.000615564	0.00318717	SMAP2	1193.6	1.07734	1.05547e-06	8.291e-06	SMAP2
80.7212	-3.19245	5.37825e-16	1.64881e-14	ACVR2A	64.9284	-3.3379	4.6292e-12	1.15959e-10	ACVR2A	95.398	-1.10605	0.00456613	0.0165912	ACVR2A
395.149	3.61416	5.99753e-16	1.83569e-14	TGFA	186.563	2.07341	0.00248704	0.0104655	TGFA	135.552	1.40687	0.00740838	0.0251401	TGFA
24.4828	7.51828	6.32607e-16	1.93312e-14	AC007879.2	29.3273	7.60679	1.171e-17	5.57552e-16	AC007879.2	21.247	7.12718	2.48314e-16	5.43514e-15	AC007879.2
303.146	2.09392	6.37797e-16	1.9447e-14	SMNDC1	245.092	1.74208	5.96844e-07	6.66754e-06	SMNDC1	238.931	1.65854	7.67477e-16	1.60767e-14	SMNDC1
138.25	-4.08928	6.38448e-16	1.9447e-14	CD200R1	129.472	-2.40322	1.12964e-06	1.19422e-05	CD200R1	119.482	-5.1876	1.59519e-18	4.04926e-17	CD200R1
236.611	2.01397	6.75247e-16	2.05349e-14	RRAGC	185.145	1.62605	1.64496e-06	1.68568e-05	RRAGC	244.692	2.02953	3.01633e-17	7.08289e-16	RRAGC
2485.55	5.98995	7.02561e-16	2.13313e-14	CMPK2	2048.2	5.59564	1.10082e-24	1.06729e-22	CMPK2	2460.22	6.28274	2.61497e-38	1.89279e-36	CMPK2
2076.46	2.25911	7.14566e-16	2.16611e-14	LYN	1443.71	1.53328	9.02501e-05	0.000598639	LYN	2235.23	2.30497	4.70302e-20	1.34131e-18	LYN
742.977	2.06762	7.21953e-16	2.185e-14	MAP2K3	737.713	2.4174	5.34857e-18	2.66887e-16	MAP2K3	1487.84	3.42463	5.47032e-37	3.72594e-35	MAP2K3
24.8722	5.70191	7.96818e-16	2.40774e-14	NBL1	15.0748	4.29008	3.89038e-05	0.000283146	NBL1	102.903	6.83576	5.01497e-28	2.24925e-26	NBL1
2439.86	3.14485	8.51146e-16	2.5678e-14	BIRC3	1471.71	1.99596	0.000942866	0.00458538	BIRC3	4359.89	4.17661	2.09616e-72	5.2242e-70	BIRC3
66.1418	7.40338	8.59895e-16	2.59007e-14	RP4-607I7.1	91.8126	7.45928	5.92958e-16	2.34576e-14	RP4-607I7.1	69.2977	6.17331	1.23284e-16	2.75624e-15	RP4-607I7.1
2727.48	1.91898	8.64246e-16	2.59526e-14	GNS	2595.42	1.82205	4.03976e-09	6.47192e-08	GNS	2766.95	2.00268	3.33808e-22	1.0798e-20	GNS
401.949	4.58094	8.64356e-16	2.59526e-14	THBD	715.902	5.91584	2.44005e-21	1.74268e-19	THBD	232.744	3.26286	7.90119e-10	9.53184e-09	THBD
198.754	-2.16634	8.77443e-16	2.63039e-14	ARPIN	161.189	-2.40991	1.15354e-19	6.85242e-18	ARPIN	171.163	-2.68738	5.78555e-27	2.45433e-25	ARPIN
27.228	6.71662	9.39447e-16	2.81181e-14	FOXF1	25.8199	6.77342	6.52026e-16	2.57399e-14	FOXF1	128.578	8.88187	6.16823e-44	5.4549e-42	FOXF1
42.6136	5.45466	9.7184e-16	2.8996e-14	VWA1	30.8008	4.08153	5.27963e-07	5.95853e-06	VWA1	6.2773	1.07747	0.468885	0.646279	VWA1
68.0668	4.06942	9.70314e-16	2.8996e-14	RTP4	54.2092	3.80328	2.5859e-13	7.59613e-12	RTP4	71.6883	4.22453	9.10129e-17	2.05995e-15	RTP4
592.195	1.19889	9.831e-16	2.92859e-14	OXSR1	573.365	1.28511	2.13205e-08	3.04541e-07	OXSR1	567.106	1.19112	9.45642e-11	1.25925e-09	OXSR1
358.966	2.23635	1.11551e-15	3.31781e-14	STK3	267.203	1.79712	4.3047e-13	1.22976e-11	STK3	331.967	2.02911	1.27536e-20	3.75452e-19	STK3
51.768	4.04476	1.14034e-15	3.38635e-14	BHLHE41	44.232	3.23808	4.15785e-05	0.000300625	BHLHE41	125.808	5.04892	6.24123e-27	2.64252e-25	BHLHE41
215.62	2.99123	1.16268e-15	3.44729e-14	GRASP	276.402	3.239	2.31968e-21	1.66306e-19	GRASP	241.919	3.39916	8.73988e-27	3.66507e-25	GRASP
514.994	2.16892	1.23792e-15	3.66462e-14	ARFGAP3	571.563	2.54742	1.10852e-28	1.44045e-26	ARFGAP3	670.519	2.67412	1.00204e-35	6.46374e-34	ARFGAP3
609.633	2.33254	1.27208e-15	3.75988e-14	TRIP10	368.017	1.49279	0.000127381	0.00081184	TRIP10	2571.64	4.72271	3.55872e-155	9.75622e-152	TRIP10
2473.91	3.48028	1.29876e-15	3.83275e-14	BTG1	2952.03	3.72279	2.96059e-18	1.51777e-16	BTG1	2933.94	3.49872	1.54658e-22	5.06354e-21	BTG1
2845.94	1.47428	1.32757e-15	3.9117e-14	TYMP	2593.11	1.49362	7.92987e-15	2.76835e-13	TYMP	2193.61	0.994378	4.36478e-07	3.63158e-06	TYMP
334.868	2.10209	1.38243e-15	4.067e-14	CD55	394.981	2.45837	6.13024e-18	3.02663e-16	CD55	389.198	2.26851	2.78905e-25	1.08649e-23	CD55
76.0755	4.74977	1.45364e-15	4.26636e-14	CFAP46	44.7057	3.42626	0.000306748	0.00173988	CFAP46	322.573	6.70781	4.27254e-78	1.28363e-75	CFAP46
361.071	2.2683	1.4547e-15	4.26636e-14	UGDH	319.981	2.05957	3.4459e-10	6.51968e-09	UGDH	213.942	1.14195	0.00297074	0.0114386	UGDH
956.009	2.0147	1.49827e-15	4.38736e-14	PHF11	833.611	1.85358	4.6649e-13	1.32861e-11	PHF11	1267.72	2.50721	1.65652e-48	1.78969e-46	PHF11
2595.4	2.23141	1.63723e-15	4.78687e-14	ATF5	2222.89	2.40483	5.9878e-13	1.68487e-11	ATF5	3534.88	2.98143	5.21588e-18	1.28968e-16	ATF5
356.859	2.36974	1.80471e-15	5.26842e-14	TAGAP	504.888	2.90532	4.21749e-12	1.05788e-10	TAGAP	224.854	1.46281	2.0143e-06	1.51709e-05	TAGAP
132.19	-2.67957	1.81797e-15	5.29897e-14	TK2	107.016	-3.00277	1.07404e-11	2.52797e-10	TK2	112.694	-3.44131	2.61965e-21	8.05808e-20	TK2
33.6096	7.13686	1.91802e-15	5.58162e-14	CYP7B1	21.5465	6.301	2.7253e-07	3.20527e-06	CYP7B1	169.194	9.14706	2.04331e-14	3.79779e-13	CYP7B1
331.986	3.12742	1.92378e-15	5.58162e-14	CHST15	430.158	3.85073	4.17381e-24	3.82845e-22	CHST15	366.932	3.32066	8.36861e-18	2.04161e-16	CHST15
1357.62	1.5572	1.92174e-15	5.58162e-14	ODF3B	1287.9	1.5669	3.08883e-10	5.88996e-09	ODF3B	1050.87	1.01914	1.02448e-07	9.28463e-07	ODF3B
248.27	-3.63192	1.94933e-15	5.64711e-14	PTAFR	189.547	-4.56738	3.90333e-22	3.00573e-20	PTAFR	265.816	-1.705	1.45189e-15	2.96488e-14	PTAFR
470.285	2.03492	2.00851e-15	5.80966e-14	SPATS2L	408.973	1.79136	1.75026e-09	2.97195e-08	SPATS2L	498.639	2.08922	8.76131e-19	2.2794e-17	SPATS2L
75.4446	-4.74003	2.03283e-15	5.87103e-14	HR	61.4753	-4.24437	7.23773e-12	1.75658e-10	HR	71.2144	-3.54736	4.75621e-14	8.61152e-13	HR
179.753	2.25041	2.05329e-15	5.92111e-14	CD93	157.634	2.20608	2.1729e-09	3.64005e-08	CD93	208.919	2.2912	2.06122e-11	2.94122e-10	CD93
145.786	-3.37373	2.15965e-15	6.21834e-14	CORO1A	128.058	-2.66572	3.67484e-18	1.85848e-16	CORO1A	130.902	-3.74786	2.03538e-23	7.08571e-22	CORO1A
312.714	-1.90396	2.22229e-15	6.389e-14	NFIC	261.378	-1.92003	6.12499e-10	1.11015e-08	NFIC	281.867	-2.01878	5.24759e-22	1.69002e-20	NFIC
50.777	3.50327	2.32661e-15	6.67879e-14	LGALSL	55.2251	3.73434	3.51737e-20	2.29328e-18	LGALSL	61.9604	3.42158	5.4041e-12	8.118e-11	LGALSL
1337.77	3.23588	2.41215e-15	6.91385e-14	IRF1	1161.86	3.05946	1.81405e-13	5.49263e-12	IRF1	2398.79	4.02514	2.50198e-30	1.24429e-28	IRF1
1137.45	1.65207	2.439e-15	6.98027e-14	MIDN	1251.04	1.97307	2.91209e-18	1.49701e-16	MIDN	1007.93	1.42712	2.36758e-13	4.07261e-12	MIDN
44.2603	4.50159	2.47004e-15	7.05843e-14	SCN1B	22.4183	3.20769	1.12148e-05	9.43154e-05	SCN1B	157.594	6.13701	4.79329e-36	3.12876e-34	SCN1B
679.036	2.40094	2.58913e-15	7.38325e-14	STAT2	512.115	2.02552	8.15224e-10	1.45281e-08	STAT2	759.87	2.64332	1.6444e-23	5.75199e-22	STAT2
345.812	-3.20774	2.5915e-15	7.38325e-14	WDR81	285.842	-3.17864	1.37944e-15	5.23572e-14	WDR81	308.786	-3.21797	1.13782e-31	6.16164e-30	WDR81
1439.7	2.29036	2.74835e-15	7.81835e-14	EMP1	1514.12	2.34721	1.87756e-11	4.24311e-10	EMP1	979.64	1.36943	1.52767e-08	1.54614e-07	EMP1
249.062	2.32015	2.91258e-15	8.27314e-14	SMOX	357.578	2.93224	7.17052e-19	3.9118e-17	SMOX	275.85	2.5112	6.61564e-14	1.1893e-12	SMOX
59.1571	6.1333	2.96381e-15	8.40605e-14	RPLP0P2	53.7473	6.33862	3.3723e-13	9.78332e-12	RPLP0P2	102.617	7.12294	1.20429e-29	5.72939e-28	RPLP0P2
262.557	-2.75562	2.97993e-15	8.43913e-14	ZNF652	213.456	-2.9103	1.84327e-20	1.2407e-18	ZNF652	228.085	-3.2708	2.12089e-23	7.3717e-22	ZNF652
266.144	1.53902	2.99473e-15	8.46838e-14	TLK2	200.242	1.08704	3.30766e-05	0.000245315	TLK2	255.774	1.40554	7.59044e-10	9.18221e-09	TLK2
1408.2	1.44641	3.06414e-15	8.65173e-14	GM2A	1059.73	1.08121	4.75317e-06	4.36629e-05	GM2A	2168.22	2.38792	1.30828e-15	2.69079e-14	GM2A
678.544	-1.74241	3.0871e-15	8.69067e-14	KCNAB2	579.904	-1.60709	1.89901e-20	1.27363e-18	KCNAB2	569.208	-2.50297	1.87856e-21	5.83579e-20	KCNAB2
3256.07	1.20291	3.08382e-15	8.69067e-14	FABP5	3218.05	1.63388	3.68146e-20	2.38322e-18	FABP5	1477.13	-0.680167	0.0164043	0.0495019	FABP5
263.034	1.80918	3.22108e-15	9.05438e-14	KDM6A	216.036	1.49188	1.51788e-08	2.22765e-07	KDM6A	252.209	1.64753	3.48993e-11	4.85976e-10	KDM6A
333.828	2.08568	3.29672e-15	9.25329e-14	ZFYVE28	251.994	1.83541	2.1169e-10	4.12189e-09	ZFYVE28	276.055	1.86965	5.94742e-15	1.1574e-13	ZFYVE28
3162.38	1.28716	3.31182e-15	9.28192e-14	ANXA5	2966.69	1.31582	9.5754e-10	1.68874e-08	ANXA5	5015.63	2.20001	2.58065e-23	8.92724e-22	ANXA5
2230.71	-1.40731	3.33417e-15	9.33076e-14	SPI1	1759.85	-1.75879	8.79622e-18	4.2531e-16	SPI1	1911.95	-1.86088	7.28147e-27	3.05933e-25	SPI1
79.3251	-4.21746	3.50013e-15	9.78076e-14	TLR6	72.0292	-3.03958	4.15254e-07	4.75826e-06	TLR6	71.1559	-3.9911	1.03475e-14	1.97857e-13	TLR6
178.463	-2.24369	3.70942e-15	1.03503e-13	ZNF318	160.148	-1.66987	1.61715e-07	1.97263e-06	ZNF318	144.193	-3.50727	7.20714e-31	3.71923e-29	ZNF318
187.739	2.94456	3.82364e-15	1.06533e-13	CASP7	115.885	2.12253	3.34983e-11	7.31412e-10	CASP7	362.113	4.03525	7.23383e-39	5.47077e-37	CASP7
714.24	1.35861	3.85422e-15	1.07228e-13	ABI1	611.759	1.23296	9.57275e-11	1.99471e-09	ABI1	863.7	1.74147	5.07288e-30	2.47241e-28	ABI1
208.017	1.72056	3.88011e-15	1.0779e-13	RP11-490H24.5	222.795	2.06479	1.9772e-23	1.72885e-21	RP11-490H24.5	250.643	2.16374	8.88005e-19	2.3021e-17	RP11-490H24.5
591.982	1.67023	4.01681e-15	1.11424e-13	YWHAQ	630.406	1.89023	3.96987e-19	2.23748e-17	YWHAQ	661.778	1.82814	7.05823e-23	2.37062e-21	YWHAQ
759.18	2.18684	4.05334e-15	1.12273e-13	RBMS1	788.033	2.41295	2.96117e-16	1.21246e-14	RBMS1	582.657	1.66422	1.13964e-10	1.50027e-09	RBMS1
2382.82	2.99684	4.243e-15	1.17355e-13	DUSP1	2502.98	3.03729	4.1936e-19	2.35648e-17	DUSP1	2672.03	2.97798	2.49666e-15	4.98518e-14	DUSP1
115.087	1.90687	4.33185e-15	1.19637e-13	FDX1	96.5044	1.49813	0.000312337	0.00176676	FDX1	113.221	1.79953	3.90616e-12	5.96172e-11	FDX1
190.924	1.85773	4.36302e-15	1.20323e-13	ZNF496	144.93	1.44708	9.6537e-07	1.03637e-05	ZNF496	179.65	1.68058	5.29964e-12	7.97199e-11	ZNF496
83.8118	-2.94469	4.39393e-15	1.20999e-13	NT5DC2	71.0666	-2.75477	1.11206e-10	2.29173e-09	NT5DC2	79.5948	-2.54994	1.9493e-09	2.20258e-08	NT5DC2
168.346	2.46472	4.52895e-15	1.24536e-13	TRIM5	136.385	1.9389	2.1275e-06	2.13228e-05	TRIM5	172.622	2.45788	4.98052e-16	1.06881e-14	TRIM5
834.121	-2.04551	4.60567e-15	1.26462e-13	MINK1	727.379	-1.75857	1.66003e-09	2.82901e-08	MINK1	763.38	-2.06077	1.73308e-15	3.51293e-14	MINK1
22.6357	7.34914	4.97079e-15	1.3629e-13	BCL2L14	10.6444	4.81238	0.00101209	0.00486467	BCL2L14	58.9971	7.45824	3.52672e-15	6.9495e-14	BCL2L14
3052.29	1.22247	5.15381e-15	1.41104e-13	HLA-E	2810.16	1.11802	1.37465e-05	0.000113066	HLA-E	3593.34	1.44635	2.17798e-13	3.76418e-12	HLA-E
32.0523	8.4341	5.39938e-15	1.47614e-13	MUC17	34.65	7.6084	2.53289e-16	1.04166e-14	MUC17	142.079	8.80766	1.18494e-29	5.6496e-28	MUC17
205.364	2.86373	5.56487e-15	1.51919e-13	EPS8	304.508	3.25523	3.71656e-10	6.98937e-09	EPS8	78.7697	0.780835	0.00579455	0.0203761	EPS8
69.7769	2.75882	5.57638e-15	1.52015e-13	PRKAR1B	76.4596	2.83957	1.68369e-13	5.11449e-12	PRKAR1B	47.2984	2.05099	4.86607e-09	5.25727e-08	PRKAR1B
290.921	2.03345	5.80098e-15	1.5791e-13	SGMS2	288.38	2.23098	1.23615e-21	9.10661e-20	SGMS2	331.797	2.29998	3.42855e-16	7.46722e-15	SGMS2
166.519	-3.05257	5.9218e-15	1.60744e-13	CMKLR1	130.9	-4.299	1.47605e-18	7.78024e-17	CMKLR1	164.803	-1.88248	1.13164e-05	7.36692e-05	CMKLR1
520.137	-2.06494	5.92205e-15	1.60744e-13	SOGA1	456.852	-1.50645	8.98071e-08	1.14943e-06	SOGA1	433.271	-2.72181	5.63845e-16	1.20177e-14	SOGA1
211.967	-2.16799	6.05105e-15	1.6401e-13	RARA	192.714	-1.61229	2.18777e-05	0.000170502	RARA	190.654	-2.47385	1.50372e-18	3.83483e-17	RARA
78.3656	4.2689	6.35477e-15	1.71996e-13	C11orf96	99.4687	3.95123	3.8533e-16	1.5573e-14	C11orf96	99.7657	4.68315	5.62136e-20	1.59081e-18	C11orf96
418.399	1.50762	6.51296e-15	1.76027e-13	LDLR	398.913	1.71915	3.19919e-10	6.07132e-09	LDLR	499.363	1.84234	5.19208e-19	1.38195e-17	LDLR
530.442	2.99876	6.59205e-15	1.7791e-13	CXCL3	595.863	3.32903	3.5633e-27	4.19349e-25	CXCL3	1806.13	4.41336	3.60082e-24	1.31842e-22	CXCL3
105.962	4.35878	6.774e-15	1.82561e-13	ELOVL7	66.3372	3.67553	1.25507e-11	2.92828e-10	ELOVL7	331.252	6.09101	7.8063e-55	1.05684e-52	ELOVL7
1311.24	2.13972	7.27866e-15	1.95883e-13	TNS3	967.315	1.6852	4.30999e-10	8.02473e-09	TNS3	503.687	0.0611616	0.815334	0.8938	TNS3
1108.54	1.22778	7.58186e-15	2.03753e-13	LRRFIP2	960.811	1.28067	6.79971e-11	1.43607e-09	LRRFIP2	1208.91	1.54326	4.07265e-13	6.84979e-12	LRRFIP2
155.74	2.58016	8.05575e-15	2.16182e-13	AP003419.11	148.84	2.5066	2.83437e-09	4.67285e-08	AP003419.11	355.815	3.95478	7.9931e-50	8.89871e-48	AP003419.11
880.605	1.55355	8.15981e-15	2.18664e-13	LACTB	727.284	1.38286	3.6289e-12	9.18864e-11	LACTB	999.065	1.82763	1.09932e-26	4.5837e-25	LACTB
649.94	1.75115	8.2732e-15	2.2139e-13	NR3C1	635.658	1.88655	3.05202e-19	1.74114e-17	NR3C1	911.094	2.38663	2.49526e-54	3.33695e-52	NR3C1
5484.26	2.80278	8.61838e-15	2.30302e-13	PLAUR	7395.67	3.45344	1.29038e-25	1.36415e-23	PLAUR	9677.35	3.80741	1.52391e-31	8.19178e-30	PLAUR
22.0688	8.22374	8.9898e-15	2.39888e-13	RHEBL1	31.4993	7.45926	6.31627e-18	3.1021e-16	RHEBL1	27.4209	7.37278	4.97955e-13	8.31771e-12	RHEBL1
55.7611	2.86076	9.13603e-15	2.43448e-13	TCF3P1	37.529	2.3064	8.04514e-07	8.783e-06	TCF3P1	63.1352	3.09683	7.13891e-15	1.38037e-13	TCF3P1
493.837	-1.31553	9.2981e-15	2.47418e-13	GIT2	402.004	-1.46614	3.92612e-20	2.51595e-18	GIT2	420.165	-1.75543	4.28229e-22	1.3832e-20	GIT2
635.064	2.0277	9.4369e-15	2.50759e-13	RBBP6	560.591	1.8392	4.62677e-32	8.09122e-30	RBBP6	883.576	2.48454	3.8926e-54	5.17409e-52	RBBP6
292.845	-2.1558	9.71818e-15	2.57872e-13	LACC1	240.903	-2.4979	6.3831e-20	3.94193e-18	LACC1	280.558	-1.94633	3.12063e-15	6.19943e-14	LACC1
431.005	3.11401	9.92084e-15	2.62882e-13	RP11-325F22.2	483.762	3.35602	8.72084e-21	6.02156e-19	RP11-325F22.2	517.118	3.48163	3.53975e-27	1.52522e-25	RP11-325F22.2
226.788	2.3459	1.1046e-14	2.92286e-13	RCN1	149.514	1.63103	8.34706e-05	0.00055882	RCN1	373.349	3.18256	7.10266e-48	7.48921e-46	RCN1
258.701	3.86676	1.20345e-14	3.18e-13	AK4	170.201	3.53143	1.54867e-13	4.71197e-12	AK4	472.736	5.14579	6.86632e-26	2.76316e-24	AK4
227.728	2.19521	1.21613e-14	3.20902e-13	EZH2	186.643	1.98918	4.99314e-23	4.15251e-21	EZH2	469.192	3.3858	5.27436e-60	8.50568e-58	EZH2
5038.28	3.14403	1.31848e-14	3.47425e-13	TRAF1	3724.72	2.78366	2.10368e-15	7.87281e-14	TRAF1	13131.4	5.10407	1.07386e-31	5.85871e-30	TRAF1
907.317	1.76337	1.40857e-14	3.7065e-13	SLC41A2	871.24	1.90887	7.88198e-22	5.8995e-20	SLC41A2	1070.95	2.17773	1.28065e-21	4.01246e-20	SLC41A2
805.875	1.52031	1.42038e-14	3.73238e-13	UBE2Z	592.067	1.1195	1.03733e-07	1.30799e-06	UBE2Z	1127.45	2.26261	1.99144e-22	6.48016e-21	UBE2Z
108.122	-2.83395	1.44726e-14	3.79776e-13	DCANP1	86.8995	-3.10008	2.53762e-12	6.55855e-11	DCANP1	110.05	-2.1139	5.54405e-07	4.5455e-06	DCANP1
296.491	1.95128	1.51733e-14	3.97496e-13	TGIF1	249.668	1.81082	6.20045e-14	1.96316e-12	TGIF1	323.073	2.11718	6.58284e-18	1.61493e-16	TGIF1
222.067	-2.13071	1.51899e-14	3.97496e-13	TNKS1BP1	180.672	-2.13903	1.44035e-10	2.89183e-09	TNKS1BP1	205.848	-1.8152	1.12171e-15	2.31869e-14	TNKS1BP1
654.996	2.21697	1.52577e-14	3.9872e-13	UBN2	456.309	1.58339	1.2382e-05	0.000103158	UBN2	627.543	2.17156	2.53131e-18	6.3739e-17	UBN2
552.489	1.7301	1.56209e-14	4.0765e-13	TRAFD1	385.376	0.995629	0.00941296	0.0314696	TRAFD1	555.347	1.74216	3.96252e-19	1.06503e-17	TRAFD1
149.469	3.17566	1.58802e-14	4.13848e-13	ENC1	161.155	3.3997	4.36935e-08	5.8862e-07	ENC1	127.58	2.17513	2.33565e-05	0.000144582	ENC1
285.669	-2.47308	1.63402e-14	4.25249e-13	TWF2	234.078	-2.70292	1.88425e-13	5.6868e-12	TWF2	235.162	-4.11865	1.83966e-32	1.03455e-30	TWF2
674.247	-2.37278	1.6691e-14	4.33782e-13	ARHGAP18	619.826	-1.78434	8.53957e-11	1.78739e-09	ARHGAP18	584.624	-3.081	2.18713e-20	6.37026e-19	ARHGAP18
47.7339	4.8163	1.71279e-14	4.44527e-13	MACC1	39.6892	4.23473	6.68757e-08	8.76316e-07	MACC1	42.2934	4.3522	1.32916e-19	3.6576e-18	MACC1
654.012	1.30547	1.77366e-14	4.59695e-13	MVP	532.942	1.14681	1.01883e-10	2.11356e-09	MVP	740.247	1.63666	3.31265e-20	9.53451e-19	MVP
845.645	9.44291	1.87489e-14	4.85269e-13	HES4	912.14	8.84622	6.61443e-16	2.60567e-14	HES4	928.674	8.71527	9.78677e-16	2.03261e-14	HES4
29.5694	5.45892	1.98533e-14	5.13153e-13	CFAP99	34.9399	5.32616	3.91825e-07	4.51468e-06	CFAP99	23.4091	4.55706	4.70502e-08	4.48069e-07	CFAP99
117.748	2.48937	2.02267e-14	5.22091e-13	RCN1P2	75.4935	1.66392	8.98228e-05	0.000596016	RCN1P2	186.908	3.27199	3.06904e-48	3.28342e-46	RCN1P2
24.6044	6.19268	2.122e-14	5.46986e-13	TRIM10	9.90563	4.31253	0.000145663	0.000910673	TRIM10	3.52315	1.90977	0.226367	0.397174	TRIM10
162.81	3.10234	2.21852e-14	5.71089e-13	RHOU	122.631	2.74672	2.8162e-13	8.22101e-12	RHOU	124.071	2.48373	1.37912e-12	2.20298e-11	RHOU
26.2836	5.72323	2.28424e-14	5.87208e-13	LINC00520	29.0539	5.51222	5.92148e-13	1.66872e-11	LINC00520	16.4843	4.90737	6.27015e-12	9.34853e-11	LINC00520
636.841	2.49123	2.30926e-14	5.92836e-13	DRAM1	413.187	1.63297	1.68198e-05	0.000135368	DRAM1	1450.62	4.10437	3.07491e-40	2.39145e-38	DRAM1
891.173	1.79069	2.32148e-14	5.95165e-13	RNF19B	665.72	1.34464	1.09622e-06	1.16284e-05	RNF19B	1248.9	2.3143	6.79523e-22	2.17566e-20	RNF19B
65.1397	5.59668	2.33202e-14	5.9706e-13	HESX1	34.8132	4.14045	1.19497e-05	0.000100046	HESX1	65.8018	5.23086	6.02119e-16	1.27591e-14	HESX1
310.47	-2.01393	2.35963e-14	6.03314e-13	NBR1	260.751	-2.0791	8.71292e-27	1.00022e-24	NBR1	310.898	-1.52892	3.22451e-08	3.13892e-07	NBR1
696.668	1.65456	2.43218e-14	6.21024e-13	IL4R	577.328	1.55882	1.43844e-12	3.83419e-11	IL4R	1099.18	2.53154	6.85554e-36	4.44839e-34	IL4R
81.2205	3.99924	2.47982e-14	6.32337e-13	LINC01619	73.7515	3.81679	1.98599e-13	5.94591e-12	LINC01619	85.6062	3.82975	2.23444e-20	6.49083e-19	LINC01619
84.1276	-3.61947	2.56033e-14	6.5199e-13	LRRC8D	65.753	-4.289	1.83134e-16	7.71804e-15	LRRC8D	79.0841	-3.23029	3.08221e-12	4.75714e-11	LRRC8D
623.236	2.19997	2.84774e-14	7.23234e-13	PTP4A1	549.574	2.1641	5.80625e-15	2.0616e-13	PTP4A1	978.058	2.99922	1.0813e-30	5.4877e-29	PTP4A1
47.151	-4.43151	2.84542e-14	7.23234e-13	MPZL3	40.1751	-3.83237	4.11117e-07	4.71953e-06	MPZL3	42.1226	-5.01906	4.95864e-12	7.49502e-11	MPZL3
3356.02	2.97224	2.87953e-14	7.30329e-13	IL7R	2008.95	1.80991	0.00126519	0.00588328	IL7R	4054.2	3.08925	3.37211e-18	8.41377e-17	IL7R
72.1747	4.5225	2.93538e-14	7.43499e-13	MIR222HG	95.4135	5.13221	3.44847e-28	4.30185e-26	MIR222HG	106.272	5.04307	1.12876e-22	3.73956e-21	MIR222HG
342.192	3.42512	2.97848e-14	7.53409e-13	EXT1	286.801	3.12874	1.22399e-12	3.28128e-11	EXT1	463.788	3.76965	2.21546e-18	5.585e-17	EXT1
1229.37	2.16632	3.11049e-14	7.8575e-13	DOT1L	1616.76	3.16217	1.72381e-23	1.51436e-21	DOT1L	1567.03	2.85211	6.16202e-14	1.10957e-12	DOT1L
161.858	-2.77077	3.33435e-14	8.4118e-13	SNX30	137.341	-2.87092	1.94948e-10	3.82375e-09	SNX30	142.011	-3.32179	7.29665e-15	1.40748e-13	SNX30
1056.35	1.12005	3.37807e-14	8.51077e-13	GRINA	717.706	0.563166	0.000204409	0.00122515	GRINA	1599.98	2.08468	6.38174e-32	3.51669e-30	GRINA
149.819	-2.96219	3.57513e-14	8.99528e-13	CASS4	121.677	-3.06805	1.2073e-10	2.47438e-09	CASS4	140.806	-2.98516	5.78119e-08	5.44644e-07	CASS4
703.518	7.86337	3.60159e-14	9.04983e-13	BCL2A1	463.403	6.76282	3.72353e-11	8.06421e-10	BCL2A1	2962.38	9.96531	1.24798e-100	8.70373e-98	BCL2A1
2520.99	7.82427	3.61265e-14	9.06561e-13	SLAMF1	1716.39	6.8679	1.0363e-23	9.27811e-22	SLAMF1	3552.4	7.88606	6.62136e-19	1.74543e-17	SLAMF1
819.185	-1.36352	3.70031e-14	9.27329e-13	PREX1	709.967	-1.2814	9.43554e-10	1.66564e-08	PREX1	851.078	-0.862141	5.72181e-08	5.39745e-07	PREX1
43.9959	5.26002	3.72973e-14	9.33466e-13	CCL19	12.9047	3.31433	0.000136217	0.000859658	CCL19	132.654	6.31846	1.51204e-24	5.65907e-23	CCL19
31.055	5.78494	3.91044e-14	9.77403e-13	CASP5	9.42627	3.59127	2.82492e-05	0.000213576	CASP5	38.5564	5.40072	1.59216e-13	2.78685e-12	CASP5
282.107	-1.90366	3.94255e-14	9.8413e-13	OAZ2	244.938	-1.82529	5.07808e-09	8.0119e-08	OAZ2	264.252	-1.85337	5.04285e-13	8.41704e-12	OAZ2
599.589	-1.18347	3.94873e-14	9.84376e-13	CHD3	577.958	-0.923632	0.000441889	0.0023884	CHD3	585.403	-1.0398	1.81187e-06	1.37217e-05	CHD3
1045.57	1.98452	4.05071e-14	1.00847e-12	IL6ST	1523.07	2.71299	3.3359e-17	1.50413e-15	IL6ST	950.89	1.82536	1.76493e-15	3.57418e-14	IL6ST
599.532	1.23637	4.1929e-14	1.0425e-12	PSPC1	492.682	0.978693	5.8379e-05	0.000406395	PSPC1	703.402	1.54466	5.6062e-21	1.69127e-19	PSPC1
2954.62	2.20666	4.22255e-14	1.0485e-12	CSF1	4775.47	3.07101	2.10956e-13	6.26572e-12	CSF1	6006.21	3.74203	1.1724e-15	2.41663e-14	CSF1
50.85	6.13738	4.30219e-14	1.06687e-12	NT5E	98.6415	7.10562	2.15726e-13	6.39725e-12	NT5E	46.3135	5.53578	7.8089e-14	1.39808e-12	NT5E
511.597	2.39973	4.53377e-14	1.12283e-12	IRAK2	389.351	1.72157	0.00044546	0.00240492	IRAK2	1448.2	4.18698	1.85419e-33	1.08733e-31	IRAK2
308.974	1.98805	4.85341e-14	1.20043e-12	TOR1B	261.957	1.67459	7.00603e-06	6.19912e-05	TOR1B	345.204	2.14288	7.16283e-19	1.87465e-17	TOR1B
613.974	2.27239	5.0207e-14	1.24018e-12	SLC43A3	468	1.96782	1.74216e-12	4.59145e-11	SLC43A3	1079.76	3.30835	8.40439e-31	4.30666e-29	SLC43A3
231.324	2.23244	5.29588e-14	1.30646e-12	ZHX2	157.484	1.61733	1.68783e-05	0.000135723	ZHX2	363.228	3.13744	2.13395e-47	2.18207e-45	ZHX2
48.9579	3.30807	5.38225e-14	1.32603e-12	SPAG1	44.2529	2.83614	4.85108e-05	0.00034423	SPAG1	62.5076	3.39407	3.90644e-15	7.68395e-14	SPAG1
56.5201	2.74656	5.875e-14	1.44556e-12	LRG1	24.389	1.29239	0.0075343	0.0261805	LRG1	37.3637	1.66936	0.000666937	0.00303912	LRG1
134.343	4.37218	6.34579e-14	1.55937e-12	TUBB3	124.088	3.35359	2.06896e-13	6.17454e-12	TUBB3	71.2628	1.47814	0.00461332	0.0167321	TUBB3
127.948	1.88121	6.41418e-14	1.57413e-12	MB21D2	145.005	2.07711	3.5099e-16	1.42777e-14	MB21D2	124.261	1.69716	1.02467e-08	1.06255e-07	MB21D2
24.6728	5.25241	6.43813e-14	1.57797e-12	MTND5P32	12.7419	3.69326	0.000819865	0.00407905	MTND5P32	24.5602	4.66025	1.66294e-09	1.90652e-08	MTND5P32
111.996	3.46869	6.71885e-14	1.64464e-12	LILRB5	84.6988	3.0405	1.31245e-11	3.04696e-10	LILRB5	118.021	3.43213	8.89498e-21	2.64342e-19	LILRB5
719.195	2.31461	6.87409e-14	1.68047e-12	P2RX7	499.812	1.95241	2.36589e-07	2.82337e-06	P2RX7	1256.69	3.52455	9.44364e-29	4.36958e-27	P2RX7
561.275	1.69247	6.92988e-14	1.69193e-12	MIA3	417.51	1.1692	0.000244302	0.00142811	MIA3	447.376	1.11202	0.00012728	0.000676073	MIA3
78.0906	-3.07042	6.93971e-14	1.69214e-12	PMFBP1	64.3048	-3.50041	5.68596e-15	2.02273e-13	PMFBP1	67.1264	-3.95317	9.02758e-19	2.33758e-17	PMFBP1
128.538	-3.4227	6.99588e-14	1.70365e-12	DIRC2	108.319	-3.04301	3.19589e-14	1.04003e-12	DIRC2	119.935	-2.95508	8.82143e-23	2.9403e-21	DIRC2
104.07	2.41065	7.04078e-14	1.71238e-12	DNAJC25	59.1716	1.47359	1.21629e-05	0.000101506	DNAJC25	63.2563	1.35024	0.000406666	0.00193765	DNAJC25
2224.89	1.26939	7.12863e-14	1.73153e-12	RRBP1	1657.98	0.888744	4.98181e-08	6.67284e-07	RRBP1	2186.83	1.26255	1.25182e-10	1.64014e-09	RRBP1
47.6494	6.17831	7.78696e-14	1.88901e-12	HAPLN3	25.5725	5.26328	3.76231e-10	7.06123e-09	HAPLN3	74.8602	6.82979	4.07116e-28	1.83344e-26	HAPLN3
527.704	2.38416	7.86937e-14	1.90412e-12	TRIM69	521.506	2.30742	1.17605e-09	2.04519e-08	TRIM69	801.784	3.13105	1.11136e-29	5.3103e-28	TRIM69
231.03	-2.17481	7.8666e-14	1.90412e-12	GGA2	214.676	-1.81144	3.85238e-06	3.61694e-05	GGA2	195.305	-2.87332	9.87192e-30	4.72732e-28	GGA2
154.589	2.23478	8.29204e-14	2.00384e-12	GK	123.082	1.69764	8.6542e-12	2.07081e-10	GK	138.261	1.85895	6.71145e-13	1.10673e-11	GK
547.987	2.04705	8.38367e-14	2.0234e-12	TRIM21	479.444	1.99502	2.6591e-16	1.09116e-14	TRIM21	484.729	1.88435	1.89835e-14	3.54338e-13	TRIM21
613.66	1.55842	8.90812e-14	2.14724e-12	AGRN	485.973	1.33808	6.67507e-15	2.36113e-13	AGRN	1084.76	2.64966	1.63861e-42	1.36647e-40	AGRN
790.436	-1.90332	9.03831e-14	2.17586e-12	ARL4C	771.752	-1.44712	7.24267e-06	6.39268e-05	ARL4C	616.34	-3.82571	1.30319e-31	7.02248e-30	ARL4C
1853.36	1.8116	9.23195e-14	2.21965e-12	SMARCA5	1546.84	1.41511	0.000184678	0.00112088	SMARCA5	2187.61	2.09484	1.2473e-25	4.94681e-24	SMARCA5
2772.53	6.59566	9.60545e-14	2.30652e-12	CXCL10	1860.37	4.73418	0.000172959	0.00105696	CXCL10	6016.1	7.82174	1.77609e-28	8.11527e-27	CXCL10
163.487	2.68709	9.80974e-14	2.3526e-12	GP1BA	105.027	1.99804	2.91207e-06	2.81605e-05	GP1BA	366.051	3.85265	3.06603e-23	1.05398e-21	GP1BA
928.643	-1.64266	1.06858e-13	2.55946e-12	MYO1F	785.278	-1.55572	1.10527e-07	1.38711e-06	MYO1F	767.557	-2.34834	1.69276e-38	1.23752e-36	MYO1F
114.922	4.29832	1.13101e-13	2.70556e-12	NEDD4	97.4879	3.8318	1.38976e-10	2.8053e-09	NEDD4	230.449	5.01957	3.73717e-23	1.27868e-21	NEDD4
304.905	2.07017	1.14963e-13	2.74664e-12	KCNN4	242.827	2.01101	3.09312e-16	1.26372e-14	KCNN4	465.742	2.94234	5.44349e-23	1.84809e-21	KCNN4
83.4293	3.13592	1.29172e-13	3.08223e-12	IFITM2	56.0868	2.25804	0.00183607	0.00811637	IFITM2	116.147	3.35923	8.63515e-28	3.81059e-26	IFITM2
512.6	1.83299	1.31094e-13	3.12415e-12	UBALD2	419.12	1.59105	3.64803e-08	4.96812e-07	UBALD2	780.191	2.55788	5.73277e-20	1.61816e-18	UBALD2
845.566	1.31617	1.3241e-13	3.15155e-12	DENND1B	738.833	1.37008	4.73305e-17	2.11372e-15	DENND1B	434.153	-0.111574	0.521457	0.6907	DENND1B
44.6943	6.3166	1.33076e-13	3.16344e-12	AC004988.1	42.3333	5.68335	3.42377e-12	8.71641e-11	AC004988.1	55.4527	6.10408	1.56188e-15	3.17766e-14	AC004988.1
66.5274	4.01806	1.3718e-13	3.2569e-12	ETV3L	61.6286	4.08999	1.22502e-16	5.2643e-15	ETV3L	102.039	4.74452	7.2691e-31	3.74239e-29	ETV3L
284.555	-2.43574	1.40063e-13	3.32118e-12	PXK	228.63	-2.71532	8.08532e-25	8.09051e-23	PXK	238.141	-3.43251	4.36956e-24	1.59191e-22	PXK
915.282	1.52295	1.41743e-13	3.35684e-12	TMEM2	660.149	0.970072	4.88266e-06	4.47864e-05	TMEM2	1293.38	2.15605	5.97042e-35	3.75196e-33	TMEM2
578.187	1.19174	1.43029e-13	3.38117e-12	USP25	471.543	0.954958	1.43399e-08	2.11449e-07	USP25	529.354	0.990247	3.28083e-08	3.18809e-07	USP25
1346.94	1.97425	1.43128e-13	3.38117e-12	HIVEP3	1101.84	1.7237	1.36429e-17	6.41423e-16	HIVEP3	1983.5	2.76022	1.1971e-23	4.22102e-22	HIVEP3
850.997	1.57095	1.45914e-13	3.4427e-12	NXF1	862.102	1.57363	4.1833e-12	1.05212e-10	NXF1	835.757	1.41672	6.86153e-11	9.27215e-10	NXF1
197.258	8.32531	1.46753e-13	3.45819e-12	AMIGO2	271.73	8.00895	2.88571e-26	3.21413e-24	AMIGO2	223.651	7.63018	7.13448e-16	1.50022e-14	AMIGO2
696.732	1.87623	1.495e-13	3.51853e-12	ACOT9	632.835	1.90218	1.83725e-15	6.94518e-14	ACOT9	543.708	1.4437	1.77312e-10	2.28485e-09	ACOT9
248.416	-1.45053	1.53078e-13	3.59808e-12	NFATC3	199.034	-1.72403	4.2028e-14	1.35177e-12	NFATC3	227.661	-1.54746	2.55196e-09	2.84978e-08	NFATC3
59.8083	3.67408	1.53259e-13	3.59808e-12	LAMA5	82.9721	4.11665	8.3209e-17	3.62095e-15	LAMA5	134.038	4.73102	4.03099e-21	1.22959e-19	LAMA5
288.661	7.43326	1.55544e-13	3.6472e-12	EDN1	330.946	7.3368	1.74992e-11	3.97385e-10	EDN1	361.781	7.47001	5.01976e-20	1.42978e-18	EDN1
253.286	2.46335	1.58989e-13	3.72336e-12	KIAA1671	213.152	2.09934	2.30883e-08	3.26552e-07	KIAA1671	250.912	2.25351	2.16126e-10	2.75425e-09	KIAA1671
598.867	1.35761	1.59718e-13	3.73583e-12	WDFY1	656.341	1.56345	1.22538e-06	1.28961e-05	WDFY1	821.506	1.96109	2.98423e-27	1.29604e-25	WDFY1
137.597	-2.79967	1.60539e-13	3.75041e-12	ATG16L2	119.038	-2.99509	9.059e-08	1.15866e-06	ATG16L2	130.822	-2.24077	6.13017e-10	7.48174e-09	ATG16L2
413.707	-1.28033	1.78368e-13	4.15666e-12	ACAP2	347.492	-1.33166	1.13245e-10	2.32861e-09	ACAP2	350.435	-1.80239	6.77635e-24	2.44842e-22	ACAP2
42.5247	7.16381	1.78198e-13	4.15666e-12	NACAD	38.3662	6.45905	2.46275e-12	6.38269e-11	NACAD	38.9108	6.19003	1.60894e-15	3.27037e-14	NACAD
743.519	-1.16346	1.81455e-13	4.22341e-12	NIN	571.744	-1.72326	1.17241e-12	3.15204e-11	NIN	682.277	-1.28233	9.17512e-09	9.55956e-08	NIN
200.343	-3.16029	1.99119e-13	4.62884e-12	TRERF1	165.014	-3.05098	1.66136e-10	3.30365e-09	TRERF1	173.855	-3.58337	5.24612e-18	1.2957e-16	TRERF1
298.498	1.81767	2.04624e-13	4.75099e-12	CCDC117	232.024	1.35245	0.000886612	0.00437242	CCDC117	325.014	1.92362	9.12732e-19	2.36062e-17	CCDC117
216.499	2.77465	2.06436e-13	4.7872e-12	HSH2D	147.239	2.29804	7.78215e-10	1.38818e-08	HSH2D	117.205	1.68245	1.01863e-05	6.68879e-05	HSH2D
1468.81	-1.75516	2.08994e-13	4.8406e-12	DIAPH1	1295.37	-1.3953	2.80769e-17	1.27522e-15	DIAPH1	1325.01	-1.82862	3.50527e-23	1.20121e-21	DIAPH1
725.475	-1.81742	2.11796e-13	4.8995e-12	SYK	591.202	-2.05669	4.34228e-29	5.88788e-27	SYK	618.551	-2.45868	1.45928e-26	6.0273e-25	SYK
914.964	1.36362	2.17298e-13	5.02065e-12	SRGAP2	666.58	0.843553	0.00094031	0.0045761	SRGAP2	708.395	0.839719	1.58699e-07	1.39839e-06	SRGAP2
837.121	1.41687	2.18318e-13	5.03807e-12	CTNNB1	743.138	1.31531	1.41552e-07	1.74143e-06	CTNNB1	1582.05	2.60364	3.2357e-61	5.50119e-59	CTNNB1
86.449	-2.90707	2.23852e-13	5.15948e-12	CDR2L	71.2106	-2.76724	5.97828e-06	5.36525e-05	CDR2L	73.9722	-3.84502	1.48155e-09	1.71469e-08	CDR2L
337.965	2.12832	2.33124e-13	5.36666e-12	DNAJB9	266.066	1.6752	1.56837e-10	3.13539e-09	DNAJB9	545.691	2.67376	7.49983e-31	3.85214e-29	DNAJB9
61.3754	7.18352	2.33584e-13	5.37074e-12	TFPI2	50.774	6.47496	6.64015e-05	0.000456803	TFPI2	159.398	7.52296	2.39081e-15	4.77988e-14	TFPI2
322.143	2.39054	2.34503e-13	5.38532e-12	KLF9	201.109	1.4671	0.00155551	0.00704763	KLF9	376.196	2.50873	3.9047e-13	6.58752e-12	KLF9
136.963	-2.10808	2.36716e-13	5.42956e-12	ANKRD44	123.866	-1.99377	7.49129e-06	6.58726e-05	ANKRD44	117.825	-2.79216	6.95993e-15	1.34727e-13	ANKRD44
41.4702	3.85086	2.41977e-13	5.54352e-12	MGAM	53.406	3.86822	1.85043e-10	3.6486e-09	MGAM	80.6701	4.38402	3.89639e-33	2.27275e-31	MGAM
1151.6	3.35735	2.62403e-13	6.00421e-12	SLFN5	950.47	3.09838	2.83951e-12	7.28845e-11	SLFN5	1386.88	3.641	2.94414e-23	1.01527e-21	SLFN5
20.2892	8.42844	2.65944e-13	6.07791e-12	SCG3	21.1538	7.51108	3.01444e-10	5.75573e-09	SCG3	28.481	7.15661	1.98598e-13	3.44592e-12	SCG3
89.5811	2.9053	2.669e-13	6.09239e-12	AIDA	76.4483	2.56274	3.19623e-12	8.15932e-11	AIDA	97.5502	2.85526	1.66401e-14	3.12993e-13	AIDA
274.954	1.35627	2.72927e-13	6.21499e-12	UBE2Q2	263.913	1.3395	4.77155e-09	7.56014e-08	UBE2Q2	239.985	0.988574	3.46966e-05	0.000207291	UBE2Q2
8877.38	5.16	2.72673e-13	6.21499e-12	TNF	10561.6	5.42709	2.05468e-22	1.61542e-20	TNF	22071.6	6.27593	1.40696e-53	1.79404e-51	TNF
521.584	1.67261	2.9223e-13	6.64656e-12	TRIM26	460.492	1.7091	8.66282e-15	3.00183e-13	TRIM26	456.886	1.48318	3.86854e-11	5.37672e-10	TRIM26
222.874	5.2274	3.19483e-13	7.2577e-12	PIK3R3	330.677	4.77033	1.02156e-11	2.41663e-10	PIK3R3	200.278	2.74116	1.57092e-10	2.03145e-09	PIK3R3
78.8357	4.76478	3.52833e-13	8.00571e-12	F5	35.6556	2.73403	2.32792e-05	0.000180075	F5	30.4473	2.39059	0.000434284	0.00205806	F5
174.977	2.54426	3.59226e-13	8.14103e-12	TLE1	179.152	2.88508	9.78921e-14	3.03271e-12	TLE1	71.9899	0.887087	0.0262886	0.0734942	TLE1
308.382	-1.37698	4.09426e-13	9.26761e-12	ARHGEF1	277.392	-1.18835	0.000437444	0.00237131	ARHGEF1	292.28	-1.21077	2.92879e-07	2.50231e-06	ARHGEF1
78.2306	5.15933	4.26069e-13	9.63282e-12	AC069363.1	84.7809	5.15162	7.85577e-13	2.1713e-11	AC069363.1	116.904	5.67553	2.51418e-20	7.29379e-19	AC069363.1
30.097	3.81081	4.68226e-13	1.05733e-11	CH507-42P11.8	25.6643	3.35586	2.27975e-08	3.22927e-07	CH507-42P11.8	55.1561	4.47383	1.4104e-25	5.56348e-24	CH507-42P11.8
93.7412	2.99776	4.73795e-13	1.06863e-11	APOBEC3G	75.9011	2.44296	6.277e-06	5.61718e-05	APOBEC3G	86.4479	2.51284	9.15678e-11	1.22083e-09	APOBEC3G
128.446	-2.30327	5.21427e-13	1.17467e-11	MEF2C	108.839	-2.63289	7.78846e-09	1.19359e-07	MEF2C	119.284	-2.40726	2.18095e-16	4.79766e-15	MEF2C
274.686	1.85196	5.22899e-13	1.17658e-11	PLAGL2	202.009	1.54766	9.82002e-06	8.35238e-05	PLAGL2	586.928	3.30067	3.39245e-53	4.25161e-51	PLAGL2
1439.6	1.44755	5.31541e-13	1.19461e-11	BCL3	1076.21	1.18483	1.46715e-10	2.93932e-09	BCL3	2098.75	2.20195	1.77982e-35	1.13805e-33	BCL3
68.0346	2.78756	5.32182e-13	1.19463e-11	PAM	51.682	2.08708	1.35173e-07	1.67397e-06	PAM	68.2629	2.45035	8.03971e-09	8.44478e-08	PAM
118.241	4.08752	5.59747e-13	1.25503e-11	GEM	226.2	5.32338	4.32841e-33	8.09933e-31	GEM	204.703	5.02551	3.05358e-30	1.50836e-28	GEM
54.6185	3.33878	5.64578e-13	1.26436e-11	RP11-705C15.3	29.2128	1.91934	0.0157946	0.0480254	RP11-705C15.3	139.774	4.73394	1.36073e-38	1.00483e-36	RP11-705C15.3
62.1425	4.10773	5.73231e-13	1.28175e-11	AK4P1	37.9611	3.81212	2.43133e-14	8.038e-13	AK4P1	104.407	5.34572	8.47579e-21	2.52227e-19	AK4P1
613.124	-1.14508	5.73696e-13	1.28175e-11	DDX27	548.265	-0.943507	9.24327e-06	7.91217e-05	DDX27	579.465	-1.07833	1.39797e-10	1.82285e-09	DDX27
1177.67	1.68537	5.97386e-13	1.33311e-11	SAMSN1	805.041	0.871278	0.0248006	0.0693468	SAMSN1	1298.49	1.52373	0.000109998	0.000593184	SAMSN1
148.485	3.63595	6.35973e-13	1.41755e-11	PLA2G4C	112.739	3.29566	8.59201e-09	1.3103e-07	PLA2G4C	148.773	3.77891	4.81995e-12	7.30554e-11	PLA2G4C
2831.34	1.3705	6.58146e-13	1.46525e-11	JUNB	2624.4	1.35239	5.45743e-08	7.2528e-07	JUNB	3451.05	1.82538	8.09057e-15	1.55515e-13	JUNB
148.417	-2.49818	6.63954e-13	1.47644e-11	MAST3	124.476	-2.77605	1.99739e-09	3.36107e-08	MAST3	130.549	-2.92806	4.71339e-16	1.01447e-14	MAST3
43.5085	-3.67314	6.70232e-13	1.48865e-11	TNFAIP8L2	40.4425	-2.50353	4.05538e-09	6.49138e-08	TNFAIP8L2	40.4122	-3.09621	5.34647e-10	6.5581e-09	TNFAIP8L2
40.9821	6.50679	6.76357e-13	1.49874e-11	RP11-400N13.3	78.6353	7.40599	8.02615e-23	6.52979e-21	RP11-400N13.3	48.6062	6.11389	1.90339e-13	3.31573e-12	RP11-400N13.3
565.182	1.65988	6.75857e-13	1.49874e-11	TRIM56	466.552	1.54229	2.6142e-11	5.78213e-10	TRIM56	573.138	1.7778	4.17104e-15	8.17509e-14	TRIM56
465.181	-1.41337	7.14788e-13	1.58205e-11	PIP4K2A	387.967	-1.45425	4.94588e-13	1.4065e-11	PIP4K2A	387.471	-2.02362	1.60864e-24	5.97977e-23	PIP4K2A
77.6771	-4.09078	7.23546e-13	1.59957e-11	PALD1	60.9538	-5.48259	2.09325e-18	1.09105e-16	PALD1	70.0302	-4.24757	2.06565e-13	3.57567e-12	PALD1
51.6905	4.1288	7.45107e-13	1.64531e-11	EGR4	61.6655	4.493	6.95618e-12	1.69705e-10	EGR4	64.4205	2.7895	0.000249519	0.00124459	EGR4
498.375	3.37313	7.75291e-13	1.70997e-11	HOMER1	680.075	4.00033	3.7514e-18	1.89208e-16	HOMER1	282.312	2.37075	1.06411e-09	1.25406e-08	HOMER1
105.774	-2.96591	8.70291e-13	1.91727e-11	RGS19	87.3603	-2.82921	2.90864e-10	5.57648e-09	RGS19	89.4991	-3.86892	1.67213e-19	4.56702e-18	RGS19
22.1575	7.29069	8.82175e-13	1.94119e-11	C1QL2	22.4894	6.78481	9.94783e-14	3.07168e-12	C1QL2	12.2335	5.56985	9.02649e-07	7.15982e-06	C1QL2
101.809	-2.92826	8.89933e-13	1.95599e-11	CTD-2562J17.6	79.8133	-3.41992	2.58569e-17	1.18878e-15	CTD-2562J17.6	112.116	-1.58121	0.00025356	0.00126302	CTD-2562J17.6
57.7828	-3.76149	9.21124e-13	2.02162e-11	RNF166	48.186	-3.8885	2.53291e-09	4.21295e-08	RNF166	55.6147	-2.88476	1.51642e-08	1.53689e-07	RNF166
18.8496	8.31741	9.21925e-13	2.02162e-11	EBF4	2.73214	2.52713	0.405383	NA	EBF4	16.2985	7.52355	2.30133e-13	3.96486e-12	EBF4
73.6164	4.0519	9.3508e-13	2.04809e-11	STAMBPL1	67.3089	3.56077	1.49412e-08	2.1983e-07	STAMBPL1	34.1044	1.95644	0.0014171	0.0059677	STAMBPL1
324.094	1.46201	9.66858e-13	2.11525e-11	KARS	251.186	0.944305	0.0112314	0.0363727	KARS	337.812	1.44478	3.18588e-09	3.51826e-08	KARS
2131.3	1.47469	1.00075e-12	2.18686e-11	BAZ1A	1732.94	1.17118	7.88553e-06	6.87897e-05	BAZ1A	3069.02	2.20901	8.83741e-42	7.23217e-40	BAZ1A
645.77	-1.29265	1.00984e-12	2.2042e-11	HSPB1	558.985	-1.21756	4.12009e-08	5.57851e-07	HSPB1	565.342	-1.71837	1.19336e-19	3.28802e-18	HSPB1
974.287	1.32303	1.01406e-12	2.21086e-11	SFT2D2	806.374	1.06319	2.0285e-05	0.000159753	SFT2D2	833.856	0.999799	2.34941e-07	2.03183e-06	SFT2D2
113.556	2.00201	1.01927e-12	2.21966e-11	PCID2	103.757	1.77947	5.35793e-05	0.000375496	PCID2	166.103	2.62962	1.10442e-26	4.59624e-25	PCID2
92.9735	3.31093	1.02388e-12	2.22716e-11	LAMB3	55.5561	2.83075	4.42281e-15	1.58848e-13	LAMB3	246.798	5.01935	2.23612e-66	4.62667e-64	LAMB3
66.3507	4.17551	1.04457e-12	2.26954e-11	RUBCNL	54.8078	3.55085	1.49001e-06	1.54209e-05	RUBCNL	40.4485	3.06208	1.46564e-06	1.1259e-05	RUBCNL
18.6906	7.9383	1.06729e-12	2.3136e-11	ERICD	18.4348	7.78067	8.87896e-14	2.76905e-12	ERICD	24.3833	8.20021	1.3937e-18	3.56254e-17	ERICD
1462.52	2.20056	1.06629e-12	2.3136e-11	CTD-2651B20.6	1490.2	2.45408	2.63744e-06	2.57846e-05	CTD-2651B20.6	2324.89	2.69961	1.49693e-22	4.91478e-21	CTD-2651B20.6
641.097	-1.60684	1.13506e-12	2.4577e-11	GRK2	534.392	-1.65171	3.94122e-09	6.33575e-08	GRK2	525.682	-2.43955	3.08358e-14	5.65461e-13	GRK2
216.961	2.75086	1.20015e-12	2.59566e-11	SRD5A1	210.75	3.00837	1.2842e-15	4.89409e-14	SRD5A1	163.78	2.28735	2.93757e-07	2.50883e-06	SRD5A1
113.926	-2.2233	1.2782e-12	2.76131e-11	KIF16B	114.598	-1.24043	0.000811426	0.00404567	KIF16B	114.013	-1.59941	3.20607e-08	3.12375e-07	KIF16B
575.288	1.87858	1.30031e-12	2.80588e-11	UBE2E1	505.852	1.71632	2.82944e-13	8.24681e-12	UBE2E1	861.871	2.49896	3.61715e-32	2.00839e-30	UBE2E1
335.416	-1.65057	1.37714e-12	2.96829e-11	SNAP23	306.758	-1.31859	3.09537e-06	2.97028e-05	SNAP23	333.65	-1.26279	5.473e-13	9.10728e-12	SNAP23
170.809	-1.78569	1.38112e-12	2.97348e-11	PLOD1	138.409	-1.97534	1.84814e-15	6.97225e-14	PLOD1	151.502	-2.00545	4.7978e-17	1.1088e-15	PLOD1
1137.23	1.27581	1.38289e-12	2.97391e-11	MED13	983.041	1.19534	1.40097e-08	2.06906e-07	MED13	1153.02	1.45619	1.09353e-16	2.45479e-15	MED13
863.283	1.86472	1.41863e-12	3.04732e-11	STAT5A	559.347	1.11547	0.00398185	0.015423	STAT5A	3011.42	4.09112	4.40514e-119	6.44091e-116	STAT5A
2558.25	1.15161	1.44571e-12	3.10198e-11	UBR4	2239.65	1.21461	2.0581e-10	4.01577e-09	UBR4	3100.72	1.68013	1.9265e-14	3.58981e-13	UBR4
2488.39	3.21738	1.45086e-12	3.1095e-11	HSPA2	2976.26	2.81621	2.35995e-14	7.82966e-13	HSPA2	2266.71	1.84566	5.84886e-09	6.23917e-08	HSPA2
491.529	2.92276	1.64182e-12	3.5148e-11	GBP3	391.362	2.33517	1.47757e-06	1.53329e-05	GBP3	879.586	3.80019	1.65151e-36	1.09099e-34	GBP3
287.339	2.3434	1.68918e-12	3.61209e-11	RP11-872D17.8	218.041	1.90609	6.30088e-09	9.76819e-08	RP11-872D17.8	547.697	3.4362	1.78722e-28	8.14911e-27	RP11-872D17.8
162.963	4.23334	1.755e-12	3.74862e-11	TNFRSF10C	245.359	3.61195	1.47322e-11	3.40333e-10	TNFRSF10C	98.5825	1.43941	0.00361156	0.0135886	TNFRSF10C
1679.39	1.40784	1.83566e-12	3.91648e-11	CTNNA1	1444.67	1.24274	6.85219e-07	7.54668e-06	CTNNA1	2026.63	1.80236	2.30299e-24	8.48892e-23	CTNNA1
64.9501	4.64026	1.85049e-12	3.94369e-11	GPR161	59.2584	4.29595	7.9152e-09	1.21202e-07	GPR161	31.8486	3.12616	7.53973e-07	6.05719e-06	GPR161
488.524	-1.65194	1.91549e-12	4.07762e-11	NARS	399.022	-1.8262	1.17658e-11	2.76237e-10	NARS	429.591	-1.94516	3.41587e-17	7.96988e-16	NARS
44.3488	4.35264	1.97616e-12	4.20205e-11	OSBPL10	75.1235	4.93281	2.09462e-20	1.39981e-18	OSBPL10	21.5642	2.83461	1.42581e-06	1.09761e-05	OSBPL10
20.7932	7.33221	2.06792e-12	4.39225e-11	WNT1	17.5783	7.14605	6.13888e-13	1.7222e-11	WNT1	78.5196	9.33932	3.82134e-35	2.41526e-33	WNT1
2837.1	1.876	2.16342e-12	4.58994e-11	TMEM123	2174.71	1.21689	0.00891418	0.0300707	TMEM123	6236.74	3.16345	2.36512e-102	1.78868e-99	TMEM123
5410.51	4.98027	2.17637e-12	4.61225e-11	IL1B	4061.8	4.09099	3.3174e-06	3.15744e-05	IL1B	22668.9	7.32218	1.23145e-66	2.62216e-64	IL1B
132.866	2.72493	2.24822e-12	4.75918e-11	TRAF5	135.026	2.66542	9.07886e-07	9.83123e-06	TRAF5	49.2381	0.396975	0.440232	0.621591	TRAF5
249.363	2.18319	2.34084e-12	4.94918e-11	MAP3K13	146.999	1.23258	0.0030104	0.0122671	MAP3K13	238.367	2.17992	5.76694e-24	2.09059e-22	MAP3K13
173.709	2.91588	2.3432e-12	4.94918e-11	DTX4	103.983	1.54588	0.015378	0.0469265	DTX4	164.513	2.70856	1.61715e-12	2.5701e-11	DTX4
98.6587	-2.24353	2.38795e-12	5.03809e-11	AC013264.1	93.029	-2.02489	3.52051e-05	0.000258969	AC013264.1	84.9058	-2.86502	3.91324e-16	8.48074e-15	AC013264.1
219.964	1.6156	2.46242e-12	5.18944e-11	CCM2	183.559	1.38122	1.5364e-06	1.58747e-05	CCM2	234.322	1.69037	3.83082e-19	1.03216e-17	CCM2
490.262	2.28105	2.48999e-12	5.23932e-11	HNRNPLL	284.083	1.54272	2.19333e-07	2.63087e-06	HNRNPLL	418.433	2.00767	4.20308e-10	5.21687e-09	HNRNPLL
23.9695	7.3369	2.49162e-12	5.23932e-11	KB-1991G8.1	20.977	6.43112	0.0306528	0.0817174	KB-1991G8.1	11.1657	5.63426	9.17682e-06	6.07395e-05	KB-1991G8.1
17.164	5.75966	2.86445e-12	6.01661e-11	RP11-525A16.4	19.1734	5.56025	6.35029e-10	1.14808e-08	RP11-525A16.4	16.4734	5.01413	2.93212e-11	4.10909e-10	RP11-525A16.4
17.1025	7.73972	2.8677e-12	6.01676e-11	ERG	31.0421	7.66809	2.06497e-14	6.88767e-13	ERG	21.8194	6.70508	5.64767e-12	8.46649e-11	ERG
164.02	2.99124	2.92238e-12	6.12471e-11	C21orf91	129.551	2.49748	6.15649e-07	6.85716e-06	C21orf91	136.903	2.52793	4.36006e-11	6.00282e-10	C21orf91
93.1055	-2.30462	2.95798e-12	6.19247e-11	VPS45	88.056	-1.83108	1.32164e-05	0.000109282	VPS45	82.8108	-2.80046	1.47508e-11	2.12838e-10	VPS45
154.829	4.97069	2.96669e-12	6.20386e-11	HELLPAR	119.994	4.04374	6.86545e-06	6.09423e-05	HELLPAR	230.939	4.97009	6.13752e-07	4.98733e-06	HELLPAR
180.311	2.07606	3.04463e-12	6.35981e-11	RHOC	165.576	2.09327	5.85339e-19	3.23093e-17	RHOC	287.672	2.84606	2.91754e-23	1.00768e-21	RHOC
29.623	3.8154	3.07458e-12	6.41531e-11	SIK1	25.2632	3.47766	2.54404e-09	4.22771e-08	SIK1	48.8669	4.39266	7.64099e-22	2.42873e-20	SIK1
603.456	1.75232	3.29927e-12	6.87656e-11	SSB	518.656	1.47486	1.64444e-05	0.00013269	SSB	560.114	1.56252	1.23192e-14	2.33724e-13	SSB
48.1387	6.92438	3.32025e-12	6.91269e-11	PLEKHA4	25.2342	5.45659	8.04449e-08	1.04041e-06	PLEKHA4	144.249	7.73964	1.01444e-12	1.64388e-11	PLEKHA4
7320.8	1.98905	3.37511e-12	7.0192e-11	NEAT1	7588.43	1.85816	4.62607e-06	4.2558e-05	NEAT1	4813.12	1.05384	2.3616e-06	1.75388e-05	NEAT1
409.571	1.44646	3.38913e-12	7.04062e-11	ARHGEF10L	301.922	1.12456	2.83701e-06	2.75486e-05	ARHGEF10L	619.794	2.19881	1.13319e-33	6.69896e-32	ARHGEF10L
49.064	-3.46014	3.44596e-12	7.15083e-11	RP11-67L2.2	39.7139	-3.78097	3.53279e-10	6.66387e-09	RP11-67L2.2	44.8194	-3.56971	2.1048e-08	2.1002e-07	RP11-67L2.2
837.53	-1.32522	3.73443e-12	7.74097e-11	MKNK1	710.271	-1.40829	1.1208e-10	2.3072e-09	MKNK1	738.905	-1.65328	4.0991e-14	7.44834e-13	MKNK1
503.673	1.50266	3.80558e-12	7.87985e-11	UBASH3B	447.594	1.56298	8.37826e-10	1.49166e-08	UBASH3B	408.465	1.06013	5.73902e-05	0.000327953	UBASH3B
137.585	2.04286	4.05939e-12	8.3962e-11	FZD5	93.4893	1.32001	0.00113923	0.00538993	FZD5	76.0354	0.9168	0.00831636	0.0277448	FZD5
768.301	2.03352	4.12935e-12	8.53159e-11	CSRNP2	989.729	1.8857	2.79918e-09	4.61889e-08	CSRNP2	698.749	1.39239	7.10122e-10	8.61415e-09	CSRNP2
414.684	1.87157	4.17864e-12	8.62401e-11	ABCD1	388.727	2.05304	9.63068e-25	9.53488e-23	ABCD1	292.253	1.30973	3.35541e-06	2.41837e-05	ABCD1
79.6278	-2.4363	4.21691e-12	8.69353e-11	HIRIP3	65.655	-2.60473	3.82568e-05	0.000279088	HIRIP3	70.6921	-2.45485	1.19554e-13	2.11285e-12	HIRIP3
145.66	-2.13314	4.32871e-12	8.91432e-11	HNMT	114.045	-3.02738	1.42709e-10	2.86828e-09	HNMT	134.733	-2.22114	1.79374e-18	4.53753e-17	HNMT
128.741	-2.07501	4.43393e-12	9.1211e-11	PER2	116.699	-1.5263	1.73632e-05	0.000139396	PER2	116.723	-2.14625	2.20535e-09	2.47532e-08	PER2
539.626	2.86	4.80363e-12	9.87088e-11	PHLDA2	565.754	3.34674	4.91657e-16	1.95742e-14	PHLDA2	598.159	3.1498	3.27297e-16	7.14257e-15	PHLDA2
21.9783	8.17104	4.82672e-12	9.90759e-11	CSF3	11.7247	6.9561	6.36905e-07	7.06029e-06	CSF3	126.311	10.6288	1.62794e-32	9.1784e-31	CSF3
91.4206	-2.25106	5.03861e-12	1.03313e-10	PDHB	80.1925	-1.95813	2.07957e-10	4.05344e-09	PDHB	76.2108	-3.27206	6.02859e-15	1.17215e-13	PDHB
815.14	2.84887	5.17182e-12	1.0593e-10	SDC4	631.4	2.65482	1.50718e-14	5.10912e-13	SDC4	2588.41	4.61206	1.01417e-34	6.23048e-33	SDC4
571.4	2.8024	5.20115e-12	1.06416e-10	BATF3	459.16	2.4743	9.59231e-10	1.69013e-08	BATF3	630.659	2.72421	4.11101e-11	5.68691e-10	BATF3
170.481	-2.78256	5.24083e-12	1.07112e-10	ENTPD1	157.823	-1.95429	4.71051e-06	4.33135e-05	ENTPD1	143.948	-3.52841	1.72626e-22	5.64237e-21	ENTPD1
20.286	6.07163	5.32171e-12	1.08648e-10	NEU4	23.0397	6.18344	6.52121e-13	1.82359e-11	NEU4	27.7221	6.16497	3.23374e-19	8.76668e-18	NEU4
1577.43	1.9337	5.37561e-12	1.09395e-10	ALAS1	1750.4	2.35714	4.67478e-22	3.57038e-20	ALAS1	1952.19	2.19446	8.92827e-12	1.31243e-10	ALAS1
82.3768	3.45709	5.37106e-12	1.09395e-10	FAM43A	76.7913	3.55688	8.04864e-15	2.80458e-13	FAM43A	86.5019	3.57102	2.66219e-14	4.90236e-13	FAM43A
60.5606	2.84476	5.37387e-12	1.09395e-10	ANKRD20A5P	38.0443	2.1986	5.87553e-06	5.28217e-05	ANKRD20A5P	14.1481	-0.667924	0.418103	0.601384	ANKRD20A5P
796.775	1.84783	5.56313e-12	1.13021e-10	USP12	727.391	1.7959	5.32827e-09	8.37837e-08	USP12	1696.18	3.25359	7.07336e-60	1.13236e-57	USP12
241.758	-2.08261	5.56572e-12	1.13021e-10	RCBTB2	200.496	-2.64378	9.24706e-16	3.58242e-14	RCBTB2	204.281	-3.00391	4.21538e-34	2.53988e-32	RCBTB2
32.8929	4.53014	5.66226e-12	1.14858e-10	NR3C2	39.7479	4.64574	1.38289e-14	4.70484e-13	NR3C2	21.8674	3.4276	1.04268e-08	1.0797e-07	NR3C2
361.22	1.84651	5.67998e-12	1.15094e-10	NBN	227.923	0.764128	0.114693	0.225402	NBN	715.417	2.9548	1.22546e-40	9.56472e-39	NBN
46.3448	5.08555	5.80006e-12	1.17402e-10	HMGN2P46	29.795	4.63196	1.66581e-11	3.80593e-10	HMGN2P46	58.724	5.61294	8.5931e-20	2.40695e-18	HMGN2P46
549.932	1.50796	6.12076e-12	1.23761e-10	UNC93B1	503.259	1.59544	3.56299e-22	2.75498e-20	UNC93B1	595.012	1.73485	7.10377e-24	2.5625e-22	UNC93B1
32.5597	7.94037	6.15643e-12	1.2435e-10	CFAP54	23.8085	6.42605	5.41955e-07	6.10907e-06	CFAP54	20.1474	6.27804	7.84098e-07	6.2831e-06	CFAP54
2664.52	1.58574	6.23389e-12	1.2578e-10	MFSD12	3471.02	2.367	1.48496e-21	1.08967e-19	MFSD12	2577.64	1.786	2.21611e-10	2.81761e-09	MFSD12
307.126	1.72674	6.42584e-12	1.29377e-10	CASP8	237.43	1.2034	0.000902046	0.00443486	CASP8	209.689	0.727282	0.0163723	0.0494188	CASP8
1436.09	2.55333	6.41962e-12	1.29377e-10	PHLDA1	2596.41	4.20077	1.13071e-29	1.65296e-27	PHLDA1	1168.66	1.48062	0.00211854	0.00850154	PHLDA1
967.036	2.26163	6.63445e-12	1.33435e-10	SLC7A5	1173.38	2.45747	3.3147e-18	1.68546e-16	SLC7A5	1171.49	2.62227	8.51903e-18	2.07369e-16	SLC7A5
391.771	1.56602	6.76147e-12	1.35801e-10	KIAA1522	361.068	1.76144	1.21077e-19	7.16963e-18	KIAA1522	396.387	1.76064	3.75559e-09	4.10606e-08	KIAA1522
381.783	1.49706	6.7664e-12	1.35801e-10	MIR22HG	422.845	1.73115	6.23112e-12	1.53822e-10	MIR22HG	389.396	1.53848	5.53635e-09	5.92887e-08	MIR22HG
2342.01	-1.63208	6.86181e-12	1.3757e-10	CSF1R	1975.57	-1.68813	2.2906e-09	3.82694e-08	CSF1R	1987.86	-2.34871	5.57277e-20	1.5791e-18	CSF1R
189.308	1.45219	7.06223e-12	1.41439e-10	RABGEF1	252.741	2.09933	5.80453e-28	7.14568e-26	RABGEF1	248.12	1.86371	5.40075e-15	1.05288e-13	RABGEF1
44.9142	3.1206	7.39153e-12	1.47877e-10	C4orf46	42.3767	2.66207	9.2628e-10	1.63979e-08	C4orf46	69.5327	3.47945	2.58734e-13	4.42289e-12	C4orf46
20.899	5.07638	7.76399e-12	1.55165e-10	RP11-399K21.11	18.6139	4.69173	1.58612e-10	3.1675e-09	RP11-399K21.11	10.803	3.5576	1.11507e-05	7.26768e-05	RP11-399K21.11
512.786	3.45152	7.81232e-12	1.55804e-10	PALM2-AKAP2	366.094	2.83845	9.21888e-08	1.1783e-06	PALM2-AKAP2	1795.19	5.5436	2.37838e-63	4.42056e-61	PALM2-AKAP2
46.6429	3.00815	7.81239e-12	1.55804e-10	ELL3	29.2705	2.27458	1.59387e-06	1.63781e-05	ELL3	17.3998	1.23604	0.0176959	0.0527606	ELL3
76.02	2.47305	7.89906e-12	1.57367e-10	HSD11B1	46.9745	1.76873	8.92007e-05	0.000592777	HSD11B1	129.041	3.38162	3.44034e-21	1.05235e-19	HSD11B1
182.233	2.36183	8.92395e-12	1.77598e-10	TMEM140	145.621	2.24763	6.90855e-09	1.06222e-07	TMEM140	175.048	2.68623	3.80564e-13	6.44022e-12	TMEM140
1973.87	1.19226	9.01017e-12	1.78938e-10	IFI16	1828.18	1.10658	5.37937e-06	4.8911e-05	IFI16	1531.43	0.498687	0.0172478	0.051607	IFI16
140.583	-2.67796	9.0095e-12	1.78938e-10	CARD9	115.646	-2.67985	1.43247e-09	2.45911e-08	CARD9	123.422	-2.86606	3.5662e-09	3.91461e-08	CARD9
304.488	-1.70319	9.1414e-12	1.81354e-10	LIMD2	259.129	-2.08447	1.22102e-07	1.52217e-06	LIMD2	252.652	-2.58741	2.12793e-17	5.05084e-16	LIMD2
876.753	-1.54432	9.37196e-12	1.85733e-10	EVL	731.516	-1.45077	3.85001e-09	6.19977e-08	EVL	690.445	-2.66414	1.10757e-22	3.68049e-21	EVL
82.0358	4.17195	9.68771e-12	1.9179e-10	BATF2	66.5368	3.77653	1.77946e-08	2.58921e-07	BATF2	70.3146	4.13417	9.32257e-13	1.52243e-11	BATF2
138.967	1.77216	1.00013e-11	1.97792e-10	PLAGL1	124.43	1.72118	6.81548e-13	1.89497e-11	PLAGL1	183.139	2.22527	2.50346e-21	7.74412e-20	PLAGL1
2679.68	6.78689	1.02551e-11	2.02601e-10	OASL	2972.92	6.5207	1.82566e-14	6.12217e-13	OASL	2500.21	6.01206	4.50774e-12	6.85127e-11	OASL
39.9888	-5.05469	1.04769e-11	2.06766e-10	BAIAP2-AS1	35.7565	-3.7411	3.74517e-07	4.33661e-06	BAIAP2-AS1	37.4759	-4.73343	1.14472e-08	1.17868e-07	BAIAP2-AS1
1795.87	1.60462	1.06099e-11	2.09173e-10	MMP9	1223.38	0.802053	0.0518036	0.123421	MMP9	1697.38	0.905066	0.0131445	0.0409798	MMP9
177.045	-2.08857	1.08311e-11	2.13311e-10	PPM1F	154.165	-1.72295	4.92867e-07	5.5928e-06	PPM1F	172.535	-1.67659	3.01698e-07	2.57264e-06	PPM1F
43.0161	-4.50717	1.08637e-11	2.13732e-10	RGS18	36.9251	-4.82295	8.85537e-09	1.3428e-07	RGS18	37.3922	-5.55991	4.01357e-13	6.75562e-12	RGS18
371.299	1.31505	1.08867e-11	2.13962e-10	CBWD2	340.575	1.28741	9.75994e-10	1.71643e-08	CBWD2	355.197	1.15544	1.05391e-08	1.09081e-07	CBWD2
281.968	1.34605	1.09648e-11	2.15051e-10	TRIM36	219.7	0.97169	0.00201098	0.00877499	TRIM36	310.411	1.64195	6.70861e-18	1.64395e-16	TRIM36
4564.99	2.03421	1.09575e-11	2.15051e-10	PPP1R15A	5196.85	2.53504	1.06537e-22	8.4831e-21	PPP1R15A	9243.94	3.25223	2.12814e-29	1.00808e-27	PPP1R15A
539.867	3.4411	1.10257e-11	2.16021e-10	AKAP2	393.111	2.90917	1.33995e-08	1.98521e-07	AKAP2	1924.45	5.54255	9.93892e-63	1.78673e-60	AKAP2
2410.01	1.6569	1.11176e-11	2.17598e-10	FAM129A	1569.33	0.868532	0.0122023	0.0389175	FAM129A	4237.25	2.7307	1.32052e-36	8.82974e-35	FAM129A
186.957	2.65718	1.12007e-11	2.18997e-10	ACPP	110.076	1.75936	0.000188439	0.00113965	ACPP	119.359	1.75153	8.05375e-06	5.38685e-05	ACPP
635.73	-1.75663	1.12739e-11	2.202e-10	HLA-DMB	551.55	-1.54451	8.70474e-10	1.54392e-08	HLA-DMB	601.883	-1.53393	2.49944e-13	4.28263e-12	HLA-DMB
208.35	4.90327	1.15765e-11	2.25879e-10	SORBS1	122.795	3.82585	4.33821e-08	5.85268e-07	SORBS1	254.595	4.65797	2.60077e-06	1.91328e-05	SORBS1
496.764	1.50888	1.16041e-11	2.26185e-10	SLC11A2	327.414	0.838971	8.33989e-05	0.000558716	SLC11A2	407.683	1.29638	2.51897e-08	2.48409e-07	SLC11A2
316.348	1.22262	1.17637e-11	2.29059e-10	MFSD14B	247.464	0.909374	1.07868e-06	1.14553e-05	MFSD14B	283.396	1.00053	4.35333e-08	4.16931e-07	MFSD14B
795.016	1.1546	1.17772e-11	2.29088e-10	ABHD12	771.39	1.42248	2.45387e-11	5.46629e-10	ABHD12	437.604	-0.306309	0.18519	0.342114	ABHD12
22.7845	5.57765	1.23689e-11	2.4035e-10	HPGD	32.236	5.28452	1.0329e-17	4.96854e-16	HPGD	1.7806	-0.208427	0.905875	NA	HPGD
48.6127	5.83174	1.38503e-11	2.6886e-10	CACNA1A	36.3656	4.68365	6.40357e-08	8.41458e-07	CACNA1A	27.4465	3.64247	3.39118e-06	2.44254e-05	CACNA1A
26.6006	5.36268	1.41428e-11	2.74258e-10	SCG5	73.3772	6.61628	1.33902e-24	1.28491e-22	SCG5	2.43186	0.192721	0.901705	0.944457	SCG5
47.3015	3.67628	1.47598e-11	2.8593e-10	CARMIL1	67.9239	4.00798	7.03837e-12	1.71487e-10	CARMIL1	24.3147	1.59132	0.00514346	0.0183813	CARMIL1
317.081	1.78405	1.49613e-11	2.89537e-10	UPP1	413.646	2.45906	4.28584e-20	2.72778e-18	UPP1	364.326	2.07138	1.12774e-14	2.14516e-13	UPP1
809.284	1.92516	1.51224e-11	2.92356e-10	BLVRA	710.465	1.66987	2.48382e-06	2.4436e-05	BLVRA	1321.48	2.67798	7.11154e-22	2.27031e-20	BLVRA
247.506	1.62974	1.56148e-11	3.01569e-10	RBCK1	199.702	1.32916	4.91159e-05	0.000347732	RBCK1	291.011	1.97553	1.45363e-14	2.74364e-13	RBCK1
25.2285	6.87773	1.56759e-11	3.02439e-10	RP11-806H10.4	24.55	5.75963	2.7933e-11	6.1637e-10	RP11-806H10.4	14.4573	5.00305	8.98477e-07	7.13446e-06	RP11-806H10.4
41.3549	4.2524	1.65414e-11	3.18813e-10	RNF144A	24.1573	2.91232	4.51281e-05	0.000323637	RNF144A	29.9869	3.09494	1.67611e-07	1.47337e-06	RNF144A
658.472	1.28166	1.67146e-11	3.21824e-10	CAPG	589.705	1.21155	6.52606e-10	1.17532e-08	CAPG	925.519	1.9859	9.11746e-21	2.70587e-19	CAPG
1343.59	1.21758	1.71094e-11	3.2909e-10	RUNX1	1099.41	1.10387	2.77046e-08	3.85148e-07	RUNX1	929.394	0.525009	0.00808941	0.0271321	RUNX1
410.118	-1.33927	1.72673e-11	3.31791e-10	TFE3	383.574	-0.918677	0.00128974	0.00598472	TFE3	374.109	-1.38997	1.7079e-12	2.70743e-11	TFE3
269.131	11.7774	1.78276e-11	3.42211e-10	IL12A	243.683	11.0558	1.98648e-11	4.47843e-10	IL12A	452.338	11.7137	6.051e-16	1.28099e-14	IL12A
182.661	1.88538	1.80094e-11	3.45351e-10	IRF9	167.888	1.9413	7.25933e-16	2.85371e-14	IRF9	190.251	1.97564	2.2824e-14	4.22785e-13	IRF9
304.032	1.48376	1.85745e-11	3.55827e-10	KPNA2	272.812	1.34148	5.29115e-09	8.32699e-08	KPNA2	364.978	1.72928	1.70413e-10	2.19853e-09	KPNA2
230.25	1.47538	1.97583e-11	3.78121e-10	MTHFD1	172.673	1.11184	1.88767e-08	2.72547e-07	MTHFD1	129.31	0.246545	0.260399	0.438604	MTHFD1
72.4815	3.75716	2.14752e-11	4.10151e-10	RP11-11M20.4	106.222	3.18133	2.7129e-13	7.95672e-12	RP11-11M20.4	59.2832	1.48893	0.00187932	0.00765833	RP11-11M20.4
125.177	1.56497	2.1466e-11	4.10151e-10	RP11-43N16.4	110.71	1.48728	7.4573e-08	9.6819e-07	RP11-43N16.4	128.585	1.64496	1.9816e-14	3.68935e-13	RP11-43N16.4
40.5773	6.93251	2.16481e-11	4.13035e-10	TNFRSF8	23.6053	6.58409	1.40122e-07	1.72838e-06	TNFRSF8	70.0153	8.32138	5.13629e-10	6.31087e-09	TNFRSF8
89.4157	-2.6202	2.22868e-11	4.24795e-10	RP11-330H6.5	72.4015	-2.82604	1.2116e-11	2.83748e-10	RP11-330H6.5	73.3966	-4.33006	2.1907e-21	6.79583e-20	RP11-330H6.5
217.494	1.76261	2.24575e-11	4.27618e-10	KCNQ1OT1	215.72	1.60938	8.38541e-11	1.75906e-09	KCNQ1OT1	189.752	0.984511	3.73228e-05	0.000221593	KCNQ1OT1
77.0291	-2.4427	2.29669e-11	4.36878e-10	ZMAT3	60.6896	-2.87519	5.21942e-12	1.29875e-10	ZMAT3	70.1015	-2.69422	4.53371e-08	4.32883e-07	ZMAT3
1485.74	1.39036	2.30246e-11	4.37537e-10	RASAL2	1510.48	1.71587	1.93882e-18	1.01622e-16	RASAL2	830.737	0.163677	0.577333	0.733056	RASAL2
62.4473	-2.75488	2.33229e-11	4.4276e-10	NLRC4	50.1169	-3.39602	1.40681e-11	3.26198e-10	NLRC4	50.8822	-5.51823	1.68318e-14	3.16328e-13	NLRC4
1330.81	1.00354	2.42204e-11	4.59339e-10	PRPF40A	1074.67	0.675066	5.56e-06	5.03089e-05	PRPF40A	1193.49	0.694981	2.94995e-05	0.000178626	PRPF40A
521.093	-1.31988	2.45535e-11	4.65191e-10	AHRR	446.27	-1.24707	2.29029e-11	5.11406e-10	AHRR	531.599	-0.97973	5.52876e-05	0.000317517	AHRR
92.8531	2.62716	2.46027e-11	4.65657e-10	RP11-181C21.4	81.3044	2.23721	3.42854e-05	0.000253076	RP11-181C21.4	103.229	2.70575	4.86111e-14	8.78927e-13	RP11-181C21.4
65.5974	3.51642	2.54593e-11	4.81389e-10	JAKMIP2	56.1232	3.09013	5.23692e-09	8.24859e-08	JAKMIP2	19.0907	0.427217	0.520644	0.69029	JAKMIP2
657.019	1.3431	2.6559e-11	5.01682e-10	DOCK5	756.45	1.78647	2.30713e-15	8.56568e-14	DOCK5	611.342	1.19735	1.1798e-07	1.05873e-06	DOCK5
255.965	1.93024	2.71648e-11	5.12614e-10	C5orf15	181.313	1.38613	2.24401e-05	0.000174377	C5orf15	428.719	2.89116	3.8185e-50	4.27282e-48	C5orf15
99.8784	-2.59922	2.75219e-11	5.18836e-10	CEP85	79.0439	-2.98502	2.156e-17	1.00157e-15	CEP85	83.6125	-3.68115	2.63128e-17	6.21198e-16	CEP85
85.1031	3.38046	2.76477e-11	5.20689e-10	TNIK	55.2295	2.34719	0.000506922	0.00268633	TNIK	64.8705	2.64164	1.57539e-07	1.39018e-06	TNIK
145.106	-1.82691	2.81613e-11	5.29835e-10	HDAC3	115.494	-2.2111	3.54539e-16	1.43907e-14	HDAC3	121.945	-2.68966	1.13944e-12	1.82944e-11	HDAC3
157.359	1.59735	2.82606e-11	5.31176e-10	ELFN1	144.419	1.68711	6.8116e-07	7.51525e-06	ELFN1	128.057	1.2308	7.79832e-07	6.25349e-06	ELFN1
411.267	1.51991	2.85254e-11	5.35622e-10	PSMA4	329.855	1.22207	1.29161e-05	0.000107174	PSMA4	471.957	1.79487	5.44594e-30	2.64249e-28	PSMA4
1077.19	1.1729	2.92493e-11	5.48671e-10	RAB8A	1041.94	1.21488	3.11705e-06	2.98956e-05	RAB8A	881.133	0.76215	4.46934e-06	3.12868e-05	RAB8A
699.862	2.52183	2.95617e-11	5.53983e-10	RHOB	1083.77	3.0179	1.28799e-17	6.09189e-16	RHOB	658.349	1.2969	2.17813e-05	0.000135712	RHOB
47.7217	4.78038	3.21031e-11	6.01014e-10	KCNA3	30.3972	3.6416	0.000971387	0.00470489	KCNA3	226.375	6.91289	3.1141e-38	2.2393e-36	KCNA3
5325.16	0.890423	3.23341e-11	6.0474e-10	MTCO1P12	4985.6	0.960728	4.64061e-07	5.27873e-06	MTCO1P12	5472.3	0.952744	1.44198e-11	2.08199e-10	MTCO1P12
2137.97	1.55085	3.31834e-11	6.20013e-10	EIF1	2319.66	1.76382	4.24951e-20	2.71388e-18	EIF1	2452.91	1.68761	7.51255e-15	1.44785e-13	EIF1
610.466	1.42901	3.33576e-11	6.22653e-10	PATL1	536.042	1.43121	1.44253e-11	3.33653e-10	PATL1	642.504	1.60949	2.01779e-14	3.75353e-13	PATL1
994.269	2.37034	3.42511e-11	6.38702e-10	TIPARP	810.022	1.73405	1.02512e-07	1.29434e-06	TIPARP	949.372	1.74554	1.10686e-07	9.95722e-07	TIPARP
108.763	2.09199	3.60171e-11	6.70974e-10	XXbac-BPG246D15.9	85.0456	1.72483	8.80814e-06	7.5988e-05	XXbac-BPG246D15.9	166.563	2.86258	4.93868e-31	2.57281e-29	XXbac-BPG246D15.9
101384	1.2634	3.67293e-11	6.8357e-10	MALAT1	83315.4	1.2281	3.21664e-05	0.000239528	MALAT1	90100.6	1.22256	7.33027e-07	5.89332e-06	MALAT1
127.797	-1.74924	3.67962e-11	6.84143e-10	RASA4	109.696	-1.56084	1.13014e-07	1.41737e-06	RASA4	123.674	-1.33307	5.75305e-05	0.000328668	RASA4
2123.79	-1.0053	3.68541e-11	6.84548e-10	ZMIZ1	1793.16	-1.01189	1.90606e-07	2.30253e-06	ZMIZ1	2161.41	-0.665325	1.57273e-06	1.20269e-05	ZMIZ1
434.988	3.87795	3.69227e-11	6.8515e-10	HES1	432.985	2.78281	3.96197e-09	6.36363e-08	HES1	610.475	3.83318	1.87974e-14	3.51163e-13	HES1
197.11	-1.77881	3.72918e-11	6.91321e-10	CCSAP	160.286	-1.86224	9.04196e-14	2.81519e-12	CCSAP	161.042	-2.54793	2.58362e-24	9.50737e-23	CCSAP
280.07	-1.45701	3.74111e-11	6.92854e-10	USP3	266.813	-0.884095	1.51578e-05	0.000123372	USP3	244.005	-1.79595	9.87339e-13	1.60521e-11	USP3
191.656	2.09622	3.81229e-11	7.05348e-10	CBR1	133.396	1.44866	1.71809e-07	2.0903e-06	CBR1	103.481	0.672831	0.00664161	0.0229392	CBR1
416.999	1.49991	3.87059e-11	7.15435e-10	SRGAP2B	323.679	1.20866	2.12457e-07	2.55331e-06	SRGAP2B	310.627	0.993885	5.08601e-09	5.48139e-08	SRGAP2B
1182.11	1.37502	3.88568e-11	7.17526e-10	CD276	1206.3	1.64432	3.73251e-10	7.01233e-09	CD276	1279.25	1.62162	1.62799e-10	2.10401e-09	CD276
1102.32	1.70813	3.98172e-11	7.3383e-10	RALA	980.973	1.50497	9.89265e-06	8.40269e-05	RALA	913.833	1.23271	5.87515e-10	7.18649e-09	RALA
119.145	-1.97838	3.97834e-11	7.3383e-10	UBAC1	105.22	-1.75973	3.3387e-07	3.88519e-06	UBAC1	99.4204	-2.95448	1.23571e-12	1.97967e-11	UBAC1
732.528	3.24153	3.98816e-11	7.34303e-10	PLK2	1066.63	3.00405	5.40262e-17	2.38993e-15	PLK2	697.703	2.10101	5.76367e-08	5.43226e-07	PLK2
400.418	2.02504	3.99516e-11	7.34876e-10	SAR1A	309.838	1.7172	9.28853e-10	1.64279e-08	SAR1A	539.794	2.58929	2.25754e-31	1.20762e-29	SAR1A
153.731	3.66738	4.07245e-11	7.48368e-10	RP11-796E2.4	198.968	3.8387	2.32902e-13	6.87392e-12	RP11-796E2.4	187.069	3.4774	4.05164e-16	8.76337e-15	RP11-796E2.4
299.834	1.96751	4.16697e-11	7.64994e-10	ECE1	212.112	1.31007	0.00177246	0.0078705	ECE1	833.61	3.6464	1.89827e-56	2.7211e-54	ECE1
226.327	-2.21766	4.18795e-11	7.66618e-10	SLC48A1	192.373	-2.25455	5.33546e-09	8.38263e-08	SLC48A1	228.966	-1.61583	1.81395e-06	1.37327e-05	SLC48A1
691.915	-2.06621	4.18559e-11	7.66618e-10	EVI2B	558.63	-2.26674	3.38232e-14	1.09688e-12	EVI2B	554.9	-3.59151	2.04762e-30	1.02531e-28	EVI2B
271.979	1.78432	4.18165e-11	7.66618e-10	GLA	258.48	1.76592	1.28977e-08	1.92151e-07	GLA	228.343	1.52535	1.48505e-13	2.60561e-12	GLA
177.547	1.94212	4.20121e-11	7.68302e-10	C1orf132	211.453	2.40769	1.27448e-10	2.60349e-09	C1orf132	76.1213	0.147051	0.713005	0.828483	C1orf132
106.05	-2.01897	4.24824e-11	7.76154e-10	PTGES2	83.3151	-2.31562	1.29134e-14	4.40941e-13	PTGES2	92.0186	-2.3467	6.43659e-12	9.57715e-11	PTGES2
333.693	1.40824	4.32669e-11	7.89725e-10	PPP2R2A	262.836	0.960642	0.00629857	0.0225567	PPP2R2A	299.609	1.18102	4.0011e-08	3.85385e-07	PPP2R2A
40.3297	4.70814	4.3994e-11	8.02225e-10	MIR146B	47.2669	4.57166	4.85734e-16	1.94211e-14	MIR146B	30.7166	3.82183	4.24728e-12	6.46435e-11	MIR146B
148.139	-2.10733	4.44993e-11	8.10658e-10	CBX1	118.072	-2.57521	4.55281e-18	2.28397e-16	CBX1	127.195	-2.83225	1.77209e-16	3.91788e-15	CBX1
15.9416	6.67539	4.47683e-11	8.14775e-10	TKTL1	32.5387	7.04041	4.95382e-17	2.2018e-15	TKTL1	18.7097	4.90335	1.53801e-09	1.77441e-08	TKTL1
103.266	2.66043	4.72908e-11	8.59858e-10	MLKL	80.2509	2.13773	1.36132e-09	2.34775e-08	MLKL	81.0859	2.00282	1.30431e-07	1.16617e-06	MLKL
294.782	1.36521	4.76157e-11	8.64934e-10	BZW1P2	264.702	1.18485	0.000384731	0.00211862	BZW1P2	298.549	1.31482	1.14354e-09	1.33903e-08	BZW1P2
182.419	1.87875	4.89503e-11	8.88327e-10	ISOC1	130.287	1.49491	3.36561e-08	4.6036e-07	ISOC1	150.344	1.63489	1.01075e-07	9.17917e-07	ISOC1
109.36	1.85417	5.16577e-11	9.36561e-10	PLGRKT	69.8354	1.15631	2.69003e-06	2.62576e-05	PLGRKT	107.539	1.79076	2.05351e-11	2.93214e-10	PLGRKT
16.3313	5.02076	5.29718e-11	9.59468e-10	RP11-214O1.2	15.4488	4.55017	2.7989e-07	3.28564e-06	RP11-214O1.2	36.0073	5.57474	1.30427e-13	2.29577e-12	RP11-214O1.2
958.567	2.87652	5.3461e-11	9.67404e-10	CCL18	723.652	2.05524	0.00125839	0.00585457	CCL18	1979.08	3.56217	2.6014e-06	1.91328e-05	CCL18
452.781	1.88276	5.41399e-11	9.78754e-10	LATS2	449.476	1.9652	8.48686e-12	2.03337e-10	LATS2	476.219	1.87167	5.43408e-12	8.15745e-11	LATS2
377.606	-1.61828	5.43875e-11	9.82294e-10	BICD2	305.273	-1.76593	1.10625e-09	1.93279e-08	BICD2	338.294	-1.68639	1.95738e-12	3.07957e-11	BICD2
19.2378	5.30193	5.53845e-11	9.99348e-10	B3GNT7	23.4963	5.10052	1.48846e-13	4.54357e-12	B3GNT7	48.8314	5.57577	5.65541e-16	1.20422e-14	B3GNT7
191.387	-2.12102	5.54626e-11	9.99805e-10	GPRIN3	159.822	-2.36355	9.63215e-07	1.03525e-05	GPRIN3	152.48	-3.93783	7.5249e-21	2.25087e-19	GPRIN3
83.2101	2.75884	5.84217e-11	1.05215e-09	MGC16275	84.566	2.956	3.93239e-13	1.13204e-11	MGC16275	124.531	3.38734	1.00188e-16	2.25829e-15	MGC16275
67.8045	-3.6934	5.8728e-11	1.05666e-09	HVCN1	59.4855	-2.88555	6.41994e-10	1.15936e-08	HVCN1	62.1033	-3.31263	6.48045e-13	1.07106e-11	HVCN1
89.1853	3.89753	6.06638e-11	1.09045e-09	RNF122	127.145	4.57642	3.26114e-18	1.66274e-16	RNF122	69.2973	3.30966	3.97994e-11	5.52106e-10	RNF122
562.638	-1.35777	6.0791e-11	1.0917e-09	INPP5D	503.845	-1.06341	8.70332e-08	1.11852e-06	INPP5D	480.545	-1.79828	1.48571e-18	3.79331e-17	INPP5D
14.9538	7.32057	6.31467e-11	1.13293e-09	LINC01336	14.0004	7.05632	3.76924e-10	7.06714e-09	LINC01336	34.4636	8.47938	5.27346e-23	1.79314e-21	LINC01336
306.699	1.49898	6.62885e-11	1.18818e-09	WASL	230.753	1.17202	8.35398e-09	1.27712e-07	WASL	236.748	1.01187	1.20629e-05	7.82038e-05	WASL
370.461	1.07661	6.78901e-11	1.21573e-09	MTND1P23	354.293	0.953206	1.97903e-07	2.3876e-06	MTND1P23	358.396	0.876222	3.32819e-05	0.000199491	MTND1P23
46.9617	2.69347	6.81292e-11	1.21886e-09	FAIM	49.5715	2.51281	1.43237e-06	1.49395e-05	FAIM	99.7174	3.78219	7.90498e-23	2.64287e-21	FAIM
233.197	-1.3551	6.83888e-11	1.22235e-09	MAST2	196.101	-1.33855	2.19007e-09	3.66552e-08	MAST2	214.706	-1.37466	1.07953e-07	9.73929e-07	MAST2
723.758	2.21687	6.95016e-11	1.24107e-09	SNORA81	1171.47	2.64649	6.13945e-19	3.36895e-17	SNORA81	688.796	1.72574	3.48504e-11	4.85603e-10	SNORA81
111.82	-2.51575	7.01164e-11	1.24989e-09	SUFU	87.9353	-2.90966	4.43882e-15	1.59117e-13	SUFU	97.3955	-2.93973	3.3216e-11	4.63713e-10	SUFU
18.0386	5.58429	7.01272e-11	1.24989e-09	BEGAIN	14.8829	5.03145	2.12989e-06	2.13275e-05	BEGAIN	6.34956	3.06041	0.00560954	0.019805	BEGAIN
22.2413	6.85487	7.0259e-11	1.25106e-09	2004-09-01	8.66245	5.41947	0.000170545	0.0010446	2004-09-01	7.51086	4.92333	5.21181e-05	0.000301518	2004-09-01
421.419	-1.19191	7.04161e-11	1.25268e-09	TRAPPC11	338.135	-1.47756	4.29338e-19	2.40532e-17	TRAPPC11	380.171	-1.4146	1.11035e-09	1.30365e-08	TRAPPC11
241.542	-1.37782	7.11968e-11	1.26538e-09	LAMTOR1	205.616	-1.54534	1.81755e-11	4.11245e-10	LAMTOR1	218.972	-1.59428	1.91014e-18	4.82086e-17	LAMTOR1
791.822	-1.52969	7.21615e-11	1.28132e-09	AKNA	669.454	-1.51616	6.58776e-06	5.8728e-05	AKNA	758.064	-1.26431	9.60779e-07	7.58524e-06	AKNA
14.1056	7.62008	7.29312e-11	1.29378e-09	AC007879.3	17.2212	7.56796	1.69697e-11	3.86299e-10	AC007879.3	12.9068	7.16447	6.08647e-12	9.08085e-11	AC007879.3
3621.23	5.5318	7.47039e-11	1.32398e-09	PMAIP1	4943.03	5.76833	8.34888e-20	5.0558e-18	PMAIP1	2690.8	4.80099	7.16592e-24	2.58067e-22	PMAIP1
77.9306	-2.26878	7.65359e-11	1.35519e-09	NCAPD2	67.8309	-2.1563	4.01438e-07	4.6169e-06	NCAPD2	73.8848	-2.07566	1.40215e-08	1.42436e-07	NCAPD2
65.4435	-5.47279	7.80985e-11	1.38156e-09	KCNE3	58.8659	-5.65542	5.03355e-09	7.94834e-08	KCNE3	58.1127	-5.38083	2.6852e-20	7.77963e-19	KCNE3
18.6718	7.34731	8.01658e-11	1.41681e-09	CTB-114C7.4	22.1565	6.54688	2.56878e-09	4.26505e-08	CTB-114C7.4	31.4359	6.79033	2.25638e-14	4.18672e-13	CTB-114C7.4
176.734	1.71953	8.04001e-11	1.41963e-09	IGF1R	120.913	1.14573	4.15607e-06	3.87486e-05	IGF1R	154.834	1.338	2.99035e-06	2.17599e-05	IGF1R
130.329	1.98081	8.22991e-11	1.45181e-09	ZNF107	76.6784	0.943559	0.0525724	0.124662	ZNF107	97.166	1.34523	0.000128617	0.000682512	ZNF107
1123.55	1.11292	8.29962e-11	1.46274e-09	KIAA0368	971.226	1.01232	1.81478e-09	3.06481e-08	KIAA0368	1387.3	1.55969	6.68085e-21	2.00994e-19	KIAA0368
241.986	1.67295	8.52435e-11	1.50095e-09	NDUFC1	149.395	0.810757	4.5969e-05	0.000328175	NDUFC1	163.326	0.828299	0.000697213	0.00316001	NDUFC1
1173.73	1.89345	8.53518e-11	1.50146e-09	IQGAP2	1152.77	1.89514	1.04782e-09	1.83413e-08	IQGAP2	1400.34	2.15081	7.11144e-21	2.13363e-19	IQGAP2
99.3972	-1.95058	8.83423e-11	1.55263e-09	TANGO6	93.2876	-2.00471	0.000125721	0.000802078	TANGO6	88.3948	-2.19189	1.11682e-09	1.31054e-08	TANGO6
157.048	1.61667	8.91087e-11	1.56465e-09	LPCAT1	122.161	1.41667	9.63744e-09	1.45667e-07	LPCAT1	332.225	2.9477	2.72312e-39	2.08824e-37	LPCAT1
38.2951	2.89452	9.00097e-11	1.579e-09	HYMAI	60.3949	3.12513	1.28558e-11	2.99319e-10	HYMAI	36.3496	2.66124	1.34058e-10	1.7501e-09	HYMAI
355.082	-2.11445	9.26518e-11	1.62385e-09	CALCRL	302.929	-2.00702	7.63738e-08	9.90372e-07	CALCRL	304.431	-2.67158	3.2613e-15	6.46131e-14	CALCRL
427.49	-1.25063	9.81484e-11	1.7186e-09	PCNT	356.734	-1.40756	1.95111e-05	0.000154373	PCNT	366.62	-1.62775	1.8484e-15	3.73289e-14	PCNT
246.055	1.32955	1.00417e-10	1.7567e-09	CDK17	191.485	1.05771	4.24441e-06	3.93565e-05	CDK17	249.272	1.39983	6.65891e-13	1.09972e-11	CDK17
1019.34	2.32211	1.01108e-10	1.76715e-09	RIPK1	971.626	2.2037	5.3787e-15	1.91707e-13	RIPK1	1221.43	2.44549	6.17947e-15	1.19936e-13	RIPK1
401.275	1.09146	1.03253e-10	1.80298e-09	TRPC4AP	329.827	0.921083	3.43291e-06	3.25249e-05	TRPC4AP	374.98	1.03319	4.90214e-11	6.72381e-10	TRPC4AP
1094.32	1.33014	1.08704e-10	1.89641e-09	OGDH	1060.72	1.35179	2.40866e-06	2.38218e-05	OGDH	1053.28	1.32192	1.06295e-12	1.71669e-11	OGDH
33.437	3.39527	1.15091e-10	2.00599e-09	RP11-156K23.3	62.2351	3.96272	3.88022e-23	3.28537e-21	RP11-156K23.3	43.6125	3.49635	9.84022e-16	2.03985e-14	RP11-156K23.3
22.0107	6.01992	1.17087e-10	2.0389e-09	RP11-236B18.5	11.615	5.00967	2.71561e-06	2.64797e-05	RP11-236B18.5	47.0584	7.14715	9.17393e-24	3.2557e-22	RP11-236B18.5
712.448	1.05439	1.17228e-10	2.03949e-09	LRRC59	652.336	1.05914	1.04887e-06	1.11578e-05	LRRC59	937.571	1.63768	2.09326e-17	4.97841e-16	LRRC59
393.406	1.26182	1.18197e-10	2.05445e-09	CCNT2	408.815	1.46087	3.07176e-15	1.12045e-13	CCNT2	370.392	1.12358	5.97871e-11	8.12424e-10	CCNT2
438.777	1.22423	1.20118e-10	2.08594e-09	ANKFY1	369.388	0.971666	0.000487852	0.00260151	ANKFY1	453.867	1.29953	4.08317e-11	5.65711e-10	ANKFY1
486.681	-1.89374	1.20678e-10	2.09375e-09	ABHD2	420.472	-1.73554	2.11825e-09	3.55487e-08	ABHD2	393.6	-2.94422	1.08343e-30	5.4877e-29	ABHD2
24.1036	6.21272	1.22451e-10	2.12256e-09	C1QTNF1	7.98902	4.51713	0.00298256	0.0121722	C1QTNF1	95.6652	8.23908	5.8326e-34	3.4761e-32	C1QTNF1
95.116	-2.84468	1.29509e-10	2.24286e-09	DHX57	85.0362	-2.2468	1.02833e-09	1.80169e-08	DHX57	82.2119	-3.26033	1.24277e-20	3.67703e-19	DHX57
1650.13	0.936432	1.30142e-10	2.25176e-09	SMG1	1445.1	0.96544	6.60645e-09	1.01997e-07	SMG1	2006.51	1.47014	1.62984e-16	3.62164e-15	SMG1
309.698	1.37889	1.31891e-10	2.27993e-09	RICTOR	272.214	1.24265	1.39948e-06	1.46296e-05	RICTOR	264.557	1.02195	2.8279e-07	2.41988e-06	RICTOR
1658.65	-1.30142	1.32522e-10	2.28875e-09	TNRC18	1327.33	-1.48774	7.31332e-15	2.56896e-13	TNRC18	1399.16	-1.73995	2.67918e-17	6.31826e-16	TNRC18
44.6648	4.28711	1.34718e-10	2.32245e-09	KHDRBS3	48.8815	4.12214	6.97685e-11	1.47183e-09	KHDRBS3	32.6562	3.07207	2.92575e-07	2.50069e-06	KHDRBS3
1696.97	1.57044	1.34638e-10	2.32245e-09	PICALM	1490.5	1.55453	3.98753e-11	8.616e-10	PICALM	1260.49	1.0182	2.28494e-06	1.70164e-05	PICALM
229.509	1.49044	1.41276e-10	2.43329e-09	CHMP5	189.859	1.26171	6.82251e-06	6.06186e-05	CHMP5	254.762	1.7095	5.6374e-17	1.29466e-15	CHMP5
86.4176	-2.66089	1.45398e-10	2.49974e-09	TACC3	67.6081	-3.4451	4.273e-11	9.20097e-10	TACC3	73.5723	-3.42493	7.19308e-21	2.15517e-19	TACC3
349.165	-2.46424	1.45355e-10	2.49974e-09	FAM105A	290.193	-2.46866	1.61322e-11	3.69934e-10	FAM105A	315.772	-2.62165	1.0608e-15	2.19692e-14	FAM105A
221.71	-1.61904	1.49775e-10	2.57265e-09	FAM102B	180.281	-1.78289	7.2136e-12	1.753e-10	FAM102B	173.275	-2.93421	1.31405e-20	3.86325e-19	FAM102B
372.801	1.26512	1.50493e-10	2.58264e-09	SEC24A	276.569	0.763554	0.0124438	0.0395193	SEC24A	401.098	1.50154	6.65903e-16	1.40294e-14	SEC24A
4796.81	2.21845	1.52912e-10	2.62179e-09	TNFAIP2	3123.77	1.73059	2.61328e-07	3.07933e-06	TNFAIP2	18831.4	4.59616	7.58786e-71	1.82876e-68	TNFAIP2
140.641	-2.16445	1.53419e-10	2.62809e-09	RPE	117.074	-2.12509	2.18825e-10	4.24756e-09	RPE	126.241	-2.27889	8.17128e-10	9.82525e-09	RPE
71.7252	-2.9542	1.60846e-10	2.75034e-09	KIAA0513	67.1039	-2.28635	4.42589e-05	0.000318039	KIAA0513	64.2241	-3.30136	9.08116e-10	1.08538e-08	KIAA0513
28.1396	4.98287	1.60822e-10	2.75034e-09	AC008984.2	20.1036	4.2985	5.61717e-08	7.44922e-07	AC008984.2	24.1555	4.36552	9.71379e-11	1.29195e-09	AC008984.2
1202.71	-1.41939	1.62987e-10	2.78444e-09	RASSF2	1028.7	-1.49103	5.08753e-09	8.02003e-08	RASSF2	1153.99	-1.45267	1.30316e-07	1.16561e-06	RASSF2
251.806	-1.19491	1.63664e-10	2.79349e-09	PPIP5K2	213.545	-1.22698	1.00033e-10	2.0798e-09	PPIP5K2	227.511	-1.42941	3.50545e-14	6.39614e-13	PPIP5K2
948.503	1.08246	1.65804e-10	2.82747e-09	ANO6	776.453	0.824475	0.00012862	0.000817604	ANO6	1341.87	1.80727	4.26343e-30	2.08253e-28	ANO6
45.6078	2.63613	1.66468e-10	2.83625e-09	RP11-138A9.1	36.9128	2.45437	3.18342e-08	4.37358e-07	RP11-138A9.1	37.5843	2.36271	2.51898e-09	2.82012e-08	RP11-138A9.1
1016.41	-1.69147	1.69501e-10	2.88533e-09	PPP1R9B	772.429	-2.33729	3.89208e-15	1.40325e-13	PPP1R9B	972.515	-1.41575	8.33805e-11	1.11984e-09	PPP1R9B
262.67	-1.64401	1.71192e-10	2.90887e-09	LIMK1	236.613	-1.30337	4.18844e-06	3.89727e-05	LIMK1	227.244	-1.99744	1.17257e-16	2.62685e-15	LIMK1
336.261	-1.23083	1.71073e-10	2.90887e-09	PTDSS1	285.421	-1.1548	3.7727e-08	5.13044e-07	PTDSS1	293.995	-1.50982	3.87083e-13	6.53541e-12	PTDSS1
246.802	-2.57256	1.72611e-10	2.93036e-09	FAM198B	194.986	-3.27117	2.45742e-12	6.37769e-11	FAM198B	220.164	-3.00279	2.34615e-11	3.32616e-10	FAM198B
166.962	3.44104	1.73604e-10	2.94459e-09	PTGER3	92.4532	2.23809	4.54389e-05	0.000325145	PTGER3	316.225	3.9808	1.70953e-14	3.20456e-13	PTGER3
69.5499	-2.43412	1.80556e-10	3.05976e-09	APPL2	62.0105	-2.16161	2.24016e-06	2.22849e-05	APPL2	62.7451	-2.61732	3.51556e-12	5.39561e-11	APPL2
504.664	-1.55243	1.82803e-10	3.09507e-09	GLG1	418.145	-1.68301	6.08389e-11	1.29219e-09	GLG1	442.291	-1.90304	8.67531e-24	3.09377e-22	GLG1
601.07	1.23614	1.87663e-10	3.17168e-09	SMG7	384.11	0.447111	0.0722874	0.158854	SMG7	905.473	2.05413	4.11014e-36	2.69085e-34	SMG7
3561.93	1.76732	1.87554e-10	3.17168e-09	CDKN1A	3398.92	1.81924	3.89751e-12	9.83516e-11	CDKN1A	4248.26	2.07939	1.45264e-13	2.55079e-12	CDKN1A
7870.12	1.26935	1.96827e-10	3.3236e-09	B2M	7147.45	1.14788	6.94214e-05	0.000475133	B2M	9732.64	1.62627	1.63807e-23	5.73902e-22	B2M
1787.94	2.2216	1.99234e-10	3.36125e-09	ID2	2293.42	2.70337	8.64348e-17	3.75259e-15	ID2	1968.32	2.21272	1.35304e-14	2.56038e-13	ID2
1358.35	1.65564	2.0131e-10	3.39326e-09	MXD1	1147.81	1.50783	3.19817e-15	1.16202e-13	MXD1	905.291	0.723844	0.00841464	0.0280337	MXD1
15.3866	6.36399	2.06787e-10	3.48247e-09	USP41	14.0762	5.64124	1.69908e-06	1.73638e-05	USP41	20.9909	6.14461	8.86224e-11	1.18371e-09	USP41
56.7886	3.97031	2.07441e-10	3.4904e-09	RP11-143K11.5	43.9935	2.87832	0.00017656	0.00107615	RP11-143K11.5	60.4684	4.03283	9.76946e-16	2.0311e-14	RP11-143K11.5
690.991	1.42484	2.09104e-10	3.51525e-09	RP11-96O20.4	545.275	1.1297	2.15544e-06	2.1545e-05	RP11-96O20.4	895.768	1.99829	4.0789e-25	1.57497e-23	RP11-96O20.4
508.103	1.33643	2.25064e-10	3.78019e-09	BAG1	454.864	1.28625	7.08863e-10	1.27296e-08	BAG1	490.015	1.27747	2.13255e-09	2.39729e-08	BAG1
199.642	-1.40873	2.35386e-10	3.95007e-09	LAT2	161.806	-1.73333	4.10452e-10	7.67271e-09	LAT2	196.41	-1.14171	9.81422e-06	6.47355e-05	LAT2
80.9969	-2.76322	2.38358e-10	3.99639e-09	INSR	76.4343	-2.33857	3.25159e-05	0.000241635	INSR	75.4937	-2.55934	4.91674e-12	7.44195e-11	INSR
19.491	5.75355	2.39124e-10	4.0057e-09	OCSTAMP	32.0531	6.13108	3.87723e-16	1.56023e-14	OCSTAMP	13.7303	5.05836	9.00632e-07	7.14641e-06	OCSTAMP
297.365	2.65069	2.43408e-10	4.07385e-09	ARL5B	266.706	2.57515	1.95474e-10	3.83007e-09	ARL5B	549.299	3.63922	4.60399e-27	1.95688e-25	ARL5B
88.565	2.92816	2.44931e-10	4.09574e-09	TTC9	42.2448	1.50156	0.00549087	0.020147	TTC9	57.7692	1.69475	1.23111e-05	7.96716e-05	TTC9
1126.43	1.98949	2.45693e-10	4.10485e-09	IL1RAP	798.92	1.55528	7.65873e-07	8.38561e-06	IL1RAP	881.55	1.4244	5.51259e-05	0.000316912	IL1RAP
24.7643	5.2596	2.47986e-10	4.13951e-09	PPM1E	37.6716	5.47583	1.30305e-13	3.99062e-12	PPM1E	2.58624	0.647435	0.640577	0.779632	PPM1E
125.076	-3.64762	2.48985e-10	4.15252e-09	ARHGAP9	108.382	-2.59959	9.90922e-10	1.73941e-08	ARHGAP9	113.195	-3.23659	2.75583e-14	5.07055e-13	ARHGAP9
73.963	3.74312	2.55192e-10	4.2523e-09	GMPR	92.7474	4.16705	1.09919e-12	2.97225e-11	GMPR	24.3881	2.16909	2.88029e-05	0.000175036	GMPR
1338.92	1.03609	2.58148e-10	4.29565e-09	CAST	1258.24	1.06849	2.8867e-08	3.99821e-07	CAST	1528.39	1.28408	2.13256e-15	4.28702e-14	CAST
6535.29	1.81965	2.58247e-10	4.29565e-09	NFKBIA	4871.52	1.54732	1.1938e-13	3.66203e-12	NFKBIA	15035.8	3.34543	5.97946e-51	6.90219e-49	NFKBIA
564.999	2.2774	2.63719e-10	4.38283e-09	MTRNR2L1	907.963	2.33812	6.99041e-08	9.12802e-07	MTRNR2L1	442.485	1.68621	1.04547e-07	9.45532e-07	MTRNR2L1
2237.24	1.74616	2.6529e-10	4.40507e-09	GNA13	2632.7	2.10659	5.86581e-12	1.45187e-10	GNA13	1549.66	0.963106	0.000468489	0.00220586	GNA13
140.314	1.72646	2.82434e-10	4.68564e-09	C2	103.076	1.06354	0.0101758	0.0335938	C2	184.489	2.21296	5.90413e-19	1.56388e-17	C2
179.407	2.22173	2.88298e-10	4.77873e-09	RBMS1P1	185.024	2.61152	9.73181e-13	2.65842e-11	RBMS1P1	135.299	1.66782	3.37133e-07	2.85152e-06	RBMS1P1
139.467	-2.03835	2.9057e-10	4.80798e-09	SETD7	106.332	-2.77124	9.21594e-22	6.8432e-20	SETD7	124.968	-2.06285	7.11618e-17	1.62069e-15	SETD7
97.9531	1.92189	2.90385e-10	4.80798e-09	BAK1	59.2106	1.00427	0.0143356	0.0442506	BAK1	64.5227	1.01923	0.00116659	0.00501582	BAK1
177.926	-1.89062	2.96102e-10	4.89524e-09	SIGLEC9	153.6	-1.88646	3.62342e-09	5.87025e-08	SIGLEC9	188.842	-1.59264	0.000965033	0.00423472	SIGLEC9
1270.22	2.77147	2.97175e-10	4.9087e-09	BASP1	759.407	1.9337	1.37693e-05	0.000113105	BASP1	3049.73	4.43597	8.64537e-34	5.1246e-32	BASP1
327.491	1.07505	3.01885e-10	4.98215e-09	FAM208B	250.684	0.638709	0.0205726	0.0594617	FAM208B	434.753	1.73431	8.68312e-25	3.30033e-23	FAM208B
642.429	1.78118	3.04048e-10	5.01348e-09	MPP1	639.479	1.74922	8.99565e-07	9.75807e-06	MPP1	797.476	1.79217	8.47495e-11	1.13614e-09	MPP1
164.982	-1.68582	3.07817e-10	5.07122e-09	NCF4	176.093	-1.49514	0.00351749	0.0139507	NCF4	155.366	-1.56558	5.37296e-07	4.4201e-06	NCF4
62.8424	-2.66056	3.1131e-10	5.12431e-09	CKLF	53.783	-2.4945	3.85914e-08	5.24417e-07	CKLF	53.3067	-3.84839	2.24898e-11	3.1946e-10	CKLF
36.8798	6.49644	3.26111e-10	5.36327e-09	MCTP2	27.7755	4.7016	6.56979e-06	5.86202e-05	MCTP2	22.679	4.30301	1.44631e-05	9.28043e-05	MCTP2
22.0292	6.30312	3.34237e-10	5.49215e-09	RP11-1080G15.1	21.1539	5.92488	1.99144e-08	2.85766e-07	RP11-1080G15.1	8.55364	4.14037	5.01383e-05	0.000291063	RP11-1080G15.1
2063.51	1.38796	3.34798e-10	5.49661e-09	MYO1E	1977.71	1.5975	3.40812e-17	1.533e-15	MYO1E	1863.21	1.34427	7.59938e-09	8.00142e-08	MYO1E
73.9402	-3.73163	3.4077e-10	5.58981e-09	RGS14	63.2642	-3.062	1.36275e-08	2.0142e-07	RGS14	62.4944	-5.2332	6.53778e-19	1.72547e-17	RGS14
555.824	2.0074	3.44149e-10	5.64035e-09	RP2	540.957	1.95189	3.07879e-07	3.59391e-06	RP2	653.093	2.21677	1.25581e-17	3.02663e-16	RP2
110.572	-1.94864	3.47529e-10	5.69083e-09	THOC1	96.6273	-1.67535	2.99631e-11	6.58836e-10	THOC1	109.489	-1.51158	6.63293e-08	6.19827e-07	THOC1
289.072	2.04889	3.54372e-10	5.79787e-09	SLC30A1	108.218	-0.00772003	0.983386	0.989302	SLC30A1	83.9981	-1.59331	0.00151588	0.00632904	SLC30A1
94.6679	1.64701	3.54823e-10	5.80024e-09	HLA-L	66.6492	1.32183	0.000115188	0.000742731	HLA-L	121.503	2.29535	3.11254e-12	4.79384e-11	HLA-L
1559.27	1.49177	3.66362e-10	5.98371e-09	SRGN	1424.39	1.34564	2.23275e-05	0.000173718	SRGN	2256.62	2.10868	1.56823e-28	7.19547e-27	SRGN
105.285	-2.16406	3.7071e-10	6.0495e-09	ABHD10	83.8606	-2.6086	7.17937e-13	1.99318e-11	ABHD10	88.2612	-2.99824	4.79858e-21	1.45363e-19	ABHD10
1165.68	0.975176	3.71988e-10	6.06513e-09	DOCK4	959.761	0.774458	1.56277e-06	1.60939e-05	DOCK4	1908.13	1.99514	1.48204e-41	1.20386e-39	DOCK4
77.5355	2.37044	3.79798e-10	6.18715e-09	KDELC2	67.1127	1.76109	0.00522723	0.0193764	KDELC2	79.4308	2.32307	3.80133e-12	5.80981e-11	KDELC2
22.8487	4.87323	3.81914e-10	6.21627e-09	RP3-508I15.21	14.2735	4.40641	8.79154e-08	1.12831e-06	RP3-508I15.21	28.8174	5.47912	8.00227e-17	1.81495e-15	RP3-508I15.21
225.264	-1.76078	4.02191e-10	6.54069e-09	RAD50	179.677	-2.21602	2.97968e-10	5.701e-09	RAD50	199.469	-1.94373	4.15478e-15	8.15051e-14	RAD50
681.54	1.29411	4.04665e-10	6.57529e-09	RAB8B	558.739	1.06221	4.83335e-06	4.43776e-05	RAB8B	742.618	1.46212	6.69471e-13	1.1048e-11	RAB8B
296.9	-1.2309	4.0999e-10	6.6561e-09	TAF1	242.832	-1.39468	6.26742e-12	1.54514e-10	TAF1	280.825	-1.11934	2.53119e-08	2.49501e-07	TAF1
66.7581	2.56595	4.13131e-10	6.70135e-09	DFNA5	41.6729	2.0537	7.53319e-06	6.621e-05	DFNA5	140.909	3.89417	6.5037e-51	7.46802e-49	DFNA5
16.1664	5.92782	4.1862e-10	6.78459e-09	PERP	21.5264	6.17288	2.89491e-12	7.41033e-11	PERP	55.374	7.34666	7.44713e-25	2.84053e-23	PERP
28.673	5.5481	4.20885e-10	6.81545e-09	SERPINE2	55.0406	5.5482	4.24215e-11	9.14507e-10	SERPINE2	41.7649	5.40052	4.13834e-14	7.51342e-13	SERPINE2
600.606	2.4042	4.23299e-10	6.8487e-09	RGS1	1229.02	3.45709	5.98865e-19	3.29587e-17	RGS1	803.521	2.84327	3.71426e-15	7.31249e-14	RGS1
121.276	2.2014	4.26142e-10	6.8888e-09	H3F3C	112.759	2.33832	2.85804e-17	1.29491e-15	H3F3C	97.5761	1.81944	1.72772e-09	1.97151e-08	H3F3C
1357.19	-1.63197	4.26906e-10	6.89528e-09	CYTIP	1077.53	-1.92201	3.1224e-14	1.01788e-12	CYTIP	1071.1	-3.22241	2.47913e-17	5.85908e-16	CYTIP
43.873	6.20171	4.31244e-10	6.95941e-09	FOXC1	26.4529	5.20981	3.68408e-06	3.47357e-05	FOXC1	38.1656	5.08499	1.69235e-08	1.70887e-07	FOXC1
19.2444	5.56947	4.43565e-10	7.15216e-09	LRRC4	24.5881	5.14126	7.58466e-12	1.82892e-10	LRRC4	4.47368	2.60479	0.025791	0.0723705	LRRC4
35.6302	5.37779	4.6483e-10	7.48866e-09	LINC01358	35.1187	4.89878	1.39146e-10	2.80571e-09	LINC01358	44.6208	5.22465	2.61903e-14	4.82694e-13	LINC01358
85.7861	2.5944	4.72152e-10	7.60015e-09	THAP2	95.4507	2.79311	2.29414e-20	1.52227e-18	THAP2	143.52	3.33451	4.39046e-31	2.30915e-29	THAP2
956.576	1.00144	4.80253e-10	7.7109e-09	RPS9	993.233	1.01893	5.50602e-05	0.00038501	RPS9	875.685	0.787677	1.6497e-06	1.2576e-05	RPS9
82.6704	-2.38355	4.80228e-10	7.7109e-09	GAS2L1	71.9328	-2.35456	8.93728e-06	7.69247e-05	GAS2L1	76.9059	-2.18601	6.42395e-11	8.70766e-10	GAS2L1
636.475	1.218	4.79653e-10	7.7109e-09	ARHGEF11	430.175	0.526474	0.0524499	0.124516	ARHGEF11	887.929	1.9098	4.38222e-23	1.49705e-21	ARHGEF11
369.551	1.41625	4.87705e-10	7.82393e-09	SRGAP2C	296.267	1.15749	3.88904e-06	3.6477e-05	SRGAP2C	263.892	0.763081	0.000107836	0.000582955	SRGAP2C
1633.54	1.66004	4.91761e-10	7.88232e-09	MTRNR2L8	1694.24	1.61854	4.26166e-07	4.86542e-06	MTRNR2L8	1301.02	1.3429	2.65457e-07	2.28045e-06	MTRNR2L8
72.6744	-2.48511	4.99051e-10	7.9924e-09	RPA1	63.8074	-2.24457	1.45689e-09	2.49874e-08	RPA1	68.567	-2.32978	1.72197e-11	2.47323e-10	RPA1
293.529	1.13419	5.09295e-10	8.14958e-09	MTCO3P12	278.635	1.00803	1.18611e-06	1.24899e-05	MTCO3P12	281.318	0.993218	2.56494e-07	2.20865e-06	MTCO3P12
568.542	1.31126	5.14239e-10	8.22176e-09	SIPA1L1	535.68	1.47653	7.62137e-18	3.72352e-16	SIPA1L1	611.901	1.49518	8.73215e-10	1.04538e-08	SIPA1L1
76.6191	-3.10174	5.19134e-10	8.29301e-09	FCHO1	71.4001	-3.24832	1.12335e-05	9.44304e-05	FCHO1	65.4384	-3.83415	1.12135e-14	2.13486e-13	FCHO1
104.356	-2.32539	5.20307e-10	8.30475e-09	DEF6	90.2995	-2.02886	2.4024e-08	3.37998e-07	DEF6	97.6339	-2.12807	3.02555e-10	3.80483e-09	DEF6
333.049	2.15681	5.26144e-10	8.39084e-09	MGLL	223.609	1.69784	6.0193e-11	1.28138e-09	MGLL	1065.72	4.06934	1.34396e-33	7.92358e-32	MGLL
2282.22	1.61153	5.311e-10	8.46276e-09	ZFP36	2719.88	1.88361	7.5847e-11	1.59466e-09	ZFP36	1943.27	1.18367	1.64496e-06	1.25486e-05	ZFP36
297.395	1.86642	5.33864e-10	8.49965e-09	CCDC112	226.708	1.43869	7.60905e-05	0.000516058	CCDC112	107.589	-0.591956	0.0131824	0.0410501	CCDC112
79.8356	2.56024	5.52886e-10	8.79511e-09	NR1H3	50.6866	1.09719	0.113467	0.223683	NR1H3	68.9078	2.04073	1.29653e-07	1.16158e-06	NR1H3
24943	0.986345	5.58479e-10	8.87662e-09	VIM	21536.7	0.970068	1.88921e-10	3.71724e-09	VIM	36766	1.91286	2.74798e-30	1.36047e-28	VIM
28166.4	1.29646	5.65234e-10	8.97646e-09	CTSB	25452	1.32722	5.4384e-09	8.51066e-08	CTSB	18592.5	0.378473	0.0677414	0.158756	CTSB
16.7758	6.31283	5.71877e-10	9.07436e-09	AC022816.2	7.21525	4.9766	0.000244902	0.00143117	AC022816.2	64.7963	7.79459	7.45497e-28	3.30308e-26	AC022816.2
615.679	1.24418	5.72591e-10	9.07808e-09	SLC44A1	429.084	0.498673	0.215261	0.359576	SLC44A1	415.162	0.376872	0.0518789	0.128247	SLC44A1
168.039	2.1285	5.74658e-10	9.10324e-09	DHRS9	358.437	3.43835	1.59456e-29	2.27666e-27	DHRS9	54.5997	-1.31478	0.00217455	0.00869381	DHRS9
323.598	-1.18679	5.905e-10	9.34637e-09	FAM208A	257.881	-1.54614	1.74921e-11	3.97385e-10	FAM208A	302.043	-1.15775	2.43781e-11	3.45166e-10	FAM208A
135.838	-2.22737	6.02022e-10	9.52079e-09	SLC39A10	130.55	-1.79215	4.78262e-07	5.43366e-06	SLC39A10	126.326	-2.17706	2.43225e-13	4.17077e-12	SLC39A10
2067.42	0.912199	6.2336e-10	9.85003e-09	HNRNPM	1751.63	0.694619	8.38753e-07	9.1408e-06	HNRNPM	1987.85	0.756376	5.7743e-05	0.000329625	HNRNPM
686.131	-2.10042	6.30715e-10	9.94965e-09	EGR2	642.898	-1.33161	0.000129018	0.000819203	EGR2	592.893	-2.90503	1.01535e-11	1.48359e-10	EGR2
34.8865	6.19503	6.306e-10	9.94965e-09	CLLU1OS	39.4361	6.07824	1.20127e-07	1.50054e-06	CLLU1OS	33.2051	4.56159	0.0242276	0.0687576	CLLU1OS
139.934	1.99609	6.76965e-10	1.06704e-08	PSMB9	124.553	1.92304	1.20085e-12	3.22385e-11	PSMB9	140.833	1.83306	1.65304e-06	1.25927e-05	PSMB9
69.4112	-2.77631	6.8041e-10	1.07157e-08	P2RY11	65.5499	-2.76985	9.63923e-07	1.03541e-05	P2RY11	59.9913	-3.62866	1.36818e-14	2.5868e-13	P2RY11
41.767	-3.41716	6.98693e-10	1.09945e-08	MTFMT	31.175	-5.39334	8.07486e-13	2.22201e-11	MTFMT	37.4326	-3.44276	9.33658e-12	1.3697e-10	MTFMT
65.4807	3.09597	7.02943e-10	1.10522e-08	SYTL3	32.7681	1.90167	0.00152551	0.00692345	SYTL3	69.9787	3.32421	6.76438e-21	2.03228e-19	SYTL3
306.466	-1.63514	7.18265e-10	1.12838e-08	CACYBP	250.988	-1.83114	6.8665e-14	2.16671e-12	CACYBP	259.975	-2.18215	1.0346e-28	4.76697e-27	CACYBP
1131.03	0.908229	7.40061e-10	1.16166e-08	APP	891.195	0.542751	0.0176157	0.0524714	APP	1180.24	1.07194	1.90543e-13	3.31666e-12	APP
331.115	1.72668	7.58545e-10	1.18968e-08	MFHAS1	278.931	1.74315	1.44823e-07	1.77817e-06	MFHAS1	737.417	3.21154	2.10363e-44	1.93041e-42	MFHAS1
158.273	2.51798	7.87274e-10	1.23372e-08	ERO1B	162.259	1.78232	3.09032e-06	2.96696e-05	ERO1B	163.132	1.66852	1.44519e-07	1.2848e-06	ERO1B
430.564	1.63961	7.89033e-10	1.23546e-08	ITGAV	338.687	1.22256	0.000135113	0.000854135	ITGAV	389.536	1.3461	2.75828e-07	2.36215e-06	ITGAV
26.2398	4.80872	7.91642e-10	1.23852e-08	PCDH17	22.9386	3.95243	2.77545e-06	2.70069e-05	PCDH17	22.8647	3.05086	3.47429e-06	2.49258e-05	PCDH17
7734.34	-1.48811	8.49756e-10	1.32834e-08	FGL2	6584.83	-1.61939	5.84275e-05	0.000406454	FGL2	6232.77	-2.48075	6.30345e-27	2.66372e-25	FGL2
60.8905	-2.25337	8.55729e-10	1.33657e-08	TP53	45.6578	-3.39527	2.65238e-10	5.10086e-09	TP53	58.2731	-1.83797	8.00589e-07	6.40121e-06	TP53
179.61	-2.01848	8.8759e-10	1.3852e-08	RPRD2	130.446	-3.29798	9.55489e-20	5.73049e-18	RPRD2	153.326	-2.74202	3.49601e-12	5.36936e-11	RPRD2
279.504	-1.76473	9.21252e-10	1.43655e-08	CAMK1	235.586	-1.79596	1.31961e-08	1.96284e-07	CAMK1	237.55	-2.71057	2.31075e-11	3.2781e-10	CAMK1
88.6363	1.5877	9.51771e-10	1.48291e-08	NDUFA9	63.8281	1.09836	0.000114877	0.000741846	NDUFA9	80.0459	1.35714	6.72127e-07	5.42551e-06	NDUFA9
86.8365	3.59267	9.52874e-10	1.48341e-08	TMOD2	68.1091	2.94342	8.54083e-06	7.40231e-05	TMOD2	100.232	3.41021	2.69548e-09	3.00392e-08	TMOD2
3516.88	1.48532	9.98524e-10	1.55321e-08	DNAJA1	2791.55	1.12276	8.85293e-05	0.000589523	DNAJA1	3703.43	1.60194	2.87977e-20	8.33234e-19	DNAJA1
203.207	3.00699	1.00967e-09	1.56925e-08	TRIB2	159.138	2.34249	0.00016077	0.000995479	TRIB2	64.0197	1.06812	0.0299513	0.0818556	TRIB2
238.078	1.19748	1.01666e-09	1.57882e-08	CD99L2	204.942	0.996023	0.000601874	0.00312667	CD99L2	220.213	1.00401	3.31529e-09	3.65381e-08	CD99L2
663.336	1.65985	1.09604e-09	1.70071e-08	GTF2B	670.577	1.65141	1.01608e-11	2.40669e-10	GTF2B	665.689	1.52113	1.09921e-14	2.09451e-13	GTF2B
2272.4	1.48783	1.09734e-09	1.70133e-08	LDHA	1993.28	1.47644	1.64054e-08	2.39453e-07	LDHA	1974.87	1.26165	1.37435e-06	1.05986e-05	LDHA
13.6766	7.78501	1.10076e-09	1.70523e-08	VIPR2	8.71143	5.87415	0.000169755	0.00104078	VIPR2	7.8379	5.42661	0.069503	0.161854	VIPR2
231.237	1.39281	1.11941e-09	1.73271e-08	ATR	160.723	0.82485	0.0028048	0.0115628	ATR	220.9	1.27026	1.29723e-06	1.0032e-05	ATR
277.674	-1.80163	1.12656e-09	1.74235e-08	KIAA0430	212.558	-2.62704	1.0395e-11	2.45594e-10	KIAA0430	253.524	-1.89979	3.38929e-15	6.70278e-14	KIAA0430
5178.22	0.94309	1.13443e-09	1.7531e-08	CSTB	5378.51	1.12446	2.08414e-05	0.000163492	CSTB	5334.73	1.2287	4.30585e-09	4.67736e-08	CSTB
1133.43	1.10101	1.15128e-09	1.77768e-08	UTRN	1128.99	1.15565	1.71281e-06	1.74851e-05	UTRN	997.815	0.642992	0.00102499	0.00446122	UTRN
215.203	-1.78882	1.17789e-09	1.81729e-08	WAS	188.363	-1.51576	6.52511e-10	1.17532e-08	WAS	187.864	-2.14352	7.21808e-16	1.5149e-14	WAS
207.933	3.54162	1.18952e-09	1.83224e-08	ERRFI1	490.299	4.83632	4.20442e-14	1.35177e-12	ERRFI1	139.545	1.74035	0.000252159	0.0012569	ERRFI1
133.352	9.84124	1.18904e-09	1.83224e-08	CSF2	86.8157	9.16969	1.31209e-05	0.000108588	CSF2	1172.96	11.897	2.51569e-27	1.09473e-25	CSF2
67.963	3.13579	1.19131e-09	1.83351e-08	C10orf10	75.0643	2.26531	1.80304e-05	0.000144182	C10orf10	38.8811	1.85025	0.00303158	0.0116544	C10orf10
306.828	2.31789	1.20131e-09	1.84741e-08	FOXO3	250.161	2.05492	2.36203e-07	2.82236e-06	FOXO3	603.338	3.31391	1.30977e-22	4.31967e-21	FOXO3
57.0888	-3.02604	1.20621e-09	1.85344e-08	RP11-876N24.3	47.6202	-3.26364	6.58373e-08	8.64525e-07	RP11-876N24.3	52.7965	-2.81758	4.96256e-11	6.79516e-10	RP11-876N24.3
244.117	1.60233	1.21142e-09	1.85994e-08	JOSD1	255.85	1.77463	2.85153e-09	4.69699e-08	JOSD1	243.546	1.52485	8.69977e-08	7.99009e-07	JOSD1
124.225	1.8213	1.21879e-09	1.86973e-08	NCK2	106.511	1.73201	1.78635e-07	2.16771e-06	NCK2	373.177	3.80549	1.21398e-44	1.12342e-42	NCK2
17.0147	4.5725	1.2336e-09	1.89093e-08	TXNP4	14.0667	4.56364	1.34336e-09	2.3232e-08	TXNP4	24.3016	5.34334	4.18442e-17	9.70114e-16	TXNP4
258.998	1.91711	1.24659e-09	1.90928e-08	RYBP	252.487	1.9284	9.34864e-08	1.19285e-06	RYBP	297.344	2.18176	2.30576e-16	5.05699e-15	RYBP
364.731	1.08482	1.26898e-09	1.94201e-08	NUP58	301.815	0.954752	1.02833e-08	1.54804e-07	NUP58	372.861	1.19135	1.17253e-10	1.54265e-09	NUP58
15.5964	6.2959	1.27555e-09	1.9505e-08	IL36B	15.9813	6.08787	8.62687e-09	1.31347e-07	IL36B	25.5745	6.39502	7.18483e-16	1.50936e-14	IL36B
324.826	-2.04105	1.29327e-09	1.97599e-08	ZDHHC7	258.666	-2.33382	2.1333e-15	7.95185e-14	ZDHHC7	289.48	-2.17379	1.13578e-19	3.14918e-18	ZDHHC7
59.8665	2.14183	1.29754e-09	1.98092e-08	ARHGAP5	68.4126	2.3023	6.52819e-12	1.59889e-10	ARHGAP5	45.3959	1.14373	0.0118195	0.0375147	ARHGAP5
102.782	2.31673	1.38109e-09	2.10677e-08	SHF	122.956	2.99634	1.00218e-12	2.73363e-11	SHF	170.018	3.21318	3.22867e-26	1.31619e-24	SHF
12.7282	6.82219	1.39391e-09	2.12462e-08	AC012363.4	6.84639	5.12278	0.000758913	0.00382054	AC012363.4	13.6061	6.41251	2.19229e-11	3.12014e-10	AC012363.4
82.7591	1.94616	1.43048e-09	2.17861e-08	HELB	71.608	1.49287	8.70657e-05	0.00058081	HELB	117.046	2.3129	2.75579e-18	6.9312e-17	HELB
99.3906	2.09049	1.43192e-09	2.17904e-08	PLCB1	100.42	2.12584	1.29857e-10	2.64404e-09	PLCB1	90.2253	1.77702	4.88705e-10	6.01475e-09	PLCB1
740.415	1.40191	1.43462e-09	2.1814e-08	DAGLA	819.455	1.8187	6.28982e-18	3.09724e-16	DAGLA	639.409	1.18378	1.31928e-05	8.50763e-05	DAGLA
17.8735	5.95553	1.43874e-09	2.18591e-08	GUCY1A3	16.5709	5.4473	1.177e-07	1.47121e-06	GUCY1A3	85.4875	7.90917	1.84495e-38	1.3443e-36	GUCY1A3
39.9144	2.50495	1.48742e-09	2.25806e-08	RP5-864K19.4	30.7865	2.08053	5.18178e-07	5.86579e-06	RP5-864K19.4	45.1729	2.58045	7.64557e-09	8.04619e-08	RP5-864K19.4
1310.62	-1.84872	1.51807e-09	2.30274e-08	KIAA1551	1322.99	-0.965986	0.00559667	0.0204661	KIAA1551	1219.97	-2.06834	1.02479e-12	1.65627e-11	KIAA1551
700.701	1.13479	1.56596e-09	2.3735e-08	IL6R	724.654	1.42724	3.74082e-20	2.40544e-18	IL6R	781.697	1.34685	3.51911e-12	5.39728e-11	IL6R
698.721	-1.52773	1.58325e-09	2.39779e-08	FADS1	571.049	-1.66062	1.1474e-07	1.43709e-06	FADS1	589.861	-2.07694	1.49028e-12	2.37362e-11	FADS1
182.175	-1.89897	1.5861e-09	2.40018e-08	RAI1	175.509	-1.41361	0.00466	0.0176209	RAI1	156.602	-2.28823	1.19494e-09	1.39625e-08	RAI1
1865	2.48893	1.61998e-09	2.44949e-08	EGR1	2907.26	2.90171	3.69353e-20	2.38322e-18	EGR1	1558.82	1.07267	0.000436084	0.0020657	EGR1
247.335	1.6027	1.63204e-09	2.46576e-08	FMNL2	157.158	1.06494	5.32378e-05	0.000373663	FMNL2	266.888	2.02001	8.34488e-11	1.12007e-09	FMNL2
116.312	1.48985	1.64311e-09	2.4805e-08	ZNF200	79.6841	0.901248	0.00272394	0.0112766	ZNF200	112.606	1.41996	1.77406e-08	1.7848e-07	ZNF200
198.435	-1.96518	1.65885e-09	2.50227e-08	AGO1	167.567	-2.29989	4.07406e-05	0.00029548	AGO1	178.067	-2.13204	1.32936e-13	2.33617e-12	AGO1
1262.7	1.47166	1.67081e-09	2.51831e-08	RFTN1	1069.74	1.35503	2.97328e-07	3.47508e-06	RFTN1	2082.15	2.51551	9.1788e-30	4.40502e-28	RFTN1
113.448	3.80144	1.727e-09	2.60093e-08	PRKCH	95.1661	3.27688	3.50364e-06	3.31446e-05	PRKCH	43.2395	1.46797	0.0273386	0.0758495	PRKCH
1711.46	2.10913	1.79515e-09	2.70142e-08	TNFAIP8	1220.73	1.59552	1.72639e-06	1.75853e-05	TNFAIP8	3222.54	3.24512	6.90668e-54	8.96315e-52	TNFAIP8
451.966	-1.12573	1.82212e-09	2.73984e-08	ARID1B	420.924	-0.892017	0.00229269	0.00979026	ARID1B	411.838	-1.23104	7.05442e-10	8.56212e-09	ARID1B
877.086	1.22995	1.86084e-09	2.79584e-08	TMEM131	717.652	0.991866	0.000214021	0.00127581	TMEM131	724.831	1.04912	3.19249e-07	2.70862e-06	TMEM131
27.9035	5.33555	1.86234e-09	2.79587e-08	FAM71A	44.5779	5.91781	4.56196e-11	9.80062e-10	FAM71A	6.25012	3.24465	0.000344112	0.00166235	FAM71A
4120.05	1.87634	1.86997e-09	2.8051e-08	A2M	3294.75	1.31052	0.00357232	0.0141173	A2M	2681.29	0.895603	0.000226369	0.00114079	A2M
536.058	-1.01036	1.89614e-09	2.84211e-08	SMARCC2	469.101	-0.958469	3.7523e-05	0.000274484	SMARCC2	490.949	-1.12913	4.78657e-12	7.25996e-11	SMARCC2
1128.47	-0.869437	1.93031e-09	2.89103e-08	RANBP2	932.427	-0.983745	1.46697e-09	2.51373e-08	RANBP2	959.336	-1.28912	3.32703e-17	7.77916e-16	RANBP2
189.423	-1.44216	1.93269e-09	2.89233e-08	RPS19BP1	160.887	-1.47628	3.09415e-08	4.2666e-07	RPS19BP1	177.501	-1.54422	4.47654e-07	3.71751e-06	RPS19BP1
534.456	3.19312	1.98426e-09	2.96716e-08	FOSB	705.308	3.25486	8.91519e-12	2.12241e-10	FOSB	492.275	2.09803	1.56642e-07	1.38304e-06	FOSB
14.111	6.37327	1.98857e-09	2.97125e-08	SYTL4	3.95083	3.44054	0.04263	0.106119	SYTL4	37.3617	7.17787	1.0387e-18	2.67694e-17	SYTL4
24.4975	3.74557	2.00569e-09	2.9921e-08	MAGI2	23.6141	3.34466	5.50278e-06	4.98453e-05	MAGI2	20.1053	2.76661	5.78504e-05	0.000330152	MAGI2
57.1523	2.07243	2.00443e-09	2.9921e-08	BMP1	53.2504	1.90147	5.77673e-09	8.99285e-08	BMP1	122.362	3.1498	2.05268e-27	9.0039e-26	BMP1
828.521	1.66903	2.05035e-09	3.05633e-08	CH17-472G23.4	646.522	1.43405	7.46114e-08	9.6819e-07	CH17-472G23.4	1066.79	2.25295	5.48352e-13	9.11785e-12	CH17-472G23.4
12.9635	7.18662	2.06378e-09	3.07393e-08	DDAH1	10.3761	5.77451	1.75007e-06	1.78072e-05	DDAH1	41.4312	7.4512	1.44041e-15	2.94418e-14	DDAH1
3877.76	-1.06039	2.11735e-09	3.15124e-08	PTPRE	3939.51	-0.3056	0.0652161	0.146903	PTPRE	3175.25	-1.70897	9.87793e-11	1.31219e-09	PTPRE
95.965	-2.38325	2.12886e-09	3.16514e-08	CEP120	80.6949	-2.51987	9.39967e-09	1.42303e-07	CEP120	81.3193	-2.91517	4.55992e-21	1.38516e-19	CEP120
152.573	7.37478	2.13003e-09	3.16514e-08	SERPING1	83.9242	5.96747	2.20392e-05	0.000171618	SERPING1	121.449	6.89401	6.32565e-12	9.42357e-11	SERPING1
791.533	1.69396	2.16781e-09	3.21875e-08	FLVCR2	539.325	0.930386	1.0994e-05	9.24996e-05	FLVCR2	546.921	0.703987	0.0313976	0.0851189	FLVCR2
59.3089	-3.55431	2.25944e-09	3.35218e-08	ZNF467	55.4837	-2.54577	6.0642e-05	0.000420427	ZNF467	51.2065	-3.9668	3.11063e-12	4.79384e-11	ZNF467
152.262	-1.51583	2.28353e-09	3.38527e-08	PBX3	144.116	-0.963356	1.50842e-05	0.000122826	PBX3	147.455	-1.37744	4.72411e-06	3.29441e-05	PBX3
55.0518	2.74176	2.34948e-09	3.48031e-08	ST3GAL3	36.9009	1.93377	0.00250986	0.0105443	ST3GAL3	149.98	4.48449	1.95464e-53	2.46375e-51	ST3GAL3
207.261	-2.27124	2.43529e-09	3.60461e-08	DMWD	186.828	-1.72348	6.75068e-07	7.45244e-06	DMWD	194.552	-2.12011	9.14648e-09	9.54332e-08	DMWD
59.6362	6.13384	2.44259e-09	3.61259e-08	NAV2	32.043	4.41132	0.00011538	0.000743708	NAV2	248.225	7.49259	8.92231e-13	1.45924e-11	NAV2
30.047	6.05162	2.45583e-09	3.62935e-08	RP11-86K22.1	15.8276	5.06854	2.51057e-06	2.46366e-05	RP11-86K22.1	2.44756	2.21791	0.220055	0.389308	RP11-86K22.1
235.649	1.7449	2.46218e-09	3.63589e-08	TICAM2	148.736	0.893198	0.0180326	0.0534494	TICAM2	209.716	1.41193	4.31154e-06	3.02885e-05	TICAM2
1316.43	1.23395	2.47646e-09	3.65413e-08	ARHGAP26	1308.11	1.26186	5.75364e-12	1.42599e-10	ARHGAP26	808.493	-0.132916	0.559736	0.720768	ARHGAP26
893.459	-1.43228	2.49249e-09	3.67493e-08	NCKAP1L	747.285	-1.57431	3.36622e-06	3.19577e-05	NCKAP1L	762.183	-1.94919	8.86265e-20	2.47928e-18	NCKAP1L
163.928	-1.96809	2.53742e-09	3.73825e-08	LDB1	147.83	-2.03212	1.71949e-06	1.75436e-05	LDB1	141.672	-2.42753	6.92291e-19	1.81402e-17	LDB1
167.071	-1.59959	2.55619e-09	3.76298e-08	TCF3	145.126	-1.50156	0.000158968	0.000985626	TCF3	148.434	-1.75649	1.43897e-10	1.87075e-09	TCF3
981.068	-1.15064	2.59035e-09	3.81031e-08	LASP1	878.067	-1.06003	0.000474038	0.00254015	LASP1	842.863	-1.66865	7.04736e-11	9.51155e-10	LASP1
115.575	2.60496	2.60948e-09	3.83547e-08	P3H2	92.9891	2.48886	2.16505e-10	4.21127e-09	P3H2	124.427	2.88396	2.03986e-12	3.20475e-11	P3H2
209.698	2.03089	2.62763e-09	3.85915e-08	ANKRD28	184.208	1.66725	1.31795e-06	1.38159e-05	ANKRD28	237.466	1.95784	5.00921e-11	6.85352e-10	ANKRD28
105.375	2.50808	2.64003e-09	3.87437e-08	AC006978.6	88.6937	2.0786	0.000269938	0.00155657	AC006978.6	87.4944	2.20359	7.19037e-10	8.71748e-09	AC006978.6
298.326	-1.64565	2.64693e-09	3.88148e-08	NSD1	223.34	-2.46889	1.00953e-15	3.89492e-14	NSD1	250.673	-2.30055	9.47906e-16	1.97807e-14	NSD1
688.865	1.00893	2.69031e-09	3.93899e-08	ZNF267	636.599	0.904148	0.0043544	0.0166251	ZNF267	1038.12	1.88996	7.70004e-33	4.45586e-31	ZNF267
527.417	0.933362	2.68881e-09	3.93899e-08	HMGA1	524.047	1.09741	7.19375e-10	1.28936e-08	HMGA1	389.32	0.175614	0.430236	0.612763	HMGA1
351.192	-1.28694	2.73701e-09	4.00428e-08	EVI5	306.193	-1.23451	3.47171e-10	6.56189e-09	EVI5	328.892	-1.30867	2.36552e-09	2.65102e-08	EVI5
91.1055	2.59663	2.75236e-09	4.02363e-08	GS1-114I9.3	94.6198	2.56788	1.90612e-08	2.74999e-07	GS1-114I9.3	80.4076	2.13882	5.90303e-08	5.55407e-07	GS1-114I9.3
142.029	-1.74835	2.7695e-09	4.04556e-08	XPOT	132.208	-1.28188	0.000112287	0.000726524	XPOT	136.193	-1.5343	1.355e-09	1.57487e-08	XPOT
280.975	1.25375	2.77631e-09	4.05239e-08	ATP2C1	229.589	0.967738	0.000439208	0.00237881	ATP2C1	311.665	1.48204	1.31786e-16	2.94031e-15	ATP2C1
69.7855	3.23753	2.79974e-09	4.08344e-08	MYO1B	55.9153	2.40276	0.000729344	0.0036925	MYO1B	84.5028	2.71888	1.14798e-09	1.34351e-08	MYO1B
13.2125	6.97031	2.86453e-09	4.17473e-08	CXCL13	4.53953	4.91503	0.00866105	0.0293703	CXCL13	3.4273	3.82832	0.0568103	0.137784	CXCL13
58.8036	-2.70963	2.87273e-09	4.18345e-08	CKLF-CMTM1	51.3697	-2.37236	7.23133e-08	9.4197e-07	CKLF-CMTM1	49.9692	-4.01406	9.42262e-11	1.25551e-09	CKLF-CMTM1
781.684	0.913523	2.92867e-09	4.26165e-08	HMG20B	864.301	1.3366	1.27644e-10	2.60466e-09	HMG20B	709.209	0.720062	9.91842e-05	0.000540718	HMG20B
959.935	1.13181	2.93746e-09	4.27115e-08	BST2	878.091	1.15682	2.79193e-07	3.27951e-06	BST2	1052.94	1.432	1.44254e-19	3.95967e-18	BST2
100.495	-1.80585	2.95277e-09	4.29012e-08	RASA4B	85.5585	-1.63588	5.81981e-07	6.52879e-06	RASA4B	94.996	-1.47433	2.9337e-05	0.00017774	RASA4B
120.356	2.5803	3.06999e-09	4.45701e-08	JAK3	76.5149	1.80566	3.36891e-08	4.60476e-07	JAK3	117.853	2.38534	1.80986e-07	1.58458e-06	JAK3
383.755	1.26502	3.08348e-09	4.47317e-08	ATXN7	228.578	0.304678	0.276291	0.42915	ATXN7	311.829	0.930649	4.14111e-08	3.97997e-07	ATXN7
69.6056	2.75779	3.17699e-09	4.6053e-08	PAPSS2	47.1172	1.99124	7.90563e-06	6.8933e-05	PAPSS2	55.6979	2.26706	1.01427e-07	9.20732e-07	PAPSS2
92.8531	-1.89517	3.19271e-09	4.62455e-08	CCDC57	97.0921	-0.889532	0.0300902	0.0805158	CCDC57	91.6769	-1.41247	6.33708e-06	4.30694e-05	CCDC57
384.803	-1.12179	3.2163e-09	4.65516e-08	TTC3	308.118	-1.38317	1.58542e-08	2.31949e-07	TTC3	343.956	-1.32059	9.75835e-12	1.4268e-10	TTC3
221.544	-2.21992	3.22319e-09	4.66157e-08	RASAL1	195.404	-1.88118	3.0005e-06	2.88962e-05	RASAL1	174.39	-3.99438	9.70669e-33	5.54393e-31	RASAL1
592.281	2.1244	3.27494e-09	4.7328e-08	EGLN3	535.456	2.06797	2.32737e-06	2.30789e-05	EGLN3	320.284	0.247878	0.605927	0.755196	EGLN3
207.78	1.5585	3.34668e-09	4.83279e-08	RP11-468E2.4	188.608	1.61425	7.31239e-13	2.0241e-11	RP11-468E2.4	214.151	1.65438	1.21079e-11	1.75862e-10	RP11-468E2.4
162.551	-2.17564	3.41148e-09	4.92261e-08	C10orf54	139.435	-2.4855	2.14652e-09	3.59908e-08	C10orf54	172.186	-1.58697	0.000664701	0.00302956	C10orf54
153.519	2.71732	3.43421e-09	4.95164e-08	SPHK1	115.229	2.50933	1.18042e-09	2.05088e-08	SPHK1	310.052	3.93265	1.92656e-26	7.92746e-25	SPHK1
414.444	2.23019	3.43729e-09	4.95231e-08	PHLDB1	413.703	2.43715	7.74018e-14	2.4301e-12	PHLDB1	1150.85	3.95497	2.64592e-60	4.33063e-58	PHLDB1
355.36	-1.20446	3.44092e-09	4.95378e-08	GNAQ	299.267	-1.2142	3.25706e-08	4.47147e-07	GNAQ	318.822	-1.37498	3.18041e-10	3.98132e-09	GNAQ
37.7054	4.41026	3.44507e-09	4.95599e-08	CHI3L1	14.3296	2.74381	0.000472352	0.00253184	CHI3L1	43.4759	4.09364	4.8671e-08	4.62501e-07	CHI3L1
10.8344	7.65625	3.46158e-09	4.97596e-08	SERPINB7	7.40737	6.33295	0.000740339	0.00374108	SERPINB7	57.8902	8.62403	1.37215e-19	3.77117e-18	SERPINB7
30.816	4.22958	3.5653e-09	5.12117e-08	ROR1-AS1	20.3566	3.1422	3.02681e-05	0.000227278	ROR1-AS1	149.937	6.33931	3.30506e-41	2.63588e-39	ROR1-AS1
421.2	-1.09953	3.58584e-09	5.14669e-08	CSGALNACT2	392.29	-0.723945	0.000145907	0.000911591	CSGALNACT2	376.41	-1.31029	7.01739e-09	7.42429e-08	CSGALNACT2
263.373	1.55003	3.5885e-09	5.14669e-08	ELMO2	138.623	0.157176	0.707762	0.804903	ELMO2	262.391	1.29414	0.000415948	0.00197887	ELMO2
443.356	-1.45031	3.60219e-09	5.16242e-08	MTMR14	386.045	-1.19767	4.04112e-07	4.64481e-06	MTMR14	439.615	-1.01615	1.15138e-05	7.48656e-05	MTMR14
203.061	-1.79189	3.61024e-09	5.17004e-08	PDCD4	160.892	-2.39926	1.28357e-12	3.43608e-11	PDCD4	190.536	-1.8437	5.41864e-15	1.05543e-13	PDCD4
265.305	-1.15763	3.62464e-09	5.18674e-08	AP2A1	220.935	-1.17351	1.25288e-09	2.17074e-08	AP2A1	234.859	-1.32487	2.15697e-08	2.14835e-07	AP2A1
64.5889	10.09	3.62789e-09	5.18747e-08	RP11-44K6.2	44.1007	9.15824	0.000367476	0.002038	RP11-44K6.2	96.1537	10.0602	2.31779e-12	3.61806e-11	RP11-44K6.2
19.9096	6.68176	3.70705e-09	5.29666e-08	RP11-214O1.3	13.3049	5.59331	1.41477e-05	0.000115907	RP11-214O1.3	42.0224	6.82808	7.26802e-12	1.07704e-10	RP11-214O1.3
867.082	1.11793	3.79806e-09	5.42261e-08	FYTTD1	725.361	0.772556	0.0334862	0.0876967	FYTTD1	898.255	1.16126	4.75929e-11	6.53675e-10	FYTTD1
92.1175	-2.31067	3.85819e-09	5.50432e-08	NDRG2	75.5239	-2.73813	5.2219e-06	4.75485e-05	NDRG2	81.1079	-2.69266	1.82167e-09	2.06902e-08	NDRG2
130.888	-1.72979	3.86749e-09	5.51343e-08	GRK6	111.125	-1.72682	4.39094e-05	0.000316134	GRK6	117.256	-1.98184	3.51604e-10	4.38894e-09	GRK6
187.047	1.21108	3.8763e-09	5.52184e-08	TMSB4XP6	178.2	1.38724	2.66152e-10	5.11318e-09	TMSB4XP6	156.431	0.986032	2.87372e-06	2.09739e-05	TMSB4XP6
202.566	1.22895	3.88649e-09	5.53219e-08	STX18	168.675	1.06281	1.14855e-06	1.21096e-05	STX18	232.986	1.56338	5.96265e-13	9.88457e-12	STX18
6177.63	1.7987	3.9206e-09	5.57656e-08	CCL22	5027.01	1.26872	0.00577299	0.0210018	CCL22	9205.32	2.29131	4.59484e-27	1.95678e-25	CCL22
167.693	1.62049	3.95046e-09	5.61481e-08	PRKY	139.213	1.52524	6.01143e-08	7.93831e-07	PRKY	194.726	2.10029	1.59197e-14	2.99701e-13	PRKY
335.237	1.27735	3.9716e-09	5.64062e-08	PSMA6	246.874	0.758002	0.0105263	0.0344833	PSMA6	608.802	2.4251	4.96267e-43	4.21866e-41	PSMA6
372.223	1.95467	3.98038e-09	5.64885e-08	WI2-1896O14.1	250.906	1.34047	1.86087e-05	0.000148046	WI2-1896O14.1	624.957	2.83969	2.25464e-16	4.94982e-15	WI2-1896O14.1
385.453	5.98835	3.99479e-09	5.66083e-08	ACTN2	424.508	5.27514	1.45782e-12	3.87483e-11	ACTN2	218.001	3.14722	0.000135449	0.000715478	ACTN2
846.322	1.31089	3.99218e-09	5.66083e-08	CCNL1	773.88	1.34597	2.64705e-08	3.69916e-07	CCNL1	896.421	1.4648	3.17315e-13	5.39485e-12	CCNL1
86.6722	8.35883	3.99778e-09	5.66083e-08	LAMA3	47.0074	6.86945	1.95681e-08	2.8166e-07	LAMA3	122.302	8.13287	4.60648e-08	4.39067e-07	LAMA3
864.727	2.70284	4.06165e-09	5.74698e-08	IRF4	835.312	2.75211	2.51887e-07	2.97933e-06	IRF4	690.533	2.28001	2.44799e-06	1.81016e-05	IRF4
794.973	1.05393	4.10729e-09	5.80722e-08	ZFR	633.501	0.729236	0.00332292	0.0133316	ZFR	915.489	1.3772	1.51487e-18	3.85879e-17	ZFR
717.608	1.84468	4.14881e-09	5.86155e-08	PPP1R15B	519.453	1.23	0.00485144	0.0182253	PPP1R15B	2335.13	3.93223	7.19674e-93	4.15365e-90	PPP1R15B
213.231	1.42725	4.2447e-09	5.99256e-08	ADPRHL2	175.92	1.31554	5.50215e-09	8.60119e-08	ADPRHL2	239.939	1.74902	1.98193e-13	3.44162e-12	ADPRHL2
425.173	-1.28644	4.33736e-09	6.11426e-08	AKAP9	323.999	-1.87384	1.6043e-10	3.19698e-09	AKAP9	349.206	-1.93891	1.08249e-18	2.78325e-17	AKAP9
47.6459	2.49927	4.33543e-09	6.11426e-08	ZNRF1	23.5443	1.17015	0.0464167	0.11361	ZNRF1	104.684	3.72062	4.01157e-27	1.71839e-25	ZNRF1
73.5896	2.24538	4.35816e-09	6.13901e-08	NRIP3	113.764	2.95815	1.78925e-20	1.20868e-18	NRIP3	86.8297	2.3629	8.29747e-09	8.6947e-08	NRIP3
309.768	-1.14725	4.44714e-09	6.25969e-08	GCC2	267.677	-1.21465	3.0631e-09	4.9971e-08	GCC2	279.539	-1.41157	1.27173e-08	1.30031e-07	GCC2
224.132	2.73537	4.45991e-09	6.27301e-08	CD163	97.1105	0.866196	0.13215	0.251197	CD163	158.005	1.74675	0.00261013	0.010186	CD163
183.064	1.89325	4.52744e-09	6.35855e-08	CLN3	146.503	1.81191	5.28178e-14	1.68656e-12	CLN3	229.947	2.12044	1.55152e-10	2.00755e-09	CLN3
50.6888	4.13186	4.52452e-09	6.35855e-08	TNFRSF6B	41.9085	3.92499	9.66272e-08	1.22749e-06	TNFRSF6B	26.0299	3.38399	2.50761e-05	0.000154399	TNFRSF6B
29.04	3.54776	4.56782e-09	6.41052e-08	STBD1	16.5459	3.14556	4.71002e-05	0.000335493	STBD1	20.8903	3.49903	1.01197e-05	6.65502e-05	STBD1
3930.17	1.08672	4.62205e-09	6.48181e-08	ITGAX	4126.92	1.7187	5.65643e-07	6.35694e-06	ITGAX	3768.84	1.323	1.43569e-05	9.22037e-05	ITGAX
331.11	-1.28423	4.64581e-09	6.51031e-08	NDUFV3	267.911	-1.4535	6.09227e-14	1.93546e-12	NDUFV3	301.289	-1.4019	2.74031e-11	3.85506e-10	NDUFV3
31.5174	4.02888	4.70212e-09	6.58436e-08	SLC6A12	19.8602	2.90883	0.000326794	0.00183799	SLC6A12	75.553	4.56094	1.4266e-10	1.85822e-09	SLC6A12
602.039	-1.25105	4.76252e-09	6.66401e-08	ANP32B	499.484	-1.39989	2.52701e-11	5.60917e-10	ANP32B	535.968	-1.51579	2.74304e-15	5.4592e-14	ANP32B
407.786	1.24551	4.7955e-09	6.70521e-08	MECP2	407.422	1.40896	5.82151e-10	1.05862e-08	MECP2	408.585	1.25879	3.75665e-08	3.62636e-07	MECP2
509.979	1.20383	4.94647e-09	6.91119e-08	TLE3	444.427	1.1029	5.70433e-06	5.13911e-05	TLE3	704.604	1.74852	2.81785e-11	3.95401e-10	TLE3
60.2281	-2.18412	4.99025e-09	6.96722e-08	PAGR1	44.8704	-2.94336	4.21294e-12	1.05788e-10	PAGR1	51.9292	-2.53857	1.08621e-12	1.75295e-11	PAGR1
59.3135	-3.6672	5.00898e-09	6.98822e-08	ZMYM3	52.2134	-3.58666	2.36853e-08	3.33483e-07	ZMYM3	52.1971	-4.43171	3.51732e-15	6.93722e-14	ZMYM3
294.513	2.76659	5.04768e-09	7.03704e-08	TSC22D3	317.22	2.45787	4.87527e-11	1.04378e-09	TSC22D3	197.019	0.772162	0.00866368	0.0287193	TSC22D3
123.503	1.57827	5.11914e-09	7.13141e-08	STX17	103.255	1.42394	4.19758e-07	4.80104e-06	STX17	99.3187	1.15006	4.85231e-05	0.000282451	STX17
83.0418	2.3121	5.14501e-09	7.16219e-08	TRAF4	84.6584	2.14389	0.000758921	0.00382054	TRAF4	170.568	3.31303	7.44299e-16	1.56061e-14	TRAF4
12.7262	5.93233	5.15675e-09	7.17326e-08	RP11-662I13.2	9.94714	5.23442	2.17347e-06	2.16907e-05	RP11-662I13.2	39.9032	7.16186	1.77028e-24	6.5695e-23	RP11-662I13.2
14.4456	6.0368	5.16645e-09	7.18147e-08	AFAP1-AS1	12.177	5.30072	1.68024e-06	1.71807e-05	AFAP1-AS1	24.7308	5.97645	2.55966e-14	4.72546e-13	AFAP1-AS1
90.4926	5.25869	5.31813e-09	7.38689e-08	TBX21	125.987	6.03119	1.36251e-13	4.16591e-12	TBX21	44.3672	4.70308	3.73838e-10	4.6506e-09	TBX21
85.1436	-1.74647	5.35369e-09	7.43084e-08	TLR1	68.6801	-2.70181	6.60048e-09	1.01989e-07	TLR1	75.7569	-2.27085	1.29792e-07	1.16188e-06	TLR1
684.819	1.1606	5.47283e-09	7.59064e-08	BTAF1	600.826	1.16546	3.12761e-10	5.95359e-09	BTAF1	690.615	1.24617	4.81678e-16	1.03469e-14	BTAF1
176.456	-1.28637	5.59586e-09	7.74994e-08	FAM96A	149.736	-1.34695	6.90546e-09	1.06222e-07	FAM96A	147.742	-1.95288	5.66894e-16	1.20593e-14	FAM96A
291.979	-1.61073	5.59396e-09	7.74994e-08	AARS	236.453	-1.80457	1.28609e-11	2.99319e-10	AARS	265.951	-1.63532	9.916e-09	1.03021e-07	AARS
254.895	1.58579	5.6008e-09	7.75111e-08	TMED7-TICAM2	169.414	0.740013	0.113024	0.223068	TMED7-TICAM2	232.081	1.31172	5.57714e-07	4.56786e-06	TMED7-TICAM2
401.71	1.54962	5.66167e-09	7.82964e-08	P2RX4	324.371	1.38142	1.55999e-06	1.6074e-05	P2RX4	755.94	2.85355	3.80385e-30	1.87043e-28	P2RX4
110.96	-2.38796	5.69212e-09	7.86601e-08	PRR12	96.9535	-2.78237	2.94744e-06	2.84783e-05	PRR12	90.8433	-3.63907	1.48581e-15	3.03132e-14	PRR12
133.124	-1.90673	5.72381e-09	7.90403e-08	GAS2L3	130.878	-0.85254	0.024436	0.0685834	GAS2L3	114.353	-2.38272	7.38241e-11	9.95151e-10	GAS2L3
28.3056	4.92129	5.74277e-09	7.92443e-08	MYH11	6.4752	1.73325	0.126986	0.243807	MYH11	26.8496	3.97579	2.53002e-06	1.86704e-05	MYH11
409.058	-1.07533	5.80052e-09	7.9983e-08	MCM3AP	338.267	-1.17694	5.54971e-08	7.36497e-07	MCM3AP	410.458	-0.758969	4.07932e-05	0.000240053	MCM3AP
130.448	2.91685	5.8577e-09	8.07127e-08	RP11-707G18.1	174.501	2.7017	1.87803e-12	4.93564e-11	RP11-707G18.1	116.049	1.79573	6.96509e-05	0.000391387	RP11-707G18.1
565.803	1.03898	5.93324e-09	8.16942e-08	SAP30BP	576.628	1.33347	2.86744e-12	7.35008e-11	SAP30BP	608.531	1.21727	2.17201e-08	2.16039e-07	SAP30BP
210.569	1.22347	6.00295e-09	8.25939e-08	UBAC2	249.471	1.60962	2.26111e-09	3.78104e-08	UBAC2	194.651	1.02109	3.82717e-06	2.7188e-05	UBAC2
31.0067	3.48164	6.09766e-09	8.38362e-08	SLC22A1	32.484	3.72503	7.17217e-14	2.25936e-12	SLC22A1	42.2693	4.04337	8.2176e-13	1.34902e-11	SLC22A1
31.9041	4.59388	6.20798e-09	8.5291e-08	NT5C3AP1	27.3985	3.97303	1.10463e-06	1.16977e-05	NT5C3AP1	34.3911	4.57851	2.00259e-12	3.14844e-11	NT5C3AP1
2516.01	1.10554	6.2814e-09	8.62373e-08	ACTN1	2304.15	1.32519	3.18381e-10	6.04827e-09	ACTN1	4193.61	2.26571	3.92532e-19	1.05632e-17	ACTN1
3754.96	1.28957	6.37165e-09	8.7413e-08	TUBA1A	3098.07	1.32498	3.08137e-08	4.25211e-07	TUBA1A	1781.63	-0.308577	0.212734	0.37954	TUBA1A
332.577	1.53907	6.65402e-09	9.12207e-08	CBLB	320.382	1.45107	0.000115704	0.000745027	CBLB	135.693	-0.856537	0.0187283	0.0553272	CBLB
69.5251	4.44318	6.74082e-09	9.23438e-08	NEXN	33.0334	3.12712	0.00130213	0.00603257	NEXN	47.0095	3.48702	5.57668e-05	0.000319759	NEXN
66.3078	2.21251	6.74749e-09	9.23684e-08	ASCL2	57.2008	1.73695	0.00363052	0.014308	ASCL2	35.9309	0.87114	0.0283303	0.0781463	ASCL2
175.094	1.95964	6.77366e-09	9.26598e-08	TAP2	135.057	1.40466	0.00331172	0.0132924	TAP2	254.593	2.60778	5.45585e-20	1.54796e-18	TAP2
182.345	-1.69808	6.86681e-09	9.38663e-08	OSBPL11	152.589	-1.81018	3.71305e-09	5.99987e-08	OSBPL11	152.215	-2.48975	3.90737e-18	9.72717e-17	OSBPL11
17.8391	7.47894	6.91146e-09	9.44084e-08	RP11-728F11.4	14.0041	6.75217	2.09314e-05	0.000163946	RP11-728F11.4	36.9419	7.52805	2.03662e-13	3.52821e-12	RP11-728F11.4
376.009	1.12859	6.9193e-09	9.44474e-08	NAA15	334.542	0.970104	2.44928e-05	0.00018845	NAA15	385.513	1.13143	2.48423e-07	2.14336e-06	NAA15
299.037	-1.22563	6.9501e-09	9.47996e-08	EXOC3	290.646	-0.905181	0.000645806	0.00332169	EXOC3	262.077	-1.70641	4.61911e-11	6.3515e-10	EXOC3
305.845	-1.70942	7.05575e-09	9.61714e-08	TNRC6B	269.248	-2.01194	2.23084e-05	0.000173642	TNRC6B	266.854	-2.30332	6.81404e-09	7.2161e-08	TNRC6B
99.1885	-1.98885	7.20271e-09	9.81039e-08	CTDSP1	86.0525	-1.91562	0.000122305	0.000782688	CTDSP1	89.1321	-2.09483	7.81089e-10	9.42809e-09	CTDSP1
128.133	-2.08873	7.32513e-09	9.96281e-08	XPO7	103.961	-2.29351	2.23813e-15	8.32602e-14	XPO7	107.28	-2.76077	5.18125e-19	1.38074e-17	XPO7
300.722	-1.12653	7.32488e-09	9.96281e-08	SSRP1	274.043	-0.950156	9.9527e-05	0.000653456	SSRP1	295.303	-1.01239	1.09645e-05	7.15055e-05	SSRP1
2372.82	1.55258	7.41437e-09	1.00769e-07	MCL1	2655.97	1.94615	5.2968e-14	1.68848e-12	MCL1	2585.4	1.73134	5.18363e-14	9.3647e-13	MCL1
15.3746	3.92259	7.5327e-09	1.02304e-07	IL7	8.51207	2.91486	0.000613185	0.00317749	IL7	18.7324	3.41983	4.29218e-08	4.11434e-07	IL7
12.9403	7.91106	7.6622e-09	1.03989e-07	GBP7	13.6587	7.96041	8.73201e-12	2.08676e-10	GBP7	20.0455	8.32484	2.15049e-16	4.74015e-15	GBP7
1083.5	1.15502	7.7823e-09	1.05543e-07	PPP1R10	1075.8	1.11731	1.05516e-07	1.32958e-06	PPP1R10	1129.99	1.15241	6.9212e-09	7.32605e-08	PPP1R10
144.286	-1.68202	7.81395e-09	1.05896e-07	GZF1	142.058	-0.875209	0.00440348	0.0167953	GZF1	123.519	-2.34539	9.3994e-10	1.1222e-08	GZF1
148.403	1.92979	7.97284e-09	1.07972e-07	ENPP2	80.5961	0.638152	0.0855812	0.181051	ENPP2	93.4542	0.477965	0.360802	0.547052	ENPP2
206.686	-1.84433	8.00158e-09	1.08284e-07	TBC1D22A	185.1	-1.48044	0.000428361	0.00232738	TBC1D22A	195.941	-1.48908	7.50115e-09	7.90558e-08	TBC1D22A
43.523	-2.43446	8.10346e-09	1.09585e-07	ZBED3	32.0137	-3.77022	1.90763e-10	3.74954e-09	ZBED3	37.6306	-3.28546	1.4256e-07	1.26892e-06	ZBED3
24.7724	3.4526	8.12046e-09	1.09736e-07	TXNP5	22.9091	2.99648	0.000164283	0.00101364	TXNP5	45.6474	4.37317	2.41146e-23	8.35517e-22	TXNP5
31.7349	2.3615	8.22472e-09	1.11004e-07	SLC16A7	12.8325	0.496296	0.417358	0.570294	SLC16A7	16.1855	0.576504	0.295467	0.477758	SLC16A7
534.382	2.06224	8.22596e-09	1.11004e-07	CDC42EP3	663.615	2.74072	5.29414e-13	1.50097e-11	CDC42EP3	852.181	3.00298	1.15288e-18	2.95731e-17	CDC42EP3
94.156	-2.1339	8.28149e-09	1.11673e-07	MRPL4	85.2039	-1.60058	1.91383e-08	2.75898e-07	MRPL4	85.0414	-2.20161	9.8467e-11	1.30884e-09	MRPL4
141.611	3.00689	8.52043e-09	1.14814e-07	NRARP	223.953	3.29198	3.69207e-10	6.9503e-09	NRARP	155.053	1.25257	0.00464746	0.016842	NRARP
27.6245	6.11062	8.71169e-09	1.17307e-07	BAMBI	36.0587	5.59489	2.70409e-08	3.77323e-07	BAMBI	39.514	5.57859	1.47259e-10	1.91106e-09	BAMBI
165.778	1.40127	9.07796e-09	1.22153e-07	AAED1	132.181	1.08499	3.33741e-05	0.000247227	AAED1	203.369	1.74119	9.72428e-14	1.73393e-12	AAED1
124.959	2.10655	9.11631e-09	1.22582e-07	SPTBN5	134.336	2.59678	1.36092e-15	5.17592e-14	SPTBN5	134.86	2.45138	3.68185e-16	8.003e-15	SPTBN5
242.425	-2.00033	9.23717e-09	1.24119e-07	ITGAL	205.729	-1.88087	3.42677e-07	3.97777e-06	ITGAL	205.282	-2.85677	8.97227e-18	2.1816e-16	ITGAL
1161.4	1.14875	9.47049e-09	1.27164e-07	RAP1B	972.064	0.929375	3.88887e-05	0.000283146	RAP1B	1409.56	1.54774	4.17258e-20	1.19157e-18	RAP1B
29.9618	6.32078	9.49208e-09	1.27363e-07	PLA1A	27.9526	5.00365	0.000184556	0.00112088	PLA1A	38.4887	5.72905	8.74599e-09	9.14721e-08	PLA1A
38.4793	4.28261	9.69208e-09	1.29955e-07	FAM186B	20.6796	3.55296	9.0864e-06	7.80288e-05	FAM186B	151.624	6.52137	1.78361e-25	6.99786e-24	FAM186B
22.3068	-4.04082	9.71265e-09	1.30139e-07	RP11-404O13.5	26.0444	-1.93575	0.0117274	0.037705	RP11-404O13.5	20.6143	-3.70171	8.19252e-09	8.59294e-08	RP11-404O13.5
335.954	-1.69502	9.86057e-09	1.32027e-07	TGFBR1	268.684	-2.01824	2.29592e-19	1.32188e-17	TGFBR1	314.4	-1.56491	1.83879e-15	3.7169e-14	TGFBR1
181.274	2.26329	9.99869e-09	1.33782e-07	NR4A2	248.571	2.72625	4.47024e-14	1.43477e-12	NR4A2	156.153	1.53869	5.29124e-09	5.67469e-08	NR4A2
18.526	5.91509	1.00852e-08	1.34844e-07	VN1R105P	5.44171	4.266	0.000394589	0.00216908	VN1R105P	5.97824	4.2336	0.000121372	0.000648305	VN1R105P
251.173	1.36625	1.01398e-08	1.35478e-07	RP11-488L18.4	207.841	1.11156	0.000336488	0.00188683	RP11-488L18.4	279.964	1.69288	3.22696e-19	8.75912e-18	RP11-488L18.4
241.172	1.31292	1.02558e-08	1.36931e-07	DMTF1	209.153	1.25314	2.72131e-12	7.0043e-11	DMTF1	231.354	1.27517	4.94115e-09	5.33051e-08	DMTF1
3551.67	1.4543	1.06523e-08	1.42126e-07	KDM6B	4288.61	2.182	2.23505e-11	4.99668e-10	KDM6B	8029.61	3.06176	8.53372e-19	2.22546e-17	KDM6B
15.8572	7.61968	1.06905e-08	1.42535e-07	RP11-1D12.1	6.6784	4.92563	0.0106399	0.0347822	RP11-1D12.1	64.7302	9.34881	3.66063e-28	1.65536e-26	RP11-1D12.1
754.735	1.39868	1.09436e-08	1.45806e-07	SMCHD1	639.741	1.17998	1.44321e-05	0.00011803	SMCHD1	533.603	0.618263	0.00960022	0.0313228	SMCHD1
15.2518	6.87332	1.09672e-08	1.46019e-07	DLL1	19.0703	6.64335	6.791e-11	1.43586e-09	DLL1	28.6072	6.58727	1.40598e-12	2.24099e-11	DLL1
181.487	1.30413	1.10472e-08	1.4698e-07	HERPUD2	123.692	0.622335	0.0552798	0.129542	HERPUD2	167.186	1.13878	8.72443e-08	8.00938e-07	HERPUD2
134.707	4.09988	1.11203e-08	1.47849e-07	SP140	143.201	3.84341	2.30819e-06	2.29008e-05	SP140	141.151	3.81006	1.50659e-09	1.74091e-08	SP140
28.4336	6.38791	1.1314e-08	1.50319e-07	RP11-393I2.4	41.4397	5.41078	3.4753e-10	6.56204e-09	RP11-393I2.4	23.8636	4.20796	7.97801e-07	6.38357e-06	RP11-393I2.4
65.4185	1.7757	1.13345e-08	1.50457e-07	CDK14	81.7062	2.32259	7.74527e-15	2.70896e-13	CDK14	65.5711	1.77982	1.70214e-08	1.71718e-07	CDK14
985.229	0.941069	1.13402e-08	1.50457e-07	USP15	856.994	0.772044	0.00051242	0.00271088	USP15	994.398	0.942938	1.25572e-10	1.6442e-09	USP15
960.697	1.47151	1.14293e-08	1.51533e-07	IRF2	653.627	0.713501	0.0351489	0.0911834	IRF2	1044.73	1.53353	2.64013e-08	2.59773e-07	IRF2
36.0197	3.16756	1.17361e-08	1.55491e-07	COL6A1	28.4148	2.88644	2.25068e-07	2.69793e-06	COL6A1	41.5066	3.11645	2.3829e-13	4.09575e-12	COL6A1
123.575	2.25863	1.17858e-08	1.56041e-07	RNU4ATAC	152.769	2.40202	8.92785e-12	2.12272e-10	RNU4ATAC	126.213	1.75874	1.22349e-06	9.49862e-06	RNU4ATAC
12.7388	6.56701	1.181e-08	1.56252e-07	RP11-408H1.3	10.8875	5.70021	1.23735e-07	1.54047e-06	RP11-408H1.3	20.0362	6.08297	1.28192e-13	2.26005e-12	RP11-408H1.3
259.315	3.01004	1.18925e-08	1.57233e-07	KLF2	322.133	2.88784	1.70985e-09	2.90597e-08	KLF2	261.314	1.41283	0.000121025	0.000647238	KLF2
571.446	1.68204	1.19184e-08	1.57466e-07	CCSER2	476.027	1.6279	2.15709e-17	1.00157e-15	CCSER2	924.41	2.64662	1.29686e-49	1.4365e-47	CCSER2
291.719	1.5659	1.21182e-08	1.59994e-07	LRP12	197.127	1.02398	7.35903e-05	0.0005011	LRP12	516.503	2.74505	2.33798e-22	7.58529e-21	LRP12
52.8639	2.66267	1.23196e-08	1.6254e-07	LENG9	35.7959	1.88061	0.000433155	0.00235006	LENG9	36.5465	1.7665	0.000998552	0.00436521	LENG9
70.8061	-2.09819	1.24564e-08	1.6423e-07	MCM3	57.7033	-2.52367	6.06194e-10	1.1002e-08	MCM3	68.9753	-1.8023	1.23624e-06	9.5942e-06	MCM3
3311.12	1.44928	1.24876e-08	1.64528e-07	DDX3X	3011.55	1.42494	5.40388e-09	8.4688e-08	DDX3X	2942.19	1.18736	1.41341e-07	1.2591e-06	DDX3X
24.4455	6.69472	1.27969e-08	1.68437e-07	HS3ST3A1	17.0437	6.07867	7.33904e-07	8.04972e-06	HS3ST3A1	60.5895	7.72654	2.01425e-24	7.44968e-23	HS3ST3A1
117.714	-2.05568	1.28021e-08	1.68437e-07	UVRAG	108.161	-1.99762	0.000172618	0.00105522	UVRAG	103.458	-2.30144	1.88717e-09	2.13788e-08	UVRAG
22.4783	6.35363	1.30656e-08	1.71784e-07	INSL4	24.3614	5.65629	4.83365e-10	8.92865e-09	INSL4	11.4885	4.33923	9.26955e-06	6.13088e-05	INSL4
95.2652	1.89678	1.32306e-08	1.73833e-07	MCUB	72.2236	1.42766	1.84878e-05	0.00014721	MCUB	95.2599	1.68212	4.13431e-07	3.45292e-06	MCUB
45.7169	3.40396	1.37967e-08	1.81145e-07	RP11-566K11.2	31.7289	2.90331	3.06514e-08	4.23283e-07	RP11-566K11.2	8.64898	0.386142	0.608108	0.75685	RP11-566K11.2
1547.91	1.79001	1.39429e-08	1.82938e-07	ALCAM	1274.78	1.62794	3.89882e-08	5.29425e-07	ALCAM	2205.2	2.67541	6.27912e-23	2.11542e-21	ALCAM
391.423	-1.66235	1.39701e-08	1.83168e-07	KDM3B	324.427	-1.6655	1.3244e-17	6.24238e-16	KDM3B	362.619	-1.58303	8.83883e-13	1.44748e-11	KDM3B
44.5227	-2.76887	1.40835e-08	1.84527e-07	GEMIN6	34.5677	-3.98881	1.09896e-08	1.64906e-07	GEMIN6	42.6294	-2.6981	1.52062e-05	9.71744e-05	GEMIN6
28.6433	2.67693	1.42609e-08	1.86723e-07	ELL2P1	28.7377	2.99338	3.18049e-08	4.37277e-07	ELL2P1	29.7207	2.85158	1.05153e-07	9.50234e-07	ELL2P1
1996.48	1.39399	1.43165e-08	1.8732e-07	KYNU	1360.47	0.936835	9.8172e-05	0.000645959	KYNU	4069.28	2.92441	1.19698e-42	1.00583e-40	KYNU
65.4887	1.99089	1.43335e-08	1.87414e-07	METTL1	60.6001	1.94162	6.62656e-09	1.02223e-07	METTL1	104.269	2.75766	4.26135e-21	1.29625e-19	METTL1
103.381	1.80789	1.43733e-08	1.87804e-07	MAFK	105.345	2.16747	1.30954e-10	2.6577e-09	MAFK	117.189	2.24858	5.36601e-15	1.04704e-13	MAFK
96.6817	-2.66036	1.45542e-08	1.90037e-07	MKL2	87.1785	-2.32328	1.17904e-10	2.42176e-09	MKL2	91.4728	-2.48836	5.00761e-12	7.55863e-11	MKL2
481.674	0.988374	1.46326e-08	1.90798e-07	ARID3A	570.368	1.62435	1.45304e-16	6.20758e-15	ARID3A	433.004	1.01878	0.000324572	0.00157803	ARID3A
28.8609	4.24096	1.46245e-08	1.90798e-07	DSP	38.1898	4.34067	4.5751e-10	8.47616e-09	DSP	30.1896	3.7148	4.0659e-09	4.42328e-08	DSP
330.99	-1.14756	1.47396e-08	1.92061e-07	SLC27A3	263.977	-1.39506	5.02702e-08	6.71898e-07	SLC27A3	276.241	-1.7433	1.52921e-13	2.68095e-12	SLC27A3
553.484	1.70782	1.49941e-08	1.95243e-07	MFSD14A	383.744	1.13452	0.000598601	0.0031114	MFSD14A	601.255	1.89136	1.64749e-12	2.61642e-11	MFSD14A
1458.22	1.13412	1.5754e-08	2.04997e-07	FNDC3B	1148.92	0.805929	9.11781e-05	0.000604366	FNDC3B	2332.23	2.0066	9.79431e-22	3.09077e-20	FNDC3B
236.709	-1.42113	1.59025e-08	2.06787e-07	CEP250	219.078	-0.927683	0.00730286	0.0255136	CEP250	202.962	-1.76438	1.17877e-14	2.24027e-13	CEP250
172.968	1.66062	1.61112e-08	2.09358e-07	SEMA6B	164.655	1.15786	5.50344e-06	4.98453e-05	SEMA6B	186.859	1.26879	0.000520766	0.00242287	SEMA6B
32.5037	-4.32288	1.62979e-08	2.11637e-07	DMTN	26.2023	-4.32704	1.1279e-08	1.69113e-07	DMTN	28.3819	-6.283	5.27856e-12	7.94574e-11	DMTN
834.971	1.05479	1.6585e-08	2.15219e-07	MDM2	770.529	1.17586	3.41637e-08	4.66622e-07	MDM2	790.794	1.03822	3.1786e-07	2.69788e-06	MDM2
483.514	1.18516	1.67487e-08	2.17195e-07	ZFYVE26	332.539	0.639746	0.00197424	0.00862929	ZFYVE26	506.275	1.1951	2.08908e-05	0.000130535	ZFYVE26
17.7491	5.55868	1.69859e-08	2.20119e-07	SCN8A	11.9153	4.51398	0.000384251	0.0021166	SCN8A	8.37817	2.90773	0.00390844	0.0145116	SCN8A
142.452	-1.56778	1.71739e-08	2.22404e-07	APEX1	102.137	-2.88808	2.52632e-10	4.87345e-09	APEX1	123.398	-2.03581	1.48586e-10	1.92636e-09	APEX1
221.232	2.06231	1.74424e-08	2.25726e-07	CTD-3014M21.1	353.266	2.31882	1.08741e-19	6.50082e-18	CTD-3014M21.1	282.275	2.00931	2.72853e-12	4.22913e-11	CTD-3014M21.1
82.0699	-1.95797	1.75171e-08	2.26538e-07	CKAP2	66.5051	-2.33775	1.23606e-10	2.52777e-09	CKAP2	69.5123	-2.57861	2.52655e-15	5.03749e-14	CKAP2
1467.7	-1.0997	1.81617e-08	2.34714e-07	ARID1A	1205.71	-1.23215	1.04117e-12	2.82352e-11	ARID1A	1303.46	-1.31168	7.3295e-14	1.31439e-12	ARID1A
1525.27	1.45634	1.84081e-08	2.37737e-07	CLIC4	1285.93	1.12106	0.00363609	0.0143269	CLIC4	2407.49	2.36033	5.33482e-34	3.1881e-32	CLIC4
308.353	1.21297	1.87942e-08	2.42558e-07	MGAT2	249.233	0.975199	1.04403e-06	1.11189e-05	MGAT2	319.592	1.26545	3.2998e-08	3.2051e-07	MGAT2
2622.9	0.908335	1.88903e-08	2.43633e-07	ANXA2	2438.74	0.997221	3.65532e-11	7.93483e-10	ANXA2	3079.3	1.33068	1.58324e-14	2.98313e-13	ANXA2
310.056	2.81334	1.96527e-08	2.53292e-07	CLEC2D	219.466	2.08521	0.000809509	0.00403719	CLEC2D	961.543	4.57948	5.55019e-41	4.39447e-39	CLEC2D
330.002	1.00957	1.99488e-08	2.56933e-07	TSC22D2	346.669	1.24712	8.51179e-08	1.09741e-06	TSC22D2	311.829	0.893317	6.30877e-07	5.1208e-06	TSC22D2
558.547	1.13254	2.08016e-08	2.67736e-07	CUL1	403.723	0.602888	0.0114049	0.0368008	CUL1	819.615	1.98206	3.44049e-27	1.49124e-25	CUL1
24.9867	3.46813	2.10538e-08	2.70798e-07	RP11-22N19.2	36.08	3.6407	1.9131e-14	6.39247e-13	RP11-22N19.2	44.2762	3.90452	7.36421e-18	1.80259e-16	RP11-22N19.2
80.2615	2.96016	2.14937e-08	2.76268e-07	CDCA4	52.6289	2.01016	0.00213926	0.00925116	CDCA4	254.113	4.94813	2.9406e-35	1.8748e-33	CDCA4
31.0164	-3.80948	2.17265e-08	2.79071e-07	KLHL22	31.2153	-2.4501	0.00222913	0.00954935	KLHL22	29.738	-2.85226	1.64564e-05	0.000104645	KLHL22
57.6307	2.01516	2.22824e-08	2.86018e-07	CBR3	43.0712	1.35518	0.0129271	0.0407156	CBR3	58.8626	1.96074	2.53606e-06	1.87087e-05	CBR3
156.692	-2.2083	2.25207e-08	2.88881e-07	FOXJ2	122.036	-2.78722	2.02984e-15	7.64231e-14	FOXJ2	132.305	-2.85564	5.34103e-19	1.41815e-17	FOXJ2
197.251	1.37996	2.27603e-08	2.91757e-07	TRIP4	156.61	1.0312	6.92032e-07	7.60956e-06	TRIP4	162.737	0.874023	0.00211514	0.00848996	TRIP4
304.835	-1.34077	2.28987e-08	2.93332e-07	TTC7A	237.847	-1.8864	9.73763e-08	1.23616e-06	TTC7A	245.303	-2.24439	2.52306e-14	4.66575e-13	TTC7A
127.475	1.69361	2.29874e-08	2.9427e-07	TMEM243	171.193	2.2692	2.18562e-08	3.11244e-07	TMEM243	124.917	1.7229	1.19142e-12	1.91149e-11	TMEM243
59.9921	-1.95234	2.30503e-08	2.94875e-07	XRCC1	55.7571	-1.74121	0.000464602	0.00249603	XRCC1	50.8788	-2.58167	2.76415e-09	3.07576e-08	XRCC1
454.219	1.63893	2.34937e-08	3.00345e-07	PSME2	336.439	1.19576	0.000532047	0.00280126	PSME2	547.806	2.08544	9.12551e-22	2.88387e-20	PSME2
213.311	-1.47799	2.35839e-08	3.01295e-07	DGKZ	192.619	-1.16618	1.00993e-06	1.07864e-05	DGKZ	198.115	-1.44815	1.82701e-10	2.35014e-09	DGKZ
122.5	-1.7516	2.3733e-08	3.02995e-07	HIST2H2AB	121.685	-1.45864	0.000749257	0.00378104	HIST2H2AB	106.48	-2.57372	1.4088e-14	2.6613e-13	HIST2H2AB
447.844	1.41281	2.38828e-08	3.04703e-07	PSMA3	418.009	1.36187	9.46586e-07	1.01913e-05	PSMA3	548.412	1.75343	6.37274e-17	1.45742e-15	PSMA3
1632.59	1.32302	2.47861e-08	3.16015e-07	NINJ1	1194.71	0.734062	0.0218756	0.0624976	NINJ1	4806.68	3.36378	9.68286e-58	1.41576e-55	NINJ1
177.785	2.63985	2.51006e-08	3.19809e-07	MAFA	251.871	2.99453	8.69662e-10	1.54392e-08	MAFA	154.446	0.571067	0.263339	0.442266	MAFA
88.2997	1.90087	2.52173e-08	3.20796e-07	ARL6IP6	68.3426	1.52532	1.83391e-05	0.000146275	ARL6IP6	82.6331	1.72911	1.38266e-11	2.00162e-10	ARL6IP6
648.113	1.36908	2.52289e-08	3.20796e-07	RBM17	496.984	1.06514	2.69971e-10	5.18122e-09	RBM17	1072.95	2.34577	9.91393e-51	1.13246e-48	RBM17
108.645	-1.59597	2.52029e-08	3.20796e-07	PLD2	84.1226	-2.06652	1.40382e-08	2.07163e-07	PLD2	102.347	-1.407	4.01298e-05	0.000236403	PLD2
81.2083	-2.65188	2.54556e-08	3.23462e-07	NCKIPSD	65.2904	-2.90496	5.2618e-08	7.01274e-07	NCKIPSD	67.529	-3.47165	2.97011e-12	4.59059e-11	NCKIPSD
38.5146	-2.8108	2.58797e-08	3.2863e-07	COMMD3	33.4908	-2.15895	1.09761e-06	1.16365e-05	COMMD3	38.7761	-1.89888	1.17593e-07	1.05569e-06	COMMD3
27.0573	3.06531	2.6034e-08	3.30369e-07	SYN1	24.3552	2.77616	4.41509e-08	5.94353e-07	SYN1	19.4176	2.45386	1.16042e-06	9.04416e-06	SYN1
179.706	-1.60802	2.62224e-08	3.32536e-07	MDM4	186.428	-0.770382	0.00935828	0.0313091	MDM4	179.476	-1.30359	6.01528e-06	4.11244e-05	MDM4
663.614	-1.09439	2.62775e-08	3.33012e-07	IL18BP	526.913	-1.40384	6.95905e-08	9.09977e-07	IL18BP	570.061	-1.36954	1.85166e-12	2.92373e-11	IL18BP
329.303	-1.21309	2.63191e-08	3.33317e-07	SCAMP2	286.173	-1.11174	3.74712e-06	3.52697e-05	SCAMP2	315.067	-1.10399	2.56726e-06	1.89197e-05	SCAMP2
58.5104	2.6961	2.70677e-08	3.42507e-07	CKAP4	38.7446	1.87004	0.000289943	0.00165538	CKAP4	70.4366	2.81252	5.50751e-10	6.74809e-09	CKAP4
82.6974	3.58619	2.70809e-08	3.42507e-07	RASL11A	94.6607	3.48341	4.07422e-10	7.62368e-09	RASL11A	199.306	4.75489	1.34689e-14	2.55095e-13	RASL11A
161.525	10.0383	2.71173e-08	3.42739e-07	GFPT2	131.45	8.90752	2.00615e-08	2.87656e-07	GFPT2	664.881	11.4955	1.09511e-12	1.76472e-11	GFPT2
331.342	-1.19449	2.72359e-08	3.44007e-07	USP4	297.598	-0.951753	2.67606e-05	0.000203389	USP4	285.485	-1.61804	2.40566e-12	3.74723e-11	USP4
384.707	-1.4946	2.76998e-08	3.49634e-07	MBP	361.912	-0.944455	9.43762e-07	1.01785e-05	MBP	337.723	-1.77452	2.36377e-15	4.73013e-14	MBP
305.264	1.47113	2.77509e-08	3.50045e-07	DENND3	296.258	1.85724	1.30267e-10	2.64663e-09	DENND3	551.517	2.7542	1.62772e-34	9.89619e-33	DENND3
69.3586	-2.25838	2.82587e-08	3.56214e-07	TOR3A	56.6821	-2.23948	3.65177e-09	5.91106e-08	TOR3A	75.7107	-1.07453	0.00436655	0.0159745	TOR3A
211.723	2.28663	2.85905e-08	3.60157e-07	FLT1	165.903	2.30645	1.89697e-06	1.91969e-05	FLT1	261.766	2.95953	5.91327e-12	8.83446e-11	FLT1
1506.58	1.14607	2.93308e-08	3.68991e-07	BZW1	1507.8	1.2843	5.3527e-09	8.40266e-08	BZW1	1534.09	1.13778	2.15576e-10	2.75044e-09	BZW1
83.7141	-2.03574	2.93176e-08	3.68992e-07	UNC119	70.6805	-2.09187	5.25899e-05	0.00036967	UNC119	79.0213	-1.73251	5.71655e-07	4.67121e-06	UNC119
632.711	1.28004	2.95867e-08	3.71964e-07	ACSL3	612.848	1.5261	3.23048e-16	1.31696e-14	ACSL3	871.127	1.83203	4.16363e-13	6.99746e-12	ACSL3
260.416	2.00663	2.96118e-08	3.72032e-07	ABCC4	208.073	1.70918	2.44785e-07	2.90635e-06	ABCC4	201.877	1.41009	1.21943e-05	7.8939e-05	ABCC4
4846.06	1.36081	2.98403e-08	3.74407e-07	JUN	5041.31	1.69123	7.28964e-11	1.53435e-09	JUN	5139.37	1.47035	2.01962e-07	1.75771e-06	JUN
221.322	-1.70587	2.98384e-08	3.74407e-07	PARP1	180.387	-2.04019	3.60257e-14	1.16226e-12	PARP1	200.844	-2.03548	3.63732e-09	3.98869e-08	PARP1
37.9861	6.23724	3.00583e-08	3.76892e-07	CA8	52.0398	5.09318	5.79593e-09	9.01525e-08	CA8	33.0414	3.6141	2.16986e-05	0.000135236	CA8
13.711	6.75372	3.00973e-08	3.77132e-07	NGEF	10.9474	6.62219	3.68482e-06	3.47357e-05	NGEF	5.76952	5.50186	0.000228619	0.00115002	NGEF
747.824	1.23386	3.04209e-08	3.80935e-07	RELA	633.637	1.12413	1.13902e-07	1.42755e-06	RELA	1206.01	2.15969	2.9223e-25	1.13437e-23	RELA
62.1973	-2.44572	3.08264e-08	3.85758e-07	SLC38A9	65.6926	-1.40001	0.00102967	0.00493906	SLC38A9	64.0947	-1.61507	6.86423e-07	5.53682e-06	SLC38A9
611.187	1.08352	3.14436e-08	3.93222e-07	CDC73	564.451	1.0978	9.38481e-08	1.19624e-06	CDC73	629.792	1.13365	1.06365e-09	1.25406e-08	CDC73
32.3026	-2.84549	3.2158e-08	4.0189e-07	SSH3	29.8874	-2.12744	0.000101831	0.000666478	SSH3	28.6773	-3.27426	1.00441e-08	1.04253e-07	SSH3
446.159	2.11969	3.25492e-08	4.06511e-07	WFDC21P	376.966	1.84648	0.000413981	0.00225909	WFDC21P	214.747	0.961524	0.012562	0.0394714	WFDC21P
54.4629	-2.21204	3.27089e-08	4.08236e-07	AC009133.23	40.5566	-2.91448	6.34631e-12	1.56048e-10	AC009133.23	46.4883	-2.67863	9.5781e-13	1.56067e-11	AC009133.23
15.8913	5.19901	3.28354e-08	4.09546e-07	ZBP1	14.7576	4.80674	1.4798e-07	1.81217e-06	ZBP1	13.2117	4.40537	1.23014e-07	1.103e-06	ZBP1
13.8114	7.21645	3.35333e-08	4.17975e-07	CD70	11.4409	6.16402	2.27031e-08	3.22077e-07	CD70	36.5635	7.54796	6.27457e-19	1.658e-17	CD70
37.9482	2.81234	3.40722e-08	4.24413e-07	RP11-296A16.1	25.5742	2.13891	2.97026e-05	0.00022348	RP11-296A16.1	15.9385	1.30802	0.00921029	0.0302758	RP11-296A16.1
114.689	-1.67368	3.42128e-08	4.25884e-07	PPAN-P2RY11	93.1098	-1.90151	4.74581e-12	1.18563e-10	PPAN-P2RY11	111.93	-1.39874	7.16659e-08	6.66289e-07	PPAN-P2RY11
802.797	1.2391	3.42856e-08	4.25951e-07	GLS	774.984	1.44153	1.40667e-10	2.83332e-09	GLS	831.561	1.37349	2.46441e-11	3.48032e-10	GLS
121.149	1.46111	3.4274e-08	4.25951e-07	HEIH	125.1	1.72848	1.13193e-15	4.33142e-14	HEIH	85.0374	0.720659	0.00812444	0.0272326	HEIH
404.027	-1.71814	3.42846e-08	4.25951e-07	FDFT1	352.527	-1.40216	3.8286e-07	4.43048e-06	FDFT1	364.453	-1.89288	1.05503e-13	1.87664e-12	FDFT1
511.396	1.76198	3.45626e-08	4.2911e-07	MYD88	464.889	1.71918	4.31204e-08	5.82157e-07	MYD88	487.021	1.68007	3.49006e-09	3.83295e-08	MYD88
67.2868	1.71972	3.47383e-08	4.31009e-07	GSDMD	65.9406	1.72118	7.83614e-08	1.01544e-06	GSDMD	72.1968	1.76155	3.35081e-11	4.67493e-10	GSDMD
85.6176	-1.77626	3.49703e-08	4.33604e-07	TFEB	92.8669	-1.04194	0.0518984	0.123582	TFEB	69.029	-2.89007	8.57621e-12	1.26237e-10	TFEB
976.94	-1.49465	3.51206e-08	4.35184e-07	KIAA0100	819.74	-1.395	3.75679e-09	6.0601e-08	KIAA0100	876.351	-1.5792	3.49551e-12	5.36936e-11	KIAA0100
15.2013	4.30889	3.55136e-08	4.39765e-07	CTD-2047H16.5	8.14759	2.94677	0.00660819	0.0234635	CTD-2047H16.5	14.7969	3.81419	5.75783e-06	3.95245e-05	CTD-2047H16.5
180.43	2.41607	3.60266e-08	4.45827e-07	RP11-733O18.1	194.277	2.89934	1.68178e-15	6.37034e-14	RP11-733O18.1	145.052	2.00571	1.81411e-05	0.000114429	RP11-733O18.1
98.2454	-2.17883	3.64494e-08	4.50764e-07	VPS26B	81.1786	-2.52357	6.19394e-07	6.87839e-06	VPS26B	86.1192	-2.7288	2.20756e-13	3.80931e-12	VPS26B
44.9994	2.84264	3.65571e-08	4.51801e-07	MIR4521	59.0334	3.68108	7.90718e-14	2.47838e-12	MIR4521	105.228	3.9538	7.87365e-28	3.48155e-26	MIR4521
803.932	1.27532	3.66477e-08	4.52625e-07	YBX3	698.162	1.18481	1.35735e-08	2.00781e-07	YBX3	963.28	1.64542	7.04447e-11	9.51155e-10	YBX3
382.522	1.52967	3.69275e-08	4.55784e-07	RAB12	255.989	0.751693	0.0349378	0.0907617	RAB12	1007.85	3.30831	1.04196e-52	1.26957e-50	RAB12
4841.92	1.74618	3.70886e-08	4.57474e-07	INSIG1	6468.65	2.54042	2.77279e-25	2.86244e-23	INSIG1	8239.05	2.89874	3.14838e-23	1.0806e-21	INSIG1
27.4606	5.32301	3.71262e-08	4.57641e-07	RP1-145M24.1	10.489	3.77814	0.000459817	0.00247457	RP1-145M24.1	66.8828	6.84313	7.15959e-26	2.87064e-24	RP1-145M24.1
242.819	-1.266	3.75047e-08	4.61706e-07	AC007238.1	206.438	-1.39897	3.80303e-13	1.09649e-11	AC007238.1	226.863	-1.41082	2.65806e-09	2.96524e-08	AC007238.1
161.473	-2.59457	3.74818e-08	4.61706e-07	FGD3	131.51	-2.9955	1.84462e-16	7.75652e-15	FGD3	146.714	-2.62694	2.33609e-10	2.96157e-09	FGD3
348.448	1.24629	3.75486e-08	4.61945e-07	TBC1D5	415.791	1.77952	2.94491e-17	1.33104e-15	TBC1D5	215.018	0.155277	0.440083	0.62158	TBC1D5
643.547	-1.07464	3.77569e-08	4.64207e-07	FBXL5	494.295	-1.74349	1.22773e-11	2.87167e-10	FBXL5	584.705	-1.28864	2.93598e-11	4.11187e-10	FBXL5
298.984	-1.61437	3.91004e-08	4.80412e-07	INPPL1	282.822	-1.20788	0.00179887	0.00797753	INPPL1	270.552	-1.65438	3.11617e-10	3.90983e-09	INPPL1
443.305	-1.34754	3.96629e-08	4.87008e-07	SMARCA2	363.366	-1.6899	1.85287e-08	2.6835e-07	SMARCA2	395.693	-1.62482	1.77643e-12	2.80899e-11	SMARCA2
445.215	1.39663	4.0289e-08	4.94375e-07	MREG	333.553	1.01536	0.000439757	0.002381	MREG	604.661	2.41321	1.21249e-12	1.94388e-11	MREG
51.9397	3.16417	4.03873e-08	4.95261e-07	CCND1	78.7985	4.31247	5.4758e-13	1.54778e-11	CCND1	75.887	4.09377	3.44226e-12	5.29422e-11	CCND1
17.3709	5.21916	4.04712e-08	4.95969e-07	ST3GAL5-AS1	31.224	5.78365	7.31443e-17	3.21286e-15	ST3GAL5-AS1	22.3403	5.05333	8.04973e-10	9.68971e-09	ST3GAL5-AS1
166.238	1.7221	4.05501e-08	4.96615e-07	ELK3	207.62	2.09499	4.68231e-23	3.92894e-21	ELK3	230.569	2.054	5.93932e-14	1.07123e-12	ELK3
58.2015	-2.51801	4.09659e-08	5.01383e-07	DIS3L	51.3174	-2.27049	5.61531e-07	6.31832e-06	DIS3L	51.4918	-2.6344	1.7373e-09	1.9814e-08	DIS3L
456.793	1.44148	4.14136e-08	5.06535e-07	OTUD4	374.989	1.37311	4.18595e-10	7.81711e-09	OTUD4	651.647	2.24402	1.56568e-21	4.87762e-20	OTUD4
103.592	-1.51003	4.14727e-08	5.0693e-07	FAM168A	87.3592	-1.52441	2.6267e-10	5.05668e-09	FAM168A	88.5646	-2.10381	7.89118e-12	1.16467e-10	FAM168A
48.1437	-2.59413	4.1836e-08	5.11041e-07	MYPOP	40.1515	-3.49068	7.19116e-06	6.35321e-05	MYPOP	46.0859	-2.127	7.11685e-08	6.62226e-07	MYPOP
151.982	1.52555	4.21179e-08	5.14153e-07	MVB12B	113.353	1.19517	0.000118244	0.000760078	MVB12B	144.003	1.40213	2.798e-06	2.05027e-05	MVB12B
241.495	1.36969	4.22265e-08	5.15147e-07	TLK2P1	204.668	1.2157	1.09752e-07	1.37831e-06	TLK2P1	245.59	1.4031	4.79308e-10	5.90572e-09	TLK2P1
34.9832	3.94188	4.26666e-08	5.20182e-07	ULBP2	70.577	4.98154	1.91825e-16	8.03005e-15	ULBP2	24.7783	2.51059	0.000765339	0.00343119	ULBP2
893.709	1.13502	4.33062e-08	5.2764e-07	PLCG2	821.381	1.12927	1.21853e-07	1.52008e-06	PLCG2	807.33	0.878115	4.83688e-05	0.00028176	PLCG2
572.734	5.74705	4.36639e-08	5.31656e-07	TNFSF9	626.274	4.7161	5.95819e-12	1.47278e-10	TNFSF9	1184.85	6.44024	4.65782e-08	4.43767e-07	TNFSF9
217.337	-1.85711	4.40493e-08	5.36004e-07	APAF1	168.082	-2.55484	1.21224e-09	2.10422e-08	APAF1	204.675	-1.8085	1.19667e-07	1.07343e-06	APAF1
40.794	2.24325	4.42295e-08	5.37851e-07	GPR180	27.5841	1.38828	0.0109911	0.0357121	GPR180	34.3203	1.71738	0.000138138	0.000727928	GPR180
70.8514	2.93491	4.42583e-08	5.37856e-07	LILRA2	61.8701	3.28831	1.62127e-08	2.3701e-07	LILRA2	37.6951	1.98606	0.000728628	0.003286	LILRA2
15.4437	4.32432	4.5399e-08	5.51365e-07	STX18-AS1	8.22513	3.14243	0.00701836	0.0247228	STX18-AS1	15.4992	3.85299	4.00454e-06	2.83132e-05	STX18-AS1
830.326	0.965534	4.58249e-08	5.55826e-07	HNRNPC	693.725	0.824874	1.30803e-07	1.62199e-06	HNRNPC	1305.53	1.86618	6.6828e-32	3.66418e-30	HNRNPC
42.6773	4.64941	4.58237e-08	5.55826e-07	GRHL1	37.2862	4.49935	2.61087e-10	5.03137e-09	GRHL1	44.2688	4.41451	3.21238e-11	4.48751e-10	GRHL1
3248.86	1.2221	4.63276e-08	5.61562e-07	HLA-C	3018.59	1.18814	4.01549e-06	3.75314e-05	HLA-C	4447.38	1.77052	5.17884e-16	1.1092e-14	HLA-C
334.577	1.00955	4.72654e-08	5.72565e-07	RAB18	323.026	1.10682	2.35865e-08	3.32343e-07	RAB18	324.151	0.918907	4.95804e-07	4.09875e-06	RAB18
83.7934	1.88861	4.74147e-08	5.74006e-07	RP11-426L16.10	71.8716	1.7352	1.42896e-09	2.45535e-08	RP11-426L16.10	143.365	2.73039	5.00005e-18	1.24191e-16	RP11-426L16.10
25.4765	3.34647	4.74769e-08	5.74392e-07	RP11-473M20.16	24.1918	3.41741	6.72131e-06	5.98046e-05	RP11-473M20.16	35.0902	3.40855	1.64197e-09	1.88641e-08	RP11-473M20.16
8.79847	6.27706	4.92095e-08	5.94974e-07	TRIM9	12.3732	5.72396	4.34433e-08	5.85671e-07	TRIM9	5.56911	3.2921	0.0209001	0.0606946	TRIM9
2558.65	1.62815	4.93782e-08	5.96632e-07	CD83	2633.47	2.05486	9.61117e-15	3.31816e-13	CD83	4961.55	3.07856	4.46404e-27	1.90849e-25	CD83
43.5407	-2.84133	4.97242e-08	6.0043e-07	TMEM55A	35.5662	-3.09701	4.13379e-07	4.73967e-06	TMEM55A	38.7359	-3.29074	2.51031e-08	2.47665e-07	TMEM55A
32.7823	-3.34394	5.0354e-08	6.07261e-07	FAM13A	36.6805	-2.07935	0.0014248	0.00652813	FAM13A	31.8422	-3.6629	5.69157e-06	3.91554e-05	FAM13A
68.0071	1.81964	5.03401e-08	6.07261e-07	NEAT1_2	53.9051	1.80497	0.000441332	0.00238677	NEAT1_2	45.3833	1.33014	0.00196043	0.00793307	NEAT1_2
267.472	1.03678	5.05683e-08	6.09458e-07	ARHGAP27	250.765	1.13021	5.31117e-06	4.83378e-05	ARHGAP27	292.049	1.28494	4.43442e-10	5.48228e-09	ARHGAP27
550.567	2.52663	5.14822e-08	6.20078e-07	GADD45G	830.203	2.12949	5.1893e-07	5.87075e-06	GADD45G	565.979	2.05435	4.0822e-06	2.87835e-05	GADD45G
58.8486	2.62326	5.16588e-08	6.21809e-07	TCN2	41.8507	2.20883	8.83081e-09	1.34016e-07	TCN2	54.0506	2.31697	1.41799e-11	2.05005e-10	TCN2
34.8611	3.28391	5.17605e-08	6.22638e-07	IGHEP2	35.7894	3.58486	1.03874e-10	2.14536e-09	IGHEP2	41.7195	3.46866	1.77382e-09	2.01886e-08	IGHEP2
19.0963	-4.88108	5.42054e-08	6.51634e-07	SLC16A5	18.0805	-4.52284	1.31956e-05	0.000109158	SLC16A5	19.2273	-3.54021	1.6648e-05	0.000105833	SLC16A5
1385.4	1.01602	5.44674e-08	6.54368e-07	CHMP4B	1143.73	0.790203	0.00022134	0.00131358	CHMP4B	2249.24	2.01193	1.21495e-36	8.17371e-35	CHMP4B
552.209	0.977693	5.46141e-08	6.55715e-07	MTCO2P12	454.847	0.785497	9.54798e-05	0.000630868	MTCO2P12	538.001	0.945244	1.69427e-09	1.93838e-08	MTCO2P12
440.101	-1.05225	5.57357e-08	6.68758e-07	ZNF217	353.537	-1.40485	2.67343e-11	5.90617e-10	ZNF217	423.436	-0.999617	1.56145e-07	1.38032e-06	ZNF217
139.688	-1.91415	5.58341e-08	6.69508e-07	TPST2	120.365	-1.70855	3.26043e-07	3.79883e-06	TPST2	139.773	-1.44403	2.60247e-05	0.000159881	TPST2
507.21	1.47996	5.58689e-08	6.69508e-07	DNAJB4	464.713	1.41031	2.32594e-08	3.28228e-07	DNAJB4	444.67	1.06041	4.19532e-06	2.95193e-05	DNAJB4
29.0375	-4.59904	5.61598e-08	6.72303e-07	GOT1	28.2498	-2.72535	0.000243511	0.00142438	GOT1	25.7863	-5.39829	1.89367e-09	2.14414e-08	GOT1
49.1569	-3.38317	5.61731e-08	6.72303e-07	FAM109A	47.0447	-2.34749	5.09236e-05	0.000359443	FAM109A	44.5046	-3.53541	1.80009e-07	1.57729e-06	FAM109A
26.1667	7.48697	5.62881e-08	6.73254e-07	LIFR	10.5319	3.9961	0.0318101	0.0841673	LIFR	13.8027	5.33719	0.000115258	0.00061896	LIFR
583.702	0.924297	5.66044e-08	6.76611e-07	VMP1	553.566	1.0286	4.06035e-09	6.49379e-08	VMP1	452.624	0.310228	0.127841	0.258774	VMP1
113.739	3.4819	5.68584e-08	6.79218e-07	HRH1	132.492	3.72999	6.99084e-10	1.2566e-08	HRH1	34.9106	0.391361	0.578092	0.733663	HRH1
127.231	1.62785	5.77199e-08	6.89075e-07	BZW2	105.968	1.1443	0.00175899	0.00782181	BZW2	83.4991	0.621258	0.0163751	0.0494206	BZW2
274.404	1.67462	5.79189e-08	6.91015e-07	BCL2L1	189.339	0.877367	0.0890388	0.186698	BCL2L1	994.4	3.89863	1.02687e-47	1.07244e-45	BCL2L1
138.161	2.23503	5.80386e-08	6.91572e-07	NUDT4P2	119.566	1.95811	4.25485e-05	0.000306927	NUDT4P2	361.931	3.67703	1.99544e-30	1.00146e-28	NUDT4P2
138.161	2.23503	5.80386e-08	6.91572e-07	NUDT4P1	119.566	1.95811	4.25485e-05	0.000306927	NUDT4P1	361.788	3.67566	2.46015e-30	1.22627e-28	NUDT4P1
305.048	1.11558	5.86379e-08	6.98274e-07	NRIP1	308.018	1.24221	7.10825e-08	9.26896e-07	NRIP1	218.87	0.219623	0.321123	0.506863	NRIP1
348.543	-1.05878	5.91559e-08	7.04e-07	MGA	291.709	-1.14114	2.38361e-06	2.3599e-05	MGA	328.067	-1.03506	2.32657e-08	2.30367e-07	MGA
136.642	2.87782	5.98446e-08	7.11748e-07	AC084082.3	119.17	2.91288	1.13984e-05	9.57304e-05	AC084082.3	214.896	3.20266	7.26408e-17	1.65265e-15	AC084082.3
86.2818	-2.26633	6.02585e-08	7.16221e-07	CLN8	77.5602	-1.62656	0.000173828	0.00106193	CLN8	86.7221	-1.49252	0.00098176	0.0042978	CLN8
567.89	0.921563	6.03696e-08	7.17092e-07	ZDHHC5	509.518	0.925054	2.94798e-06	2.84783e-05	ZDHHC5	556.726	0.938877	1.44503e-07	1.2848e-06	ZDHHC5
484.822	1.7945	6.05481e-08	7.18762e-07	LILRB3	422.113	1.71711	1.89986e-09	3.20234e-08	LILRB3	439.882	1.62605	1.77068e-08	1.78222e-07	LILRB3
251.416	-1.27817	6.12917e-08	7.27134e-07	AGGF1	197.225	-1.81047	3.27326e-11	7.15528e-10	AGGF1	212.574	-2.04851	2.85874e-09	3.17618e-08	AGGF1
189.39	1.0985	6.16308e-08	7.30699e-07	LIMD1	213.555	1.56822	2.10052e-11	4.72415e-10	LIMD1	143.871	0.465732	0.0922536	0.201907	LIMD1
323.82	-1.38485	6.23223e-08	7.38435e-07	UBTF	264.129	-1.69562	1.35341e-12	3.61271e-11	UBTF	274.144	-1.94226	2.71644e-19	7.39168e-18	UBTF
1876.66	0.904849	6.28035e-08	7.43672e-07	CTSS	1538.89	0.431593	0.237784	0.385966	CTSS	2402.96	1.38465	6.53398e-10	7.95246e-09	CTSS
115.026	2.55405	6.37657e-08	7.54594e-07	LIMS2	87.844	2.24592	3.33123e-10	6.3155e-09	LIMS2	362.397	4.41137	3.48381e-29	1.64316e-27	LIMS2
405.99	2.43307	6.42953e-08	7.60386e-07	SERPINE1	479.91	2.43397	1.97302e-05	0.000155843	SERPINE1	897.306	4.30792	1.95819e-42	1.62678e-40	SERPINE1
108.338	-1.8067	6.55165e-08	7.74345e-07	MRE11A	87.8101	-2.02089	4.32989e-10	8.05377e-09	MRE11A	97.0598	-1.87031	4.28454e-11	5.90443e-10	MRE11A
18.3843	4.7078	6.64941e-08	7.85409e-07	HHLA2	16.9433	4.15187	9.92971e-06	8.43035e-05	HHLA2	30.1699	4.83378	8.8438e-13	1.44748e-11	HHLA2
1245.22	0.901802	6.69176e-08	7.89919e-07	TUBB4B	1417.77	1.23613	2.41203e-06	2.38425e-05	TUBB4B	1235.63	0.862187	1.523e-05	9.72699e-05	TUBB4B
93.3868	2.95191	6.73123e-08	7.94084e-07	MARCO	81.5521	3.355	4.1938e-08	5.67011e-07	MARCO	75.71	2.8965	1.94094e-06	1.46435e-05	MARCO
1087.17	4.38923	6.74156e-08	7.94808e-07	SOCS1	1058.79	3.4049	3.96168e-12	9.97725e-11	SOCS1	923.586	3.36612	8.03386e-12	1.18493e-10	SOCS1
73.2264	2.99706	6.80717e-08	8.02044e-07	TCF7L2	51.1567	2.40841	2.9866e-06	2.87772e-05	TCF7L2	203.356	4.45241	3.6915e-27	1.58438e-25	TCF7L2
13.5237	4.6081	6.93718e-08	8.16854e-07	RP11-298P3.4	6.13321	3.23008	0.000276525	0.00158965	RP11-298P3.4	20.3595	4.97331	2.75263e-13	4.69445e-12	RP11-298P3.4
169.96	-1.50609	6.98545e-08	8.22027e-07	MBD4	137.408	-1.74602	8.55249e-10	1.51979e-08	MBD4	149.852	-1.6693	9.70052e-12	1.41929e-10	MBD4
460.189	1.63724	7.10349e-08	8.35399e-07	RCAN3	578.992	2.06506	2.05694e-07	2.4784e-06	RCAN3	342.266	1.13918	5.99301e-05	0.00034078	RCAN3
48.9784	2.6134	7.17324e-08	8.43078e-07	OTUD7B	57.0176	2.79043	8.42922e-12	2.02215e-10	OTUD7B	92.7678	3.00443	6.19726e-13	1.02657e-11	OTUD7B
2230	1.1256	7.20333e-08	8.4609e-07	FOSL2	2162.56	1.14653	3.22387e-05	0.000239957	FOSL2	2561.77	1.41467	1.86973e-09	2.11922e-08	FOSL2
104.849	-2.29545	7.244e-08	8.5034e-07	LPAR1	89.0205	-2.43423	3.88538e-07	4.48232e-06	LPAR1	95.9823	-2.39786	3.79894e-13	6.43385e-12	LPAR1
162.937	1.33789	7.33991e-08	8.61064e-07	MPP5	136.057	1.08428	3.06528e-06	2.94594e-05	MPP5	169.075	1.30202	4.03359e-06	2.85002e-05	MPP5
14.0996	4.686	7.35385e-08	8.62166e-07	LINC00299	17.4467	4.41606	2.84001e-11	6.2594e-10	LINC00299	11.7661	3.48046	3.26633e-06	2.36196e-05	LINC00299
101.766	-1.78898	7.36572e-08	8.63024e-07	DEPDC5	101.018	-1.28315	0.00407246	0.0157071	DEPDC5	89.1431	-2.10586	1.1023e-09	1.29559e-08	DEPDC5
209.659	-1.40635	7.42569e-08	8.69512e-07	CEP164	190.993	-1.01405	0.00219746	0.00943961	CEP164	185.596	-1.54675	4.58086e-11	6.30286e-10	CEP164
555.799	1.25345	7.47642e-08	8.74912e-07	LAMP1	425.981	0.755473	0.0377116	0.0964279	LAMP1	583.42	1.35737	1.29958e-08	1.32693e-07	LAMP1
11.3746	6.04754	7.57214e-08	8.85566e-07	TOMM20P2	7.38896	5.19239	0.000142064	0.000891447	TOMM20P2	4.35365	4.51803	0.000446027	0.00210779	TOMM20P2
107.405	1.70773	7.61651e-08	8.90206e-07	ENTPD7	98.5192	1.58734	6.75569e-05	0.000463899	ENTPD7	84.805	1.2249	0.000211539	0.00107271	ENTPD7
146.308	1.3968	7.67204e-08	8.96144e-07	AZI2	126.289	1.10039	0.0001646	0.00101516	AZI2	148.291	1.23294	0.000188738	0.000966925	AZI2
708.294	1.56834	7.87538e-08	9.19328e-07	ESYT2	766.169	1.85828	1.30018e-10	2.64446e-09	ESYT2	797.441	1.72393	5.68931e-09	6.08376e-08	ESYT2
97.2849	1.49439	7.88256e-08	9.196e-07	PRDX4	68.1191	0.607316	0.283711	0.43737	PRDX4	96.33	1.23586	3.27733e-05	0.000196712	PRDX4
175.738	5.88256	8.03636e-08	9.36965e-07	SNAI1	244.831	4.95285	6.31434e-12	1.55466e-10	SNAI1	293.779	6.35902	8.1222e-11	1.09152e-09	SNAI1
471.492	-1.13058	8.08465e-08	9.42015e-07	CACUL1	386.154	-1.2317	1.90134e-09	3.20234e-08	CACUL1	451.436	-0.936853	3.05198e-06	2.21569e-05	CACUL1
35.0398	2.28682	8.09417e-08	9.42545e-07	RAB38	40.5391	2.68557	6.37562e-13	1.78594e-11	RAB38	84.7051	3.502	7.93921e-16	1.66148e-14	RAB38
67.4656	-2.42156	8.12525e-08	9.45584e-07	BTN2A2	63.8625	-2.27102	3.52221e-05	0.000258969	BTN2A2	69.9902	-1.57547	6.8754e-07	5.5438e-06	BTN2A2
18.6073	6.61078	8.17157e-08	9.5039e-07	AMOTL2	9.25601	4.98811	0.000245099	0.00143187	AMOTL2	24.943	5.50727	3.55313e-08	3.43594e-07	AMOTL2
1393.96	1.22294	8.2085e-08	9.54099e-07	MTHFD2	1193.31	1.13826	7.55682e-12	1.82691e-10	MTHFD2	1288.4	1.0987	2.81791e-14	5.18042e-13	MTHFD2
1347.89	0.950921	8.32164e-08	9.66657e-07	TAPBP	1054.1	0.556498	0.0451449	0.110991	TAPBP	1601.56	1.46808	1.18624e-18	3.03931e-17	TAPBP
145.08	1.14329	8.58213e-08	9.96305e-07	ZC3H3	123.653	0.976982	0.000201967	0.00121245	ZC3H3	138.859	1.08301	8.85717e-08	8.12105e-07	ZC3H3
95.7536	2.49317	8.65532e-08	1.00419e-06	SPRY2	296.768	4.67456	2.24911e-37	6.47466e-35	SPRY2	75.6537	1.34901	0.0429891	0.110222	SPRY2
507.949	0.852413	8.7126e-08	1.01021e-06	RIF1	384.028	0.288751	0.389459	0.544335	RIF1	602.338	1.24482	4.27665e-11	5.9028e-10	RIF1
40.6472	-2.81921	8.85187e-08	1.02521e-06	RP11-403P17.5	32.2921	-3.42963	1.67957e-08	2.44767e-07	RP11-403P17.5	33.88	-4.28431	2.76942e-13	4.71942e-12	RP11-403P17.5
16.1918	7.17125	8.85279e-08	1.02521e-06	FPR2	16.4338	4.93979	1.73661e-06	1.76797e-05	FPR2	10.8672	5.66477	7.30954e-06	4.91305e-05	FPR2
13.679	5.36945	8.85998e-08	1.02542e-06	HEATR9	6.68738	4.3709	0.000437811	0.00237252	HEATR9	34.7108	7.12414	2.04496e-24	7.55051e-23	HEATR9
303.385	-1.14674	8.93245e-08	1.03318e-06	MARS	251.963	-1.22646	4.20331e-06	3.90528e-05	MARS	308.587	-0.72583	4.67702e-05	0.000272882	MARS
9.59903	7.2756	8.94866e-08	1.03379e-06	RP11-710C12.1	6.0451	5.23811	0.000355978	0.00198364	RP11-710C12.1	4.93795	5.21857	0.000379391	0.00181836	RP11-710C12.1
26.2594	4.51908	8.94753e-08	1.03379e-06	KB-1507C5.4	17.0737	4.21046	6.18448e-07	6.87675e-06	KB-1507C5.4	154.824	7.57194	4.33613e-13	7.28178e-12	KB-1507C5.4
474.869	1.28766	9.05378e-08	1.0453e-06	FMR1	408.831	1.10712	1.78042e-05	0.000142669	FMR1	484.79	1.29434	1.02245e-10	1.35331e-09	FMR1
8.6504	6.68448	9.17167e-08	1.05826e-06	ABCB5	9.83039	5.97902	2.02272e-06	2.0349e-05	ABCB5	9.74716	4.13565	0.000193597	0.000989968	ABCB5
370.527	1.34278	9.23637e-08	1.06508e-06	XIAP	320.706	1.08134	0.00533862	0.0197151	XIAP	344.065	1.29007	5.22819e-07	4.3107e-06	XIAP
170.954	-1.99287	9.25869e-08	1.067e-06	MAP3K3	161.627	-1.49463	3.6581e-05	0.000268098	MAP3K3	149.267	-2.32183	7.82999e-21	2.33643e-19	MAP3K3
1415.67	1.20008	9.2947e-08	1.0705e-06	BHLHE40	1391.4	1.68386	1.25008e-07	1.55425e-06	BHLHE40	1628.89	1.77729	1.25292e-08	1.28287e-07	BHLHE40
155.867	-1.42011	9.391e-08	1.08094e-06	IRAK3	129.345	-1.48044	3.0393e-06	2.92247e-05	IRAK3	214.312	0.135324	0.55256	0.715265	IRAK3
44.569	1.99873	9.40513e-08	1.0819e-06	RASSF8	42.3636	2.05537	4.92094e-07	5.58742e-06	RASSF8	69.0475	2.62474	3.43259e-15	6.7823e-14	RASSF8
32.5405	3.04377	9.56669e-08	1.09982e-06	STOML1	37.8673	2.81371	1.9613e-08	2.81873e-07	STOML1	35.2414	2.83921	2.1604e-10	2.75425e-09	STOML1
259.499	-1.00912	9.63824e-08	1.10737e-06	NMT1	227.63	-0.988441	1.41952e-05	0.000116194	NMT1	242.453	-1.09771	0.000105426	0.000570632	NMT1
6221.88	0.952693	9.6574e-08	1.1089e-06	HLA-B	5404.7	0.847831	0.000282023	0.00161482	HLA-B	7794.62	1.46882	1.1124e-17	2.68397e-16	HLA-B
143.69	-1.8987	9.67179e-08	1.10988e-06	FLI1	107.921	-2.96718	4.73992e-11	1.01713e-09	FLI1	119.678	-2.73867	2.42993e-13	4.17005e-12	FLI1
223.835	-2.11284	9.74589e-08	1.11703e-06	FRY	184.625	-2.55177	1.11418e-14	3.83246e-13	FRY	198.509	-2.55242	1.01967e-16	2.29368e-15	FRY
1671.31	1.19795	9.74228e-08	1.11703e-06	SNORD3B-2	1883.01	1.66871	5.01599e-08	6.70902e-07	SNORD3B-2	1691.33	1.45941	9.53016e-07	7.52667e-06	SNORD3B-2
209.824	-1.81139	9.83146e-08	1.12616e-06	MAZ	187.401	-1.33883	1.0216e-08	1.53915e-07	MAZ	187.343	-1.92218	4.81847e-13	8.06093e-12	MAZ
984.818	2.06444	1.0278e-07	1.1766e-06	PTGER4	869.655	2.15007	1.00461e-12	2.73629e-11	PTGER4	1412.22	2.85887	9.29148e-25	3.51346e-23	PTGER4
229.099	5.58772	1.0341e-07	1.1831e-06	GCH1	185.679	4.35706	1.50758e-08	2.21427e-07	GCH1	430.433	5.79752	3.13018e-07	2.66192e-06	GCH1
48.8549	-3.78533	1.03804e-07	1.18617e-06	GPR65	45.5963	-2.15553	2.53457e-05	0.000193975	GPR65	45.4222	-4.11944	9.06127e-11	1.20883e-09	GPR65
189.816	1.28965	1.03778e-07	1.18617e-06	SMURF2	128.008	0.490995	0.0629105	0.143088	SMURF2	184.911	1.19591	2.48081e-08	2.44866e-07	SMURF2
24.7315	4.24477	1.08424e-07	1.23822e-06	TEX14	35.2794	4.21225	1.64941e-06	1.68932e-05	TEX14	15.2795	2.96492	3.15801e-05	0.000190227	TEX14
156.057	-1.43896	1.09236e-07	1.24674e-06	ZBTB33	133.402	-1.32997	8.94898e-06	7.699e-05	ZBTB33	143.351	-1.42154	5.15205e-09	5.54167e-08	ZBTB33
27.8617	4.05246	1.1062e-07	1.26177e-06	ITGB3	44.3	4.27843	4.55087e-10	8.43963e-09	ITGB3	31.2409	4.08754	2.98048e-09	3.30475e-08	ITGB3
339.695	-1.18238	1.11618e-07	1.27239e-06	RNF20	266.675	-1.55709	7.65711e-12	1.84401e-10	RNF20	309.813	-1.3905	2.64362e-08	2.6e-07	RNF20
258.968	-1.2679	1.11934e-07	1.27523e-06	SNX5	205.787	-1.61124	1.14972e-17	5.48814e-16	SNX5	223.846	-1.69246	1.71263e-14	3.20763e-13	SNX5
21.1896	4.29556	1.1469e-07	1.30584e-06	ILDR2	8.16225	2.34979	0.00851024	0.0289166	ILDR2	9.81232	1.86824	0.0305579	0.0832129	ILDR2
45.2171	2.28596	1.15334e-07	1.31238e-06	NMB	66.2946	2.77125	1.617e-11	3.70346e-10	NMB	87.2504	2.69958	8.08607e-10	9.72813e-09	NMB
801.496	-1.03072	1.16491e-07	1.32476e-06	FOXN3	645.995	-1.25503	2.91853e-15	1.06663e-13	FOXN3	738.145	-1.11485	2.79877e-08	2.74889e-07	FOXN3
223.106	-1.11654	1.1664e-07	1.32565e-06	EPB41	188.747	-1.1484	0.000158809	0.000984962	EPB41	222.491	-0.907387	0.000476811	0.00224023	EPB41
59.2638	1.98573	1.22851e-07	1.3954e-06	CCDC80	71.1392	2.63779	3.35918e-10	6.36203e-09	CCDC80	72.0955	1.9822	7.74134e-07	6.21461e-06	CCDC80
1260.35	1.10598	1.23862e-07	1.40604e-06	EIF5	1108.02	1.0453	6.20209e-10	1.12237e-08	EIF5	1641.44	1.65983	8.42202e-19	2.19895e-17	EIF5
16.2176	5.95698	1.29318e-07	1.4671e-06	INHBA-AS1	18.5888	5.53568	3.09103e-10	5.88996e-09	INHBA-AS1	20.0365	5.53986	5.5039e-10	6.74743e-09	INHBA-AS1
629.596	1.09062	1.31895e-07	1.49544e-06	MDFIC	559.298	0.893663	0.000926284	0.00452549	MDFIC	810.241	1.58808	1.29624e-28	5.95997e-27	MDFIC
152.005	1.24599	1.33239e-07	1.50978e-06	WDR60	113.604	0.74991	0.0180127	0.0533988	WDR60	138.473	0.892473	0.00300481	0.0115596	WDR60
57.2092	3.51008	1.3504e-07	1.52836e-06	BCYRN1	59.5872	3.88524	1.5414e-11	3.54334e-10	BCYRN1	45.5143	3.40013	1.34669e-08	1.36992e-07	BCYRN1
12.2871	5.20073	1.3503e-07	1.52836e-06	ZNF462	8.50212	3.96051	8.3138e-06	7.21893e-05	ZNF462	11.5833	3.97547	1.40802e-05	9.05324e-05	ZNF462
257.612	1.67694	1.35639e-07	1.53422e-06	NOD1	135.98	0.467941	0.0810812	0.173614	NOD1	199.568	0.687558	0.125429	0.255067	NOD1
10.3692	5.05279	1.35825e-07	1.5354e-06	AC008641.1	3.08064	3.30222	0.0170396	NA	AC008641.1	25.1457	6.39903	1.56703e-18	3.98703e-17	AC008641.1
17.8516	6.80683	1.36007e-07	1.53655e-06	IDO2	12.472	5.69628	4.54774e-06	4.18786e-05	IDO2	29.0925	6.59866	9.46987e-11	1.26027e-09	IDO2
33.9806	3.01202	1.36195e-07	1.53776e-06	STON2	16.1419	1.26625	0.101735	0.206427	STON2	34.1171	2.94511	8.73715e-08	8.0177e-07	STON2
150.629	-1.66084	1.36847e-07	1.54419e-06	MAPK14	114.401	-2.38881	2.59951e-09	4.30842e-08	MAPK14	126.393	-2.2065	3.50331e-14	6.39614e-13	MAPK14
1154.66	4.85238	1.37515e-07	1.55081e-06	RASD1	1794.54	3.86493	2.93194e-13	8.53225e-12	RASD1	1082.8	1.37893	2.29457e-05	0.00014232	RASD1
13.3849	5.01626	1.37962e-07	1.55493e-06	GLI3	10.5142	4.29258	0.000259775	0.00150494	GLI3	21.0001	4.81773	1.77742e-08	1.78737e-07	GLI3
91.6725	1.97066	1.38385e-07	1.55876e-06	CH17-472G23.1	74.4043	1.8189	4.20948e-06	3.90907e-05	CH17-472G23.1	132.061	2.72699	7.24212e-13	1.19245e-11	CH17-472G23.1
22.718	3.52913	1.39039e-07	1.5652e-06	RIMS2	18.5564	2.306	0.00537417	0.0198151	RIMS2	30.5014	3.46753	1.71462e-07	1.5048e-06	RIMS2
71.1488	-1.91117	1.42069e-07	1.59836e-06	MED22	55.8114	-2.20238	1.41201e-07	1.73826e-06	MED22	62.0531	-2.11741	8.38495e-10	1.00601e-08	MED22
334.362	-1.1417	1.44594e-07	1.6258e-06	RBBP4	281.035	-1.2099	7.73422e-10	1.38226e-08	RBBP4	337.942	-0.825696	2.69625e-07	2.31083e-06	RBBP4
231.858	3.42519	1.45343e-07	1.63326e-06	ADRB2	316.488	3.00119	8.40463e-09	1.28382e-07	ADRB2	205.433	1.77395	0.000100617	0.000546764	ADRB2
166.484	-1.32212	1.45443e-07	1.63341e-06	CBX5	131.679	-1.82812	1.80094e-14	6.05012e-13	CBX5	147.605	-1.62373	1.49455e-11	2.15506e-10	CBX5
91.2335	-1.71574	1.4655e-07	1.64487e-06	HMOX2	81.0845	-1.38997	1.00335e-05	8.5146e-05	HMOX2	79.6512	-1.93755	1.40598e-11	2.03403e-10	HMOX2
799.558	1.05504	1.48016e-07	1.66034e-06	NFAT5	729.36	1.26063	2.30698e-10	4.47339e-09	NFAT5	1073	1.97102	6.99711e-12	1.0383e-10	NFAT5
16.2859	6.21254	1.49327e-07	1.67406e-06	RP11-95M15.3	23.6391	6.58125	2.52149e-11	5.60357e-10	RP11-95M15.3	16.4077	6.68706	4.08373e-12	6.22407e-11	RP11-95M15.3
543.317	-1.42122	1.51488e-07	1.69728e-06	PRKACA	471.998	-1.26074	2.3649e-06	2.34386e-05	PRKACA	485.523	-1.72473	7.55781e-09	7.96148e-08	PRKACA
41.1506	-2.30862	1.52422e-07	1.70673e-06	CCDC106	33.7191	-2.4918	2.12305e-05	0.000166011	CCDC106	34.8509	-3.33259	7.62814e-08	7.06505e-07	CCDC106
733.749	1.4015	1.54861e-07	1.73285e-06	CASP4	608.833	1.11209	2.43426e-05	0.00018768	CASP4	766.216	1.38973	1.34246e-07	1.1993e-06	CASP4
218.089	2.1094	1.54938e-07	1.73285e-06	CATSPERG	391.004	1.78749	0.00124384	0.00579696	CATSPERG	208.157	1.07506	0.0080644	0.0270574	CATSPERG
74.2556	-2.46552	1.56831e-07	1.75299e-06	SPOPL	56.8104	-3.21398	9.78757e-11	2.03721e-09	SPOPL	63.6102	-2.82871	9.15691e-14	1.63542e-12	SPOPL
3147.79	0.759141	1.59314e-07	1.77969e-06	MTATP6P1	2760.56	0.762881	5.82564e-07	6.53142e-06	MTATP6P1	3286.56	0.889691	5.56072e-08	5.25227e-07	MTATP6P1
710.098	1.51158	1.60223e-07	1.7888e-06	NDRG1	805.018	1.82111	4.44693e-09	7.07576e-08	NDRG1	756.973	1.52454	3.8965e-06	2.76329e-05	NDRG1
555.38	-1.3827	1.60414e-07	1.78987e-06	ENG	436.683	-2.2292	8.7843e-12	2.09658e-10	ENG	460.069	-2.3796	2.19691e-09	2.46711e-08	ENG
46.9773	-2.06578	1.6082e-07	1.79335e-06	SLC12A4	44.2108	-1.28848	0.000136115	0.000859309	SLC12A4	41.9449	-2.11664	1.48131e-07	1.31531e-06	SLC12A4
10.3113	6.73952	1.60981e-07	1.79409e-06	RP11-536K7.5	2.15042	3.90797	0.104143	NA	RP11-536K7.5	15.4046	7.5857	5.97034e-14	1.07594e-12	RP11-536K7.5
11.3209	6.1868	1.62528e-07	1.81026e-06	AC098617.1	16.0043	5.55941	6.1802e-07	6.87675e-06	AC098617.1	4.53988	2.99456	0.0386706	0.100979	AC098617.1
14.8613	4.39661	1.62669e-07	1.81077e-06	RP11-47I22.2	10.1923	3.19865	0.000169528	0.00104007	RP11-47I22.2	15.0152	3.36302	1.74074e-06	1.32286e-05	RP11-47I22.2
173.705	1.96628	1.63645e-07	1.82056e-06	MB21D1	136.491	1.56299	0.000114701	0.000741123	MB21D1	200.647	2.10622	1.46747e-10	1.90554e-09	MB21D1
95.8274	4.51727	1.6457e-07	1.82978e-06	POU3F1	140.508	3.9425	5.7682e-09	8.98705e-08	POU3F1	98.5333	2.6093	1.61513e-06	1.23321e-05	POU3F1
2058.81	0.763858	1.6519e-07	1.8356e-06	P4HB	1674.72	0.514468	0.000198468	0.00119374	P4HB	2270.27	0.973918	7.36403e-09	7.77602e-08	P4HB
144.087	-2.41499	1.67648e-07	1.86181e-06	ATG9A	113.475	-2.74358	1.04132e-13	3.21007e-12	ATG9A	124.549	-2.79193	1.49845e-21	4.67481e-20	ATG9A
50.4481	1.89325	1.7011e-07	1.8872e-06	SMIM20	22.2771	0.317367	0.573156	0.700825	SMIM20	23.6915	0.0659576	0.906198	0.947024	SMIM20
355.118	1.70746	1.70133e-07	1.88721e-06	ADGRE5	272.579	1.17935	0.00776517	0.0268085	ADGRE5	667.905	2.77849	5.07953e-37	3.48138e-35	ADGRE5
636.044	-1.02417	1.70256e-07	1.88746e-06	KDM2B	512.896	-1.22403	1.19927e-10	2.4606e-09	KDM2B	596.057	-0.944763	9.43388e-08	8.60665e-07	KDM2B
156.22	1.67696	1.72635e-07	1.91272e-06	UBXN2A	146.665	1.69108	2.96499e-09	4.85821e-08	UBXN2A	169.527	1.83594	1.1358e-11	1.65188e-10	UBXN2A
86.1679	-2.09943	1.78148e-07	1.97265e-06	SSBP4	75.365	-1.81547	3.75766e-06	3.53511e-05	SSBP4	72.9823	-2.91456	1.79775e-09	2.04292e-08	SSBP4
63.5976	2.92872	1.80133e-07	1.99346e-06	RP4-647J21.1	39.7606	2.29582	0.000848932	0.00420244	RP4-647J21.1	120.766	4.27799	4.04569e-17	9.38942e-16	RP4-647J21.1
69.6001	-2.31221	1.83512e-07	2.02966e-06	ZNF589	59.0754	-2.12309	5.29005e-05	0.000371574	ZNF589	57.1466	-3.52121	2.24048e-10	2.84694e-09	ZNF589
111.24	-1.34704	1.85269e-07	2.0479e-06	ZNF808	99.989	-1.03715	0.000101156	0.00066299	ZNF808	103.574	-1.35925	9.15142e-06	6.06188e-05	ZNF808
598.583	0.948657	1.86041e-07	2.05524e-06	RAC2	531.585	0.95934	1.75749e-07	2.13604e-06	RAC2	352.528	-0.408612	0.0634073	0.150519	RAC2
35.5671	3.44484	1.88056e-07	2.07629e-06	DPP4	18.4301	2.30836	0.011825	0.0379667	DPP4	107.698	4.50408	1.47423e-17	3.53365e-16	DPP4
445.503	1.06006	1.88617e-07	2.08127e-06	IBTK	375.785	0.819811	0.00309883	0.0125606	IBTK	729.223	2.06207	1.022e-32	5.82193e-31	IBTK
325.249	-1.19615	1.89039e-07	2.08471e-06	RABL6	275.399	-1.26565	4.22204e-06	3.91685e-05	RABL6	300.366	-1.24191	1.99652e-09	2.25129e-08	RABL6
1535.62	-1.30863	1.89627e-07	2.08998e-06	KIAA0930	1267.4	-1.50647	3.71521e-06	3.50046e-05	KIAA0930	1248.84	-1.99835	6.67281e-17	1.52129e-15	KIAA0930
110.354	-2.07593	1.90612e-07	2.09962e-06	ATPAF2	96.7006	-2.44355	0.000149387	0.000932087	ATPAF2	93.2293	-2.66159	6.39098e-17	1.46007e-15	ATPAF2
17.1542	5.67298	1.91491e-07	2.10807e-06	DIRC3	12.9911	4.67829	8.31269e-05	0.000557517	DIRC3	63.1974	7.37056	1.84335e-20	5.39045e-19	DIRC3
197.249	2.32826	1.92326e-07	2.11604e-06	PIM2	211.116	2.04223	9.53459e-11	1.9912e-09	PIM2	277.576	2.69028	1.08388e-14	2.0671e-13	PIM2
101.342	1.5236	1.9269e-07	2.11881e-06	PSMA2	76.1416	1.04576	0.000890856	0.00438907	PSMA2	129.781	1.91679	9.57156e-16	1.99547e-14	PSMA2
66.9642	2.52415	1.94223e-07	2.13443e-06	RP11-705C15.2	44.8631	1.71697	0.000408442	0.00223437	RP11-705C15.2	172.079	4.01731	4.45802e-25	1.71833e-23	RP11-705C15.2
413.442	-1.0566	1.95781e-07	2.1503e-06	BIN2	383.475	-0.882998	2.42766e-07	2.88928e-06	BIN2	389.673	-1.15988	1.27947e-11	1.85468e-10	BIN2
124.977	-2.08182	1.96407e-07	2.15593e-06	LTA4H	111.542	-1.86305	7.78648e-05	0.000526755	LTA4H	117.449	-1.91754	1.0694e-09	1.25962e-08	LTA4H
339.545	1.05163	2.00868e-07	2.20361e-06	OSCAR	290.341	0.928598	0.000467503	0.00251072	OSCAR	343.725	1.22712	4.54593e-08	4.33543e-07	OSCAR
38.5088	-2.40182	2.01491e-07	2.20917e-06	MRPL34	28.6459	-4.72556	2.69203e-08	3.7592e-07	MRPL34	37.7787	-2.23502	0.000152468	0.000795038	MRPL34
97.7434	-1.76402	2.01995e-07	2.21342e-06	NDE1	85.0982	-1.69708	0.000471795	0.0025303	NDE1	127.66	-0.247829	0.324259	0.510382	NDE1
72.8286	3.83669	2.02891e-07	2.22194e-06	FZD8	124.39	3.85409	6.23868e-11	1.32356e-09	FZD8	64.1641	2.46794	2.14207e-06	1.60615e-05	FZD8
271.561	1.52153	2.06064e-07	2.25539e-06	DSC2	207.27	0.907579	0.0580317	0.134584	DSC2	264.051	0.932975	0.00685628	0.0235361	DSC2
1089.89	0.992983	2.06193e-07	2.25551e-06	UBE2D3	922.737	0.759421	0.00466042	0.0176209	UBE2D3	1048.57	0.881639	9.90739e-09	1.02981e-07	UBE2D3
439.947	1.84518	2.07751e-07	2.27123e-06	CEBPD	369.007	1.27252	0.000135939	0.000858775	CEBPD	463.73	1.67385	0.000151495	0.000790904	CEBPD
795.037	1.09411	2.09844e-07	2.29279e-06	TANK	582.301	0.542998	0.0825025	0.175938	TANK	1048.6	1.72356	1.25785e-27	5.52848e-26	TANK
1129.92	1.83224	2.10998e-07	2.30407e-06	IER2	1413.19	2.01651	1.47884e-11	3.4121e-10	IER2	1042.34	1.24925	2.54321e-07	2.19166e-06	IER2
33.3378	2.5362	2.12148e-07	2.3153e-06	RP11-803D5.1	24.2549	2.23317	1.47823e-06	1.53329e-05	RP11-803D5.1	13.6672	0.934529	0.143455	0.282125	RP11-803D5.1
426.088	-1.23271	2.12816e-07	2.32125e-06	HDGF	334.111	-1.74293	3.6655e-09	5.92817e-08	HDGF	466.435	-0.631088	0.00196771	0.00796085	HDGF
120.31	-1.89536	2.12965e-07	2.32154e-06	WDR36	100.739	-1.87443	2.23099e-11	4.99357e-10	WDR36	121.963	-1.39877	6.4678e-07	5.23825e-06	WDR36
801.102	-1.66246	2.14529e-07	2.33724e-06	CLEC7A	662.505	-1.83716	9.44822e-07	1.01807e-05	CLEC7A	701.492	-1.96285	1.03171e-13	1.83665e-12	CLEC7A
492.046	1.50263	2.15255e-07	2.3438e-06	SGTB	424.952	1.36545	4.08202e-06	3.81152e-05	SGTB	626.373	1.97302	7.72869e-12	1.14222e-10	SGTB
37.3756	3.57904	2.15919e-07	2.34968e-06	VGF	50.6401	2.85902	0.000131286	0.00083247	VGF	15.1027	0.254991	0.785621	0.874233	VGF
377.798	0.884974	2.18771e-07	2.37799e-06	YEATS2	300.321	0.578069	0.0324212	0.0854337	YEATS2	324.183	0.489672	0.0708965	0.164523	YEATS2
863.502	0.987212	2.18735e-07	2.37799e-06	CPEB4	742.951	0.833333	8.16457e-06	7.10584e-05	CPEB4	867.247	1.00064	1.30201e-08	1.32879e-07	CPEB4
80.7339	7.96695	2.21127e-07	2.40222e-06	BCAR1	42.8125	5.39507	2.80864e-08	3.89587e-07	BCAR1	235.423	8.24759	1.62054e-09	1.86472e-08	BCAR1
381.326	2.45709	2.23472e-07	2.42631e-06	NUDT4	379.24	2.34558	6.36613e-08	8.37125e-07	NUDT4	852.486	3.5049	2.05819e-15	4.1451e-14	NUDT4
92.7879	-1.50364	2.25423e-07	2.44609e-06	RP11-514P8.6	77.5755	-1.50407	1.62451e-06	1.66655e-05	RP11-514P8.6	88.9165	-1.20891	0.000146388	0.000768448	RP11-514P8.6
209.164	1.15002	2.25846e-07	2.44927e-06	HIRA	155.674	0.639175	0.0313934	0.0832411	HIRA	215.816	1.20847	1.84163e-07	1.61047e-06	HIRA
10.9773	7.22767	2.27125e-07	2.46174e-06	ANKRD1	9.62865	6.64226	7.86323e-06	6.86593e-05	ANKRD1	7.55861	3.34895	0.269959	0.449904	ANKRD1
104.586	-1.63138	2.31392e-07	2.50655e-06	USP5	84.721	-2.05634	4.46727e-06	4.12187e-05	USP5	92.6978	-1.85344	2.59061e-11	3.64915e-10	USP5
182.78	-1.81245	2.3252e-07	2.51733e-06	MDC1	169.81	-1.28765	0.000152371	0.000948808	MDC1	168.993	-1.67845	5.85076e-11	7.97011e-10	MDC1
249.712	1.76366	2.37142e-07	2.5659e-06	SELK	267.417	1.99677	1.34617e-10	2.72614e-09	SELK	279.04	1.87933	1.64235e-10	2.12132e-09	SELK
278.805	1.17143	2.39155e-07	2.5862e-06	TMEM50A	223.332	0.797403	0.00221499	0.00949527	TMEM50A	331.279	1.46901	4.07887e-20	1.16633e-18	TMEM50A
370.059	1.36312	2.39913e-07	2.59292e-06	FAM177A1	287.37	0.941972	0.00564346	0.020617	FAM177A1	580.33	2.12324	3.44399e-16	7.49341e-15	FAM177A1
60.2854	2.2307	2.40783e-07	2.60084e-06	HS3ST2	102.809	2.97822	2.13263e-06	2.13286e-05	HS3ST2	53.9557	1.81702	0.00152136	0.00634825	HS3ST2
27.4517	3.79198	2.41223e-07	2.60411e-06	MUC12	20.0801	3.08964	0.00172054	0.00767355	MUC12	29.8063	3.37043	4.4357e-07	3.68639e-06	MUC12
69.0658	-2.09479	2.41599e-07	2.60668e-06	RP3-468K18.7	59.9815	-1.89244	4.86253e-05	0.000344781	RP3-468K18.7	73.4325	-1.27384	5.53989e-05	0.000317982	RP3-468K18.7
183.264	-1.57353	2.45755e-07	2.65001e-06	OXR1	171.106	-1.28252	0.00016906	0.00103822	OXR1	163.903	-1.83891	8.70197e-17	1.97161e-15	OXR1
200.962	-1.97955	2.46876e-07	2.66059e-06	TAPT1	166.841	-2.02666	1.45685e-06	1.51532e-05	TAPT1	169.343	-2.43086	3.98581e-13	6.71403e-12	TAPT1
121.932	1.83241	2.47853e-07	2.66808e-06	RP11-147L13.15	142.579	2.45574	3.21174e-11	7.03724e-10	RP11-147L13.15	65.2161	0.538271	0.188787	0.346838	RP11-147L13.15
83.5323	3.24207	2.4781e-07	2.66808e-06	MIR3190	111.965	2.79881	7.72701e-06	6.76909e-05	MIR3190	92.5884	2.05544	0.000126018	0.000670342	MIR3190
13.0573	4.16139	2.52323e-07	2.71311e-06	CTD-2313J17.6	9.11502	3.5894	3.21683e-05	0.000239528	CTD-2313J17.6	18.2439	4.47844	1.66577e-08	1.68281e-07	CTD-2313J17.6
311.67	-1.1735	2.52241e-07	2.71311e-06	TYK2	307.112	-0.675893	0.088874	0.186415	TYK2	294.515	-0.997685	4.77788e-06	3.32979e-05	TYK2
99.8	8.787	2.55196e-07	2.74245e-06	RP11-54O7.17	93.0069	8.43752	1.62062e-09	2.76437e-08	RP11-54O7.17	83.9182	7.48313	2.05235e-07	1.78337e-06	RP11-54O7.17
17.8962	3.97029	2.55918e-07	2.74866e-06	MTCO2P11	12.7228	3.33712	1.01069e-05	8.573e-05	MTCO2P11	17.6379	3.85184	2.22816e-08	2.21323e-07	MTCO2P11
51.5925	2.44211	2.56391e-07	2.75217e-06	RP1-68D18.2	78.5087	3.4724	2.63354e-14	8.6606e-13	RP1-68D18.2	70.7871	3.25466	9.06634e-09	9.46871e-08	RP1-68D18.2
60.9301	3.52323	2.60951e-07	2.79953e-06	RP11-386I14.4	90.1497	3.32353	1.81707e-11	4.11245e-10	RP11-386I14.4	63.953	2.95819	1.09032e-09	1.28289e-08	RP11-386I14.4
142.552	-1.46397	2.64569e-07	2.83674e-06	COQ9	133.773	-1.19012	4.41669e-05	0.000317622	COQ9	133.161	-1.57604	6.2294e-09	6.62867e-08	COQ9
108.82	1.44011	2.66346e-07	2.85418e-06	SRGAP2D	76.7221	0.691112	0.144072	0.267277	SRGAP2D	89.9501	1.11455	3.44521e-06	2.47657e-05	SRGAP2D
200.926	1.8647	2.67204e-07	2.86176e-06	MAPRE2	167.311	1.52967	7.82934e-05	0.000528891	MAPRE2	220.483	1.88685	1.38226e-08	1.40481e-07	MAPRE2
2113.7	0.752968	2.68411e-07	2.87306e-06	DEK	1687.4	0.37141	0.103796	0.209596	DEK	1910.42	0.474107	0.0108578	0.0348862	DEK
168.561	-1.55671	2.7785e-07	2.97242e-06	CDK5RAP2	156.817	-1.20851	0.00052267	0.0027581	CDK5RAP2	151.807	-1.6248	2.18352e-10	2.7794e-09	CDK5RAP2
10.4195	4.7122	2.79009e-07	2.98313e-06	ABLIM3	23.474	5.20309	3.50648e-08	4.7823e-07	ABLIM3	6.20217	2.53376	0.00616626	0.0214971	ABLIM3
5392.91	0.784268	2.80003e-07	2.99207e-06	SFPQ	5122.56	0.912293	7.79805e-11	1.63768e-09	SFPQ	5655.69	0.931149	5.1053e-10	6.27631e-09	SFPQ
2089.07	1.77818	2.8266e-07	3.01875e-06	CITED2	2605.94	1.86358	3.60453e-10	6.79235e-09	CITED2	2194.88	1.58665	2.20417e-06	1.64708e-05	CITED2
69.4846	-2.67095	2.84936e-07	3.04135e-06	ZNF362	56.4219	-2.50962	4.75014e-10	8.78306e-09	ZNF362	59.8468	-3.25627	7.80196e-10	9.4225e-09	ZNF362
138.304	3.43866	2.88154e-07	3.07397e-06	HIST2H3A	165.819	3.07722	2.51585e-08	3.52898e-07	HIST2H3A	109.499	1.46405	0.000594965	0.00273789	HIST2H3A
184.797	1.1215	2.88865e-07	3.07981e-06	EIF4E3	168.027	0.947537	0.00261856	0.0109055	EIF4E3	207.182	1.20088	4.42514e-05	0.000259082	EIF4E3
155.403	-1.7444	2.90398e-07	3.09442e-06	TFCP2	132.221	-1.59179	1.43379e-07	1.76159e-06	TFCP2	152.867	-1.28083	1.18177e-09	1.38232e-08	TFCP2
658.377	1.3118	2.9124e-07	3.09991e-06	LGALS9	538.896	1.02947	0.000639047	0.00329508	LGALS9	557.374	1.03535	1.49497e-05	9.5647e-05	LGALS9
53.778	5.80807	2.91232e-07	3.09991e-06	SEMA3D	44.87	5.0975	1.08426e-05	9.13495e-05	SEMA3D	31.3984	3.82329	0.000121084	0.00064724	SEMA3D
16.7225	6.75571	2.94221e-07	3.12987e-06	AC008697.1	15.5853	5.51828	0.000239294	0.0014041	AC008697.1	37.8472	7.24057	8.20949e-06	5.48024e-05	AC008697.1
139.258	3.4345	2.97802e-07	3.16484e-06	HIST2H3C	165.344	3.07633	3.33783e-08	4.57229e-07	HIST2H3C	110.686	1.44267	0.000760719	0.00341258	HIST2H3C
42.0218	2.68812	2.97841e-07	3.16484e-06	PRLR	27.0254	1.90677	0.00228627	0.00976952	PRLR	44.4099	2.52999	9.84537e-10	1.17098e-08	PRLR
48.3509	-2.98835	3.01429e-07	3.20116e-06	TRIB3	35.0796	-4.08628	6.84433e-06	6.07836e-05	TRIB3	39.3557	-3.56211	5.75896e-07	4.70029e-06	TRIB3
92.6687	-2.53287	3.03546e-07	3.22184e-06	UNC5B	91.7314	-1.63234	0.00114764	0.00542152	UNC5B	87.2484	-2.21634	5.08272e-07	4.19865e-06	UNC5B
98.6595	3.27925	3.05444e-07	3.24017e-06	FAM46C	146.507	2.44153	1.34344e-05	0.000110937	FAM46C	81.7456	1.3146	0.00437776	0.0160081	FAM46C
683.573	1.85539	3.05824e-07	3.24238e-06	GPR183	682.565	1.80786	0.000309191	0.00175215	GPR183	658.327	1.38803	0.00124267	0.00530162	GPR183
29.1885	3.25793	3.09738e-07	3.28205e-06	RP11-670E13.6	39.3726	3.52841	3.69044e-11	8.0018e-10	RP11-670E13.6	25.0858	2.70979	1.44449e-06	1.11082e-05	RP11-670E13.6
155.107	-1.42801	3.10798e-07	3.29143e-06	ZBTB4	135.776	-1.29937	5.56593e-05	0.000388618	ZBTB4	128.87	-2.15651	7.5731e-12	1.11998e-10	ZBTB4
343.461	1.40609	3.12845e-07	3.31127e-06	VEZF1	266.62	0.782665	0.066216	0.148619	VEZF1	345.981	1.371	2.42534e-07	2.09419e-06	VEZF1
795.786	-0.826621	3.13673e-07	3.31818e-06	HNRNPUL1	686.027	-0.850417	4.51417e-05	0.000323637	HNRNPUL1	725.537	-1.01879	1.04058e-10	1.37409e-09	HNRNPUL1
82.3052	1.80918	3.15812e-07	3.33894e-06	TXNL4B	94.501	1.97745	7.48275e-07	8.19773e-06	TXNL4B	79.7414	1.66122	3.03364e-06	2.20384e-05	TXNL4B
52.8909	2.08207	3.16684e-07	3.34629e-06	PRKCE	34.0818	1.551	5.45549e-05	0.000381762	PRKCE	36.7305	1.63606	0.000109714	0.000591945	PRKCE
122.145	1.38616	3.18729e-07	3.36601e-06	CEP83	90.5937	0.807357	0.0420763	0.10509	CEP83	152.512	1.68611	1.26092e-09	1.47098e-08	CEP83
44.9518	1.9314	3.20833e-07	3.38636e-06	RAD9A	35.6776	1.52968	9.70798e-05	0.000639633	RAD9A	42.2583	1.62799	3.35657e-05	0.000201027	RAD9A
591.597	1.09272	3.21693e-07	3.39354e-06	TMBIM1	542.85	1.10176	6.04014e-07	6.7396e-06	TMBIM1	668.928	1.33415	1.50472e-09	1.73967e-08	TMBIM1
456.265	-1.20443	3.21924e-07	3.39409e-06	IK	370.283	-1.50175	4.26872e-07	4.8705e-06	IK	422.407	-1.31006	1.3307e-12	2.12873e-11	IK
39.6473	2.52832	3.24166e-07	3.41582e-06	C17orf67	27.7845	1.86358	0.000408279	0.00223437	C17orf67	37.0283	1.88253	0.00304998	0.011717	C17orf67
1453.53	-0.980155	3.25463e-07	3.42758e-06	TAOK3	1182.92	-1.25991	2.79175e-08	3.87532e-07	TAOK3	1084.1	-2.34988	4.34541e-51	5.04252e-49	TAOK3
141.455	-1.52958	3.27574e-07	3.4479e-06	CCDC88B	138.109	-1.33806	0.0092334	0.0309744	CCDC88B	133.928	-1.39509	5.5289e-05	0.000317517	CCDC88B
197.805	1.77393	3.29329e-07	3.46445e-06	USP11	215.717	2.03619	2.46344e-07	2.92302e-06	USP11	267.109	2.27173	5.19216e-12	7.82105e-11	USP11
192.111	-1.16838	3.31586e-07	3.48625e-06	DOPEY1	153.181	-1.3801	4.19361e-06	3.90014e-05	DOPEY1	204.098	-0.549077	0.0746634	0.171195	DOPEY1
79.2404	-1.74288	3.32976e-07	3.49892e-06	MRPS34	71.8349	-1.63462	3.99021e-06	3.73324e-05	MRPS34	72.0314	-1.98701	1.10565e-06	8.64802e-06	MRPS34
45.7427	2.98305	3.33694e-07	3.50453e-06	PLEKHN1	41.4393	3.28704	6.93236e-12	1.69345e-10	PLEKHN1	55.6011	3.59407	1.02945e-10	1.36093e-09	PLEKHN1
939.128	1.20316	3.39101e-07	3.55934e-06	MAP3K14	760.632	0.976427	0.000419335	0.00228564	MAP3K14	550.149	-0.180461	0.607018	0.75604	MAP3K14
264.327	2.49035	3.43289e-07	3.60131e-06	EREG	302.876	2.58295	3.07939e-06	2.95798e-05	EREG	368.615	3.15958	1.5301e-14	2.88549e-13	EREG
91.2085	2.27291	3.49908e-07	3.66734e-06	TUBB2B	84.328	2.11637	0.000131711	0.000834881	TUBB2B	301.27	4.12777	2.02891e-32	1.13227e-30	TUBB2B
79.8088	-1.68176	3.49971e-07	3.66734e-06	DENND1C	71.518	-1.32911	6.50204e-05	0.000447631	DENND1C	74.2449	-1.58597	3.52826e-07	2.9728e-06	DENND1C
144.564	2.15012	3.50386e-07	3.66763e-06	ARHGAP23	117.862	1.71872	1.63412e-08	2.38701e-07	ARHGAP23	74.8734	0.611295	0.0340467	0.0907306	ARHGAP23
22.1758	4.91312	3.50224e-07	3.66763e-06	AC012368.1	17.4208	3.84753	0.000571244	0.00298579	AC012368.1	18.0925	4.07349	3.34044e-08	3.2417e-07	AC012368.1
697.563	-1.41958	3.5224e-07	3.685e-06	FUCA1	576.583	-1.87709	1.21675e-05	0.000101506	FUCA1	736.648	-1.19617	0.00301126	0.0115824	FUCA1
1382.27	1.11988	3.52857e-07	3.68738e-06	FABP5P1	1590.8	1.19675	0.00251099	0.0105467	FABP5P1	656.368	-1.15675	6.15186e-06	4.19405e-05	FABP5P1
10.6282	7.0602	3.52748e-07	3.68738e-06	CTHRC1	4.91338	5.86925	0.00160029	0.00722428	CTHRC1	45.9793	7.93856	1.63453e-16	3.62839e-15	CTHRC1
217.921	-1.10438	3.57523e-07	3.73409e-06	CTBP1	181.744	-1.2089	2.6259e-07	3.09225e-06	CTBP1	196.241	-1.24542	2.70611e-10	3.41684e-09	CTBP1
323.827	1.14969	3.61261e-07	3.77104e-06	UBA6	273.681	0.905611	0.00192933	0.00847059	UBA6	326.916	1.1586	3.08425e-10	3.872e-09	UBA6
11.1238	4.96754	3.63574e-07	3.7931e-06	FXYD2	15.3445	5.12076	1.75237e-09	2.97284e-08	FXYD2	26.0637	5.69692	1.53914e-17	3.68519e-16	FXYD2
624.002	-1.50039	3.64484e-07	3.80051e-06	AP2A2	582.989	-1.30215	0.000439225	0.00237881	AP2A2	564.559	-1.71405	7.96015e-10	9.59241e-09	AP2A2
16.467	3.9395	3.69434e-07	3.85e-06	WDR63	16.2785	3.66259	0.000187967	0.00113716	WDR63	34.1637	4.45968	1.72707e-11	2.47731e-10	WDR63
4160.22	1.45613	3.69671e-07	3.85035e-06	MTRNR2L12	5041.25	1.58291	3.32863e-06	3.16651e-05	MTRNR2L12	3652.98	1.31891	4.30058e-08	4.12059e-07	MTRNR2L12
42.6341	2.1509	3.71184e-07	3.86399e-06	CD300C	50.9945	2.18879	3.40899e-07	3.95959e-06	CD300C	25.9767	0.85987	0.0604975	0.144898	CD300C
34.0151	2.2131	3.72139e-07	3.8718e-06	ZBTB42	35.8681	1.60584	0.00480642	0.0180852	ZBTB42	30.3589	1.91351	2.64011e-05	0.000161921	ZBTB42
180.853	1.29277	3.73902e-07	3.888e-06	ZNF430	194.846	1.54439	2.87349e-09	4.72669e-08	ZNF430	180.986	1.36325	4.26747e-08	4.09423e-07	ZNF430
55.6559	3.26113	3.75132e-07	3.89865e-06	GSTM3	89.672	3.68395	2.50217e-12	6.47589e-11	GSTM3	66.0546	2.88444	2.80319e-10	3.53128e-09	GSTM3
54.7401	2.32241	3.76797e-07	3.91382e-06	RAB3IP	45.8133	2.01348	1.01352e-05	8.58531e-05	RAB3IP	120.59	3.48933	8.27357e-23	2.76189e-21	RAB3IP
16.5935	3.5408	3.77302e-07	3.91691e-06	LINC00884	17.8434	3.88645	7.43762e-10	1.33052e-08	LINC00884	32.1288	4.67336	3.2164e-15	6.38391e-14	LINC00884
1953.98	1.53775	3.79034e-07	3.93274e-06	ITGA5	2655.22	2.44574	7.87617e-12	1.8919e-10	ITGA5	1652.54	1.39638	1.04637e-06	8.22543e-06	ITGA5
432.909	1.20911	3.81243e-07	3.95349e-06	IRAK1	547.734	2.03136	1.12431e-12	3.03141e-11	IRAK1	459.048	1.49606	7.05867e-08	6.57092e-07	IRAK1
145.892	-1.22683	3.86341e-07	4.00417e-06	SPECC1L	108.513	-2.05347	1.21393e-10	2.48524e-09	SPECC1L	138.585	-1.16083	4.08286e-06	2.87835e-05	SPECC1L
23.1728	2.85988	3.87335e-07	4.01227e-06	AC004490.1	20.5747	2.78131	8.78585e-07	9.54154e-06	AC004490.1	19.2279	2.53651	1.01033e-05	6.64624e-05	AC004490.1
53.3083	2.22375	3.9054e-07	4.04326e-06	STEAP3	33.803	1.09137	0.0310402	0.0825386	STEAP3	70.6132	2.20458	3.24673e-07	2.75144e-06	STEAP3
766.294	1.34121	3.94324e-07	4.08021e-06	GNPTAB	756.367	1.4027	8.61259e-09	1.31237e-07	GNPTAB	851.012	1.38028	5.26658e-07	4.34072e-06	GNPTAB
4288.51	1.33899	3.99877e-07	4.13541e-06	HLA-A	3896.78	1.25104	2.42483e-05	0.000187184	HLA-A	6756.55	2.08971	3.57399e-14	6.51577e-13	HLA-A
13.3175	6.09318	4.05403e-07	4.19027e-06	FAP	17.3597	5.02179	3.06928e-05	0.000230097	FAP	8.19333	4.29113	0.000238116	0.00119341	FAP
376.26	1.08922	4.07881e-07	4.21359e-06	RHOQ	275.067	0.705227	6.33869e-05	0.000437512	RHOQ	383.159	1.28645	5.88965e-11	8.01314e-10	RHOQ
81.198	1.52658	4.08705e-07	4.21979e-06	ZNF79	68.676	1.43119	1.29796e-07	1.61058e-06	ZNF79	61.9578	0.966602	0.00198543	0.00802515	ZNF79
77.1186	-1.54268	4.11467e-07	4.246e-06	DCLRE1B	69.7918	-1.27458	0.00386186	0.0150391	DCLRE1B	77.9224	-1.05955	0.00497993	0.0178785	DCLRE1B
186.458	-1.67991	4.13157e-07	4.26111e-06	TBL1X	156.292	-1.80833	2.87841e-06	2.78495e-05	TBL1X	167.642	-1.81516	3.04278e-09	3.37212e-08	TBL1X
1824.52	-1.16347	4.19718e-07	4.32643e-06	FPR3	1855.79	-0.653424	0.0946	0.195338	FPR3	1367.92	-2.82374	2.40113e-17	5.68086e-16	FPR3
608.209	-1.06317	4.28642e-07	4.41601e-06	GTF2I	477.968	-1.79162	1.26845e-09	2.19568e-08	GTF2I	570.301	-1.20646	2.13013e-12	3.33701e-11	GTF2I
84.2693	-2.21517	4.31703e-07	4.44513e-06	POLD1	84.5951	-1.20674	0.00235924	0.0100218	POLD1	82.6118	-1.73405	5.81645e-06	3.98894e-05	POLD1
1604.49	1.12424	4.33284e-07	4.45899e-06	C1QB	1327.83	0.791408	0.00614251	0.0221291	C1QB	1903.42	1.36841	1.24846e-06	9.67537e-06	C1QB
98.6528	-1.72225	4.3958e-07	4.52133e-06	COMMD3-BMI1	89.185	-1.32475	2.2636e-08	3.2137e-07	COMMD3-BMI1	90.7681	-1.78185	6.32742e-11	8.58744e-10	COMMD3-BMI1
100.8	1.46696	4.40679e-07	4.53017e-06	LINC00641	67.1677	0.916435	0.0154687	0.0471493	LINC00641	178.986	2.65593	1.13027e-20	3.34987e-19	LINC00641
369.074	-1.06906	4.41242e-07	4.53349e-06	CSNK1G2	330.149	-0.82097	0.00730037	0.0255097	CSNK1G2	356.977	-0.974996	0.000452605	0.00213658	CSNK1G2
202.034	1.46464	4.45842e-07	4.57828e-06	RBM7	161.729	1.05522	0.0010646	0.00508961	RBM7	198.008	1.32084	2.57373e-07	2.21535e-06	RBM7
56.6383	-2.15915	4.49712e-07	4.61552e-06	FAM200B	52.8334	-1.46046	0.000352862	0.00196862	FAM200B	54.1268	-1.94247	1.42003e-06	1.09354e-05	FAM200B
44.3507	-2.53118	4.51308e-07	4.62939e-06	TTLL12	37.8277	-2.23969	2.04763e-06	2.05774e-05	TTLL12	42.6001	-2.04796	7.72107e-08	7.1481e-07	TTLL12
87.2619	2.153	4.52389e-07	4.63797e-06	FABP4	76.2351	2.47256	2.85296e-06	2.76747e-05	FABP4	29.811	-0.0296377	0.969328	0.983408	FABP4
922.352	2.70398	4.53007e-07	4.64179e-06	THBS1	721.77	2.25685	3.49115e-05	0.000257089	THBS1	818.252	0.989463	0.184408	0.340899	THBS1
241.098	1.31577	4.53838e-07	4.6478e-06	PLEKHF2	232.073	1.38662	5.61301e-06	5.0666e-05	PLEKHF2	302.627	1.71431	8.78204e-11	1.17372e-09	PLEKHF2
23.6614	3.79048	4.5624e-07	4.66987e-06	PCED1B	20.8271	3.43963	2.48483e-05	0.000190728	PCED1B	22.4595	3.29472	3.39222e-08	3.28469e-07	PCED1B
1216.5	0.70758	4.57535e-07	4.68059e-06	HCK	841.438	0.0987895	0.497864	0.640497	HCK	1296.57	0.801018	0.000107441	0.000580968	HCK
782.225	-1.52742	4.62929e-07	4.73322e-06	IFNGR2	594.192	-2.11162	2.4222e-23	2.08867e-21	IFNGR2	940.918	-0.321513	0.238719	0.412609	IFNGR2
1007.11	1.13794	4.67151e-07	4.77381e-06	SPG20	965.594	1.27404	3.00852e-08	4.16078e-07	SPG20	1010.49	1.27008	4.08196e-09	4.43855e-08	SPG20
55.6322	1.8826	4.73071e-07	4.8317e-06	AC007283.5	37.3129	1.18324	0.0119387	0.038253	AC007283.5	86.9195	2.6377	8.31906e-18	2.03178e-16	AC007283.5
1226.39	1.53108	4.79226e-07	4.89193e-06	CCL13	1029.98	1.08096	0.0046081	0.0174548	CCL13	1347.32	1.50697	0.000164859	0.000854367	CCL13
1484.91	0.780865	4.84747e-07	4.94296e-06	PITPNA	1042.4	0.121821	0.626385	0.743761	PITPNA	1391.84	0.652234	0.00165154	0.0068291	PITPNA
6339.83	0.871403	4.84542e-07	4.94296e-06	TMSB10	5596.76	0.826964	1.23026e-05	0.000102541	TMSB10	6604.79	0.990184	3.65494e-08	3.53128e-07	TMSB10
185.525	3.56045	4.86038e-07	4.95346e-06	RND1	206.147	2.82088	2.56456e-06	2.51378e-05	RND1	397.543	4.81232	4.249e-07	3.54062e-06	RND1
495.848	2.19157	4.88079e-07	4.97158e-06	C17orf96	359.849	2.02922	4.53318e-07	5.15966e-06	C17orf96	519.47	2.58521	4.39004e-13	7.36667e-12	C17orf96
67.236	1.54859	4.90101e-07	4.98949e-06	PGM3	46.0066	0.859475	0.0682244	0.151888	PGM3	92.9567	2.00643	2.80855e-11	3.94348e-10	PGM3
115.849	1.90785	4.94769e-07	5.03432e-06	RP11-37B2.1	82.0588	1.8841	5.38171e-10	9.82465e-09	RP11-37B2.1	154.814	2.83317	9.48376e-13	1.54645e-11	RP11-37B2.1
499.479	0.910157	5.04685e-07	5.13245e-06	RALB	400.518	0.534122	0.100415	0.204258	RALB	509.779	0.938971	6.98401e-07	5.62724e-06	RALB
389.428	1.27868	5.07166e-07	5.15492e-06	VAV2	249.97	0.561348	0.0614346	0.140465	VAV2	560.916	2.16243	8.93119e-22	2.82654e-20	VAV2
79.7081	-1.70545	5.10799e-07	5.18906e-06	MRPL57	66.2858	-1.83387	2.89706e-09	4.75943e-08	MRPL57	76.2399	-1.6121	9.99654e-10	1.18639e-08	MRPL57
78.9632	-2.58091	5.12499e-07	5.20354e-06	ANKRD13D	67.5091	-2.68722	3.50886e-09	5.68958e-08	ANKRD13D	72.9304	-2.7063	4.75433e-08	4.52373e-07	ANKRD13D
50.3704	-1.91921	5.1312e-07	5.20706e-06	KCTD6	46.3805	-1.70369	0.000456255	0.00245753	KCTD6	41.6036	-2.91522	1.24794e-10	1.63695e-09	KCTD6
76.4924	2.28713	5.17859e-07	5.25233e-06	RP11-134K13.2	66.0511	2.21046	5.60814e-09	8.75956e-08	RP11-134K13.2	139.672	3.43923	2.83436e-31	1.50882e-29	RP11-134K13.2
799.773	-1.09322	5.19252e-07	5.26364e-06	YWHAH	663.151	-1.15495	9.87303e-08	1.25081e-06	YWHAH	679.406	-1.60543	1.81555e-13	3.17028e-12	YWHAH
2541.17	1.37491	5.21227e-07	5.28084e-06	GLUL	2035.05	0.671782	0.00150296	0.00682936	GLUL	1225.38	-1.39743	1.20321e-06	9.35748e-06	GLUL
646.775	-1.25283	5.30542e-07	5.37234e-06	IVNS1ABP	574.367	-1.00716	0.000192271	0.00116132	IVNS1ABP	672.171	-0.804297	0.0104851	0.0338275	IVNS1ABP
208.101	1.33247	5.31721e-07	5.38141e-06	SAMD8	225.737	1.61122	7.57655e-12	1.82892e-10	SAMD8	216.376	1.35759	3.14946e-09	3.48155e-08	SAMD8
11.2566	5.83663	5.35833e-07	5.42013e-06	UPB1	9.9796	4.9618	4.4778e-06	4.12751e-05	UPB1	39.1252	6.67288	1.05664e-19	2.94464e-18	UPB1
248.746	-1.05243	5.39578e-07	5.45219e-06	TRAPPC12	201.103	-1.24807	1.52842e-05	0.000124239	TRAPPC12	214.322	-1.33844	7.96366e-09	8.3689e-08	TRAPPC12
98.5973	-1.78683	5.39403e-07	5.45219e-06	PPP1R21	101.082	-1.01294	0.00313521	0.0126627	PPP1R21	88.1119	-2.13201	2.11311e-09	2.37787e-08	PPP1R21
159.846	-1.50544	5.48028e-07	5.53462e-06	CTB-50L17.10	150.421	-1.64475	0.000685397	0.00350127	CTB-50L17.10	139.355	-1.88192	3.06408e-12	4.73249e-11	CTB-50L17.10
54.3604	-2.10809	5.52325e-07	5.57504e-06	SPATS2	41.1898	-3.04521	8.94727e-08	1.14594e-06	SPATS2	48.893	-2.19417	8.46847e-06	5.64016e-05	SPATS2
307.819	-1.1426	5.62481e-07	5.67453e-06	BRPF1	273.938	-0.943461	9.76018e-07	1.04541e-05	BRPF1	292.296	-1.03575	1.4227e-09	1.64918e-08	BRPF1
60.7709	3.27832	5.68772e-07	5.73494e-06	BRIP1	41.1059	2.14793	0.012781	0.0403709	BRIP1	45.8259	2.27352	0.00146901	0.00616382	BRIP1
740.653	1.35517	5.75484e-07	5.79954e-06	RAB21	593.25	1.04961	0.000318865	0.00179934	RAB21	1103.77	2.14139	1.08967e-31	5.91552e-30	RAB21
145.163	1.3386	5.80519e-07	5.84717e-06	ADAP1	125.109	1.2829	6.02517e-07	6.72691e-06	ADAP1	207.669	2.08067	4.03309e-17	9.3701e-16	ADAP1
147.539	-1.37737	5.81726e-07	5.8562e-06	AP1G2	132.646	-0.94627	0.00171396	0.0076525	AP1G2	126.886	-1.78898	2.49667e-07	2.15324e-06	AP1G2
73.4304	-3.11478	5.82248e-07	5.85835e-06	TM6SF1	61.8696	-2.57496	2.70891e-08	3.77714e-07	TM6SF1	65.4363	-2.93144	2.52868e-13	4.32935e-12	TM6SF1
528.366	1.02174	5.88303e-07	5.91613e-06	FBXL3	387.673	0.476644	0.122796	0.237594	FBXL3	488.839	0.905464	9.06333e-08	8.28928e-07	FBXL3
1256.43	1.75291	5.95714e-07	5.98748e-06	FAM46A	1141.31	1.64238	1.45337e-05	0.000118709	FAM46A	870.456	1.09963	6.64406e-06	4.50023e-05	FAM46A
68.3265	-1.70643	5.99239e-07	6.01972e-06	ZFP3	53.6898	-2.09752	6.18555e-07	6.87675e-06	ZFP3	55.9093	-2.5747	1.55143e-09	1.78708e-08	ZFP3
640.376	-0.929577	6.01305e-07	6.03426e-06	YLPM1	503.333	-1.288	3.4794e-09	5.65161e-08	YLPM1	564.579	-1.18359	4.00834e-09	4.36282e-08	YLPM1
79.5437	1.4216	6.01324e-07	6.03426e-06	CYSTM1	60.0354	0.863594	0.0675011	0.150762	CYSTM1	77.2658	1.27296	3.62784e-05	0.000216153	CYSTM1
45.133	2.43963	6.04306e-07	6.06097e-06	GRAMD3	55.785	2.87306	3.79474e-10	7.10783e-09	GRAMD3	123.538	3.98983	6.33631e-30	3.06097e-28	GRAMD3
150.692	-1.3213	6.10438e-07	6.11923e-06	HERC3	127.951	-1.23243	0.000212614	0.00126823	HERC3	138.588	-1.28605	2.99046e-08	2.92798e-07	HERC3
11.2662	6.74419	6.11293e-07	6.12457e-06	KCNK15	5.43892	5.44461	5.8085e-05	0.000404498	KCNK15	28.3841	7.7355	7.14353e-15	1.38037e-13	KCNK15
24.4259	4.40169	6.14989e-07	6.15834e-06	COBLL1	18.2233	3.12023	0.000613669	0.00317912	COBLL1	61.6636	5.09798	1.29347e-10	1.69161e-09	COBLL1
853.173	0.91992	6.16185e-07	6.16706e-06	AMD1	939.724	1.04884	6.4767e-07	7.16688e-06	AMD1	892.598	0.959986	4.35844e-07	3.62905e-06	AMD1
59.3845	5.19989	6.18867e-07	6.19063e-06	CTD-2562J15.6	94.5041	4.71355	2.10378e-09	3.53693e-08	CTD-2562J15.6	52.511	2.92194	3.14815e-05	0.000189841	CTD-2562J15.6
10.6699	4.95062	6.28658e-07	6.28525e-06	RP11-925D8.3	5.82374	3.65176	0.00151699	0.00688645	RP11-925D8.3	12.6954	4.55781	3.36925e-08	3.26388e-07	RP11-925D8.3
140.265	1.22704	6.33513e-07	6.33045e-06	TBC1D22B	129.649	1.29675	1.06997e-08	1.60813e-07	TBC1D22B	169.075	1.63896	1.01858e-12	1.64745e-11	TBC1D22B
1427.97	2.09387	6.40638e-07	6.39827e-06	EHD1	1344.88	2.33026	5.05071e-12	1.26012e-10	EHD1	4685.06	4.21802	9.97572e-41	7.81384e-39	EHD1
180.222	-1.48771	6.42496e-07	6.41082e-06	SAMD1	190.236	-1.31124	0.0136341	0.0424284	SAMD1	172.697	-1.44418	2.09593e-05	0.000130925	SAMD1
327.6	1.76952	6.42571e-07	6.41082e-06	ZC3H12C	322.298	1.89037	2.03986e-08	2.92265e-07	ZC3H12C	508.991	2.83869	1.694e-14	3.1809e-13	ZC3H12C
8.62342	6.43255	6.49972e-07	6.48125e-06	LINC00309	17.0816	5.75197	1.16699e-09	2.03322e-08	LINC00309	8.98104	5.23211	3.94066e-06	2.79155e-05	LINC00309
180.867	-1.72013	6.53244e-07	6.51045e-06	ARHGAP35	140.759	-2.22531	7.43165e-19	4.04247e-17	ARHGAP35	147.409	-2.62823	3.73335e-24	1.36467e-22	ARHGAP35
192.207	-1.73148	6.65157e-07	6.62569e-06	SPINT1	160.462	-1.70096	2.0752e-07	2.49718e-06	SPINT1	150.667	-2.83028	6.40455e-18	1.57472e-16	SPINT1
1896.82	1.45932	6.66138e-07	6.63197e-06	PDE4DIP	1346.33	1.01399	0.000479424	0.0025646	PDE4DIP	2149.74	1.77824	1.39354e-07	1.2424e-06	PDE4DIP
91.4855	-1.50978	6.72435e-07	6.69116e-06	NDUFS3	77.5941	-1.52387	2.24555e-08	3.19048e-07	NDUFS3	87.2392	-1.43707	9.23122e-07	7.30636e-06	NDUFS3
46.7785	3.59737	6.75159e-07	6.71474e-06	L2HGDH	33.3887	2.72577	0.000140085	0.0008811	L2HGDH	50.9579	3.74041	3.09919e-12	4.77999e-11	L2HGDH
266.593	-1.28228	6.78111e-07	6.74055e-06	CIAO1	237.417	-1.03331	0.000243129	0.0014234	CIAO1	269.38	-0.864672	2.66299e-06	1.95595e-05	CIAO1
30.8744	3.37847	6.78703e-07	6.7429e-06	AC009133.12	18.3054	2.17263	0.0434223	0.107747	AC009133.12	56.5756	4.05808	3.99353e-15	7.84119e-14	AC009133.12
3884.09	1.54917	6.87019e-07	6.82194e-06	U2	5048.21	1.93612	1.045e-06	1.11229e-05	U2	3700.16	1.20395	5.50768e-05	0.000316713	U2
19.8661	4.36261	6.94076e-07	6.8884e-06	NPTX2	11.9168	3.16183	0.000288962	0.00165101	NPTX2	17.7214	3.17399	0.000599431	0.00275382	NPTX2
259.477	1.21614	6.95405e-07	6.89798e-06	NLN	223.917	0.930358	6.19778e-05	0.00042937	NLN	293.752	1.24981	2.00017e-07	1.74216e-06	NLN
359.296	-1.85601	7.03564e-07	6.9729e-06	ZBTB7B	272.296	-2.64949	4.88258e-10	9.00127e-09	ZBTB7B	294.941	-2.68197	1.94006e-12	3.05451e-11	ZBTB7B
96.0239	-1.5742	7.03694e-07	6.9729e-06	RP11-514P8.8	82.6377	-1.37795	3.66217e-06	3.45918e-05	RP11-514P8.8	90.677	-1.32034	7.74127e-05	0.000431027	RP11-514P8.8
35.5718	2.23105	7.04184e-07	6.97411e-06	RN7SL471P	29.8264	2.23902	2.08549e-05	0.000163492	RN7SL471P	33.1051	2.30645	7.24195e-06	4.87509e-05	RN7SL471P
8.55136	5.562	7.20263e-07	7.12963e-06	GALNT14	13.2785	5.94083	1.78778e-09	3.02469e-08	GALNT14	4.16605	3.57045	0.00160096	0.00664501	GALNT14
33.5717	3.82325	7.27975e-07	7.2022e-06	AP000692.10	27.9405	2.77073	0.000278402	0.00159701	AP000692.10	24.6754	2.51195	0.000322541	0.0015699	AP000692.10
265.181	-1.1922	7.29836e-07	7.21685e-06	HIST1H1C	211.111	-1.71931	3.7384e-09	6.03563e-08	HIST1H1C	251.882	-1.80322	6.14691e-08	5.75636e-07	HIST1H1C
23.2455	3.43134	7.5129e-07	7.42511e-06	FLJ20021	19.2039	3.1787	2.9532e-06	2.85012e-05	FLJ20021	10.6322	1.85399	0.0131294	0.040955	FLJ20021
71.4032	-1.61768	7.51975e-07	7.42801e-06	TATDN3	60.5453	-1.83387	7.01785e-07	7.71098e-06	TATDN3	56.2888	-2.83651	6.88923e-10	8.37089e-09	TATDN3
50.5572	-2.44882	7.56352e-07	7.46735e-06	CYB5R1	46.8288	-1.4934	4.86672e-05	0.000344947	CYB5R1	47.0245	-2.20546	1.69723e-07	1.49074e-06	CYB5R1
32.2017	-2.32927	7.6368e-07	7.53578e-06	NDUFAF4	28.8699	-2.56068	0.000117288	0.000754447	NDUFAF4	30.1839	-2.09135	2.36449e-06	1.75493e-05	NDUFAF4
1754.68	0.693589	7.64776e-07	7.54266e-06	EZR	1925.54	1.17966	8.73955e-15	3.02282e-13	EZR	1730.01	0.742467	1.6812e-05	0.000106783	EZR
10.4384	5.98849	7.68162e-07	7.57211e-06	LINC01539	9.51366	4.70641	5.69819e-05	0.000396964	LINC01539	26.2256	5.98745	1.03979e-09	1.2287e-08	LINC01539
178.44	2.20045	7.75658e-07	7.64202e-06	BCL2	148.436	1.9088	0.000963397	0.00467507	BCL2	238.623	2.85594	3.99425e-19	1.07224e-17	BCL2
3152.73	0.883431	7.87287e-07	7.75257e-06	MTND2P28	2795.96	0.883308	3.99977e-09	6.41333e-08	MTND2P28	3186.76	0.922903	1.80897e-08	1.81743e-07	MTND2P28
94.3223	-1.48658	7.91666e-07	7.79164e-06	MMP25	81.6042	-1.64244	0.000742647	0.00375072	MMP25	87.5928	-1.20745	3.47535e-05	0.000207575	MMP25
28.3134	3.00941	7.98899e-07	7.85538e-06	SLFN12L	19.05	1.95107	0.0103115	0.0339459	SLFN12L	24.3877	2.61859	3.12061e-09	3.4514e-08	SLFN12L
664.009	1.57643	7.98972e-07	7.85538e-06	DNAJB5	768.848	1.95205	3.46314e-09	5.63009e-08	DNAJB5	683.129	1.53157	1.52155e-07	1.3494e-06	DNAJB5
430.498	-0.977118	8.03068e-07	7.89156e-06	PTPRO	351.912	-1.11319	2.02595e-05	0.000159643	PTPRO	292.638	-3.17425	1.6209e-53	2.05489e-51	PTPRO
170.441	1.89363	8.12628e-07	7.98137e-06	FOSL1	275.627	3.197	3.59835e-16	1.45741e-14	FOSL1	288.256	2.85916	8.37905e-09	8.77181e-08	FOSL1
1678.26	1.8302	8.2345e-07	8.08346e-06	XBP1	1411.23	1.48431	0.00068442	0.00349723	XBP1	2736.58	2.67158	1.58189e-18	4.02015e-17	XBP1
8.1555	7.27992	8.25323e-07	8.09766e-06	TMEM212-AS1	4.25707	6.10543	0.000942953	0.00458538	TMEM212-AS1	6.40604	6.66008	3.24624e-07	2.75144e-06	TMEM212-AS1
490.568	0.865494	8.25969e-07	8.0998e-06	NEK7	499.21	1.00097	0.000637471	0.00328786	NEK7	477.329	0.732522	0.000423356	0.00201193	NEK7
656.452	-0.888676	8.45651e-07	8.28852e-06	CAMSAP2	583.936	-0.747529	0.000113616	0.000734367	CAMSAP2	611.438	-0.90718	1.14459e-05	7.449e-05	CAMSAP2
392.179	0.821073	8.46415e-07	8.29172e-06	STAU1	311.599	0.442787	0.146193	0.270329	STAU1	391.255	0.834123	5.77455e-06	3.96268e-05	STAU1
224.668	1.41248	8.47468e-07	8.29345e-06	BAG3	189.517	1.39119	8.5113e-09	1.29905e-07	BAG3	213.019	1.43104	1.05056e-07	9.49744e-07	BAG3
131.76	1.91277	8.47053e-07	8.29345e-06	HK2P1	131.562	2.16667	3.17848e-10	6.04427e-09	HK2P1	97.9594	1.35528	0.000858801	0.00380586	HK2P1
11.6718	5.80283	8.49703e-07	8.31104e-06	DRC1	2.95443	3.25494	0.049166	NA	DRC1	3.29054	3.23887	0.00824709	0.0275472	DRC1
7.28414	7.06607	8.53588e-07	8.34042e-06	RP11-21C4.1	12.3033	6.23702	4.11137e-08	5.57074e-07	RP11-21C4.1	13.6139	6.44912	1.04486e-06	8.21655e-06	RP11-21C4.1
26.6825	3.8372	8.53325e-07	8.34042e-06	GRAMD1B	32.4153	3.62108	9.28588e-08	1.18606e-06	GRAMD1B	14.3445	2.02733	0.00678305	0.0233252	GRAMD1B
264.261	1.05696	8.61337e-07	8.4118e-06	MSNP1	234.903	1.06989	4.52927e-08	6.08848e-07	MSNP1	397.039	1.93592	1.56327e-25	6.15541e-24	MSNP1
74.9896	3.07547	8.71411e-07	8.5058e-06	MIR3142HG	61.3867	2.97018	3.26964e-08	4.48545e-07	MIR3142HG	156.191	4.07601	1.01559e-12	1.64388e-11	MIR3142HG
2513.09	0.969175	8.7191e-07	8.50629e-06	STK4	2167.66	0.786614	0.00881507	0.0298116	STK4	2910.07	1.32412	2.60054e-21	8.02024e-20	STK4
257.601	1.05028	8.77503e-07	8.55645e-06	TINF2	250.848	1.08729	0.000617263	0.00319508	TINF2	298.084	1.28209	1.00178e-10	1.32917e-09	TINF2
646.129	2.26132	8.89534e-07	8.6693e-06	NEMP1	533.38	1.45038	0.167394	0.298796	NEMP1	1146.27	3.31767	3.56528e-31	1.88419e-29	NEMP1
52.8723	1.89739	8.92196e-07	8.69077e-06	ATP8B2	58.2123	2.30275	1.96087e-08	2.81873e-07	ATP8B2	78.815	2.10492	7.74582e-08	7.16798e-07	ATP8B2
697.795	0.835354	9.00533e-07	8.76747e-06	KIF1B	651.293	0.913056	4.01986e-06	3.75535e-05	KIF1B	880.802	1.37299	3.00637e-17	7.06707e-16	KIF1B
62.3896	-1.73663	9.03727e-07	8.79405e-06	CLPB	51.6493	-1.81825	1.75503e-08	2.55565e-07	CLPB	57.9722	-1.89619	7.37678e-06	4.9552e-05	CLPB
146.426	-1.23627	9.16588e-07	8.91462e-06	MITD1	115.588	-1.58264	3.94209e-07	4.53935e-06	MITD1	133.938	-1.32441	2.63302e-08	2.59189e-07	MITD1
107.942	-2.23068	9.17543e-07	8.91933e-06	MIS18BP1	87.4908	-2.64736	1.69516e-07	2.06509e-06	MIS18BP1	97.5788	-2.44141	1.28443e-08	1.31207e-07	MIS18BP1
23.3742	4.57658	9.27562e-07	9.0121e-06	RNU2-63P	20.912	3.96263	5.58422e-06	5.0471e-05	RNU2-63P	24.6045	3.50494	1.6999e-06	1.29277e-05	RNU2-63P
16.0409	3.51181	9.31458e-07	9.04531e-06	PRR5L	9.32099	2.16956	0.0043294	0.0165499	PRR5L	7.34422	1.33643	0.13767	0.273643	PRR5L
411.676	0.800334	9.37803e-07	9.10226e-06	DYRK1A	353.951	0.718485	3.29291e-05	0.000244415	DYRK1A	433.023	0.968623	4.1205e-08	3.96189e-07	DYRK1A
993.023	-1.30358	9.43415e-07	9.15204e-06	PTPN6	884.863	-1.08488	4.99268e-08	6.68263e-07	PTPN6	768.091	-2.58646	2.07798e-38	1.50908e-36	PTPN6
16.035	4.85272	9.46734e-07	9.17954e-06	SETP9	11.6093	3.60976	7.57624e-05	0.000514583	SETP9	18.9827	4.50367	1.95539e-07	1.70452e-06	SETP9
514.393	0.807164	9.47233e-07	9.17968e-06	PTPRA	369.067	0.20651	0.349249	0.505816	PTPRA	582.642	1.03773	2.12335e-06	1.59266e-05	PTPRA
1990.66	1.55521	9.54736e-07	9.24766e-06	SNORD12B	2090.8	1.37449	5.48242e-07	6.1725e-06	SNORD12B	1841.53	0.921155	0.000482963	0.00226692	SNORD12B
34.873	3.05437	9.57123e-07	9.26604e-06	MTCO1P11	23.6549	2.54485	1.52199e-06	1.57345e-05	MTCO1P11	31.6624	2.84161	1.63863e-08	1.65615e-07	MTCO1P11
895.912	-1.36241	9.59432e-07	9.28366e-06	PLEKHO2	936.21	-0.495004	0.148975	0.274076	PLEKHO2	713.601	-2.26873	7.46823e-10	9.03936e-09	PLEKHO2
471.654	-0.929607	9.64618e-07	9.32907e-06	HERC1	382.466	-1.08405	1.27969e-08	1.90953e-07	HERC1	437.22	-0.926788	3.74967e-06	2.66919e-05	HERC1
96.7179	-1.77064	9.66977e-07	9.34711e-06	ZYG11B	72.0441	-2.79924	6.1286e-10	1.11015e-08	ZYG11B	83.2483	-2.31519	2.15055e-12	3.36418e-11	ZYG11B
2080.69	1.23859	9.89458e-07	9.55467e-06	EMP3	2325.44	1.39274	6.77787e-12	1.65788e-10	EMP3	2451.19	1.50399	8.06605e-12	1.18888e-10	EMP3
252.041	1.23233	9.89311e-07	9.55467e-06	DERL1	196.095	0.837229	0.00297314	0.0121391	DERL1	191.285	0.663124	0.00597184	0.0209272	DERL1
154.14	2.03084	9.92157e-07	9.57585e-06	CTD-2651B20.7	147.271	2.30265	9.567e-05	0.000631456	CTD-2651B20.7	292.37	2.67173	8.1397e-09	8.54571e-08	CTD-2651B20.7
130.186	-1.1876	9.9448e-07	9.59339e-06	EIF4BP7	101.798	-1.5787	5.72149e-08	7.58219e-07	EIF4BP7	116.099	-1.40102	1.33137e-08	1.35559e-07	EIF4BP7
983.072	-0.936755	1.01223e-06	9.75965e-06	PDXK	833.911	-0.868558	1.30383e-05	0.000107952	PDXK	961.189	-0.65257	0.00313295	0.012	PDXK
125.55	-1.47896	1.02131e-06	9.84214e-06	XPA	107.598	-1.37956	3.92342e-08	5.32379e-07	XPA	100.793	-2.55604	4.88529e-09	5.27544e-08	XPA
213.082	-1.13233	1.02862e-06	9.90764e-06	PROSC	185.926	-1.11236	6.33374e-05	0.000437332	PROSC	199.987	-1.23882	1.49637e-05	9.57084e-05	PROSC
296.639	0.938477	1.03567e-06	9.97044e-06	UBL3	253.293	0.815701	0.000205438	0.00122974	UBL3	208.1	0.107202	0.575038	0.731285	UBL3
16.7849	6.87344	1.03973e-06	1.00045e-05	NKX3-1	13.868	5.86316	1.05892e-05	8.94154e-05	NKX3-1	52.452	8.17727	1.56335e-07	1.38088e-06	NKX3-1
66.1879	2.00977	1.05679e-06	1.01635e-05	NEAT1_1	70.434	2.46244	2.04323e-05	0.000160575	NEAT1_1	52.9889	1.72615	4.51558e-05	0.000264166	NEAT1_1
82.9825	9.91861	1.06668e-06	1.02481e-05	HMGB1P17	99.0781	9.67334	9.35757e-05	0.000619162	HMGB1P17	190.788	9.84853	5.74748e-08	5.41933e-07	HMGB1P17
161.342	-1.79612	1.06617e-06	1.02481e-05	INCENP	126.977	-2.56767	5.32797e-07	6.00946e-06	INCENP	138.837	-2.14394	1.10263e-12	1.77554e-11	INCENP
25.8523	3.67745	1.07312e-06	1.03048e-05	RP3-508I15.19	21.6877	3.84919	1.06074e-07	1.33511e-06	RP3-508I15.19	35.761	4.54948	4.59786e-13	7.7095e-12	RP3-508I15.19
16.0992	3.00883	1.07489e-06	1.03165e-05	SOX13	12.9087	2.41775	0.00619411	0.0222508	SOX13	62.2347	4.92553	1.54686e-22	5.06354e-21	SOX13
656.558	-1.40105	1.07744e-06	1.03358e-05	GLRX	533.576	-1.51714	1.02454e-07	1.29434e-06	GLRX	731.554	-0.585956	0.0432265	0.110718	GLRX
73.4542	-1.8154	1.09375e-06	1.04869e-05	RNF121	68.4264	-1.35549	2.91131e-05	0.000219486	RNF121	72.9915	-1.42209	4.03826e-07	3.37914e-06	RNF121
24.72	4.16556	1.10466e-06	1.05862e-05	TTC26	20.959	3.36897	0.00309187	0.012539	TTC26	17.8061	3.05781	0.000137603	0.000725634	TTC26
302.255	1.24916	1.11566e-06	1.06862e-05	ALG2	282.88	1.21772	0.000192741	0.00116341	ALG2	411.759	1.84417	7.49991e-22	2.38734e-20	ALG2
154.399	-1.42511	1.13152e-06	1.08326e-05	UNC13D	151.73	-0.783763	0.00964629	0.0321234	UNC13D	141.372	-1.46562	1.22321e-08	1.25421e-07	UNC13D
176.672	-1.96337	1.13587e-06	1.08688e-05	SLC16A6	206.173	-0.26374	0.429508	0.581405	SLC16A6	172.837	-1.56854	1.02873e-05	6.74707e-05	SLC16A6
61.4676	2.96435	1.15677e-06	1.10631e-05	MAP1LC3A	73.5197	3.5546	3.07484e-14	1.00413e-12	MAP1LC3A	207.757	4.77582	1.73025e-21	5.38267e-20	MAP1LC3A
409.526	-1.30495	1.15813e-06	1.10706e-05	MYO1C	329.188	-1.63472	2.77725e-06	2.70104e-05	MYO1C	397.065	-1.22886	9.34995e-05	0.000512658	MYO1C
496.55	1.54591	1.17074e-06	1.11855e-05	DDIT4	755.881	2.15736	4.07392e-07	4.67963e-06	DDIT4	530.798	2.00024	2.61964e-10	3.31147e-09	DDIT4
248.42	-1.03955	1.17418e-06	1.12127e-05	TRMT6	272.766	0.00124722	0.996972	0.998	TRMT6	243.285	-0.770266	0.00605216	0.0211599	TRMT6
87.3163	1.3219	1.18302e-06	1.12915e-05	UXT	98.0148	1.45426	1.55056e-06	1.59945e-05	UXT	92.4127	1.36404	5.51462e-09	5.90848e-08	UXT
13.8888	5.42393	1.19516e-06	1.14015e-05	CDKN2B-AS1	13.6905	5.65501	3.95604e-06	3.70683e-05	CDKN2B-AS1	13.4865	5.35904	3.989e-09	4.34609e-08	CDKN2B-AS1
112.002	-1.39138	1.2387e-06	1.1811e-05	GMPS	86.2177	-2.14411	6.37503e-12	1.56343e-10	GMPS	95.5756	-1.91851	5.82654e-10	7.13101e-09	GMPS
24.0436	3.18643	1.25158e-06	1.19278e-05	AKAP7	15.4922	2.28553	0.00174848	0.00778248	AKAP7	22.7226	2.7683	2.54516e-07	2.19247e-06	AKAP7
191.691	-1.81802	1.25295e-06	1.19348e-05	RAP1GAP	163.546	-1.42958	1.91596e-05	0.000152042	RAP1GAP	160.14	-2.32201	1.98049e-08	1.98338e-07	RAP1GAP
142.684	-1.24411	1.25805e-06	1.19774e-05	TUBGCP3	109.723	-1.80547	1.4976e-08	2.20134e-07	TUBGCP3	125.349	-1.51433	3.06575e-11	4.28814e-10	TUBGCP3
82.6981	-1.40362	1.25927e-06	1.1983e-05	ANAPC5	78.1924	-0.938114	0.00525097	0.0194451	ANAPC5	89.669	-0.754883	0.010581	0.0341169	ANAPC5
10.5549	6.26644	1.27294e-06	1.2107e-05	RP11-726G1.1	3.80061	3.89566	0.0143981	0.0444215	RP11-726G1.1	14.4792	6.27567	1.17747e-08	1.21014e-07	RP11-726G1.1
235.943	1.0731	1.27583e-06	1.21284e-05	CSTF2T	185.672	0.599661	0.0916239	0.190814	CSTF2T	258.524	1.07687	0.000698351	0.00316323	CSTF2T
41.5397	-4.31788	1.29035e-06	1.22602e-05	SIRPB2	34.7234	-3.47548	2.60406e-07	3.07039e-06	SIRPB2	38.1755	-3.56477	2.55189e-09	2.84978e-08	SIRPB2
44.0061	3.27634	1.29911e-06	1.23373e-05	RP11-277A4.4	91.4602	3.45926	2.10383e-13	6.25863e-12	RP11-277A4.4	46.6698	2.25148	8.47327e-05	0.000467629	RP11-277A4.4
1248.36	-0.694973	1.30928e-06	1.24277e-05	GRB2	984.611	-1.07346	7.94274e-13	2.1921e-11	GRB2	1161.36	-0.805693	4.84587e-06	3.37181e-05	GRB2
14.2104	4.71586	1.31534e-06	1.24789e-05	RP11-10L7.1	19.2579	3.90428	1.68328e-05	0.000135415	RP11-10L7.1	12.3197	2.69137	0.00490355	0.0176332	RP11-10L7.1
[truncated: 54,309 more rows]
