# Supplementary material for: Dual RNA sequencing reveals dendritic cell reprogramming in response to typhoidal Salmonella invasion
Source: Commun Biol. 2022 Feb 4;5:111. doi: 10.1038/s42003-022-03038-z (PMC8816929; doi:10.1038/s42003-022-03038-z)
Supplement: Supplementary file 6 — Supplementary Data 4 [file 42003_2022_3038_MOESM6_ESM.xlsx]

## Sheet: Supplementary_Data_4
			Supplementary Data_4: Host_infected_vs_Uninfected GO
			D23580 Infected vs Uninfected								LT2 Infected vs Uninfected											TY2 Infected vs Uninfected
Type	ID	Description	GeneRatio	BgRatio	pvalue	p.adjust	qvalue	geneID	Count		Type	ID	Description	GeneRatio	BgRatio	pvalue	p.adjust	qvalue	geneID	Count		Type	ID	Description	GeneRatio	BgRatio	pvalue	p.adjust	qvalue	geneID	Count
Higher in Uninfected	GO:0003682	chromatin binding	69/1173	437/16969	7.7203e-11	5.99095e-08	5.16854e-08	HP1BP3/KDM1A/ARID1A/RBBP4/PYGO2/NUCKS1/DNMT3A/CENPA/POLR1A/TOP2B/ACTL6A/RNF168/CLOCK/SETD7/PRIMPOL/MEF2C/H2AFY/HDAC3/NSD1/HIST1H1C/HIST1H1E/HIST1H1D/HMGN4/EHMT2/PBX2/KLHDC3/HDAC2/MCM9/TNRC18/FOXO4/ATRX/SMARCA2/RNF20/BRD3/RXRA/PHF21A/SSRP1/MTA2/FLI1/BMI1/EGR2/LDB1/CHD4/CBX5/SMARCC2/SHMT2/TTC5/APEX1/MTA1/USP3/RBL2/CTCF/PELP1/CAMTA2/TP53/PER1/RARA/HDAC5/UBTF/CBX1/SMARCD2/CENPB/RBL1/DNTTIP1/DNMT1/POL…	69		Higher in Uninfected	GO:0003682	chromatin binding	85/1465	437/16969	6.29303e-13	5.26727e-10	4.53761e-10	HP1BP3/KDM1A/ARID1A/RBBP4/GATAD2B/PYGO2/NUCKS1/DNMT3A/MTA3/MSH6/POLR1A/HDAC4/TOP2B/SMARCC1/BAP1/ACTL6A/RNF168/CLOCK/SETD7/PRIMPOL/MEF2C/H2AFY/HDAC3/NSD1/HIST1H1C/HIST1H1E/HIST1H1D/HMGN4/EHMT2/PBX2/KLHDC3/HDAC2/MCM9/ASF1A/TNRC18/SMC1A/FOXO4/ATRX/SMARCA2/RNF20/BRD3/RXRA/PHF21A/SSRP1/MTA2/FLI1/MLLT10/BMI1/EGR2/LDB1/SMC3/CHD4/CBX5/SMARCC2/SHMT2/TTC5/APEX1/FANCM/MTA1/USP3/SMAD3/CTCF/PELP1/CAMTA2/TP53/…	85		Higher in Uninfected	GO:0005096	GTPase activator activity	51/1700	203/16969	4.08519e-10	3.57863e-07	3.18645e-07	RAP1GAP/EVI5/VAV3/RGS18/SIPA1L2/NPRL2/ACAP2/RGS12/FAM13A/ELMOD2/ARAP3/RGS14/ARHGAP18/CHN2/RASA4B/RASA4/ARHGEF6/GNAQ/TBC1D2/RABGAP1/GAPVD1/SIPA1/RIN1/ARRB1/ARHGEF12/ARHGAP22/LRRK2/RACGAP1/NCKAP1L/ARHGAP9/AGAP2/SRGAP1/GIT2/RASAL1/PGAM5/ARHGAP11A/GNB5/BNIP2/HACD3/TBC1D24/GIT1/RALBP1/PREX1/ARHGAP45/EVI5L/RASAL3/SIPA1L3/ARHGEF1/ARHGAP35/DEPDC5/SH3BP1	51
Higher in Uninfected	GO:0031267	small GTPase binding	53/1173	333/16969	9.4479e-09	3.48544e-06	3.00697e-06	RAP1GAP/SYTL1/EVI5/DENND4B/IPO9/SH3BP5L/RANBP2/ABI2/PDE6D/SH3BP4/FGD5/ACAP2/DIAPH1/DOCK2/RANBP9/RGL2/WAS/ATP7A/DOCK11/XPO7/DENND4C/BICD2/FGD3/RABGAP1/MAPKAP1/PAK1/ARHGEF12/AP3M1/IPO8/FGD4/LRRK2/FGD6/CORO1C/RCBTB2/ARHGEF40/PLEKHG3/RIN3/DMXL2/MYO5A/RAB11FIP3/GGA2/MYO1C/DVL2/IFT20/RAB11FIP4/UNC13D/KIF16B/PREX1/DENND1C/ARHGEF1/PPP6R1/HPS4/GGA1	53		Higher in Uninfected	GO:0005096	GTPase activator activity	43/1465	203/16969	2.59733e-08	1.08698e-05	9.36407e-06	ACAP3/RAP1GAP/EVI5/RGS18/SIPA1L2/ACAP2/ARAP3/LARS/RGS14/ARHGAP18/CHN2/RASA4B/RASA4/AGAP3/ARHGEF6/GNAQ/TBC1D2/RABGAP1/SIPA1/ARAP1/ARRB1/ARHGEF12/LRRK2/RACGAP1/NCKAP1L/ARHGAP9/AGAP2/SRGAP1/GIT2/RASAL1/BNIP2/TBC1D24/GIT1/TBC1D16/PREX1/ARHGAP45/EVI5L/SIPA1L3/ARHGEF1/ARHGAP35/DEPDC5/SH3BP1/SGSM3	43		Higher in Uninfected	GO:0003682	chromatin binding	85/1700	437/16969	1.35101e-09	5.91742e-07	5.26894e-07	ARID1A/RBBP4/GATAD2B/PYGO2/NUCKS1/DNMT3A/CENPA/MTA3/POLR1A/SP3/HDAC4/PPARG/ACTL6A/RNF168/RBPJ/CLOCK/SETD7/PRIMPOL/MEF2C/H2AFY/HDAC3/NSD1/HIST1H1C/HIST1H1E/HIST1H1D/HMGN4/EHMT2/PBX2/KLHDC3/MCM9/ASF1A/TNRC18/FOXO4/SMARCA2/RNF20/BRD3/RXRA/PHF21A/CREB3L1/SSRP1/MTA2/FLI1/MLLT10/BMI1/TFAM/EGR2/LDB1/CBX5/SMARCC2/SHMT2/POLE/TTC5/APEX1/FANCM/MTA1/USP3/SMAD3/RBL2/CTCF/PELP1/CAMTA2/TP53/PER1/RARA/HDAC5/UBTF…	85
Higher in Uninfected	GO:0017016	Ras GTPase binding	51/1173	320/16969	1.71699e-08	3.48544e-06	3.00697e-06	RAP1GAP/SYTL1/EVI5/DENND4B/IPO9/SH3BP5L/RANBP2/ABI2/PDE6D/SH3BP4/FGD5/ACAP2/DIAPH1/DOCK2/RANBP9/RGL2/WAS/ATP7A/DOCK11/XPO7/DENND4C/BICD2/FGD3/RABGAP1/MAPKAP1/PAK1/ARHGEF12/AP3M1/IPO8/FGD4/LRRK2/FGD6/CORO1C/RCBTB2/ARHGEF40/PLEKHG3/RIN3/DMXL2/MYO5A/RAB11FIP3/MYO1C/DVL2/IFT20/RAB11FIP4/UNC13D/KIF16B/PREX1/DENND1C/ARHGEF1/PPP6R1/HPS4	51		Higher in Uninfected	GO:0030695	GTPase regulator activity	47/1465	235/16969	3.91326e-08	1.0918e-05	9.40555e-06	ACAP3/RAP1GAP/EVI5/RGS18/SIPA1L2/PDE6D/SH3BP4/ACAP2/ARAP3/LARS/RGS14/ARHGAP18/CHN2/RASA4B/RASA4/AGAP3/WAS/ARHGEF6/GNAQ/TBC1D2/RABGAP1/RALGDS/SIPA1/ARAP1/ARRB1/ARHGEF12/LRRK2/RACGAP1/NCKAP1L/ARHGAP9/AGAP2/SRGAP1/GIT2/RASAL1/BNIP2/TBC1D24/GIT1/TBC1D16/PREX1/ARHGAP45/EVI5L/SIPA1L3/ARHGEF1/ARHGAP35/DEPDC5/SH3BP1/SGSM3	47		Higher in Uninfected	GO:0030695	GTPase regulator activity	54/1700	235/16969	4.07075e-09	1.18866e-06	1.05839e-06	RAP1GAP/EVI5/VAV3/RGS18/SIPA1L2/PDE6D/SH3BP4/NPRL2/ACAP2/RGS12/FAM13A/ELMOD2/ARAP3/RGS14/ARHGAP18/CHN2/RASA4B/RASA4/WAS/ARHGEF6/GNAQ/TBC1D2/RABGAP1/GAPVD1/SIPA1/RIN1/ARRB1/ARHGEF12/ARHGAP22/LRRK2/RACGAP1/NCKAP1L/ARHGAP9/AGAP2/SRGAP1/GIT2/RASAL1/PGAM5/ARHGAP11A/GNB5/BNIP2/HACD3/TBC1D24/GIT1/RALBP1/PREX1/ARHGAP45/EVI5L/RASAL3/SIPA1L3/ARHGEF1/ARHGAP35/DEPDC5/SH3BP1	54
Higher in Uninfected	GO:0051020	GTPase binding	62/1173	426/16969	1.79662e-08	3.48544e-06	3.00697e-06	RAP1GAP/SYTL1/EIF2B3/EVI5/DENND4B/IPO9/SH3BP5L/RANBP2/ABI2/DOCK10/PDE6D/SH3BP4/FGD5/ACAP2/DIAPH1/DOCK2/RANBP9/RGL2/WAS/ATP7A/DOCK11/XPO7/DENND4C/BICD2/FGD3/RABGAP1/MAPKAP1/LAMTOR1/PAK1/ARHGEF12/AP3M1/IPO8/FGD4/LRRK2/FGD6/CORO1C/EIF2B1/RCBTB2/ARHGEF40/PLEKHG3/RIN3/HERC2/DMXL2/MYO5A/HERC1/RAB11FIP3/GGA2/MYO1C/DVL2/IFT20/RAB11FIP4/UNC13D/KIF16B/PREX1/ARFGEF2/SH3GL1/DENND1C/ARHGEF1/PPP6R1/HPS4/TBC1D1…	62		Higher in Uninfected	GO:0031491	nucleosome binding	18/1465	49/16969	5.50529e-08	1.15198e-05	9.92402e-06	HP1BP3/ARID1A/RBBP4/GATAD2B/SMARCC1/ACTL6A/RNF168/H2AFY/HMGN4/HDAC2/MTA2/MLLT10/CHD4/SMARCC2/SMARCD2/DNTTIP1/MBD3/SPHK2	18		Higher in Uninfected	GO:0031267	small GTPase binding	68/1700	333/16969	8.05681e-09	1.54763e-06	1.37802e-06	RAP1GAP/SYTL1/IPO13/EVI5/VAV3/DENND4B/RGL1/IPO9/SH3BP5L/RANBP2/RGPD8/ALS2/ABI2/PDE6D/SH3BP4/FGD5/SH3BP5/ACAP2/DIAPH1/RANBP9/MICAL1/WAS/ATP7A/DOCK11/ARHGEF6/XPO7/RIC1/DENND4C/C9orf72/RUSC2/BICD2/FGD3/RABGAP1/MAPKAP1/MADD/RIN1/PAK1/ARHGEF12/AP3M1/IPO8/FGD4/LRRK2/FGD6/CORO1C/ULK1/RCBTB2/ARHGEF40/DMXL2/MYO5A/RAB11FIP3/GGA2/DVL2/IFT20/RAB34/RAB11FIP4/NSF/UNC13D/RALBP1/KIF16B/PREX1/DENND1C/EVI5L/PLEKHG…	68
Higher in Uninfected	GO:0005096	GTPase activator activity	37/1173	203/16969	4.84444e-08	7.51857e-06	6.48645e-06	RAP1GAP/EVI5/RGS18/ACAP2/FAM13A/ARAP3/DOCK2/RGS14/ARHGAP18/CHN2/RASA4B/RASA4/AGAP3/GNAQ/RABGAP1/SIPA1/ARAP1/ARRB1/ARHGEF12/LRRK2/RACGAP1/NCKAP1L/ARHGAP9/SRGAP1/GIT2/RASAL1/RIN3/BNIP2/GIT1/TBC1D16/PREX1/ARHGAP45/SIPA1L3/ARHGEF1/ARHGAP35/DEPDC5/SH3BP1	37		Higher in Uninfected	GO:0031490	chromatin DNA binding	22/1465	77/16969	3.30417e-07	5.53119e-05	4.76496e-05	RBBP4/GATAD2B/SMARCC1/ACTL6A/CLOCK/H2AFY/HIST1H1C/HIST1H1E/HIST1H1D/HMGN4/HDAC2/RXRA/MTA2/CHD4/SMARCC2/APEX1/SMAD3/CTCF/PER1/RARA/SMARCD2/MBD3	22		Higher in Uninfected	GO:0017016	Ras GTPase binding	66/1700	320/16969	8.83348e-09	1.54763e-06	1.37802e-06	RAP1GAP/SYTL1/IPO13/EVI5/VAV3/DENND4B/RGL1/IPO9/SH3BP5L/RANBP2/RGPD8/ALS2/ABI2/PDE6D/SH3BP4/FGD5/SH3BP5/ACAP2/DIAPH1/RANBP9/MICAL1/WAS/ATP7A/DOCK11/ARHGEF6/XPO7/RIC1/DENND4C/C9orf72/RUSC2/BICD2/FGD3/RABGAP1/MAPKAP1/MADD/RIN1/PAK1/ARHGEF12/AP3M1/IPO8/FGD4/LRRK2/FGD6/CORO1C/ULK1/RCBTB2/ARHGEF40/DMXL2/MYO5A/RAB11FIP3/DVL2/IFT20/RAB34/RAB11FIP4/NSF/UNC13D/RALBP1/KIF16B/PREX1/DENND1C/EVI5L/PLEKHG2/ARH…	66
Higher in Uninfected	GO:0030695	GTPase regulator activity	40/1173	235/16969	9.86238e-08	1.27553e-05	1.10043e-05	RAP1GAP/EVI5/RGS18/PDE6D/SH3BP4/ACAP2/FAM13A/ARAP3/DOCK2/RGS14/ARHGAP18/CHN2/RASA4B/RASA4/AGAP3/WAS/GNAQ/RABGAP1/SIPA1/ARAP1/ARRB1/ARHGEF12/LRRK2/RACGAP1/NCKAP1L/ARHGAP9/SRGAP1/GIT2/RASAL1/RIN3/BNIP2/GIT1/TBC1D16/PREX1/ARHGAP45/SIPA1L3/ARHGEF1/ARHGAP35/DEPDC5/SH3BP1	40		Higher in Uninfected	GO:0035091	phosphatidylinositol binding	42/1465	217/16969	5.18224e-07	7.22923e-05	6.22778e-05	EPB41/GOLPH3L/SNX27/SNX17/CCDC88A/MITD1/ITPR1/TWF2/NISCH/PXK/ACAP2/SNX18/ARAP3/WIPI2/SNX13/HIP1/TECPR1/SNX12/MTM1/C8orf44-SGK3/SGK3/SNX30/MAPKAP1/NUMA1/ARAP1/FCHSD2/C2CD2L/TIRAP/SH3PXD2A/RACGAP1/ARHGAP9/APPL2/ZFYVE19/FES/SNX29/SNX20/PLD2/PHF12/MPPE1/KIF16B/SNX5/NCF4	42		Higher in Uninfected	GO:0051020	GTPase binding	79/1700	426/16969	4.57079e-08	6.67335e-06	5.94202e-06	RAP1GAP/SYTL1/IPO13/EIF2B3/EVI5/FNBP1L/VAV3/DENND4B/RGL1/IPO9/SH3BP5L/RANBP2/RGPD8/ALS2/ABI2/DOCK10/PDE6D/SH3BP4/FGD5/SH3BP5/ACAP2/DIAPH1/RANBP9/MICAL1/WAS/IQSEC2/ATP7A/DOCK11/ARHGEF6/XPO7/RIC1/DENND4C/C9orf72/RUSC2/BICD2/FGD3/RABGAP1/GAPVD1/MAPKAP1/SH2D3C/MADD/RIN1/LAMTOR1/PAK1/ARHGEF12/AP3M1/IPO8/FGD4/LRRK2/FGD6/CORO1C/EIF2B1/ULK1/RCBTB2/ARHGEF40/HERC2/DMXL2/MYO5A/HERC1/RAB11FIP3/GGA2/DVL2/IFT2…	79
Higher in Uninfected	GO:0060589	nucleoside-triphosphatase regulator activity	41/1173	267/16969	1.16212e-06	0.00012883	0.000111145	RAP1GAP/EVI5/RGS18/RAB4A/PDE6D/SH3BP4/ACAP2/FAM13A/ARAP3/DOCK2/RGS14/ARHGAP18/CHN2/RASA4B/RASA4/AGAP3/WAS/GNAQ/RABGAP1/SIPA1/ARAP1/ARRB1/ARHGEF12/LRRK2/RACGAP1/NCKAP1L/ARHGAP9/SRGAP1/GIT2/RASAL1/RIN3/BNIP2/GIT1/TBC1D16/PREX1/ARHGAP45/SIPA1L3/ARHGEF1/ARHGAP35/DEPDC5/SH3BP1	41		Higher in Uninfected	GO:0060589	nucleoside-triphosphatase regulator activity	48/1465	267/16969	8.02445e-07	9.59495e-05	8.26579e-05	ACAP3/RAP1GAP/EVI5/RGS18/SIPA1L2/PDE6D/SH3BP4/ACAP2/ARAP3/LARS/RGS14/ARHGAP18/CHN2/RASA4B/RASA4/AGAP3/WAS/ARHGEF6/GNAQ/TBC1D2/RABGAP1/RALGDS/SIPA1/ARAP1/ARRB1/ARHGEF12/LRRK2/RACGAP1/NCKAP1L/ARHGAP9/AGAP2/SRGAP1/GIT2/RASAL1/HSPH1/BNIP2/TBC1D24/GIT1/TBC1D16/PREX1/ARHGAP45/EVI5L/SIPA1L3/ARHGEF1/ARHGAP35/DEPDC5/SH3BP1/SGSM3	48		Higher in Uninfected	GO:0060589	nucleoside-triphosphatase regulator activity	55/1700	267/16969	1.5778e-07	1.97451e-05	1.75812e-05	RAP1GAP/EVI5/VAV3/RGS18/RAB4A/SIPA1L2/PDE6D/SH3BP4/NPRL2/ACAP2/RGS12/FAM13A/ELMOD2/ARAP3/RGS14/ARHGAP18/CHN2/RASA4B/RASA4/WAS/ARHGEF6/GNAQ/TBC1D2/RABGAP1/GAPVD1/SIPA1/RIN1/ARRB1/ARHGEF12/ARHGAP22/LRRK2/RACGAP1/NCKAP1L/ARHGAP9/AGAP2/SRGAP1/GIT2/RASAL1/PGAM5/ARHGAP11A/GNB5/BNIP2/HACD3/TBC1D24/GIT1/RALBP1/PREX1/ARHGAP45/EVI5L/RASAL3/SIPA1L3/ARHGEF1/ARHGAP35/DEPDC5/SH3BP1	55
Higher in Uninfected	GO:0031490	chromatin DNA binding	18/1173	77/16969	3.73767e-06	0.000362554	0.000312784	RBBP4/ACTL6A/CLOCK/H2AFY/HIST1H1C/HIST1H1E/HIST1H1D/HMGN4/HDAC2/RXRA/MTA2/CHD4/SMARCC2/APEX1/CTCF/PER1/RARA/SMARCD2	18		Higher in Uninfected	GO:0017016	Ras GTPase binding	54/1465	320/16969	1.3239e-06	0.000138513	0.000119325	RAP1GAP/IPO13/EVI5/DENND4B/RGL1/IPO9/SH3BP5L/RANBP2/ABI2/PDE6D/SH3BP4/FGD5/ACAP2/DIAPH1/RANBP9/RGL2/WAS/DOCK11/ARHGEF6/XPO7/DENND4C/C9orf72/RGP1/BICD2/FGD3/RABGAP1/MAPKAP1/MAP3K11/PAK1/ARHGEF12/IPO8/FGD4/LRRK2/FGD6/RCBTB2/ARHGEF40/DMXL2/RAB11FIP3/MYO1C/DVL2/IFT20/RAB34/RAB11FIP4/UNC13D/KIF16B/PREX1/CSE1L/DENND1C/EVI5L/ARHGEF1/SPHK2/PPP6R1/LZTR1/SGSM3	54		Higher in Uninfected	GO:0017137	Rab GTPase binding	29/1700	109/16969	6.57489e-07	7.1995e-05	6.41051e-05	SYTL1/EVI5/DENND4B/SH3BP5L/ALS2/PDE6D/SH3BP5/ACAP2/MICAL1/RIC1/DENND4C/C9orf72/RUSC2/BICD2/RABGAP1/MADD/AP3M1/ULK1/DMXL2/MYO5A/RAB11FIP3/IFT20/RAB11FIP4/NSF/UNC13D/KIF16B/DENND1C/EVI5L/HPS4	29
Higher in Uninfected	GO:0003712	transcription coregulator activity	61/1173	494/16969	6.93974e-06	0.00059836	0.000516219	SKI/KDM1A/ARID1A/HDGF/DNMT3A/PER2/TADA3/ACTL6A/CTBP1/HMGB2/SAP30/ZNF366/JMY/HDAC3/PPARGC1B/NSD1/TRERF1/ARID1B/HIPK2/TBL1X/PQBP1/TAF1/CNOT7/HR/MTDH/SMARCA2/PHF2/RNF20/SCAI/ABL1/MED22/RXRA/NACC2/AIP/LDB1/SUFU/MXI1/ATF7IP/SMARCC2/NAB2/DDX54/HMGB1/KLF12/APEX1/SETD3/MTA1/EID1/CIITA/CTCF/MYBBP1A/USP22/MED24/RARA/SMARCD2/TRIB3/ZMYND8/TCF3/CEBPA/ARHGAP35/IRF3/RRP1B	61		Higher in Uninfected	GO:0031267	small GTPase binding	55/1465	333/16969	2.09919e-06	0.000177216	0.000152667	RAP1GAP/IPO13/EVI5/DENND4B/RGL1/IPO9/SH3BP5L/RANBP2/ABI2/PDE6D/SH3BP4/FGD5/ACAP2/DIAPH1/RANBP9/RGL2/WAS/DOCK11/ARHGEF6/XPO7/DENND4C/C9orf72/RGP1/BICD2/FGD3/RABGAP1/MAPKAP1/MAP3K11/PAK1/ARHGEF12/IPO8/FGD4/LRRK2/FGD6/RCBTB2/ARHGEF40/DMXL2/RAB11FIP3/GGA2/MYO1C/DVL2/IFT20/RAB34/RAB11FIP4/UNC13D/KIF16B/PREX1/CSE1L/DENND1C/EVI5L/ARHGEF1/SPHK2/PPP6R1/LZTR1/SGSM3	55		Higher in Uninfected	GO:0008047	enzyme activator activity	73/1700	419/16969	1.74155e-06	0.000169511	0.000150934	PINK1/RAP1GAP/EVI5/VAV3/RGS18/PPP1R12B/RAB4A/SIPA1L2/CALM2/ALS2/NPRL2/ACAP2/RGS12/FAM13A/ELMOD2/ARAP3/RGS14/ARHGAP18/CHN2/DBF4/RASA4B/RASA4/ATP7A/ARHGEF6/NSMAF/GNAQ/TBC1D2/RABGAP1/GAPVD1/PTPA/MADD/BAD/SIPA1/RIN1/ARRB1/ARHGEF12/ARHGAP22/LRRK2/RACGAP1/NCKAP1L/ARHGAP9/AGAP2/SRGAP1/APAF1/GIT2/RASAL1/PGAM5/RGCC/ARHGAP11A/GNB5/BNIP2/CLPX/HACD3/CTSH/TBC1D24/PDPK1/SLX4/PYCARD/GIT1/STRADA/RALBP1/PREX1/ARH…	73
Higher in Uninfected	GO:0140097	catalytic activity, acting on DNA	26/1173	152/16969	1.51693e-05	0.00108678	0.00093759	DNMT3A/MCM6/TOP2B/MBD4/PRIMPOL/RAD50/MCM9/POLM/ATRX/POLE3/POLD3/DCLRE1C/DCLRE1A/CHD4/ERCC5/APEX1/TDP1/FAN1/MPG/FTO/CHD3/MGME1/DNMT1/XRCC1/ERCC2/POLD1	26		Higher in Uninfected	GO:0051020	GTPase binding	66/1465	426/16969	2.11728e-06	0.000177216	0.000152667	RAP1GAP/IPO13/EVI5/DENND4B/RGL1/IPO9/EPRS/SH3BP5L/RANBP2/ABI2/DOCK10/PDE6D/SH3BP4/FGD5/ACAP2/DIAPH1/RANBP9/RGL2/WAS/IQSEC2/DOCK11/ARHGEF6/XPO7/DENND4C/C9orf72/RGP1/BICD2/FGD3/RABGAP1/MAPKAP1/SH2D3C/RALGDS/MAP3K11/LAMTOR1/PAK1/ARHGEF12/IPO8/FGD4/LRRK2/FGD6/EIF2B1/RCBTB2/ARHGEF40/HERC2/DMXL2/HERC1/RAB11FIP3/GGA2/MYO1C/DVL2/IFT20/RAB34/RAB11FIP4/UNC13D/KIF16B/PREX1/ARFGEF2/CSE1L/SH3GL1/DENND1C/EVI5L…	66		Higher in Uninfected	GO:0030674	protein binding, bridging	34/1700	156/16969	1.0058e-05	0.000881079	0.000784523	LDLRAP1/VAV3/ABI2/NCK1/NMD3/DAB2/PIK3R1/RAD50/CHN2/HIP1/SH2B2/DOK2/SHB/BICD2/SH2D3C/AP2A2/MEN1/ARRB1/FRMD4A/STAM/BLNK/FKBP4/CBX5/MAP1A/STUB1/DVL2/GRAP/LASP1/TOB1/GRB2/BAIAP2/ERCC2/AP2A1/GAS2L1	34
Higher in Uninfected	GO:0035091	phosphatidylinositol binding	33/1173	217/16969	1.54054e-05	0.00108678	0.00093759	EPB41/GOLPH3L/CCDC88A/MITD1/RUFY4/ITPR1/TWF2/NISCH/PXK/ACAP2/SNX18/ARAP3/HIP1/SNX12/SGK3/SNX30/MAPKAP1/PIK3C2A/NUMA1/ARAP1/FCHSD2/TIRAP/ARHGAP32/RACGAP1/ARHGAP9/APPL2/SNX29/SNX20/PLD2/MPPE1/KIF16B/SNX5/NCF4	33		Higher in Uninfected	GO:0031492	nucleosomal DNA binding	12/1465	30/16969	3.24991e-06	0.000218336	0.000188091	RBBP4/GATAD2B/SMARCC1/ACTL6A/H2AFY/HMGN4/HDAC2/MTA2/CHD4/SMARCC2/SMARCD2/MBD3	12		Higher in Uninfected	GO:0060090	molecular adaptor activity	41/1700	216/16969	4.40363e-05	0.00350689	0.00312258	LDLRAP1/VAV3/ABI2/NCK1/NMD3/DLG1/PDCD6/DAB2/PIK3R1/RAD50/CHN2/HIP1/AKAP9/SH2B2/DOK2/SHB/BICD2/SH2D3C/AP2A2/MEN1/LAMTOR1/ARRB1/FRMD4A/STAM/BLNK/COX15/FKBP4/CBX5/ISCU/MAP1A/STUB1/MAPK8IP3/DVL2/GRAP/LASP1/TOB1/GRB2/BAIAP2/ERCC2/AP2A1/GAS2L1	41
Higher in Uninfected	GO:0031491	nucleosome binding	13/1173	49/16969	1.93901e-05	0.00125389	0.00108176	HP1BP3/ARID1A/RBBP4/ACTL6A/RNF168/H2AFY/HMGN4/HDAC2/MTA2/CHD4/SMARCC2/SMARCD2/DNTTIP1	13		Higher in Uninfected	GO:0004812	aminoacyl-tRNA ligase activity	13/1465	35/16969	3.39112e-06	0.000218336	0.000188091	SARS/DARS2/EPRS/IARS2/LARS/FARS2/VARS/AARS2/NARS2/MARS/AARS/NARS/FARSA	13		Higher in Uninfected	GO:0031490	chromatin DNA binding	20/1700	77/16969	5.03218e-05	0.00352619	0.00313976	RBBP4/GATAD2B/ACTL6A/CLOCK/H2AFY/HIST1H1C/HIST1H1E/HIST1H1D/HMGN4/RXRA/MTA2/SMARCC2/APEX1/SMAD3/CTCF/PER1/RARA/SMARCD2/MBD3/ACTN4	20
Higher in Uninfected	GO:0070491	repressing transcription factor binding	14/1173	59/16969	3.69209e-05	0.0022039	0.00190135	SKI/DMAP1/CTBP1/HDAC2/MTA2/CHD4/CBX5/HMGB1/TTC8/MTA1/HDAC5/DDRGK1/ZMYND8/TCF3	14		Higher in Uninfected	GO:0016875	ligase activity, forming carbon-oxygen bonds	13/1465	35/16969	3.39112e-06	0.000218336	0.000188091	SARS/DARS2/EPRS/IARS2/LARS/FARS2/VARS/AARS2/NARS2/MARS/AARS/NARS/FARSA	13		Higher in Uninfected	GO:0003712	transcription coregulator activity	77/1700	494/16969	5.61988e-05	0.00352619	0.00313976	SKI/ARID1A/TAF12/MYCBP/ARNT/PBXIP1/DNMT3A/PER2/HDAC4/TADA3/PPARG/HYAL2/TBL1XR1/ACTL6A/CTBP1/MXD4/JADE1/HMGB2/SAP30/JMY/HDAC3/PPARGC1B/NSD1/TRERF1/ARID1B/TRRAP/TBL1X/PIR/TAF1/CNOT7/HR/MTDH/SMARCA2/RNF20/ABL1/MED22/RXRA/NACC2/TAF6L/AIP/LDB1/SUFU/MXI1/ING4/ATF7IP/NFE2/SMARCC2/DDX54/HMGB1/RFXAP/KLF12/APEX1/SETD3/MTA1/EID1/SMAD3/CIITA/CTCF/USP22/PHF12/MED24/RARA/SMARCD2/PIAS2/SOX12/TRIB3/CBFA2T2/ZMYND…	77
Higher in Uninfected	GO:0017137	Rab GTPase binding	20/1173	109/16969	5.12231e-05	0.00283922	0.00244947	SYTL1/EVI5/DENND4B/SH3BP5L/PDE6D/ACAP2/DENND4C/BICD2/RABGAP1/AP3M1/RIN3/DMXL2/MYO5A/RAB11FIP3/IFT20/RAB11FIP4/UNC13D/KIF16B/DENND1C/HPS4	20		Higher in Uninfected	GO:0003712	transcription coregulator activity	71/1465	494/16969	1.30736e-05	0.000781613	0.000673338	KDM1A/ARID1A/HDGF/DNMT3A/PER2/HDAC4/TADA3/SMARCC1/TBL1XR1/ACTL6A/CTBP1/MXD4/HMGB2/SAP30/ZNF366/HDAC3/PPARGC1B/NSD1/TRERF1/HSF2/ARID1B/TRRAP/TBL1X/PQBP1/TAF1/CNOT7/HR/MTDH/SMARCA2/PHF2/RNF20/SCAI/ABL1/MED22/RXRA/NACC2/AIP/CCAR1/LDB1/SUFU/MXI1/ING4/ATF7IP/NFE2/SMARCC2/DDX54/KLF12/APEX1/MTA1/SMAD3/PIAS1/CIITA/CTCF/MYBBP1A/USP22/PHF12/MED24/RARA/SMARCD2/PIAS2/TRIB3/CBFA2T2/ZMYND8/TCF3/CEBPA/ERF/IRF2B…	71		Higher in Uninfected	GO:0031491	nucleosome binding	15/1700	49/16969	5.63547e-05	0.00352619	0.00313976	ARID1A/RBBP4/GATAD2B/ACTL6A/RNF168/H2AFY/HMGN4/MTA2/MLLT10/SMARCC2/SMARCD2/L3MBTL1/DNTTIP1/MBD3/SPHK2	15
Higher in Uninfected	GO:0008047	enzyme activator activity	51/1173	419/16969	5.64625e-05	0.00292099	0.00252001	PINK1/RAP1GAP/EVI5/RGS18/RAB4A/CALM2/ACAP2/FAM13A/ARAP3/DOCK2/RGS14/ARHGAP18/CHN2/DBF4/RASA4B/RASA4/AGAP3/ATP7A/GNAQ/RABGAP1/SIPA1/ARAP1/ARRB1/ARHGEF12/LRRK2/RACGAP1/NCKAP1L/ARHGAP9/SRGAP1/APAF1/ARL1/GIT2/RASAL1/RIN3/BNIP2/CLPX/CTSH/PYCARD/NLRP1/GIT1/STRADA/TBC1D16/PREX1/ARHGAP45/SIPA1L3/ARHGEF1/ARHGAP35/CARD8/DEPDC5/NCF4/SH3BP1	51		Higher in Uninfected	GO:0008047	enzyme activator activity	62/1465	419/16969	1.8694e-05	0.00104313	0.000898625	ACAP3/PINK1/RAP1GAP/EVI5/RGS18/PPP1R12B/SIPA1L2/CALM2/ACAP2/DGKQ/ARAP3/LARS/RGS14/ARHGAP18/CHN2/DBNL/RASA4B/RASA4/AGAP3/ARHGEF6/NSMAF/GNAQ/TBC1D2/RABGAP1/SIPA1/ARAP1/ARRB1/ARHGEF12/LRRK2/RACGAP1/NCKAP1L/ARHGAP9/AGAP2/SRGAP1/APAF1/ARL1/GIT2/RASAL1/BNIP2/CLPX/CTSH/MLST8/TBC1D24/SLX4/PYCARD/NLRP1/GIT1/STRADA/TBC1D16/PREX1/ARHGAP45/STK11/EVI5L/SIPA1L3/ARHGEF1/ARHGAP35/CARD8/DEPDC5/NCF4/SH3BP1/TAB1/SG…	62		Higher in Uninfected	GO:0035326	enhancer binding	26/1700	121/16969	0.000136603	0.00797761	0.00710335	RBBP4/ARNT/GATAD2B/ZBTB7B/ACTL6A/CLOCK/HMGB2/MEF2C/ATF6B/AHR/ZNF704/PBX3/SPI1/FLI1/LDB1/SMARCC2/MTA1/TCF12/SMAD3/TP53/RAI1/SMARCD2/GZF1/MBD3/TCF3/NR2F6	26
Higher in Uninfected	GO:0030674	protein binding, bridging	25/1173	156/16969	6.73584e-05	0.00312563	0.00269656	ABI2/DAB2/RAD50/CHN2/HIP1/DOK2/BICD2/AP2A2/DDB1/MEN1/ARRB1/TIRAP/FRMD4A/STAM/BLNK/FKBP4/CBX5/ARRDC4/DVL2/GRAP/LASP1/GRB2/ERCC2/AP2A1/GAS2L1	25		Higher in Uninfected	GO:0070491	repressing transcription factor binding	16/1465	59/16969	2.69364e-05	0.00140911	0.00121391	DMAP1/HDAC4/CTBP1/HDAC2/MTA2/HHEX/CHD4/CBX5/TTC8/MTA1/BBS4/BBS2/HDAC5/DDRGK1/ZMYND8/TCF3	16		Higher in Uninfected	GO:0140097	catalytic activity, acting on DNA	30/1700	152/16969	0.000219116	0.0119802	0.0106673	DNMT3A/MCM6/OGG1/MBD4/PRIMPOL/RAD50/MCM9/POLM/POLE3/POLD3/DCLRE1C/POLE/ERCC5/APEX1/FANCM/EXD2/TDP1/FAN1/MPG/SLX4/FTO/CHD3/RAD51C/PCNA/MGME1/RTEL1/DNMT1/XRCC1/ERCC2/POLD1	30
Higher in Uninfected	GO:0042578	phosphoric ester hydrolase activity	40/1173	305/16969	6.96379e-05	0.00312563	0.00269656	SSU72/EYA3/INPP5B/RPAP2/PTPN22/PTPN7/PPP2R5A/INPP4A/PTPN4/CTDSP1/PDE6D/INPP5D/MTMR14/CCR1/DUSP7/PPM1L/DLG1/PPP2R5D/SYNJ2/PTPN12/PDE3B/PTPMT1/SSH3/CAMK2G/PTPRE/PTPN6/PTPRO/SSH1/APEX1/TDP1/FAN1/PLCB2/PGP/CPPED1/GDE1/PLD2/MPPE1/PDE4A/PPP5C/PPM1F	40		Higher in Uninfected	GO:0003714	transcription corepressor activity	36/1465	205/16969	3.11025e-05	0.00145961	0.00125741	HDGF/DNMT3A/HDAC4/TBL1XR1/CTBP1/MXD4/SAP30/ZNF366/HDAC3/NSD1/TBL1X/CNOT7/HR/SCAI/NACC2/CCAR1/LDB1/SUFU/MXI1/ATF7IP/DDX54/KLF12/APEX1/MTA1/PIAS1/CTCF/MYBBP1A/PHF12/RARA/TRIB3/CBFA2T2/ZMYND8/ERF/IRF2BP1/ARHGAP35/TRIM28	36		Higher in Uninfected	GO:0031625	ubiquitin protein ligase binding	46/1700	270/16969	0.000232493	0.0119802	0.0106673	SKI/PER3/PINK1/FAF1/PRKACB/PTPN22/TXNIP/NDUFS2/CACYBP/HSPD1/ABI2/UQCRC1/HLTF/SHPRH/SLC25A5/ERLIN2/BAG4/UBE2W/RNF20/TOLLIP/ARRB1/EGR2/VCL/ERLIN1/SLF2/CACUL1/LTBR/GABARAPL1/PXN/MOAP1/HERC2/SMAD3/STUB1/RNF40/NAE1/UBE2G1/TP53/PER1/NLK/CASC3/SPOP/TRIM37/PIAS2/TRIB3/PRKACA/ZNF675	46
Higher in Uninfected	GO:0004721	phosphoprotein phosphatase activity	25/1173	157/16969	7.49605e-05	0.00312563	0.00269656	SSU72/EYA3/RPAP2/PTPN22/PTPN7/PPP2R5A/PTPN4/CTDSP1/MTMR14/DUSP7/PPM1L/DLG1/PPP2R5D/PTPN12/PTPMT1/SSH3/CAMK2G/PTPRE/PTPN6/PTPRO/SSH1/PGP/CPPED1/PPP5C/PPM1F	25		Higher in Uninfected	GO:0035326	enhancer binding	25/1465	121/16969	3.22643e-05	0.00145961	0.00125741	RBBP4/GATAD2B/ZBTB7B/SMARCC1/ACTL6A/CLOCK/HMGB2/MEF2C/HDAC2/PBX3/SPI1/FLI1/CCAR1/LDB1/CHD4/SMARCC2/MTA1/SMAD3/TP53/RAI1/SMARCD2/GZF1/MBD3/TCF3/NR2F6	25		Higher in Uninfected	GO:0046982	protein heterodimerization activity	74/1700	497/16969	0.000328067	0.0159659	0.0142162	TAF12/DR1/HIST2H2AB/ARNT/GABPB2/MEF2D/USF1/CENPA/ITGA4/PPARG/TMCC1/TLR1/TLR6/PIK3R1/MEF2C/H2AFY/TCOF1/HIST1H3A/HIST1H4B/HIST1H2BC/HIST1H2AC/HIST1H2AD/HIST1H2BF/HIST1H4E/HIST1H2AE/HIST1H4F/HIST1H2AG/HIST1H4I/HIST1H2BK/HIST1H2AI/HIST1H4J/HIST1H4K/HIST1H2BN/HIST1H2AL/HIST1H3I/GCLC/AHR/LIMK1/HIP1/TAF6/TAF1/SMC2/POLE3/MIGA2/PTPA/RXRA/TAF6L/VEGFB/BAD/TAF3/H2AFJ/ATF1/TIMELESS/ZBTB1/TPM1/SMAD3/HMG20A/HOM…	74
Higher in Uninfected	GO:0003714	transcription corepressor activity	30/1173	205/16969	7.65297e-05	0.00312563	0.00269656	SKI/HDGF/DNMT3A/CTBP1/SAP30/ZNF366/HDAC3/NSD1/HIPK2/TBL1X/CNOT7/HR/SCAI/NACC2/LDB1/SUFU/MXI1/ATF7IP/NAB2/DDX54/KLF12/APEX1/MTA1/EID1/CTCF/MYBBP1A/RARA/TRIB3/ZMYND8/ARHGAP35	30		Higher in Uninfected	GO:0042393	histone binding	32/1465	174/16969	3.31333e-05	0.00145961	0.00125741	WDTC1/RBBP4/KDM4A/PYGO2/IPO9/ATAD2B/MSH6/TBL1XR1/RNF168/SNCA/ASF1A/BAZ1B/TBL1X/FAM156B/FAM156A/TAF1/ATRX/SMARCA2/PHF2/ANP32B/RNF20/BRD3/NCAPD3/MLLT10/NCAPD2/ING4/CBX5/USP3/MBTD1/ZMYND8/SPHK2/MCM3AP	32		Higher in Uninfected	GO:0035091	phosphatidylinositol binding	38/1700	217/16969	0.000452056	0.0203032	0.0180782	LDLRAP1/EPB41/GOLPH3L/CCDC88A/MITD1/RUFY4/ITPR1/TWF2/NISCH/PXK/ACAP2/SNX18/ZFYVE16/ARAP3/WIPI2/SNX13/HIP1/TECPR1/SNX12/SNX30/MAPKAP1/PIK3C2A/PITPNM1/C2CD2L/RACGAP1/ARHGAP9/APPL2/ZFYVE19/TNFAIP8L3/FES/SNX29/TRPV1/PLD2/PHF12/MPPE1/KIF16B/SNX5/NCF4	38
Higher in Uninfected	GO:0060090	molecular adaptor activity	31/1173	216/16969	8.49168e-05	0.00329477	0.00284248	ABI2/DLG1/PDCD6/DAB2/RAD50/CHN2/HIP1/AKAP9/DOK2/BICD2/AP2A2/DDB1/MEN1/LAMTOR1/ARRB1/TIRAP/FRMD4A/STAM/BLNK/FKBP4/CBX5/ISCU/ARRDC4/ARRB2/DVL2/GRAP/LASP1/GRB2/ERCC2/AP2A1/GAS2L1	31		Higher in Uninfected	GO:0140097	catalytic activity, acting on DNA	29/1465	152/16969	3.7932e-05	0.00158745	0.00136755	DNMT3A/MCM6/SMARCAL1/TATDN2/TOP2B/MBD4/PRIMPOL/RAD50/MCM9/POLM/ATRX/POLE3/POLD3/DCLRE1C/DCLRE1A/CHD4/ERCC5/APEX1/FANCM/FAN1/MPG/SLX4/FTO/CHD3/PCNA/RTEL1/DNMT1/XRCC1/POLD1	29		Higher in Uninfected	GO:0044389	ubiquitin-like protein ligase binding	47/1700	286/16969	0.000463544	0.0203032	0.0180782	SKI/PER3/PINK1/FAF1/PRKACB/PTPN22/TXNIP/NDUFS2/CACYBP/HSPD1/ABI2/UQCRC1/HLTF/SHPRH/SLC25A5/ERLIN2/BAG4/UBE2W/RNF20/TOLLIP/ARRB1/STAM/EGR2/VCL/ERLIN1/SLF2/CACUL1/LTBR/GABARAPL1/PXN/MOAP1/HERC2/SMAD3/STUB1/RNF40/NAE1/UBE2G1/TP53/PER1/NLK/CASC3/SPOP/TRIM37/PIAS2/TRIB3/PRKACA/ZNF675	47
Higher in Uninfected	GO:0031492	nucleosomal DNA binding	9/1173	30/16969	0.000132536	0.00489752	0.0042252	RBBP4/ACTL6A/H2AFY/HMGN4/HDAC2/MTA2/CHD4/SMARCC2/SMARCD2	9		Higher in Uninfected	GO:0060090	molecular adaptor activity	37/1465	216/16969	4.23943e-05	0.00168972	0.00145564	ABI2/DLG1/PDCD6/DAB2/RAD50/CHN2/HIP1/AKAP9/WWC3/DOK2/BICD2/SH2D3C/ARRDC1/AP2A2/DDB1/MEN1/LAMTOR1/ARRB1/TIRAP/FRMD4A/STAM/BLNK/COX15/FKBP4/CBX5/ISCU/MAP1A/ARRDC4/STUB1/MAPK8IP3/ARRB2/DVL2/LASP1/GRB2/MAVS/AP2A1/GAS2L1	37		Higher in Uninfected	GO:0042393	histone binding	32/1700	174/16969	0.000517633	0.0215927	0.0192264	WDTC1/RBBP4/MTF2/PYGO2/IPO9/ATAD2B/ING5/TBL1XR1/RNF168/SNCA/ASF1A/TBL1X/FAM156B/FAM156A/TAF1/SMARCA2/ANP32B/RNF20/BRD3/NCAPD3/MLLT10/NCAPD2/ING4/CBX5/USP3/KAT8/MBTD1/CBX8/L3MBTL1/ZMYND8/SPHK2/MCM3AP	32
Higher in Uninfected	GO:0004674	protein serine/threonine kinase activity	45/1173	371/16969	0.000163941	0.00578263	0.00498882	PINK1/PDIK1L/MKNK1/HIPK1/PRKD3/MAP3K2/ACVR2A/ACVR1/CAMK1/TGFBR2/MAPKAPK3/MAP3K1/CCNH/GRK6/MAPK14/LIMK1/PIK3CG/HIPK2/TAF1/IKBKB/PRKDC/SYK/TGFBR1/GRK2/PAK1/ATM/SIK2/STK38L/LRRK2/IRAK3/DYRK2/TAOK3/NEK9/ADCK1/EIF2AK4/TTBK2/PHKG2/BCKDK/MINK1/MAP3K3/AATK/CSNK1G2/PRKACA/ERCC2/DMPK	45		Higher in Uninfected	GO:0035325	Toll-like receptor binding	6/1465	10/16969	6.34656e-05	0.00241458	0.00208009	S100A8/TLR1/TLR6/CD36/SYK/TIRAP	6		Higher in Uninfected	GO:0042578	phosphoric ester hydrolase activity	49/1700	305/16969	0.000601825	0.0239636	0.0213374	INPP5B/PTPN22/PRUNE1/PTPRC/PTPN7/PPP2R5A/PPP3R1/INPP4A/PTPN4/PTPN18/CTDSP1/PDE6D/INPP5D/MTMR14/CCR1/DUSP7/PPM1L/DLG1/PPA2/PPP2R5D/PSPH/PDE3B/SSH3/GDPD5/CAMK2G/PTPRE/PTPN6/PTPRO/PDE1B/SSH1/PPP1CC/PGAM5/APEX1/PPP1R3E/TDP1/FAN1/PLCB2/HDDC3/PGP/CPPED1/GDE1/PLD2/CTDNEP1/PHOSPHO1/MPPE1/PDE4A/PPP5C/PPM1F/HMOX1	49
Higher in Uninfected	GO:1990841	promoter-specific chromatin binding	11/1173	46/16969	0.000231317	0.00780444	0.00673307	H2AFY/EHMT2/HDAC2/FOXO4/BMI1/USP3/RBL2/TP53/RBL1/DNMT1/PRDM15	11		Higher in Uninfected	GO:0140101	catalytic activity, acting on a tRNA	21/1465	99/16969	9.04072e-05	0.00329003	0.00283428	TRIT1/SARS/DARS2/EPRS/IARS2/RPP14/LARS/FARS2/VARS/AARS2/TRMT11/TYW1/TRMT10B/NARS2/MARS/FTO/DUS2/AARS/ELAC2/NARS/FARSA	21		Higher in Uninfected	GO:0016874	ligase activity	26/1700	134/16969	0.000731366	0.0278555	0.0248029	PPCS/TARS2/SLC27A3/DARS2/GLUL/TTLL4/GMPS/VARS/GCLC/SLC27A4/LIPT2/NARS2/BTRC/MARS/ACACB/ACSM3/NAE1/AARS/ACACA/NARS/ACSS2/FARSA/SLC27A1/SARS2/SAE1/HLCS	26
Higher in Uninfected	GO:0035325	Toll-like receptor binding	5/1173	10/16969	0.000293969	0.009505	0.00820019	TLR1/TLR6/SYK/TOLLIP/TIRAP	5		Higher in Uninfected	GO:0001158	enhancer sequence-specific DNA binding	22/1465	107/16969	0.00010139	0.00351518	0.00302823	RBBP4/GATAD2B/ZBTB7B/SMARCC1/ACTL6A/CLOCK/HMGB2/MEF2C/HDAC2/PBX3/SPI1/FLI1/CCAR1/LDB1/CHD4/SMARCC2/MTA1/TP53/SMARCD2/GZF1/MBD3/NR2F6	22		Higher in Uninfected	GO:0008093	cytoskeletal adaptor activity	6/1700	13/16969	0.000923529	0.0337088	0.0300147	ABI2/NCK1/BICD2/MAP1A/BAIAP2/GAS2L1	6
Higher in Uninfected	GO:0005085	guanyl-nucleotide exchange factor activity	27/1173	196/16969	0.000461237	0.0143168	0.0123515	EIF2B3/DENND4B/SH3BP5L/DOCK10/FGD5/DOCK2/RGL2/DOCK11/DENND4C/FGD3/LAMTOR1/ARHGEF12/FGD4/FGD6/EIF2B1/RCBTB2/ARHGEF40/PLEKHG3/RIN3/HERC2/HERC1/PREX1/ARFGEF2/DENND1C/ARHGEF1/HPS4/TBC1D10A	27		Higher in Uninfected	GO:0005543	phospholipid binding	53/1465	363/16969	0.000104993	0.00351518	0.00302823	PTAFR/EPB41/GOLPH3L/SNX27/SNX17/CCDC88A/MITD1/ITPR1/TWF2/NISCH/PXK/ACAP2/SNCA/SNX18/ARAP3/WIPI2/SNX13/HIP1/TECPR1/RASA4B/RASA4/SNX12/MTM1/C8orf44-SGK3/SGK3/LPAR1/SNX30/MAPKAP1/NUMA1/ARAP1/FCHSD2/C2CD2L/TIRAP/SH3PXD2A/RACGAP1/BIN2/ARHGAP9/APPL2/RASAL1/ZFYVE19/FES/SNX29/SNX20/GOT2/PLD2/VAMP2/PHF12/MPPE1/KIF16B/SNX5/PREX1/ARHGAP35/NCF4	53		Higher in Uninfected	GO:0045309	protein phosphorylated amino acid binding	12/1700	44/16969	0.000983174	0.0344504	0.030675	LDLRAP1/CBLB/PIK3R1/SHB/SYK/ABL1/ARRB1/CBL/BTRC/PTPN6/GRB2/PIK3R2	12
Higher in Uninfected	GO:0043422	protein kinase B binding	5/1173	11/16969	0.000508289	0.0151705	0.0130879	PINK1/CCDC88A/PDE3B/ARRB2/RARA	5		Higher in Uninfected	GO:0140098	catalytic activity, acting on RNA	42/1465	268/16969	0.000111588	0.00359226	0.00309463	TRIT1/SARS/POLR3GL/DARS2/RNASEL/EPRS/IARS2/POLR1A/DIS3L2/RPP14/CNOT6L/PRIMPOL/LARS/CNOT8/FARS2/VARS/AARS2/TRMT11/MRM2/TYW1/CNOT7/LACTB2/TRMT10B/NARS2/MARS/DDX54/APEX1/DICER1/DIS3L/PARN/FTO/DUS2/AARS/SMG6/ELAC2/ALKBH5/NARS/POLRMT/FARSA/CD3EAP/TRMT2A/POLR3H	42		Higher in Uninfected	GO:0004520	endodeoxyribonuclease activity	9/1700	28/16969	0.00117453	0.0392628	0.03496	MBD4/RAD50/DCLRE1C/ERCC5/APEX1/FAN1/SLX4/RAD51C/XRCC1	9
Higher in Uninfected	GO:0035326	enhancer binding	19/1173	121/16969	0.00062688	0.018017	0.0155437	RBBP4/ZBTB7B/ACTL6A/CLOCK/HMGB2/MEF2C/HDAC2/PBX3/SPI1/FLI1/LDB1/CHD4/SMARCC2/MTA1/TP53/RAI1/SMARCD2/GZF1/TCF3	19		Higher in Uninfected	GO:0044389	ubiquitin-like protein ligase binding	44/1465	286/16969	0.000119868	0.00371591	0.00320115	PER3/PINK1/KDM4A/DBT/NDUFS2/CACYBP/HSPD1/ABI2/HLTF/ANKRA2/APC/CUL9/SHPRH/ZNF746/BAG4/UBE2W/RNF20/NEK6/ARRDC1/ARRB1/STAM/EGR2/VCL/ERLIN1/SLF2/CACUL1/JKAMP/TRAF3/HERC2/SMAD3/PIAS1/STUB1/RNF40/NAE1/ARRB2/TP53/PER1/CASC3/SPOP/PIAS2/TRIB3/DDRGK1/PRKACA/TRIM28	44		Higher in Uninfected	GO:0005543	phospholipid binding	55/1700	363/16969	0.00121015	0.0392628	0.03496	LDLRAP1/PAFAH2/PTAFR/EPB41/GOLPH3L/CCDC88A/MITD1/RUFY4/ITPR1/TWF2/NISCH/PXK/ACAP2/SNCA/SNX18/ZFYVE16/ARAP3/PLA2G7/WIPI2/SNX13/HIP1/TECPR1/RASA4B/RASA4/SNX12/LPAR1/SNX30/MAPKAP1/PIK3C2A/UQCC3/BAD/PITPNM1/C2CD2L/RACGAP1/BIN2/DGKA/ARHGAP9/APPL2/RASAL1/HMGB1/ZFYVE19/TNFAIP8L3/FES/SNX29/GOT2/PLA2G15/TRPV1/PLD2/PHF12/MPPE1/KIF16B/SNX5/PREX1/ARHGAP35/NCF4	55
Higher in Uninfected	GO:0017124	SH3 domain binding	19/1173	122/16969	0.000695429	0.0187414	0.0161686	PTPN22/ABI2/INPP5D/NCKIPSD/HCLS1/REPS1/PTPN12/WAS/ABL1/INPPL1/UVRAG/CBL/PTPN6/EVL/USP8/ARHGAP17/GRB2/SH3GL1/SH3BP1	19		Higher in Uninfected	GO:0000980	RNA polymerase II distal enhancer sequence-specific DNA binding	19/1465	87/16969	0.000128119	0.00381236	0.00328425	RBBP4/GATAD2B/SMARCC1/ACTL6A/CLOCK/MEF2C/HDAC2/PBX3/SPI1/FLI1/CCAR1/CHD4/SMARCC2/MTA1/TP53/SMARCD2/GZF1/MBD3/NR2F6	19		Higher in Uninfected	GO:0002161	aminoacyl-tRNA editing activity	5/1700	10/16969	0.00164174	0.0433971	0.0386412	TARS2/VARS2/VARS/DTD2/AARS	5
Higher in Uninfected	GO:0005543	phospholipid binding	42/1173	363/16969	0.000713378	0.0187414	0.0161686	PTAFR/EPB41/GOLPH3L/CCDC88A/MITD1/RUFY4/ITPR1/TWF2/NISCH/PXK/ACAP2/SNX18/ARAP3/HIP1/RASA4B/RASA4/SNX12/SGK3/LPAR1/SNX30/MAPKAP1/PIK3C2A/NUMA1/ARAP1/FCHSD2/TIRAP/ARHGAP32/RACGAP1/BIN2/ARHGAP9/APPL2/RASAL1/HMGB1/SNX29/SNX20/PLD2/MPPE1/KIF16B/SNX5/PREX1/ARHGAP35/NCF4	42		Higher in Uninfected	GO:0031625	ubiquitin protein ligase binding	42/1465	270/16969	0.000132089	0.00381236	0.00328425	PER3/PINK1/KDM4A/DBT/NDUFS2/CACYBP/HSPD1/ABI2/HLTF/ANKRA2/APC/CUL9/SHPRH/ZNF746/BAG4/UBE2W/RNF20/NEK6/ARRDC1/ARRB1/EGR2/VCL/ERLIN1/SLF2/CACUL1/JKAMP/TRAF3/HERC2/SMAD3/PIAS1/STUB1/RNF40/NAE1/ARRB2/TP53/PER1/CASC3/SPOP/PIAS2/TRIB3/PRKACA/TRIM28	42		Higher in Uninfected	GO:0035325	Toll-like receptor binding	5/1700	10/16969	0.00164174	0.0433971	0.0386412	TLR1/TLR6/CD36/SYK/TOLLIP	5
Higher in Uninfected	GO:0001085	RNA polymerase II transcription factor binding	18/1173	113/16969	0.000724538	0.0187414	0.0161686	KDM1A/DMAP1/HCLS1/HDAC2/HIPK2/TAF1/MTDH/SPI1/MTA2/EGR2/LDB1/CHD4/TTC8/SETD3/MTA1/TP53/HDAC5/DDRGK1	18		Higher in Uninfected	GO:0140030	modification-dependent protein binding	25/1465	135/16969	0.000206513	0.00576172	0.00496356	KDM4A/ATAD2B/MSH6/ZFAND2B/RNF168/AGAP3/FAM156B/FAM156A/TAF1/ATRX/BRCC3/PHF2/BRD3/ANKRD13D/NCAPD3/IDE/ING4/PTPN6/CBX5/ZBTB1/FAN1/PRPF8/WDR81/MBTD1/ZMYND8	25		Higher in Uninfected	GO:0034212	peptide N-acetyltransferase activity	14/1700	59/16969	0.00170545	0.0433971	0.0386412	TAF12/BRPF1/TADA3/CLOCK/TAF1/NAA10/TAF6L/NAA40/KAT6B/NAA16/KAT8/USP22/KAT14/MCM3AP	14
Higher in Uninfected	GO:0016791	phosphatase activity	29/1173	224/16969	0.000810916	0.020299	0.0175125	SSU72/EYA3/INPP5B/RPAP2/PTPN22/PTPN7/PPP2R5A/INPP4A/PTPN4/CTDSP1/INPP5D/MTMR14/DUSP7/PPM1L/DLG1/PPP2R5D/SYNJ2/PTPN12/PTPMT1/SSH3/CAMK2G/PTPRE/PTPN6/PTPRO/SSH1/PGP/CPPED1/PPP5C/PPM1F	29		Higher in Uninfected	GO:0015631	tubulin binding	39/1465	252/16969	0.000251184	0.00678196	0.00584248	S100A8/CACYBP/CCSAP/SPAST/CCDC88A/TTLL4/ARL4C/TRAF3IP1/SETD2/DAG1/CCDC66/HTT/SNCA/APC/RGS14/CLIP2/REEP4/CDK5RAP2/RABGAP1/NUMA1/CEP295/KIF20B/BLOC1S2/SMC3/LRRK2/RACGAP1/GAS2L3/KATNAL1/HSPH1/TUBGCP3/TUBGCP5/TTBK2/MAP1A/BBS4/FES/NDE1/B9D2/PPP5C/GAS2L1	39		Higher in Uninfected	GO:0070491	repressing transcription factor binding	14/1700	59/16969	0.00170545	0.0433971	0.0386412	SKI/HDAC4/CTBP1/RBPJ/MTA2/HHEX/CBX5/HMGB1/TTC8/MTA1/BBS2/HDAC5/ZMYND8/TCF3	14
Higher in Uninfected	GO:0140030	modification-dependent protein binding	20/1173	135/16969	0.000972979	0.0235948	0.0203558	ATAD2B/RNF168/AGAP3/FAM156B/FAM156A/TAF1/ATRX/PHF2/BRD3/ANKRD13D/NCAPD3/IDE/PTPN6/CBX5/ZBTB1/FAN1/PRPF8/WDR81/MBTD1/ZMYND8	20		Higher in Uninfected	GO:0004674	protein serine/threonine kinase activity	52/1465	371/16969	0.000337473	0.00882703	0.00760425	PINK1/PDIK1L/MKNK1/PRKD3/AAK1/MAP3K2/ACVR2A/ACVR1/CAMK1/TGFBR2/MAPKAPK3/NEK4/CAMK2D/MAP3K1/RIOK2/GRK6/MAPK14/ICK/EIF2AK1/LIMK1/PIK3CG/TAF1/IKBKB/PRKDC/DAPK1/SYK/TGFBR1/NEK6/MAP3K11/GRK2/PAK1/ATM/STK38L/LRRK2/MAP3K12/IRAK3/DYRK2/MAPKAPK5/TAOK3/NEK9/ADCK1/EIF2AK4/TTBK2/PHKG2/BCKDK/MINK1/MAP3K3/AATK/STK11/CSNK1G2/PRKACA/DMPK	52		Higher in Uninfected	GO:0140101	catalytic activity, acting on a tRNA	20/1700	99/16969	0.00172588	0.0433971	0.0386412	TRIT1/TARS2/DARS2/TSEN15/VARS2/VARS/TYW1/NARS2/ALKBH8/RPP30/MARS/DTD2/RPP25/FTO/DUS2/AARS/ELAC2/NARS/FARSA/SARS2	20
Higher in Uninfected	GO:0001158	enhancer sequence-specific DNA binding	17/1173	107/16969	0.00103626	0.0243678	0.0210227	RBBP4/ZBTB7B/ACTL6A/CLOCK/HMGB2/MEF2C/HDAC2/PBX3/SPI1/FLI1/LDB1/CHD4/SMARCC2/MTA1/TP53/SMARCD2/GZF1	17		Higher in Uninfected	GO:0030674	protein binding, bridging	27/1465	156/16969	0.000369415	0.00936972	0.00807176	ABI2/DAB2/RAD50/CHN2/HIP1/DOK2/BICD2/SH2D3C/ARRDC1/AP2A2/DDB1/MEN1/ARRB1/TIRAP/FRMD4A/STAM/BLNK/FKBP4/CBX5/MAP1A/ARRDC4/STUB1/DVL2/LASP1/GRB2/AP2A1/GAS2L1	27		Higher in Uninfected	GO:0019905	syntaxin binding	13/1700	53/16969	0.00178902	0.0433971	0.0386412	RAB4A/STX7/STXBP5/STXBP1/GOLGA2/ABL1/LRRK2/SNAP23/BLOC1S6/RNF40/NSF/STX10/TXLNGY	13
Higher in Uninfected	GO:0017048	Rho GTPase binding	21/1173	146/16969	0.00108524	0.0247691	0.0213689	ABI2/FGD5/DIAPH1/DOCK2/RGL2/WAS/ATP7A/DOCK11/FGD3/PAK1/ARHGEF12/FGD4/LRRK2/FGD6/CORO1C/ARHGEF40/PLEKHG3/DVL2/PREX1/ARHGEF1/PPP6R1	21		Higher in Uninfected	GO:0004520	endodeoxyribonuclease activity	9/1465	28/16969	0.00039531	0.00953183	0.00821141	TATDN2/MBD4/RAD50/DCLRE1C/ERCC5/APEX1/FAN1/SLX4/XRCC1	9		Higher in Uninfected	GO:0004721	phosphoprotein phosphatase activity	28/1700	157/16969	0.00181073	0.0433971	0.0386412	PTPN22/PTPRC/PTPN7/PPP2R5A/PPP3R1/PTPN4/PTPN18/CTDSP1/MTMR14/DUSP7/PPM1L/DLG1/PPA2/PPP2R5D/SSH3/CAMK2G/PTPRE/PTPN6/PTPRO/SSH1/PPP1CC/PGAM5/PPP1R3E/PGP/CPPED1/CTDNEP1/PPP5C/PPM1F	28
Higher in Uninfected	GO:0003899	DNA-directed 5'-3' RNA polymerase activity	6/1173	19/16969	0.00133595	0.02962	0.0255539	POLR3GL/POLR1A/PRIMPOL/POLRMT/CD3EAP/POLR3H	6		Higher in Uninfected	GO:1990841	promoter-specific chromatin binding	12/1465	46/16969	0.000398583	0.00953183	0.00821141	HDAC4/H2AFY/EHMT2/HDAC2/FOXO4/BMI1/USP3/TP53/RBL1/DNMT1/TRIM28/PRDM15	12		Higher in Uninfected	GO:0140030	modification-dependent protein binding	25/1700	135/16969	0.00181947	0.0433971	0.0386412	MTF2/ATAD2B/ZFAND2B/ING5/RNF168/FAM156B/FAM156A/TAF1/BRCC3/BRD3/ANKRD13D/NCAPD3/IDE/ING4/PTPN6/CBX5/ZBTB1/FAN1/KAT8/PRPF8/WDR81/MBTD1/CBX8/L3MBTL1/ZMYND8	25
Higher in Uninfected	GO:0004536	deoxyribonuclease activity	9/1173	41/16969	0.00163094	0.0351558	0.0303298	MBD4/RAD50/DCLRE1C/DCLRE1A/ERCC5/APEX1/FAN1/MGME1/XRCC1	9		Higher in Uninfected	GO:0019787	ubiquitin-like protein transferase activity	47/1465	329/16969	0.000415871	0.009669	0.00832958	TRIM62/RNF220/PIAS3/BIRC6/RMND5A/RANBP2/UBR3/UBE2E3/HDAC4/UBA3/HLTF/RNF168/FBXL5/HERC3/MARCH1/TRIM27/FBXO9/UFL1/SHPRH/RNF216/TAF1/RNF113A/UBL4A/UBE2W/WWP1/RNF20/FBXW2/FBXO3/ZFP91/PRPF19/CBL/EGR2/FBXL14/FBXO21/HECTD1/TRAF3/HERC2/HERC1/PIAS1/STUB1/RNF40/RNF125/PIAS2/IRF2BP1/TRIM28/PPIL2/TTC3	47		Higher in Uninfected	GO:0004536	deoxyribonuclease activity	11/1700	41/16969	0.0018299	0.0433971	0.0386412	MBD4/RAD50/DCLRE1C/ERCC5/APEX1/EXD2/FAN1/SLX4/RAD51C/MGME1/XRCC1	11
Higher in Uninfected	GO:0042393	histone binding	23/1173	174/16969	0.00204482	0.0428861	0.0369988	WDTC1/RBBP4/PYGO2/IPO9/ATAD2B/RNF168/TBL1X/FAM156B/FAM156A/TAF1/ATRX/SMARCA2/PHF2/ANP32B/RNF20/BRD3/NCAPD3/NCAPD2/CBX5/USP3/MBTD1/ZMYND8/MCM3AP	23		Higher in Uninfected	GO:0016874	ligase activity	24/1465	134/16969	0.000457739	0.0103548	0.00892038	PPCS/SARS/SLC27A3/DARS2/EPRS/IARS2/TTLL4/UBA3/GMPS/LARS/FARS2/VARS/AARS2/LIPT2/NARS2/MARS/ACACB/NAE1/AARS/NARS/ACSS2/FARSA/SLC27A1/HLCS	24		Higher in Uninfected	GO:0019787	ubiquitin-like protein transferase activity	50/1700	329/16969	0.00184444	0.0433971	0.0386412	TRIM62/PIAS3/RMND5A/RANBP2/UBR3/UBE2E3/HDAC4/HLTF/RNF168/FBXL5/RCHY1/HERC3/MARCH1/ERCC8/TSPAN17/FBXO9/UFL1/SHPRH/RNF216/TAF1/RNF113A/UBL4A/UBE2W/RNF20/FBXW2/PRPF19/CBL/MARCH8/EGR2/BTRC/FBXL14/FBXW8/FBXO21/HECTD1/IRF2BPL/HERC2P3/HERC2/HERC1/FBXO22/STUB1/RNF40/WWP2/UBE2G1/MED31/RNF135/TRIM37/RNF125/PIAS2/PPIL2/TTC3	50
Higher in Uninfected	GO:0016874	ligase activity	19/1173	134/16969	0.00216813	0.0429965	0.0370941	PPCS/SARS/SLC27A3/CAD/TTLL4/GMPS/AARS2/MTHFD1L/LIPT2/NARS2/MARS/NAE1/AARS/NARS/ACSS2/FARSA/SLC27A1/SARS2/HLCS	19		Higher in Uninfected	GO:0019789	SUMO transferase activity	7/1465	18/16969	0.000477865	0.0105256	0.00906752	PIAS3/RANBP2/HDAC4/EGR2/PIAS1/PIAS2/TRIM28	7		Higher in Uninfected	GO:0000149	SNARE binding	15/1700	66/16969	0.00188252	0.0433971	0.0386412	RAB4A/SNCA/STX7/STXBP5/VPS50/STXBP1/GOLGA2/ABL1/LRRK2/SNAP23/BLOC1S6/RNF40/NSF/STX10/TXLNGY	15
Higher in Uninfected	GO:0004812	aminoacyl-tRNA ligase activity	8/1173	35/16969	0.00223235	0.0429965	0.0370941	SARS/AARS2/NARS2/MARS/AARS/NARS/FARSA/SARS2	8		Higher in Uninfected	GO:0001103	RNA polymerase II repressing transcription factor binding	9/1465	29/16969	0.000529667	0.0113675	0.00979276	DMAP1/HDAC2/MTA2/CHD4/TTC8/MTA1/BBS4/BBS2/DDRGK1	9		Higher in Uninfected	GO:0031492	nucleosomal DNA binding	9/1700	30/16969	0.00202439	0.044511	0.039633	RBBP4/GATAD2B/ACTL6A/H2AFY/HMGN4/MTA2/SMARCC2/SMARCD2/MBD3	9
Higher in Uninfected	GO:0016875	ligase activity, forming carbon-oxygen bonds	8/1173	35/16969	0.00223235	0.0429965	0.0370941	SARS/AARS2/NARS2/MARS/AARS/NARS/FARSA/SARS2	8		Higher in Uninfected	GO:0008022	protein C-terminus binding	30/1465	186/16969	0.000621149	0.0129975	0.011197	EPB41/PIAS3/SNX17/TOP2B/TOPBP1/DLG1/CTBP1/DAB2/CEP120/MDC1/DBNL/TBL1X/MID1IP1/ABL1/SIPA1/NUMA1/SYNJ2BP/FOXN3/PIAS1/CSK/SLC9A3R2/CIITA/CORO1A/MYO1C/DLG4/MIF4GD/CEP250/SH3GL1/AP2A1/PICK1	30		Higher in Uninfected	GO:0005085	guanyl-nucleotide exchange factor activity	33/1700	196/16969	0.00203246	0.044511	0.039633	EIF2B3/VAV3/DENND4B/RGL1/SH3BP5L/ALS2/DOCK10/FGD5/SH3BP5/IQSEC2/DOCK11/ARHGEF6/RIC1/DENND4C/C9orf72/FGD3/GAPVD1/SH2D3C/MADD/LAMTOR1/ARHGEF12/FGD4/FGD6/EIF2B1/RCBTB2/ARHGEF40/HERC2/HERC1/PREX1/DENND1C/PLEKHG2/ARHGEF1/HPS4	33
Higher in Uninfected	GO:0008022	protein C-terminus binding	24/1173	186/16969	0.00229396	0.0429965	0.0370941	EPB41/TOP2B/TOPBP1/DLG1/CTBP1/DAB2/CEP120/MDC1/TBL1X/MID1IP1/ABL1/SIPA1/NUMA1/FOXN3/CSK/SLC9A3R2/CIITA/CORO1A/MYO1C/DLG4/CEP250/SH3GL1/ERCC2/AP2A1	24		Higher in Uninfected	GO:0002039	p53 binding	14/1465	65/16969	0.00110337	0.0222001	0.0191248	KDM1A/HSPD1/HTT/SETD7/EHMT2/TAF1/RNF20/TAF3/MAPKAPK5/TRIAP1/TP53/RNF125/STK11/PTTG1IP	14		Higher in Uninfected	GO:0017124	SH3 domain binding	23/1700	122/16969	0.00213476	0.0456109	0.0406125	PTPN22/WIPF1/ABI2/LANCL1/INPP5D/SH3BP5/NCKIPSD/MICAL1/REPS1/WAS/ABL1/INPPL1/UVRAG/CBL/PTPN6/EVL/USP8/ADAM10/ARHGAP17/SOCS7/GRB2/SH3GL1/SH3BP1	23
Higher in Uninfected	GO:0005088	Ras guanyl-nucleotide exchange factor activity	18/1173	125/16969	0.00235455	0.0429965	0.0370941	DENND4B/SH3BP5L/FGD5/DOCK2/RGL2/DOCK11/DENND4C/FGD3/ARHGEF12/FGD4/FGD6/RCBTB2/ARHGEF40/PLEKHG3/RIN3/PREX1/DENND1C/ARHGEF1	18		Higher in Uninfected	GO:0032266	phosphatidylinositol-3-phosphate binding	10/1465	38/16969	0.00111399	0.0222001	0.0191248	SNX27/WIPI2/SNX13/HIP1/TECPR1/SH3PXD2A/ZFYVE19/SNX20/KIF16B/NCF4	10		Higher in Infected	GO:0005126	cytokine receptor binding	85/2314	210/16969	3.59324e-22	3.42795e-19	2.85946e-19	JAK1/CSF1/IL6R/IL10/ADAM17/SPRED2/IL1A/IL1B/IL36A/IL36B/IL36RN/IL1RN/STAT1/CFLAR/CASP8/TMBIM1/CCL20/MYD88/CCRL2/IL12A/TNFSF10/STAP1/CXCL8/CXCL3/CXCL9/CXCL10/CXCL11/IL15/VEGFC/CASP3/LIFR/IL6ST/ERAP1/TSLP/CSF2/IL12B/RIPK1/LTA/TNF/VEGFA/CD2AP/IL6/CCL24/SDCBP/IL7/JAK2/IFNB1/CCL19/TNFSF15/TNFSF8/TRAF1/CLCF1/BAMBI/ITGA5/IL23A/USP15/IFNG/FRS2/SOCS2/TNFSF13B/GREM1/SMAD6/IL27/TRADD/TRAF4/CCL2/CCL7/CCL13/C…	85
Higher in Uninfected	GO:0004520	endodeoxyribonuclease activity	7/1173	28/16969	0.00242051	0.0429965	0.0370941	MBD4/RAD50/DCLRE1C/ERCC5/APEX1/FAN1/XRCC1	7		Higher in Uninfected	GO:0043422	protein kinase B binding	5/1465	11/16969	0.0014126	0.0274964	0.0236874	PINK1/CCDC88A/PDE3B/ARRB2/RARA	5		Higher in Infected	GO:0005125	cytokine activity	61/2314	154/16969	9.10938e-16	4.34517e-13	3.62457e-13	CSF1/IL10/IL1A/IL1B/IL36G/IL36A/IL36B/IL36RN/IL1RN/IL12A/TNFSF10/CXCL8/CXCL3/AREG/CXCL9/CXCL10/CXCL11/IL15/TSLP/CSF2/IL12B/EDN1/LTA/TNF/VEGFA/IL6/INHBA/CCL24/NAMPT/NDP/TIMP1/BMP1/IL7/TNFRSF11B/IFNB1/CCL19/TNFSF15/TNFSF8/CLCF1/WNT1/IL23A/TNFSF13B/GREM1/IL32/IL27/CCL7/CCL13/CCL1/CCL5/CCL23/CCL3/CCL4/CSF3/EBI3/TNFSF9/CD70/TNFSF14/IFNL2/IFNL1/MIF/LIF	61
Higher in Uninfected	GO:0000980	RNA polymerase II distal enhancer sequence-specific DNA binding	14/1173	87/16969	0.00246051	0.0429965	0.0370941	RBBP4/ACTL6A/CLOCK/MEF2C/HDAC2/PBX3/SPI1/FLI1/CHD4/SMARCC2/MTA1/TP53/SMARCD2/GZF1	14		Higher in Uninfected	GO:0042578	phosphoric ester hydrolase activity	42/1465	305/16969	0.00169704	0.0322824	0.0278104	EYA3/INPP5B/RPAP2/PTPN7/NTPCR/PPM1G/INPP4A/PTPN4/CTDSP1/PDE6D/INPP5D/MTMR14/DUSP7/PPM1L/DLG1/PPP2R5D/PSPH/PTPN12/MTM1/PDE3B/PTPMT1/SSH3/GDPD5/CAMK2G/MINPP1/PTPN6/PTPRO/PDE1B/SSH1/APEX1/FAN1/PLCB2/HDDC3/PGP/CPPED1/GDE1/PLD2/CTDNEP1/MPPE1/PDE4A/PPP5C/PPM1F	42		Higher in Infected	GO:0050839	cell adhesion molecule binding	110/2314	444/16969	1.40793e-10	3.73084e-08	3.11212e-08	ISG15/CAPZB/MACF1/EPS15/SH3GLB1/CGN/S100A11/TAGLN2/LAD1/ACTN2/ADAM17/RAB10/RTN4/RAB1A/CAPG/IL1B/FMNL2/FAP/COBLL1/ITGA6/ITGAV/STAT1/MYO1B/BZW1/FN1/CTNNB1/NECTIN3/PHLDB2/H1FX/MB21D2/USO1/PDLIM5/ITGA2/CAST/CTNNA1/CLINT1/DSP/CLIC1/HSPA1A/CD2AP/UTRN/PCMT1/SNX9/EZR/AFDN/FSCN1/BAIAP2L1/ZC3HAV1/ESYT2/DDX3X/MSN/FLNA/ADAM9/LYN/ASAP1/NDRG1/EEF1D/CHMP5/TJP2/ANXA1/S1PR3/HSPA5/CD81/LDHA/STX5/EHD1/PICALM/RDX/PF…	110
Higher in Uninfected	GO:0003713	transcription coactivator activity	33/1173	285/16969	0.00249335	0.0429965	0.0370941	KDM1A/ARID1A/PER2/TADA3/ACTL6A/HMGB2/JMY/PPARGC1B/TRERF1/ARID1B/HIPK2/PQBP1/TAF1/MTDH/SMARCA2/PHF2/RNF20/ABL1/RXRA/AIP/SMARCC2/HMGB1/APEX1/SETD3/MTA1/CIITA/USP22/MED24/RARA/SMARCD2/TCF3/CEBPA/RRP1B	33		Higher in Uninfected	GO:0008536	Ran GTPase binding	8/1465	28/16969	0.00195751	0.0364097	0.031366	IPO13/IPO9/RANBP2/RANBP9/XPO7/IPO8/RCBTB2/CSE1L	8		Higher in Infected	GO:0003924	GTPase activity	67/2314	224/16969	1.56429e-10	3.73084e-08	3.11212e-08	CDC42/RRAGC/GNG12/GNG5/GBP3/GBP1/GBP2/GBP7/GBP4/GBP5/GNAI3/NRAS/RGS16/RGS1/ARF1/GNG4/RHOB/RHOQ/RAB1A/RALB/ARL8B/RAB5A/RHOA/ARF4/MFN1/MMAA/TUBB2A/TUBB2B/TUBB/GTPBP2/RAC1/RALA/RHEB/RAB9A/DDX3X/RAP2C/RGS20/GEM/GNG10/RGS3/TUBB4B/RHOG/RAB38/GTPBP4/RAB18/KRAS/RND1/ARF3/RHEBL1/RAP1B/RAB21/RHOF/RAN/RASL11A/SRP54/ATL1/GNG2/GCH1/EIF5/RAB8B/RAB11A/RGS9/TUBB6/REM1/ARFRP1/RAB8A/GTPBP1	67
Higher in Infected	GO:0005126	cytokine receptor binding	81/2034	210/16969	3.22265e-23	3.02607e-20	2.5883e-20	JAK1/CSF1/IL6R/TNFSF18/IL10/ADAM17/SPRED2/IL1A/IL1B/IL36B/IL36RN/IL1RN/STAT1/CFLAR/CASP8/TMBIM1/CCL20/MYD88/CCRL2/IL12A/TNFSF10/STAP1/CXCL8/CXCL3/CXCL9/CXCL10/CXCL11/CXCL13/IL15/VEGFC/CASP3/LIFR/IL6ST/TSLP/CSF2/IL12B/RIPK1/LTA/TNF/VEGFA/CD2AP/IL6/CCL24/DEFB1/IL7/JAK2/IFNB1/CCL19/TNFSF15/TNFSF8/TRAF1/CLCF1/BAMBI/ITGA5/IL23A/USP15/KITLG/SOCS2/TNFSF13B/GREM1/IL27/TRADD/TRAF4/CCL2/CCL7/CCL13/CCL1/CCL…	81		Higher in Uninfected	GO:0004721	phosphoprotein phosphatase activity	25/1465	157/16969	0.00203057	0.0369475	0.0318293	EYA3/RPAP2/PTPN7/PPM1G/PTPN4/CTDSP1/MTMR14/DUSP7/PPM1L/DLG1/PPP2R5D/PTPN12/MTM1/PTPMT1/SSH3/CAMK2G/MINPP1/PTPN6/PTPRO/SSH1/PGP/CPPED1/CTDNEP1/PPP5C/PPM1F	25		Higher in Infected	GO:0045296	cadherin binding	79/2314	297/16969	1.85987e-09	3.54862e-07	2.96012e-07	CAPZB/MACF1/EPS15/SH3GLB1/CGN/S100A11/TAGLN2/LAD1/RAB10/RTN4/RAB1A/CAPG/FMNL2/COBLL1/ITGA6/STAT1/MYO1B/BZW1/CTNNB1/PHLDB2/H1FX/MB21D2/USO1/PDLIM5/CAST/CTNNA1/CLINT1/CLIC1/HSPA1A/CD2AP/PCMT1/SNX9/EZR/AFDN/FSCN1/BAIAP2L1/ZC3HAV1/ESYT2/DDX3X/FLNA/ASAP1/NDRG1/EEF1D/CHMP5/TJP2/ANXA1/HSPA5/LDHA/STX5/EHD1/PICALM/RDX/PFKP/ABI1/SLK/BAG3/GPRC5A/P2RX4/RAN/STK24/ARGLU1/EIF5/TJP1/EHD4/TMOD3/ANXA2/PKM/IQGAP1/I…	79
Higher in Infected	GO:0005125	cytokine activity	62/2034	154/16969	3.47063e-19	1.62946e-16	1.39373e-16	CSF1/TNFSF18/IL10/IL19/IL1A/IL1B/IL36G/IL36B/IL36RN/IL1RN/IL12A/TNFSF10/CXCL8/CXCL3/AREG/CXCL9/CXCL10/CXCL11/CXCL13/SPP1/FGF2/IL15/TSLP/CSF2/IL12B/EDN1/LTA/TNF/VEGFA/IL6/INHBA/CCL24/NAMPT/NDP/TIMP1/BMP1/IL7/IFNB1/CCL19/TNFSF15/TNFSF8/CLCF1/WNT1/IL23A/KITLG/TNFSF13B/GREM1/IL27/CCL7/CCL13/CCL1/CCL5/CCL3/CCL4/CSF3/SECTM1/EBI3/TNFSF9/CD70/TNFSF14/IFNL1/LIF	62		Higher in Uninfected	GO:0004536	deoxyribonuclease activity	10/1465	41/16969	0.00208263	0.0370125	0.0318853	TATDN2/MBD4/RAD50/DCLRE1C/DCLRE1A/ERCC5/APEX1/FAN1/SLX4/XRCC1	10		Higher in Infected	GO:0019003	GDP binding	25/2314	59/16969	5.65566e-08	8.9925e-06	7.50119e-06	RRAGC/GBP1/GNAI3/RAB29/ARF1/RHOB/RAB10/RALB/ARL8B/RAB5A/RHOA/RALA/RHEB/RAB9A/RAP2C/GEM/RAB18/KRAS/RAP1B/RAB21/RAN/SRP54/RAB8B/RAB12/RAB8A	25
Higher in Infected	GO:0050839	cell adhesion molecule binding	96/2034	444/16969	4.44111e-09	1.39007e-06	1.18897e-06	ISG15/MACF1/SH3GLB1/CGN/S100A11/LAD1/LGALS8/ACTN2/ADAM17/RTN4/RAB1A/CAPG/IL1B/FMNL2/FAP/COBLL1/ITGA6/ITGAV/STAT1/MYO1B/BZW1/FN1/CTNNB1/NECTIN3/PHLDB2/H1FX/MB21D2/SPP1/FGF2/ITGA2/CAST/CTNNA1/DSP/CLIC1/HSPA1A/CD2AP/UTRN/SNX9/EZR/AFDN/FSCN1/BZW2/ZC3HAV1/ESYT2/DDX3X/MSN/FLNA/ADAM9/LYN/NDRG1/CHMP5/TJP2/ANXA1/S1PR3/HSPA5/IGF2/LDHA/STX5/NRXN2/EHD1/CTTN/PICALM/RDX/PFKP/ABI1/BAG3/GPRC5A/ITGA5/P2RX4/STK24/…	96		Higher in Uninfected	GO:0008017	microtubule binding	26/1465	166/16969	0.00212258	0.0370125	0.0318853	S100A8/CCSAP/SPAST/CCDC88A/TRAF3IP1/CCDC66/SNCA/APC/RGS14/CLIP2/REEP4/CDK5RAP2/NUMA1/CEP295/KIF20B/LRRK2/RACGAP1/GAS2L3/KATNAL1/TUBGCP5/TTBK2/MAP1A/FES/NDE1/PPP5C/GAS2L1	26		Higher in Infected	GO:0070851	growth factor receptor binding	39/2314	121/16969	1.16457e-07	1.58715e-05	1.32394e-05	IL6R/IL10/ADAM17/IL1R1/IL1A/IL1B/IL36A/IL36B/IL1RN/ARF4/PLSCR1/IL12A/EREG/FGF5/VEGFC/IL6ST/ERAP1/TSLP/CSF2/IL12B/VEGFA/CD2AP/PDGFA/IL6/LYN/SDCBP/IL7/JAK2/VAV2/PTPRJ/ITGA5/FRS2/GREM1/NPTN/ITGB3/ERN1/SRC/PDGFB/APP	39
Higher in Infected	GO:0032813	tumor necrosis factor receptor superfamily binding	21/2034	45/16969	8.68988e-09	2.03995e-06	1.74484e-06	TNFSF18/STAT1/CFLAR/CASP8/TMBIM1/MYD88/TNFSF10/CASP3/RIPK1/LTA/TNF/TNFSF15/TNFSF8/TRAF1/TNFSF13B/TRADD/TRAF4/TNFSF9/CD70/TNFSF14/BID	21		Higher in Uninfected	GO:0017137	Rab GTPase binding	19/1465	109/16969	0.00237273	0.0405302	0.0349156	EVI5/DENND4B/SH3BP5L/PDE6D/ACAP2/DENND4C/C9orf72/RGP1/BICD2/RABGAP1/DMXL2/RAB11FIP3/IFT20/RAB11FIP4/UNC13D/KIF16B/DENND1C/EVI5L/SGSM3	19		Higher in Infected	GO:0003725	double-stranded RNA binding	25/2314	62/16969	1.81943e-07	2.16967e-05	1.80985e-05	YRDC/ILF2/RC3H1/EIF2AK2/IFIH1/RFTN1/TFRC/DHX15/DDX60/DDX3X/MSN/FMR1/AGO2/DDX58/TUBB4B/VIM/DDX21/OAS1/OAS3/OAS2/OASL/ACTN1/EIF4A1/DHX58/STAU1	25
Higher in Infected	GO:0048018	receptor ligand activity	87/2034	397/16969	1.21771e-08	2.28687e-06	1.95603e-06	NBL1/ARTN/CSF1/TNFSF18/IL10/IL19/TGFA/IL1A/IL1B/IL36G/IL36B/IL36RN/IL1RN/ERFE/IL12A/TNFSF10/CXCL8/CXCL1/CXCL3/AREG/CXCL9/CXCL10/CXCL11/CXCL13/SPP1/FGF2/IL15/VEGFC/TSLP/CSF2/NRG2/HBEGF/IL12B/BMP6/EDN1/LTA/TNF/VEGFA/PDGFA/MACC1/IL6/INHBA/CCL24/SEMA3A/VGF/NAMPT/NDP/TIMP1/BMP1/IL7/INSL4/IFNB1/CCL19/TNFSF15/TNFSF8/IGF2/ADM/CDC42EP2/CLCF1/GAL/WNT1/IL23A/KITLG/TNFSF13B/LGALS3/GREM1/NMB/IL27/CCL7/CCL13/C…	87		Higher in Infected	GO:0005126	cytokine receptor binding	84/2196	210/16969	4.88312e-23	4.56572e-20	3.85509e-20	JAK1/CSF1/IL6R/FASLG/TNFSF18/TNFSF4/IL10/ADAM17/SPRED2/IL1A/IL1B/IL36B/IL36RN/IL1RN/STAT1/CFLAR/CASP8/TMBIM1/CCL20/MYD88/CCRL2/IL12A/TNFSF10/RASL11B/STAP1/CXCL8/CXCL3/CXCL9/CXCL10/CXCL11/CXCL13/IL15/VEGFC/CASP3/IL6ST/ERAP1/TSLP/CSF2/CXCL14/IL12B/RIPK1/LTA/TNF/VEGFA/CD2AP/IL6/CCL24/DEFB1/IL7/JAK2/IFNB1/CCL19/TNFSF15/TNFSF8/TRAF1/CLCF1/BAMBI/ITGA5/IL23A/USP15/FRS2/KITLG/SOCS2/TNFSF13B/TGFB3/GREM1/I…	84		Higher in Infected	GO:0032813	tumor necrosis factor receptor superfamily binding	20/2314	45/16969	4.69944e-07	4.64459e-05	3.87433e-05	STAT1/CFLAR/CASP8/TMBIM1/MYD88/TNFSF10/CASP3/RIPK1/LTA/TNF/TNFSF15/TNFSF8/TRAF1/TNFSF13B/TRADD/TRAF4/TNFSF9/CD70/TNFSF14/BID	20
Higher in Infected	GO:0042379	chemokine receptor binding	21/2034	47/16969	2.27562e-08	3.56135e-06	3.04614e-06	JAK1/STAT1/CCL20/CCRL2/CXCL8/CXCL3/CXCL9/CXCL10/CXCL11/CXCL13/CCL24/DEFB1/CCL19/CCL2/CCL7/CCL13/CCL1/CCL5/CCL3/CCL4/STAT3	21		Higher in Infected	GO:0005125	cytokine activity	63/2196	154/16969	3.3939e-18	1.58665e-15	1.3397e-15	CSF1/FASLG/TNFSF18/TNFSF4/IL10/IL19/IL1A/IL1B/IL36G/IL36B/IL36RN/IL1RN/IL12A/TNFSF10/CXCL8/CXCL3/AREG/CXCL9/CXCL10/CXCL11/CXCL13/SPP1/IL15/TSLP/CSF2/CXCL14/IL12B/EDN1/LTA/TNF/VEGFA/IL6/INHBA/CCL24/NAMPT/TIMP1/BMP1/IL7/TNFRSF11B/IFNB1/CCL19/TNFSF15/TNFSF8/CLCF1/WNT1/IL23A/KITLG/TNFSF13B/GREM1/IL27/CCL7/CCL13/CCL1/CCL5/CCL3/CCL4/CSF3/EBI3/TNFSF9/CD70/TNFSF14/IFNL1/LIF	63		Higher in Infected	GO:0008047	enzyme activator activity	94/2314	419/16969	4.86854e-07	4.64459e-05	3.87433e-05	ERRFI1/ARHGEF10L/PHACTR4/SMAP2/JUN/DNAJB4/ARHGEF11/RABGAP1L/RGS16/RGS1/SRGAP2/ARF1/ASAP2/SOS1/PRKCE/RAB3GAP1/TANK/CFLAR/FN1/SRGAP3/DCP1A/DTX3L/RASA2/ATP1B3/ARAP2/CXCL1/ARHGAP24/LAMTOR3/RAPGEF2/CASP3/PRLR/CCNB1/GM2A/DAXX/SYNGAP1/CDKN1A/TIAM2/ADAP1/NOD1/IGFBP3/DOCK4/CAV1/DNAJB6/DDX3X/RP2/STARD8/DLC1/NKX3-1/RGS20/PREX2/STK3/AZIN1/ASAP1/DNAJA1/ALDH1A1/RGS3/CDC42EP2/ARHGAP21/ABI1/NRP1/FRS2/RALGAPA1/SI…	94
Higher in Infected	GO:0030545	receptor regulator activity	90/2034	425/16969	3.80605e-08	5.10555e-06	4.36694e-06	NBL1/ARTN/CSF1/TNFSF18/IL10/IL19/PRKCE/TGFA/IL1A/IL1B/IL36G/IL36B/IL36RN/IL1RN/ERFE/IL12A/TNFSF10/CXCL8/CXCL1/CXCL3/AREG/CXCL9/CXCL10/CXCL11/CXCL13/SPP1/FGF2/IL15/VEGFC/FST/TSLP/CSF2/NRG2/HBEGF/IL12B/BMP6/EDN1/LTA/TNF/VEGFA/PDGFA/MACC1/IL6/INHBA/CCL24/SEMA3A/VGF/NAMPT/NDP/TIMP1/BMP1/IL7/INSL4/IFNB1/CCL19/TNFSF15/TNFSF8/IGF2/ADM/CDC42EP2/CLCF1/GAL/WNT1/IL23A/KITLG/TNFSF13B/LGALS3/GREM1/NMB/IL27/CC…	90		Higher in Infected	GO:0003924	GTPase activity	71/2196	224/16969	1.65362e-13	5.1538e-11	4.35164e-11	CDC42/RRAGC/GNG12/GNG5/GBP3/GBP1/GBP2/GBP7/GBP4/GBP5/GNAI3/NRAS/RGS16/RGS1/RGS13/RGS2/ARL8A/ARF1/GNG4/RHOB/RHOQ/RAB1A/RALB/TUBA4A/ARL8B/RHOA/ARF4/MFN1/RASL11B/TUBB2A/TUBB2B/RGS17/RALA/GNG11/RHEB/RAB9A/DDX3X/RAP2C/RGS20/GEM/RGS3/TUBB4B/RAB38/GTPBP4/RAB18/KRAS/RND1/RHEBL1/TUBA1B/TUBA1A/TUBA1C/RAP1B/RAB21/RHOF/RAN/RASL11A/ARHGAP5/SRP54/ARF6/GNG2/GCH1/RGS6/EIF5/RAB8B/RRAD/TUBB3/RASD1/RGS9/TUBB6/RAB8A…	71		Higher in Infected	GO:0004896	cytokine receptor activity	28/2314	78/16969	5.99974e-07	4.79369e-05	3.99871e-05	IL6R/IL1R1/IL18R1/IL18RAP/CCR5/CCRL2/IL1RAP/PRLR/IL7R/LIFR/OSMR/IL31RA/IL6ST/CD74/CRLF2/IL3RA/IL2RG/CXCR3/CD44/FZD4/CXCR5/IL15RA/IL2RA/CD4/IL4R/IL21R/CCR7/EBI3	28
Higher in Infected	GO:0003924	GTPase activity	55/2034	224/16969	1.25692e-07	1.4753e-05	1.26188e-05	RRAGC/GBP3/GBP1/GBP2/GBP7/GBP4/GBP5/RGS16/RGS1/RGS2/GNG4/RHOB/RHOQ/RAB1A/RALB/ARL8B/RAB5A/MFN1/TUBB2A/TUBB2B/RALA/RAB9A/DDX3X/RAP2C/RGS20/RAB2A/GEM/GNG10/RGS3/TUBB4B/RAB38/RAB18/KRAS/RND1/RHEBL1/TUBA1A/TUBA1C/RAP1B/RAB21/RHOF/RASL11A/ARHGAP5/SRP54/GNG2/GCH1/EIF5/RAB8B/RRAD/TUBB3/RASD1/ARL4D/RGS9/TUBB6/RAB8A/GTPBP1	55		Higher in Infected	GO:0032813	tumor necrosis factor receptor superfamily binding	22/2196	45/16969	5.42001e-09	1.1492e-06	9.70337e-07	FASLG/TNFSF18/TNFSF4/STAT1/CFLAR/CASP8/TMBIM1/MYD88/TNFSF10/CASP3/RIPK1/LTA/TNF/TNFSF15/TNFSF8/TRAF1/TNFSF13B/TRAF4/TNFSF9/CD70/TNFSF14/BID	22		Higher in Infected	GO:0001618	virus receptor activity	27/2314	74/16969	6.53228e-07	4.79369e-05	3.99871e-05	TNFRSF4/SLAMF1/CD55/CR1/DPP4/ITGAV/CCR5/CD80/CD86/CLDN1/TFRC/SCARB2/ITGA2/HSPA1A/HSPA1B/CD81/CD4/ITGA5/EFNB2/LAMP1/ANPEP/ITGB3/NPC1/ICAM1/LDLR/PVR/NECTIN2	27
Higher in Infected	GO:0008047	enzyme activator activity	87/2034	419/16969	1.61063e-07	1.66128e-05	1.42094e-05	ERRFI1/ARHGEF10L/PHACTR4/AZIN2/SMAP2/JUN/DNAJB4/ARHGEF11/ATP1B1/RABGAP1L/RASAL2/RGS16/NCF2/RGS1/RGS2/SRGAP2/ASAP2/SOS1/PRKCE/RAB3GAP1/TANK/CFLAR/FN1/DCP1A/DTX3L/RASA2/ATP1B3/PIK3CA/ARAP2/CXCL1/ARHGAP24/RAPGEF2/CASP3/PRLR/ARHGAP26/IRGM/GM2A/CDKN1A/ADAP1/NOD1/DOCK4/DNAJB6/DDX3X/RP2/DLC1/NKX3-1/RGS20/PREX2/STK3/AZIN1/PLAA/DNAJA1/RGS3/IGF2/CDC42EP2/ARHGAP21/ABI1/SPRY2/ARHGAP5/SIPA1L1/CALM1/GREM1/RASG…	87		Higher in Infected	GO:0050839	cell adhesion molecule binding	101/2196	444/16969	6.14547e-09	1.1492e-06	9.70337e-07	ISG15/MACF1/SH3GLB1/CGN/S100A11/LAD1/ACTN2/ADAM17/RTN4/RAB1A/CAPG/IL1B/FMNL2/FAP/COBLL1/ITGAV/STAT1/MYO1B/BZW1/FN1/CTNNB1/NECTIN3/H1FX/MB21D2/SPP1/ITGA2/CAST/CTNNA1/DSP/CLIC1/HSPA1A/CD2AP/UTRN/SNX9/EZR/AFDN/FSCN1/ZC3HAV1/ESYT2/DDX3X/MSN/FLNA/EMD/ADAM9/LYN/YWHAZ/NDRG1/PTPRD/CHMP5/TJP2/ANXA1/HNRNPK/HSPA5/IGF2/LDHA/EHD1/CTTN/PICALM/RDX/DDX6/PFKP/ABI1/ITGB1/SLK/BAG3/ADAM8/GPRC5A/ITGA5/P2RX4/RAN/STK24…	101		Higher in Infected	GO:0104005	hijacked molecular function	27/2314	74/16969	6.53228e-07	4.79369e-05	3.99871e-05	TNFRSF4/SLAMF1/CD55/CR1/DPP4/ITGAV/CCR5/CD80/CD86/CLDN1/TFRC/SCARB2/ITGA2/HSPA1A/HSPA1B/CD81/CD4/ITGA5/EFNB2/LAMP1/ANPEP/ITGB3/NPC1/ICAM1/LDLR/PVR/NECTIN2	27
Higher in Infected	GO:0030627	pre-mRNA 5'-splice site binding	13/2034	22/16969	1.7692e-07	1.66128e-05	1.42094e-05	RNU1-1/RNU1-3/RNU1-4/RNU1-2/RNU11/RNVU1-19/RNVU1-18/RNVU1-15/RNVU1-14/RNVU1-6/RNVU1-7/RNU4ATAC/RNU6ATAC	13		Higher in Infected	GO:0008047	enzyme activator activity	96/2196	419/16969	9.98298e-09	1.47143e-06	1.24241e-06	ERRFI1/ARHGEF10L/PHACTR4/AZIN2/SMAP2/JUN/DNAJB4/ARHGEF11/ATP1B1/RABGAP1L/RASAL2/RGS16/NCF2/RGS1/RGS2/SRGAP2/ARF1/ASAP2/SOS1/PRKCE/RAB3GAP1/TANK/CFLAR/FN1/DCP1A/DTX3L/RASA2/ATP1B3/ARAP2/CXCL1/ARHGAP24/RAPGEF2/CASP3/PRLR/ARHGAP26/GM2A/CDKN1A/RGS17/TIAM2/ADAP1/DOCK4/PRKAG2/DNAJB6/DDX3X/RP2/STARD8/NKX3-1/RGS20/PREX2/STK3/AZIN1/PLAA/DNAJA1/RGS3/IGF2/DNAJC1/ARHGAP21/ABI1/NRP1/FRS2/RGCC/SPRY2/ARHGAP5/RA…	96		Higher in Infected	GO:0019838	growth factor binding	37/2314	121/16969	1.05154e-06	7.00272e-05	5.8414e-05	IL6R/CRIM1/IL1R1/IL36RN/IL1RN/ITGA6/ITGAV/NRP2/GPC1/IGFBP7/LIFR/OSMR/IL6ST/DUSP1/FLT4/CD109/IGF2R/PDGFA/IGFBP3/IL2RG/SEC61B/LRRC32/IL10RA/NRP1/A2M/ACVR1B/IGFBP6/FLT1/KL/LTBP2/IGF1R/ITGB3/COL1A1/RHBDF2/RPS19/PDGFB/COL6A1	37
Higher in Infected	GO:0048020	CCR chemokine receptor binding	14/2034	26/16969	2.86436e-07	2.44513e-05	2.0914e-05	JAK1/STAT1/CCL20/CCRL2/CXCL13/CCL24/DEFB1/CCL19/CCL2/CCL7/CCL5/CCL3/CCL4/STAT3	14		Higher in Infected	GO:0001618	virus receptor activity	29/2196	74/16969	1.25897e-08	1.47143e-06	1.24241e-06	TNFRSF4/SLAMF1/CD55/CR1/CXCR4/DPP4/ITGAV/CCR5/CD80/CD86/CLDN1/TFRC/SCARB2/ITGA2/HSPA1A/HSPA1B/CLEC5A/ITGB1/ITGA5/EFNB2/LAMP1/ANPEP/ITGB3/NPC1/CD209/ICAM1/LDLR/AXL/NECTIN2	29		Higher in Infected	GO:0042379	chemokine receptor binding	20/2314	47/16969	1.10106e-06	7.00272e-05	5.8414e-05	JAK1/STAT1/CCL20/CCRL2/CXCL8/CXCL3/CXCL9/CXCL10/CXCL11/CCL24/CCL19/CCL2/CCL7/CCL13/CCL1/CCL5/CCL23/CCL3/CCL4/STAT3	20
Higher in Infected	GO:0019838	growth factor binding	35/2034	121/16969	4.09398e-07	3.20354e-05	2.74009e-05	IL6R/IL1R2/IL1R1/IL36RN/IL1RN/ITGA6/ITGAV/NRP2/GPC1/IGFBP7/CXCL13/LIFR/OSMR/IL6ST/DUSP1/FLT4/CD109/IGF2R/PDGFA/COL1A2/FGFR1/SEC61B/IL10RA/A2M/ACVR1B/IGFBP6/FLT1/THBS1/IGF1R/HAP1/ITGB3/COL1A1/RHBDF2/PDGFB/COL6A1	35		Higher in Infected	GO:0104005	hijacked molecular function	29/2196	74/16969	1.25897e-08	1.47143e-06	1.24241e-06	TNFRSF4/SLAMF1/CD55/CR1/CXCR4/DPP4/ITGAV/CCR5/CD80/CD86/CLDN1/TFRC/SCARB2/ITGA2/HSPA1A/HSPA1B/CLEC5A/ITGB1/ITGA5/EFNB2/LAMP1/ANPEP/ITGB3/NPC1/CD209/ICAM1/LDLR/AXL/NECTIN2	29		Higher in Infected	GO:0048018	receptor ligand activity	87/2314	397/16969	3.5322e-06	0.000210607	0.00017568	NBL1/ARTN/CSF1/IL10/IL1A/IL1B/IL36G/IL36A/IL36B/IL36RN/IL1RN/ERFE/IL12A/TNFSF10/CXCL8/CXCL1/CXCL3/AREG/CXCL9/CXCL10/CXCL11/FGF5/IL15/VEGFC/TSLP/CSF2/NRG2/IL12B/BMP6/EDN1/LTA/TNF/VEGFA/PDGFA/MACC1/IL6/INHBA/CCL24/SEMA3A/NAMPT/NDP/TIMP1/BMP1/IL7/TNFRSF11B/TG/INSL4/IFNB1/CCL19/TNFSF15/TNFSF8/ADM/CALCA/CDC42EP2/CLCF1/GAL/WNT10B/WNT1/IL23A/KL/TNFSF13B/ALKBH1/GREM1/NRG4/NMB/IL32/IL27/CCL7/CCL13/CCL1/CC…	87
Higher in Infected	GO:0004896	cytokine receptor activity	26/2034	78/16969	6.32376e-07	4.5677e-05	3.9069e-05	IFNLR1/IL6R/IL1R2/IL1R1/IL18R1/IL18RAP/CXCR4/CCRL2/IL1RAP/PRLR/IL7R/LIFR/OSMR/IL6ST/CRLF2/IL3RA/CD44/FZD4/CXCR5/IL15RA/IL2RA/IL4R/IL21R/CCR7/EBI3/IFNAR2	26		Higher in Infected	GO:0042379	chemokine receptor binding	22/2196	47/16969	1.50555e-08	1.5641e-06	1.32066e-06	JAK1/STAT1/CCL20/CCRL2/CXCL8/CXCL3/CXCL9/CXCL10/CXCL11/CXCL13/CXCL14/CCL24/DEFB1/CCL19/CCL2/CCL7/CCL13/CCL1/CCL5/CCL3/CCL4/STAT3	22		Higher in Infected	GO:0042277	peptide binding	54/2314	215/16969	4.38066e-06	0.000245832	0.000205064	ECE1/C1QA/GSTM4/GSTM3/MARCO/EPHA4/OXTR/APBB2/PPP3CA/PRLR/ITGA2/NLN/ADRB2/CD74/HLA-F/HLA-G/HLA-A/HLA-E/HLA-C/HLA-B/HLA-DRA/HLA-DRB5/HLA-DRB1/HLA-DQA1/TAP1/TAPBP/MAS1/KDELR2/INHBA/PPIA/ACHE/PCSK5/TLR4/TPP1/LDLRAD3/PICALM/FZD4/NOLC1/LRP1/SRP54/NFKBIA/CRIP1/SRP14/CEMIP/IGF1R/NOD2/SLC7A5/KPNA2/SRP68/LDLR/CACNA1A/APOE/FPR2/LILRB2	54
Higher in Infected	GO:0001618	virus receptor activity	25/2034	74/16969	7.77158e-07	4.86501e-05	4.1612e-05	TNFRSF4/SLAMF1/CD55/CR1/CXCR4/DPP4/ITGAV/CD80/CD86/CLDN1/TFRC/SCARB2/ITGA2/HSPA1A/HSPA1B/ITGA5/EFNB2/LAMP1/ANPEP/ITGB3/NPC1/ICAM1/LDLR/AXL/NECTIN2	25		Higher in Infected	GO:0003725	double-stranded RNA binding	25/2196	62/16969	6.46591e-08	6.04563e-06	5.10467e-06	YRDC/RC3H1/EIF2AK2/IFIH1/RFTN1/TFRC/DDX60/DDX3X/MSN/FMR1/AGO2/DDX58/TUBB4B/SIDT2/VIM/DDX21/TUBA1B/OAS1/OAS3/OAS2/OASL/ACTN1/EIF4A1/DHX58/STAU1	25		Higher in Infected	GO:0002020	protease binding	35/2314	121/16969	8.16551e-06	0.000432772	0.000361001	F3/ADAMTS4/IL1R1/DPP4/FAP/TTN/ITGAV/CFLAR/FN1/CASP3/SERPINB9/FLOT1/TNF/TNFAIP3/SERPINE1/RIPK2/PANX1/CARD16/A2M/LRP1/CRADD/UBC/BRCA2/SERPINA1/ANXA2/TRIP4/ITGB3/COL1A1/RIOK3/BCL2/ADRM1/CD70/LDLR/MIF/CSTB	35
Higher in Infected	GO:0104005	hijacked molecular function	25/2034	74/16969	7.77158e-07	4.86501e-05	4.1612e-05	TNFRSF4/SLAMF1/CD55/CR1/CXCR4/DPP4/ITGAV/CD80/CD86/CLDN1/TFRC/SCARB2/ITGA2/HSPA1A/HSPA1B/ITGA5/EFNB2/LAMP1/ANPEP/ITGB3/NPC1/ICAM1/LDLR/AXL/NECTIN2	25		Higher in Infected	GO:0002020	protease binding	38/2196	121/16969	9.09805e-08	7.73335e-06	6.5297e-06	F3/ADAMTS4/IL1R1/DPP4/FAP/TTN/ITGAV/CFLAR/FN1/CASP3/SERPINB9/FLOT1/TNF/BAG6/TNFAIP3/COL1A2/SERPINE1/TNFRSF10A/RIPK2/DERL1/PANX1/ITGB1/A2M/CRADD/UBC/BRCA2/SERPINA1/ANXA2/TRIP4/ITGB3/COL1A1/RIOK3/MALT1/BCL2/ADRM1/CD70/LDLR/CSTB	38		Higher in Infected	GO:0048020	CCR chemokine receptor binding	13/2314	26/16969	9.97096e-06	0.000492751	0.000411034	JAK1/STAT1/CCL20/CCRL2/CCL24/CCL19/CCL2/CCL7/CCL5/CCL23/CCL3/CCL4/STAT3	13
Higher in Infected	GO:0070851	growth factor receptor binding	34/2034	121/16969	1.24574e-06	7.31092e-05	6.25328e-05	IL6R/IL10/ADAM17/TGFA/IL1R1/IL1A/IL1B/IL36B/IL1RN/PLSCR1/IL12A/EREG/FGF2/VEGFC/IL6ST/TSLP/CSF2/IL12B/VEGFA/CD2AP/PDGFA/IL6/LYN/IL7/JAK2/VAV2/PTPRJ/ITGA5/GREM1/ITGB3/ERN1/SRC/PDGFB/APP	34		Higher in Infected	GO:0045296	cadherin binding	71/2196	297/16969	1.47015e-07	1.08687e-05	9.17704e-06	MACF1/SH3GLB1/CGN/S100A11/LAD1/RTN4/RAB1A/CAPG/FMNL2/COBLL1/STAT1/MYO1B/BZW1/CTNNB1/H1FX/MB21D2/CAST/CTNNA1/CLIC1/HSPA1A/CD2AP/SNX9/EZR/AFDN/FSCN1/ZC3HAV1/ESYT2/DDX3X/FLNA/EMD/YWHAZ/NDRG1/CHMP5/TJP2/ANXA1/HNRNPK/HSPA5/LDHA/EHD1/CTTN/PICALM/RDX/DDX6/PFKP/ABI1/ITGB1/SLK/BAG3/GPRC5A/P2RX4/RAN/STK24/EIF5/TJP1/EHD4/TMOD3/ANXA2/PKM/IQGAP1/RPS2/YWHAE/JUP/LRRC59/TRIM25/MAPRE1/CHMP4B/SRC/YWHAB/PTPN1/MYH9/…	71		Higher in Infected	GO:0030545	receptor regulator activity	90/2314	425/16969	1.03302e-05	0.000492751	0.000411034	NBL1/ARTN/CSF1/IL10/PRKCE/IL1A/IL1B/IL36G/IL36A/IL36B/IL36RN/IL1RN/ERFE/IL12A/TNFSF10/CXCL8/CXCL1/CXCL3/AREG/CXCL9/CXCL10/CXCL11/FGF5/IL15/VEGFC/FST/TSLP/CSF2/NRG2/IL12B/BMP6/EDN1/LTA/TNF/VEGFA/PDGFA/MACC1/IL6/INHBA/CCL24/SEMA3A/NAMPT/NDP/TIMP1/BMP1/IL7/TNFRSF11B/TG/INSL4/IFNB1/CCL19/TNFSF15/TNFSF8/ADM/CALCA/CDC42EP2/CLCF1/GAL/WNT10B/WNT1/IL23A/KL/TNFSF13B/ALKBH1/GREM1/NRG4/NMB/IL32/IL27/CCL7/CCL…	90
Higher in Infected	GO:0003725	double-stranded RNA binding	22/2034	62/16969	1.37641e-06	7.60266e-05	6.50281e-05	EIF2AK2/IFIH1/RFTN1/TFRC/DDX60/DDX3X/MSN/FMR1/AGO2/DDX58/TUBB4B/SIDT2/VIM/DDX21/OAS1/OAS3/OAS2/OASL/ACTN1/EIF4A1/DHX58/STAU1	22		Higher in Infected	GO:0044389	ubiquitin-like protein ligase binding	69/2196	286/16969	1.51115e-07	1.08687e-05	9.17704e-06	TNFRSF1B/JUN/JAK1/BLZF1/TRAF5/TRIB2/RTN4/RALB/CXCR4/TANK/STAT1/CASP10/CASP8/PARP9/DTX3L/UBE2B/RIPK1/BAG6/HSPA1A/HSPA1B/CDKN1A/SNX9/TCP1/RALA/MFHAS1/CLU/LYN/YWHAZ/FZD6/DERL1/DDX58/DNAJA1/BAG1/TRAF1/HSPA5/PRR5L/RELA/FZD4/UBASH3B/FZD8/TPI1/TUBA1B/TMBIM6/STAT2/MDM2/UBE2N/NFKBIA/PSMA3/HIF1A/CKB/TRIP4/ARIH1/PML/MAP1LC3B/YWHAE/TRAF4/NGFR/ACTG1/HGS/SMAD7/BCL2/HM13/MAP1LC3A/SRC/CD40/CEBPB/BID/FBXO7/USP25	69		Higher in Infected	GO:0005164	tumor necrosis factor receptor binding	14/2314	30/16969	1.25299e-05	0.000569213	0.000474816	STAT1/CASP8/TNFSF10/LTA/TNF/TNFSF15/TNFSF8/TRAF1/TNFSF13B/TRADD/TRAF4/TNFSF9/CD70/TNFSF14	14
Higher in Infected	GO:0005164	tumor necrosis factor receptor binding	14/2034	30/16969	2.70172e-06	0.00014094	0.00012055	STAT1/CASP8/TNFSF10/LTA/TNF/TNFSF15/TNFSF8/TRAF1/TNFSF13B/TRADD/TRAF4/TNFSF9/CD70/TNFSF14	14		Higher in Infected	GO:0048018	receptor ligand activity	87/2196	397/16969	3.92723e-07	2.62283e-05	2.2146e-05	NBL1/ARTN/CSF1/FASLG/TNFSF18/TNFSF4/IL10/IL19/IL1A/IL1B/IL36G/IL36B/IL36RN/IL1RN/ERFE/IL12A/TNFSF10/CXCL8/CXCL1/CXCL3/AREG/CXCL9/CXCL10/CXCL11/CXCL13/SPP1/IL15/VEGFC/TSLP/CSF2/CXCL14/NRG2/HBEGF/IL12B/BMP6/EDN1/LTA/TNF/VEGFA/EPHA7/PDGFA/MACC1/IL6/INHBA/CCL24/SEMA3A/NAMPT/TIMP1/BMP1/IL7/TNFRSF11B/INSL4/IFNB1/CCL19/TNFSF15/TNFSF8/IGF2/CLCF1/GAL/WNT1/IL23A/KITLG/KL/TNFSF13B/LGALS3/TGFB3/GREM1/NRG4/NM…	87		Higher in Infected	GO:0005547	phosphatidylinositol-3,4,5-trisphosphate binding	16/2314	38/16969	1.53592e-05	0.00066603	0.000555576	PHLDA3/MYO1B/ARAP2/DAPP1/MYO10/IQGAP2/ADAP1/MYO1G/OGT/ASAP1/GAB2/PARD3/ANXA8/HIP1R/FERMT2/IQGAP1	16
Higher in Infected	GO:0001664	G protein-coupled receptor binding	48/2034	205/16969	3.29907e-06	0.000163044	0.000139457	JAK1/S1PR1/ARHGEF11/REEP1/MARCO/STAT1/CCL20/CCRL2/PROK2/P2RY1/CXCL8/CXCL3/CXCL9/CXCL10/CXCL11/CXCL13/RAPGEF2/PDE4D/EDN1/HSPA1A/HSPA1B/RALA/CCL24/MAGI2/NDP/FLNA/DEFB1/CTHRC1/JAK2/DNAJA1/CCL19/ROR2/ADM/GAL/BAMBI/WNT1/ATP2A2/NEDD4/CCL2/CCL7/CCL13/CCL1/CCL5/CCL3/CCL4/STAT3/C3/ADORA2A	48		Higher in Infected	GO:0048020	CCR chemokine receptor binding	14/2196	26/16969	7.45154e-07	4.6448e-05	3.92187e-05	JAK1/STAT1/CCL20/CCRL2/CXCL13/CCL24/DEFB1/CCL19/CCL2/CCL7/CCL5/CCL3/CCL4/STAT3	14		Higher in Infected	GO:0019955	cytokine binding	30/2314	100/16969	1.62042e-05	0.000668109	0.00055731	TNFRSF1B/NBL1/GBP1/IL6R/IL1R1/IL18R1/IL36RN/IL1RN/ITGAV/BMPR2/NRP2/CCR5/IL12A/IL31RA/IL6ST/CD74/IL12B/CD109/IL2RG/CXCR3/LRRC32/FZD4/IL10RA/NRP1/CD4/A2M/GREM1/CCR7/ITGB3/ZFP36	30
Higher in Infected	GO:0002020	protease binding	33/2034	121/16969	3.64347e-06	0.000171061	0.000146314	F3/ADAMTS4/IL1R1/DPP4/FAP/TTN/ITGAV/CFLAR/FN1/CASP3/SERPINB9/FLOT1/TNF/TNFAIP3/COL1A2/SERPINE1/TNFRSF10A/RIPK2/DERL1/PANX1/A2M/UBC/BRCA2/SERPINA1/ANXA2/TRIP4/ITGB3/COL1A1/BCL2/ADRM1/CD70/LDLR/CSTB	33		Higher in Infected	GO:0019838	growth factor binding	36/2196	121/16969	8.58807e-07	5.01866e-05	4.23754e-05	IL6R/IL1R2/IL1R1/IL36RN/IL1RN/ITGAV/NRP2/CXCL13/IL6ST/DUSP1/FLT4/CD109/IGF2R/PDGFA/COL1A2/FGFR1/HTRA4/SEC61B/IL10RA/NRP1/A2M/IGFBP6/FLT1/KL/TGFB3/THBS1/IGF1R/RPS2/ITGB3/NGFR/COL1A1/RHBDF2/RPS19/IL2RB/PDGFB/COL6A1	36		Higher in Infected	GO:0005161	platelet-derived growth factor receptor binding	2314-09-01	14/16969	1.68078e-05	0.000668109	0.00055731	IL1R1/VEGFA/PDGFA/LYN/PTPRJ/ITGA5/ITGB3/ERN1/PDGFB	9
Higher in Infected	GO:0044389	ubiquitin-like protein ligase binding	61/2034	286/16969	4.55201e-06	0.00020354	0.000174095	TNFRSF1B/JUN/JAK1/BLZF1/TRAF5/TRIB2/RTN4/RALB/CXCR4/TANK/STAT1/CASP10/CASP8/FZD5/PARP9/DTX3L/UBE2B/RIPK1/HSPA1A/HSPA1B/CDKN1A/SNX9/RALA/UBE2A/MFHAS1/LYN/FZD6/DERL1/DDX58/DNAJA1/BAG1/TRAF1/HSPA5/PRR5L/RELA/FZD4/UBASH3B/FZD8/TPI1/ACVR1B/STAT2/MDM2/UBE2N/NFKBIA/PSMA3/HIF1A/CKB/TRIP4/ARIH1/PML/MAP1LC3B/TRAF4/SMAD7/BCL2/MAP1LC3A/SRC/CD40/CEBPB/BID/FBXO7/USP25	61		Higher in Infected	GO:0005164	tumor necrosis factor receptor binding	15/2196	30/16969	1.0428e-06	5.7354e-05	4.84272e-05	FASLG/TNFSF4/STAT1/CASP8/TNFSF10/LTA/TNF/TNFSF15/TNFSF8/TRAF1/TNFSF13B/TRAF4/TNFSF9/CD70/TNFSF14	15		Higher in Infected	GO:0001883	purine nucleoside binding	71/2314	321/16969	1.95656e-05	0.000746625	0.000622805	CDC42/RRAGC/AK4/IFI44L/GBP3/GBP1/GBP2/GBP7/GBP4/GBP5/GNAI3/NRAS/RAB29/RAB7B/ARF1/ADSS/RHOB/RAB10/RAB1A/RALB/ARL8B/RAB5A/RHOA/GMPPB/ARF4/MFN1/RHOH/MMAA/RAB24/GTPBP2/EEF1A1/RAC1/RALA/RHEB/RAB9A/RP2/RAP2C/MFHAS1/GEM/SPAG1/EEF1A1P5/EHD1/RAB30/RAB38/GTPBP4/RAB18/SAR1A/NOLC1/KRAS/RHEBL1/RAP1B/RAB21/RAN/RASL11A/SRP54/ATL1/GCH1/EIF5/EHD4/RAB8B/RAB11A/GNA13/RAB12/TGM2/ADA/ARFRP1/RAB8A/EHD2/GTPBP1/MX2/MX1	71
Higher in Infected	GO:0005161	platelet-derived growth factor receptor binding	2034-09-01	14/16969	5.71086e-06	0.00024375	0.000208487	IL1R1/VEGFA/PDGFA/LYN/PTPRJ/ITGA5/ITGB3/ERN1/PDGFB	9		Higher in Infected	GO:0030545	receptor regulator activity	90/2196	425/16969	1.18967e-06	6.17965e-05	5.21783e-05	NBL1/ARTN/CSF1/FASLG/TNFSF18/TNFSF4/IL10/IL19/PRKCE/IL1A/IL1B/IL36G/IL36B/IL36RN/IL1RN/ERFE/IL12A/TNFSF10/CXCL8/CXCL1/CXCL3/AREG/CXCL9/CXCL10/CXCL11/CXCL13/SPP1/IL15/VEGFC/FST/TSLP/CSF2/CXCL14/NRG2/HBEGF/IL12B/BMP6/EDN1/LTA/TNF/VEGFA/EPHA7/PDGFA/MACC1/IL6/INHBA/CCL24/SEMA3A/NAMPT/TIMP1/BMP1/IL7/TNFRSF11B/INSL4/IFNB1/CCL19/TNFSF15/TNFSF8/IGF2/CLCF1/GAL/WNT1/IL23A/KITLG/KL/TNFSF13B/LGALS3/TGFB3/GRE…	90		Higher in Infected	GO:0001882	nucleoside binding	72/2314	329/16969	2.49543e-05	0.000839389	0.000700185	CDC42/RRAGC/AK4/IFI44L/GBP3/GBP1/GBP2/GBP7/GBP4/GBP5/GNAI3/NRAS/RAB29/RAB7B/ARF1/ADSS/RHOB/RAB10/RAB1A/RALB/ARL8B/RAB5A/RHOA/GMPPB/ARF4/MFN1/RHOH/MMAA/RAB24/GTPBP2/EEF1A1/RAC1/RALA/RHEB/RAB9A/RP2/RAP2C/MFHAS1/GEM/SPAG1/EEF1A1P5/EHD1/RAB30/RAB38/GTPBP4/RAB18/SAR1A/NOLC1/KRAS/RHEBL1/RAP1B/RAB21/RAN/RASL11A/PNP/SRP54/ATL1/GCH1/EIF5/EHD4/RAB8B/RAB11A/GNA13/RAB12/TGM2/ADA/ARFRP1/RAB8A/EHD2/GTPBP1/MX2/…	72
Higher in Infected	GO:0045296	cadherin binding	62/2034	297/16969	7.86652e-06	0.000321159	0.000274698	MACF1/SH3GLB1/CGN/S100A11/LAD1/RTN4/RAB1A/CAPG/FMNL2/COBLL1/ITGA6/STAT1/MYO1B/BZW1/CTNNB1/PHLDB2/H1FX/MB21D2/CAST/CTNNA1/CLIC1/HSPA1A/CD2AP/SNX9/EZR/AFDN/FSCN1/BZW2/ZC3HAV1/ESYT2/DDX3X/FLNA/NDRG1/CHMP5/TJP2/ANXA1/HSPA5/LDHA/STX5/EHD1/CTTN/PICALM/RDX/PFKP/ABI1/BAG3/GPRC5A/P2RX4/STK24/EIF5/TJP1/EHD4/TMOD3/ANXA2/PKM/LRRC59/TRIM25/CHMP4B/SRC/PTPN1/DNAJB1/MICALL1	62		Higher in Infected	GO:0019955	cytokine binding	31/2196	100/16969	1.85122e-06	8.95874e-05	7.56437e-05	TNFRSF1B/NBL1/GBP1/IL6R/IL1R2/IL1R1/IL18R1/IL36RN/IL1RN/CXCR4/ITGAV/BMPR2/NRP2/CCR5/IL12A/IL6ST/IL12B/CD109/CXCR3/FZD4/IL10RA/ITGB1/NRP1/A2M/TGFB3/GREM1/THBS1/CCR7/ITGB3/ZFP36/IL2RB	31		Higher in Infected	GO:0032550	purine ribonucleoside binding	70/2314	318/16969	2.63278e-05	0.000839389	0.000700185	CDC42/RRAGC/AK4/IFI44L/GBP3/GBP1/GBP2/GBP7/GBP4/GBP5/GNAI3/NRAS/RAB29/RAB7B/ARF1/ADSS/RHOB/RAB10/RAB1A/RALB/ARL8B/RAB5A/RHOA/GMPPB/ARF4/MFN1/RHOH/MMAA/RAB24/GTPBP2/EEF1A1/RAC1/RALA/RHEB/RAB9A/RP2/RAP2C/MFHAS1/GEM/SPAG1/EEF1A1P5/EHD1/RAB30/RAB38/GTPBP4/RAB18/SAR1A/NOLC1/KRAS/RHEBL1/RAP1B/RAB21/RAN/RASL11A/SRP54/ATL1/GCH1/EIF5/EHD4/RAB8B/RAB11A/GNA13/RAB12/TGM2/ARFRP1/RAB8A/EHD2/GTPBP1/MX2/MX1	70
Higher in Infected	GO:0051015	actin filament binding	36/2034	143/16969	9.88842e-06	0.000386884	0.000330915	ESPN/MACF1/NEXN/ABL2/ACTN2/ADD2/CAPG/TTN/MYO1B/XIRP1/MYO10/IQGAP2/CTNNA1/MARCKS/UTRN/EZR/AFDN/FSCN1/SCIN/SHROOM4/FLNA/PANX1/TAGLN/SVIL/MYO1A/AVIL/HIP1R/MYH7/FERMT2/SYNE2/ACTN1/SYNE3/MYO1E/MYH11/FERMT1/TPM4	36		Higher in Infected	GO:0019003	GDP binding	22/2196	59/16969	1.91631e-06	8.95874e-05	7.56437e-05	RRAGC/GBP1/GNAI3/ARF1/RHOB/RALB/ARL8B/RHOA/RALA/RHEB/RAB9A/RAP2C/GEM/RAB18/KRAS/RAP1B/RAB21/RAN/SRP54/RAB8B/RAB12/RAB8A	22		Higher in Infected	GO:0004298	threonine-type endopeptidase activity	2314-11-01	21/16969	2.79025e-05	0.000839389	0.000700185	PSMB2/PSMA5/PSMB8/PSMB9/PSMA2/PSMB7/PSMA1/PSMA6/PSMA3/PSMA4/PSMB10	11
Higher in Infected	GO:0008009	chemokine activity	13/2034	30/16969	1.68001e-05	0.000631012	0.000539726	CXCL8/CXCL3/CXCL9/CXCL10/CXCL11/CXCL13/CCL24/CCL19/CCL7/CCL13/CCL1/CCL5/CCL3	13		Higher in Infected	GO:0051015	actin filament binding	39/2196	143/16969	3.39233e-06	0.000151039	0.000127531	MACF1/NEXN/ABL2/ACTN2/CAPG/ACTR3/MYO7B/TTN/MYO1B/XIRP1/MYH15/WDR1/MYO10/IQGAP2/CTNNA1/UTRN/EZR/AFDN/FSCN1/SCIN/FLNC/SHROOM4/FLNA/CFL1/PANX1/TAGLN/MYO1A/HIP1R/FERMT2/SYNE2/ACTN1/SYNE3/MYO5C/MYO1E/FLII/MYO1D/FERMT1/TPM4/MYH9	39		Higher in Infected	GO:0070003	threonine-type peptidase activity	2314-11-01	21/16969	2.79025e-05	0.000839389	0.000700185	PSMB2/PSMA5/PSMB8/PSMB9/PSMA2/PSMB7/PSMA1/PSMA6/PSMA3/PSMA4/PSMB10	11
Higher in Infected	GO:0019003	GDP binding	19/2034	59/16969	3.46783e-05	0.00125242	0.00107124	RRAGC/GBP1/RHOB/RALB/ARL8B/RAB5A/RALA/RAB9A/RAP2C/RAB2A/GEM/RAB18/KRAS/RAP1B/RAB21/SRP54/RAB8B/RAB12/RAB8A	19		Higher in Infected	GO:0031625	ubiquitin protein ligase binding	62/2196	270/16969	3.69748e-06	0.000157143	0.000132685	TNFRSF1B/JUN/JAK1/BLZF1/TRAF5/TRIB2/RTN4/RALB/CXCR4/TANK/CASP10/CASP8/UBE2B/RIPK1/BAG6/HSPA1A/HSPA1B/CDKN1A/SNX9/TCP1/RALA/MFHAS1/CLU/LYN/YWHAZ/FZD6/DERL1/DDX58/DNAJA1/BAG1/TRAF1/HSPA5/PRR5L/RELA/FZD4/UBASH3B/FZD8/TPI1/TUBA1B/TMBIM6/MDM2/UBE2N/NFKBIA/PSMA3/HIF1A/CKB/ARIH1/PML/MAP1LC3B/YWHAE/TRAF4/NGFR/ACTG1/SMAD7/BCL2/HM13/MAP1LC3A/SRC/CD40/BID/FBXO7/USP25	62		Higher in Infected	GO:0005525	GTP binding	69/2314	313/16969	2.85163e-05	0.000839389	0.000700185	CDC42/RRAGC/AK4/IFI44L/GBP3/GBP1/GBP2/GBP7/GBP4/GBP5/GNAI3/NRAS/RAB29/RAB7B/ADSS/RHOB/RAB10/RAB1A/RALB/ARL8B/RAB5A/RHOA/GMPPB/ARF4/MFN1/RHOH/MMAA/RAB24/GTPBP2/EEF1A1/RAC1/RALA/RHEB/RAB9A/RP2/RAP2C/MFHAS1/GEM/SPAG1/EEF1A1P5/EHD1/RAB30/RAB38/GTPBP4/RAB18/SAR1A/NOLC1/KRAS/RHEBL1/RAP1B/RAB21/RAN/RASL11A/SRP54/ATL1/GCH1/EIF5/EHD4/RAB8B/RAB11A/GNA13/RAB12/TGM2/ARFRP1/RAB8A/EHD2/GTPBP1/MX2/MX1	69
Higher in Infected	GO:0003714	transcription corepressor activity	45/2034	205/16969	3.72587e-05	0.00129578	0.00110832	ID3/ZNF281/ATF3/BATF3/MXD1/ARID5A/CIR1/BHLHE40/LMCD1/LIMD1/RYBP/PARP9/PARP15/BASP1/HSPA1A/CITED2/JAZF1/EZH2/UXT/MECP2/ZFPM2/ZHX2/TLE1/TRIM22/CCND1/ANKRD1/YBX3/AEBP2/BHLHE41/HDAC7/DDIT3/SAP18/N4BP2L2/CREBBP/CBFA2T3/SRSF2/CBX4/TGIF1/RBBP8/DNMT3B/JUNB/DNAJB1/ZBTB32/ATF5/NRIP1	45		Higher in Infected	GO:0008009	chemokine activity	14/2196	30/16969	6.75592e-06	0.000270938	0.000228768	CXCL8/CXCL3/CXCL9/CXCL10/CXCL11/CXCL13/CXCL14/CCL24/CCL19/CCL7/CCL13/CCL1/CCL5/CCL3	14		Higher in Infected	GO:0004674	protein serine/threonine kinase activity	79/2314	371/16969	2.87021e-05	0.000839389	0.000700185	STK40/PLK3/NEK7/DSTYK/NUAK2/DYRK3/MAPKAPK2/RPS6KC1/AKT3/EIF2AK2/PRKCE/VRK2/EIF2AK3/MAP4K4/TTN/CLK1/BMPR2/DCLK3/OXSR1/ATR/TNIK/MAP3K13/GAK/PLK2/STK10/CLK4/RIPK1/STK19/MAPK13/PIM1/STK17A/CDK14/CDK6/PRKX/RPS6KA3/CDK16/PIM2/IRAK1/PTK2B/RIPK2/STK3/MELK/WNK2/HIPK3/CDC42BPG/SIK3/CHEK1/MASTL/MAP3K8/SLK/ACVR1B/CDK2/CDK17/LATS2/STK24/MAP4K5/PRKCH/CCNK/MARK3/MAPK6/CSNK1G1/MAP2K1/SMG1/CCL3/TLK2/ERN1/RIOK3/AL…	79
Higher in Infected	GO:0005178	integrin binding	29/2034	113/16969	4.77966e-05	0.00160289	0.00137101	ISG15/LGALS8/ACTN2/ADAM17/IL1B/FAP/ITGAV/FN1/SPP1/FGF2/ITGA2/UTRN/ADAM9/LYN/S1PR3/IGF2/ITGA5/MMP14/ACTN1/THBS1/MFGE8/EMP2/ITGB3/P4HB/PTPN2/SRC/LAMA5/ICAM1/ADAMTS5	29		Higher in Infected	GO:0070851	growth factor receptor binding	34/2196	121/16969	6.95456e-06	0.000270938	0.000228768	IL6R/IL10/ADAM17/IL1R1/IL1A/IL1B/IL36B/IL1RN/ARF4/PLSCR1/IL12A/EREG/VEGFC/IL6ST/ERAP1/TSLP/CSF2/IL12B/VEGFA/CD2AP/PDGFA/IL6/LYN/IL7/JAK2/PTPRJ/ITGA5/FRS2/GREM1/ITGB3/ERN1/SRC/PDGFB/APP	34		Higher in Infected	GO:0051015	actin filament binding	38/2314	143/16969	2.90355e-05	0.000839389	0.000700185	MACF1/NEXN/RCSD1/ACTN2/CAPG/ACTR3/MYO7B/TTN/MYO1B/XIRP1/WDR1/MYO10/IQGAP2/CTNNA1/MARCKS/UTRN/EZR/AFDN/FSCN1/SCIN/SHROOM4/FLNA/PANX1/TAGLN/SVIL/ANXA8/MYO1A/AVIL/HIP1R/FERMT2/SYNE2/ACTN1/SYNE3/MYO1E/MYH11/FLII/FERMT1/MYH9	38
Higher in Infected	GO:0031625	ubiquitin protein ligase binding	55/2034	270/16969	5.0979e-05	0.00165066	0.00141187	TNFRSF1B/JUN/JAK1/BLZF1/TRAF5/TRIB2/RTN4/RALB/CXCR4/TANK/CASP10/CASP8/FZD5/UBE2B/RIPK1/HSPA1A/HSPA1B/CDKN1A/SNX9/RALA/UBE2A/MFHAS1/LYN/FZD6/DERL1/DDX58/DNAJA1/BAG1/TRAF1/HSPA5/PRR5L/RELA/FZD4/UBASH3B/FZD8/TPI1/ACVR1B/MDM2/UBE2N/NFKBIA/PSMA3/HIF1A/CKB/ARIH1/PML/MAP1LC3B/TRAF4/SMAD7/BCL2/MAP1LC3A/SRC/CD40/BID/FBXO7/USP25	55		Higher in Infected	GO:0016004	phospholipase activator activity	2196-08-01	11/16969	8.91353e-06	0.000333366	0.00028148	ARF1/CASP3/GM2A/PLAA/STX4/CCL8/CCL5/CCL3	8		Higher in Infected	GO:1901981	phosphatidylinositol phosphate binding	38/2314	143/16969	2.90355e-05	0.000839389	0.000700185	PLEKHN1/PHLDA3/ACTN2/MYO1B/ZFYVE28/ARAP2/DAPP1/MYO10/GOLPH3/IQGAP2/SAP30L/SH3PXD2B/ADAP1/SCIN/MYO1G/NCF1/AMER1/OGT/SDCBP/ASAP1/GSDMD/OSBPL5/OSBP/GAB2/PICALM/PARD3/ANXA8/HIP1R/RUBCNL/FERMT2/ZFYVE26/ANXA2/IQGAP1/ANKFY1/KCNJ2/WDR45B/PLCB1/PLEKHA4	38
Higher in Infected	GO:0005518	collagen binding	19/2034	61/16969	5.82078e-05	0.00179265	0.00153331	CTSS/FN1/ITGA9/ITGA1/ITGA2/PDGFA/ACHE/CTSB/ADAM9/CTSL/CD44/MMP12/THBS1/MRC2/C1QTNF1/SMAD7/MMP9/COL5A3/PDGFB	19		Higher in Infected	GO:0004896	cytokine receptor activity	25/2196	78/16969	9.33206e-06	0.000335595	0.000283362	IFNLR1/IL6R/IL1R2/IL1R1/IL18R1/IL18RAP/CXCR4/CCR5/CCRL2/IL1RAP/PRLR/IL7R/IL6ST/CRLF2/IL3RA/CXCR3/CD44/FZD4/IL15RA/IL2RA/IL4R/IL21R/CCR7/EBI3/IL2RB	25		Higher in Infected	GO:0001228	DNA-binding transcription activator activity, RNA polymerase II-specific	82/2314	390/16969	3.28554e-05	0.00091497	0.000763232	TP73/ZBTB17/GMEB1/MTF1/YBX1/JUN/NHLH2/ATF3/GRHL1/MYCN/FOSL2/REL/PAX8/NR4A2/HOXD10/NFE2L2/KLF7/CREB1/CSRNP1/GATA2/PLSCR1/REST/NFKB1/IRF2/SUB1/IRF1/NR3C1/IRF4/FOXC1/SOX4/RUNX2/FOXO3/MYB/PLAGL1/MACC1/GLI3/DMTF1/TFEC/ELK1/AR/ELF4/CEBPD/CREB3/PAX5/RORB/NR4A3/KLF4/LHX2/NOTCH1/EHF/RELA/FOSL1/ETS1/KLF6/NFKB2/CSRNP2/NR4A1/STAT6/HMGA2/ELK3/KLF5/HIF1A/BATF/ARNT2/LITAF/NFAT5/FOXF1/STAT5B/STAT3/VEZF1/MAFG/NFA…	82
Higher in Infected	GO:0016814	hydrolase activity, acting on carbon-nitrogen (but not peptide) bonds, in cyclic amidines	2034-10-01	21/16969	6.02836e-05	0.00179265	0.00153331	ADAR/MTHFD2/GCH1/MTHFD1/ADA/ZBP1/APOBEC3A/APOBEC3B/APOBEC3F/APOBEC3G	10		Higher in Infected	GO:0060589	nucleoside-triphosphatase regulator activity	60/2196	267/16969	1.07449e-05	0.000362711	0.000306258	ERRFI1/ARHGEF10L/SMAP2/JUN/DNAJB4/ARHGEF11/ATP1B1/RABGAP1L/RASAL2/RGS16/RGS1/RGS2/SRGAP2/ASAP2/SOS1/RAB3GAP1/RASA2/ATP1B3/CPEB2/ARAP2/RHOH/ARHGAP24/FNIP2/RAPGEF2/IQGAP2/ARHGAP26/RGS17/TIAM2/ADAP1/DOCK4/WASL/DGKI/DNAJB6/RP2/STARD8/RGS20/PREX2/DNAJA1/BAG1/RGS3/DNAJC1/ARHGAP21/NRP1/BAG3/ARHGAP5/RALGAPA1/SIPA1L1/RGS6/RASGRP1/IQGAP1/VPS9D1/ABR/RABEP1/ARHGAP23/ARHGAP27/RGS9/PLCB1/RIN2/MYO9B/ARFGAP3	60		Higher in Infected	GO:0044389	ubiquitin-like protein ligase binding	64/2314	286/16969	3.38846e-05	0.00091497	0.000763232	TNFRSF1B/JUN/JAK1/BLZF1/RTN4/RALB/TANK/STAT1/CASP10/CASP8/PARP9/DTX3L/CCDC50/CCNB1/UBE2B/RIPK1/TUBB/HSPA1A/HSPA1B/DAXX/CDKN1A/UBE2J1/SNX9/TCP1/RALA/MFHAS1/PTK2B/LYN/FZD6/DDX58/DNAJA1/BAG1/TRAF1/HSPA5/RELA/FZD4/UBASH3B/AICDA/TMBIM6/ACVR1B/STAT2/MDM2/UBE2N/NFKBIA/PSMA3/HIF1A/CKB/TRIP4/SMAD6/ARIH1/PML/MAP1LC3B/YWHAE/TRAF4/HGS/SMAD7/BCL2/MAP1LC3A/SRC/CD40/CEBPB/BID/FBXO7/USP25	64
Higher in Infected	GO:0046982	protein heterodimerization activity	89/2034	497/16969	6.10914e-05	0.00179265	0.00153331	RRAGC/JUN/GADD45A/SRGAP2C/HIST2H4A/HIST2H3C/HIST2H2AA3/HIST2H2AA4/HIST2H3A/HIST2H4B/HIST2H2BE/MCL1/ATF3/SOS1/ADD2/BCL2L11/NR4A2/GCA/CFLAR/BHLHE40/IRAK2/CTNNB1/P2RY1/IL12A/CXCL13/H2AFZ/PPP3CA/NFKB1/ADCY2/ITGA2/TAF9/PPP2CA/CTNNA1/IL12B/TUBB2B/BMP6/SOX4/HIST1H2BB/HIST1H2BG/HIST1H2BJ/FLOT1/BAK1/VEGFA/PDGFA/INHBA/FMR1/IRAK1/CEBPD/EXT1/ZHX2/MAFA/ALG2/ABTB2/RELA/CLCF1/FZD4/PANX1/H2AFY2/BNIP3/BHLHE41/H3F…	89		Higher in Infected	GO:0005161	platelet-derived growth factor receptor binding	2196-09-01	14/16969	1.08619e-05	0.000362711	0.000306258	IL1R1/VEGFA/PDGFA/LYN/PTPRJ/ITGA5/ITGB3/ERN1/PDGFB	9		Higher in Infected	GO:0000978	RNA polymerase II proximal promoter sequence-specific DNA binding	89/2314	432/16969	3.45272e-05	0.00091497	0.000763232	TP73/ZBTB17/SFPQ/MTF1/YBX1/CC2D1B/JUN/NHLH2/MUC1/IFI16/ZNF281/BATF3/SMYD3/GRHL1/MYCN/BCL11A/PAX8/STAT1/KLF7/CREB1/BHLHE40/HESX1/SKIL/HES1/REST/IRF1/NR3C1/HAND1/IRF4/SOX4/RUNX2/PRDM1/FOXO3/MYB/NFE2L3/GLI3/ZNF277/TFEC/EZH2/ELK1/AR/ELF4/NKX3-1/CEBPD/CREB3/PAX5/RORB/NR4A3/KLF4/LHX2/NOTCH1/IRF7/EHF/NR1H3/RELA/FOSL1/ETS1/KLF6/NFKB2/TCF7L2/AEBP2/BHLHE41/ARNTL2/STAT6/HMGA2/E2F7/ELK3/PSPC1/KLF5/HNRNPC/IRF…	89
Higher in Infected	GO:0050840	extracellular matrix binding	15/2034	43/16969	8.16405e-05	0.00232304	0.00198698	AGRN/CTSS/ITGA6/ITGAV/GPC1/ITGA9/ITGA2/VEGFA/ACHE/ADAM9/LGALS3/THBS1/ITGB3/SSC5D/ADAMTS5	15		Higher in Infected	GO:0046982	protein heterodimerization activity	97/2196	497/16969	1.80156e-05	0.000580848	0.000490443	RRAGC/JUN/GADD45A/TBX15/SRGAP2C/HIST2H4A/HIST2H3C/HIST2H2AA3/HIST2H2AA4/HIST2H3A/HIST2H4B/HIST2H2BE/MCL1/ATF3/CAPN2/ARF1/SOS1/BCL2L11/NR4A2/CFLAR/BHLHE40/IRAK2/CTNNB1/P2RY1/IL12A/CXCL13/PPP3CA/NFKB1/ITGA2/TAF9/PPP2CA/CTNNA1/TAF7/IL12B/TUBB2B/BMP6/SOX4/HIST1H2BB/HIST1H2BG/FLOT1/BAK1/VEGFA/GCLC/PDGFA/INHBA/CAV2/FMR1/IRAK1/CEBPD/EXT1/ZHX2/MAFA/ALG2/WHRN/ABTB2/RELA/CLCF1/FZD4/PANX1/ITGB1/H2AFY2/BNIP3…	97		Higher in Infected	GO:0032549	ribonucleoside binding	70/2314	322/16969	4.02663e-05	0.00103822	0.000866039	CDC42/RRAGC/AK4/IFI44L/GBP3/GBP1/GBP2/GBP7/GBP4/GBP5/GNAI3/NRAS/RAB29/RAB7B/ARF1/ADSS/RHOB/RAB10/RAB1A/RALB/ARL8B/RAB5A/RHOA/GMPPB/ARF4/MFN1/RHOH/MMAA/RAB24/GTPBP2/EEF1A1/RAC1/RALA/RHEB/RAB9A/RP2/RAP2C/MFHAS1/GEM/SPAG1/EEF1A1P5/EHD1/RAB30/RAB38/GTPBP4/RAB18/SAR1A/NOLC1/KRAS/RHEBL1/RAP1B/RAB21/RAN/RASL11A/SRP54/ATL1/GCH1/EIF5/EHD4/RAB8B/RAB11A/GNA13/RAB12/TGM2/ARFRP1/RAB8A/EHD2/GTPBP1/MX2/MX1	70
Higher in Infected	GO:0043236	laminin binding	2034-11-01	26/16969	9.85571e-05	0.00272191	0.00232814	AGRN/CTSS/ITGA6/GPC1/ITGA9/ITGA2/ACHE/ADAM9/LGALS3/THBS1/SSC5D	11		Higher in Infected	GO:0019903	protein phosphatase binding	35/2196	132/16969	2.0496e-05	0.000638791	0.000539367	PHACTR4/JAK1/SMG7/EIF2AK3/STAT1/CTNNB1/ITGA1/PDLIM4/SH3RF2/FLT4/MET/MFHAS1/MTMR9/PPP2R2A/STX17/GRIN3A/MASTL/ANKLE2/IRS2/STRN3/LGALS3/ARPP19/IQGAP1/MVP/JUP/STAT3/SPHK1/BCL2/STAU1/PTPN1/JAK3/KCNN4/PPP1R15A/LILRB2/LILRB1	35		Higher in Infected	GO:0060589	nucleoside-triphosphatase regulator activity	60/2314	267/16969	5.16888e-05	0.00129766	0.00108246	ERRFI1/ARHGEF10L/SMAP2/JUN/DNAJB4/ARHGEF11/RABGAP1L/RGS16/RGS1/SRGAP2/ASAP2/SOS1/RAB3GAP1/SRGAP3/RASA2/ATP1B3/CPEB2/ARAP2/RHOH/ARHGAP24/FNIP2/RAPGEF2/IQGAP2/SYNGAP1/TIAM2/ADAP1/DOCK4/WASL/DNAJB6/RP2/STARD8/DLC1/RGS20/PREX2/ASAP1/DNAJA1/BAG1/ALDH1A1/RGS3/CDC42EP2/ARHGAP21/NRP1/BAG3/IPO5/RALGAPA1/SIPA1L1/RASGRP1/IQGAP1/VPS9D1/ABR/ARHGAP27/RGS9/ARHGDIA/SIRPA/PLCB1/RIN2/SYDE1/MYO9B/HSCB/ARFGAP3	60
Higher in Infected	GO:0001786	phosphatidylserine binding	13/2034	35/16969	0.000116133	0.00311569	0.00266496	PLEKHN1/OSBPL10/APPL1/SCARB2/SCIN/ADGRB1/GSDMD/GRAMD1B/OSBPL8/RASGRP1/THBS1/MFGE8/AXL	13		Higher in Infected	GO:0042277	peptide binding	50/2196	215/16969	2.1713e-05	0.000654893	0.000552964	ECE1/C1QA/GSTM3/MARCO/EPHA4/APBB2/PPP3CA/NPR3/PRLR/ITGA2/NLN/CRHBP/ADRB2/HLA-F/HLA-G/HLA-A/HLA-E/HLA-C/HLA-B/HLA-DRA/HLA-DQA1/TAP1/TAPBP/MAS1/INHBA/PPIA/ACHE/MSR1/CLU/PCSK5/CTSV/LDLRAD3/PICALM/FZD4/SRP54/NFKBIA/CHRNA7/SRP14/CEMIP/IGF1R/SLC7A5/NGFR/KPNA2/SRP68/CD209/LDLR/CACNA1A/APOE/FPR2/LILRB2	50		Higher in Infected	GO:0008009	chemokine activity	13/2314	30/16969	6.74268e-05	0.00160813	0.00134144	CXCL8/CXCL3/CXCL9/CXCL10/CXCL11/CCL24/CCL19/CCL7/CCL13/CCL1/CCL5/CCL23/CCL3	13
Higher in Infected	GO:0004713	protein tyrosine kinase activity	29/2034	120/16969	0.000151943	0.00396318	0.00338984	JAK1/ABL2/DSTYK/DYRK3/EIF2AK2/TTN/CLK1/NRP2/EPHA4/ITK/FLT4/IGF2R/MET/PDGFRL/FGFR1/LYN/RIPK2/JAK2/MELK/RET/FLT1/PEAK1/IGF1R/MAP2K3/HCK/SRC/JAK3/AXL/DYRK1A	29		Higher in Infected	GO:0001664	G protein-coupled receptor binding	48/2196	205/16969	2.60668e-05	0.00076164	0.000643096	PTCH2/JAK1/S1PR1/GNAI3/ARHGEF11/REEP1/MARCO/STAT1/CCL20/CCRL2/PROK2/P2RY1/CXCL8/CXCL3/CXCL9/CXCL10/CXCL11/CXCL13/RAPGEF2/PDE4D/CXCL14/EDN1/HSPA1A/HSPA1B/RALA/CCL24/MAGI2/FLNA/DEFB1/CTHRC1/JAK2/DNAJA1/CCL19/ROR2/GAL/BAMBI/WNT1/NEDD4/CCL2/CCL7/CCL13/CCL1/CCL5/CCL3/CCL4/STAT3/C3/ADORA2A	48		Higher in Infected	GO:0042605	peptide antigen binding	13/2314	30/16969	6.74268e-05	0.00160813	0.00134144	HLA-F/HLA-G/HLA-A/HLA-E/HLA-C/HLA-B/HLA-DRA/HLA-DRB5/HLA-DRB1/HLA-DQA1/TAP1/TAPBP/SLC7A5	13
Higher in Infected	GO:0004715	non-membrane spanning protein tyrosine kinase activity	13/2034	37/16969	0.000222502	0.00564675	0.00482985	JAK1/ABL2/EIF2AK2/CLK1/ITK/LYN/RIPK2/JAK2/MELK/PEAK1/SRC/JAK3/DYRK1A	13		Higher in Infected	GO:0003779	actin binding	74/2196	361/16969	3.30795e-05	0.000937253	0.000791376	PHACTR4/MARCKSL1/MACF1/NEXN/GBP1/CGN/ABL2/ACTN2/PRKCE/CAPG/ACTR3/MYO7B/CXCR4/FMNL2/COBLL1/TTN/MYO1B/XIRP1/CCR5/MYH15/MYLK/PFN2/AFAP1/WDR1/MYO10/ENC1/IQGAP2/KLHL3/CTNNA1/PHACTR2/UTRN/EZR/AFDN/FSCN1/SCIN/MYO1G/COBL/BCL7B/FLNC/TMSB4X/SYN1/SHROOM4/MSN/FLNA/EMD/SNTB1/CFL1/PANX1/RDX/TAGLN/ITGB1/SORBS1/ABLIM1/EPS8/MYO1A/HIP1R/FERMT2/SYNE2/ACTN1/SYNE3/FMN1/SPTBN5/TMOD2/TMOD3/MYO5C/MYO1E/MEFV/FLII/MYO1D/F…	74		Higher in Infected	GO:0032934	sterol binding	17/2314	47/16969	8.60371e-05	0.00198881	0.00165899	OSBPL10/SCARB2/OSBPL3/STARD3NL/CAV1/ABCA1/CD81/OSBPL5/NR1H3/OSBP/GRAMD1B/GPR183/NPC2/STARD5/NPC1/GRAMD1A/ABCG1	17
Higher in Infected	GO:0019955	cytokine binding	25/2034	100/16969	0.000240936	0.00595367	0.00509237	TNFRSF1B/NBL1/GBP1/IL6R/IL1R2/IL1R1/IL18R1/IL36RN/IL1RN/CXCR4/ITGAV/BMPR2/NRP2/IL12A/IL6ST/IL12B/CD109/FZD4/IL10RA/A2M/GREM1/THBS1/CCR7/ITGB3/ZFP36	25		Higher in Infected	GO:0035035	histone acetyltransferase binding	2196-12-01	26/16969	3.56388e-05	0.000980066	0.000827526	STAT1/EGR1/TAF7/CITED2/GLI3/NR4A3/ETS1/ECD/HIF1A/TRIP4/MEF2A/CEBPB	12		Higher in Infected	GO:0033218	amide binding	59/2314	266/16969	8.75576e-05	0.00198881	0.00165899	ECE1/C1QA/GSTM4/GSTM3/ACBD3/MARCO/DBI/EPHA4/OXTR/APBB2/PPP3CA/SRD5A1/PRLR/ITGA2/NLN/ADRB2/CD74/HLA-F/HLA-G/HLA-A/HLA-E/HLA-C/HLA-B/HLA-DRA/HLA-DRB5/HLA-DRB1/HLA-DQA1/TAP1/TAPBP/MAS1/KDELR2/INHBA/PPIA/ACHE/PCSK5/TLR4/TPP1/LDLRAD3/FOLR2/PICALM/FZD4/NOLC1/LRP1/SRP54/NFKBIA/CRIP1/SRP14/MTHFS/CEMIP/IGF1R/NOD2/SLC7A5/KPNA2/SRP68/LDLR/CACNA1A/APOE/FPR2/LILRB2	59
Higher in Infected	GO:0060589	nucleoside-triphosphatase regulator activity	52/2034	267/16969	0.000261631	0.00629926	0.00538797	ERRFI1/ARHGEF10L/SMAP2/JUN/DNAJB4/ARHGEF11/ATP1B1/RABGAP1L/RASAL2/RGS16/RGS1/RGS2/SRGAP2/ASAP2/SOS1/RAB3GAP1/RASA2/ATP1B3/CPEB2/ARAP2/RHOH/ARHGAP24/FNIP2/RAPGEF2/IQGAP2/ARHGAP26/ADAP1/DOCK4/WASL/DNAJB6/RP2/DLC1/RGS20/PREX2/DNAJA1/BAG1/RGS3/CDC42EP2/ARHGAP21/BAG3/ARHGAP5/SIPA1L1/RASGRP1/VPS9D1/ABR/ARHGAP23/ARHGAP27/RGS9/PLCB1/RIN2/DNAJB1/ARFGAP3	52		Higher in Infected	GO:0005518	collagen binding	20/2196	61/16969	4.95616e-05	0.001324	0.00111793	CTSS/FN1/ITGA9/ITGA1/ITGA2/PDGFA/ACHE/CTSB/ADAM9/CTSL/CD44/MMP12/ITGB1/THBS1/MRC2/C1QTNF1/SMAD7/MMP9/COL5A3/PDGFB	20		Higher in Infected	GO:0004197	cysteine-type endopeptidase activity	19/2314	56/16969	9.19139e-05	0.00203921	0.00170103	USP33/CTSS/CAPN2/CASP10/CASP8/SENP2/CASP3/USP11/CTSL/CASP4/CASP5/CARD16/CASP7/USP15/USP30/USP12/LGMN/PDIA3/USP14	19
Higher in Infected	GO:0003727	single-stranded RNA binding	19/2034	68/16969	0.000288071	0.00676247	0.00578417	RBMXL1/PNPT1/TIA1/IFIH1/SSB/DLX2/DDX60/DDX3X/FMR1/AGO2/DDX58/PATL1/IFIT5/HNRNPC/DHX58/JMJD6/CBX4/EIF4A3/ENDOV	19		Higher in Infected	GO:0060229	lipase activator activity	2196-08-01	13/16969	5.45746e-05	0.00139263	0.00117588	ARF1/CASP3/GM2A/PLAA/STX4/CCL8/CCL5/CCL3	8		Higher in Infected	GO:0019001	guanyl nucleotide binding	70/2314	331/16969	9.97224e-05	0.00211412	0.00176351	CDC42/RRAGC/AK4/IFI44L/GBP3/GBP1/GBP2/GBP7/GBP4/GBP5/GNAI3/NRAS/RAB29/RAB7B/ARF1/ADSS/RHOB/RAB10/RAB1A/RALB/ARL8B/RAB5A/RHOA/GMPPB/ARF4/MFN1/RHOH/MMAA/RAB24/GTPBP2/EEF1A1/RAC1/RALA/RHEB/RAB9A/RP2/RAP2C/MFHAS1/GEM/SPAG1/EEF1A1P5/EHD1/RAB30/RAB38/GTPBP4/RAB18/SAR1A/NOLC1/KRAS/RHEBL1/RAP1B/RAB21/RAN/RASL11A/SRP54/ATL1/GCH1/EIF5/EHD4/RAB8B/RAB11A/GNA13/RAB12/TGM2/ARFRP1/RAB8A/EHD2/GTPBP1/MX2/MX1	70
Higher in Infected	GO:0019903	protein phosphatase binding	30/2034	132/16969	0.000372055	0.00852098	0.00728827	PHACTR4/JAK1/SMG7/EIF2AK3/STAT1/CTNNB1/ITGA1/PDLIM4/SH3RF2/FLT4/MET/MFHAS1/PPP2R2A/STX17/GRIN3A/MASTL/PARD3/ANKLE2/LGALS3/MVP/STAT3/SPHK1/BCL2/STAU1/PTPN1/JAK3/KCNN4/PPP1R15A/LILRB2/LILRB1	30		Higher in Infected	GO:0003714	transcription corepressor activity	47/2196	205/16969	5.51096e-05	0.00139263	0.00117588	ID3/ZNF281/ATF3/BATF3/MXD1/ARID5A/CIR1/BHLHE40/LMCD1/LIMD1/RYBP/PARP9/PARP15/BASP1/HSPA1A/BEND6/CITED2/JAZF1/EZH2/UXT/RLIM/MECP2/MSC/ZFPM2/ZHX2/TLE1/TRIM22/CCND1/ANKRD1/YBX3/AEBP2/BHLHE41/DDIT3/E2F7/SAP18/CREBBP/CRYM/CBFA2T3/SRSF2/CBX4/TGIF1/RBBP8/JUNB/ZBTB32/ATF5/ZNF274/NRIP1	47		Higher in Infected	GO:0032561	guanyl ribonucleotide binding	70/2314	331/16969	9.97224e-05	0.00211412	0.00176351	CDC42/RRAGC/AK4/IFI44L/GBP3/GBP1/GBP2/GBP7/GBP4/GBP5/GNAI3/NRAS/RAB29/RAB7B/ARF1/ADSS/RHOB/RAB10/RAB1A/RALB/ARL8B/RAB5A/RHOA/GMPPB/ARF4/MFN1/RHOH/MMAA/RAB24/GTPBP2/EEF1A1/RAC1/RALA/RHEB/RAB9A/RP2/RAP2C/MFHAS1/GEM/SPAG1/EEF1A1P5/EHD1/RAB30/RAB38/GTPBP4/RAB18/SAR1A/NOLC1/KRAS/RHEBL1/RAP1B/RAB21/RAN/RASL11A/SRP54/ATL1/GCH1/EIF5/EHD4/RAB8B/RAB11A/GNA13/RAB12/TGM2/ARFRP1/RAB8A/EHD2/GTPBP1/MX2/MX1	70
Higher in Infected	GO:0051400	BH domain binding	2034-06-01	10/16969	0.000402211	0.00899229	0.00769141	MCL1/IRGM/BAK1/BCL2A1/BCL2/BCL2L1	6		Higher in Infected	GO:0001883	purine nucleoside binding	66/2196	321/16969	7.82944e-05	0.00192645	0.00162661	CDC42/RRAGC/AK4/IFI44L/GBP3/GBP1/GBP2/GBP7/GBP4/GBP5/GNAI3/NRAS/ARL8A/RAB7B/ARF1/RHOB/RAB1A/RALB/ARL8B/RHOA/ARF4/MFN1/RHOH/RASL11B/RAB24/EEF1A1/RALA/RHEB/RAB9A/RP2/RAP2C/MFHAS1/GEM/SPAG1/EEF1A1P5/EHD1/RAB38/GTPBP4/RAB18/SAR1A/KRAS/RHEBL1/RAP1B/RAB21/RAN/RASL11A/RAB20/ARHGAP5/SRP54/ARF6/GCH1/EIF5/SCG5/EHD4/RAB8B/ACSM5/RASD1/GNA13/RAB12/TGM2/ADA/RAB8A/RAC2/GTPBP1/MX2/MX1	66		Higher in Infected	GO:0035091	phosphatidylinositol binding	50/2314	217/16969	0.000109305	0.00226363	0.00188823	PLEKHN1/PHLDA3/PIK3C2B/RPS6KC1/ACTN2/MYO1B/MREG/WDFY1/APPL1/ZFYVE28/ARAP2/DAPP1/MYO10/GOLPH3/IQGAP2/SAP30L/SH3PXD2B/SNX9/ADAP1/SCIN/SNX10/MYO1G/NCF1/ESYT2/AMER1/OGT/SDCBP/ASAP1/GSDMD/OSBPL5/OSBP/GAB2/PICALM/PARD3/ANXA8/HIP1R/RUBCNL/SNX6/FERMT2/ZFYVE26/MYO1E/ANXA2/IQGAP1/PITPNA/ANKFY1/KCNJ2/WDR45B/PLCB1/PLEKHA4/PITPNB	50
Higher in Infected	GO:0036002	pre-mRNA binding	16/2034	54/16969	0.000414449	0.00905041	0.00774112	RNU1-1/RNU1-3/RNU1-4/RNU1-2/RNU11/RNVU1-19/RNVU1-18/RNVU1-15/RNVU1-14/RNVU1-6/RNVU1-7/RNU4ATAC/RNU6ATAC/RNU2-1/SRSF2/RNU12	16		Higher in Infected	GO:0003727	single-stranded RNA binding	21/2196	68/16969	8.71701e-05	0.00207254	0.00174996	RBMXL1/PNPT1/TIA1/IFIH1/SSB/DDX60/SYNCRIP/DDX3X/FMR1/AGO2/DDX58/PATL1/IFIT5/PABPC3/HNRNPC/DHX58/JMJD6/CBX4/EIF4A3/ENDOV/RBM11	21		Higher in Infected	GO:0004713	protein tyrosine kinase activity	32/2314	120/16969	0.000111521	0.00226363	0.00188823	JAK1/DSTYK/DYRK3/CRIM1/EIF2AK2/TTN/CLK1/NRP2/EPHA4/ITK/CLK4/FLT4/IGF2R/EPHB4/MET/PDGFRL/PTK2B/LYN/RIPK2/JAK2/MELK/NRP1/FLT1/MAP2K1/PEAK1/IGF1R/MAP2K3/HCK/SRC/MAP2K2/JAK3/DYRK1A	32
Higher in Infected	GO:0005543	phospholipid binding	65/2034	363/16969	0.000571006	0.0121858	0.0104229	PLEKHN1/LPAR3/F3/PLA2G4A/RPS6KC1/ACTN2/MYO1B/MREG/WDFY1/OSBPL10/APPL1/RASA2/PRKCI/ZFYVE28/ARAP2/STAP1/SCARB2/ANXA5/RAPGEF2/MYO10/IQGAP2/ARHGAP26/SNX9/SYTL3/ADAP1/SCIN/MYO1G/NCF1/ESYT2/SYTL4/SNX16/ADGRB1/GSDMD/UNC13B/ANXA1/ABCA1/SYT7/PICALM/GRAMD1B/PARD3/FRMPD2/MYOF/OSBPL8/HIP1R/RUBCNL/SNX6/FERMT2/ZFYVE26/RASGRP1/THBS1/MYO1E/ANXA2/MFGE8/PITPNA/ANKFY1/PITPNC1/KCNJ2/SYT4/PLCB1/MAP1LC3A/AXL/APOE/PLA2…	65		Higher in Infected	GO:0005096	GTPase activator activity	46/2196	203/16969	8.86648e-05	0.00207254	0.00174996	ERRFI1/ARHGEF10L/SMAP2/JUN/ARHGEF11/RABGAP1L/RASAL2/RGS16/RGS1/RGS2/SRGAP2/ASAP2/SOS1/RAB3GAP1/RASA2/ARAP2/ARHGAP24/RAPGEF2/ARHGAP26/RGS17/TIAM2/ADAP1/DOCK4/RP2/STARD8/RGS20/PREX2/RGS3/ARHGAP21/NRP1/ARHGAP5/RALGAPA1/SIPA1L1/RGS6/RASGRP1/IQGAP1/VPS9D1/ABR/RABEP1/ARHGAP23/ARHGAP27/RGS9/PLCB1/RIN2/MYO9B/ARFGAP3	46		Higher in Infected	GO:0000987	proximal promoter sequence-specific DNA binding	90/2314	452/16969	0.000114246	0.00227064	0.00189408	TP73/ZBTB17/SFPQ/MTF1/YBX1/CC2D1B/JUN/NHLH2/MUC1/IFI16/ZNF281/BATF3/SMYD3/GRHL1/MYCN/BCL11A/PAX8/STAT1/KLF7/CREB1/BHLHE40/HESX1/SKIL/HES1/REST/IRF1/NR3C1/HAND1/IRF4/SOX4/RUNX2/PRDM1/FOXO3/MYB/NFE2L3/GLI3/ZNF277/TFEC/EZH2/ELK1/AR/ELF4/NKX3-1/CEBPD/CREB3/PAX5/RORB/NR4A3/KLF4/LHX2/NOTCH1/IRF7/EHF/NR1H3/RELA/FOSL1/ETS1/KLF6/NFKB2/TCF7L2/AEBP2/BHLHE41/ARNTL2/STAT6/HMGA2/E2F7/ELK3/PSPC1/KLF5/HNRNPC/IRF…	90
Higher in Infected	GO:0005172	vascular endothelial growth factor receptor binding	2034-06-01	11/16969	0.00079506	0.0162296	0.0138817	VEGFC/VEGFA/CD2AP/ITGA5/GREM1/ITGB3	6		Higher in Infected	GO:0001882	nucleoside binding	67/2196	329/16969	9.38231e-05	0.00213962	0.00180661	CDC42/RRAGC/AK4/IFI44L/GBP3/GBP1/GBP2/GBP7/GBP4/GBP5/GNAI3/NRAS/ARL8A/RAB7B/ARF1/RHOB/RAB1A/RALB/ARL8B/RHOA/ARF4/MFN1/RHOH/RASL11B/RAB24/EEF1A1/RALA/RHEB/RAB9A/RP2/RAP2C/MFHAS1/GEM/SPAG1/EEF1A1P5/EHD1/RAB38/GTPBP4/RAB18/SAR1A/KRAS/RHEBL1/RAP1B/RAB21/RAN/RASL11A/RAB20/PNP/ARHGAP5/SRP54/ARF6/GCH1/EIF5/SCG5/EHD4/RAB8B/ACSM5/RASD1/GNA13/RAB12/TGM2/ADA/RAB8A/RAC2/GTPBP1/MX2/MX1	67		Higher in Infected	GO:0004175	endopeptidase activity	68/2314	322/16969	0.000130069	0.00253236	0.0021124	ECE1/PSMB2/USP33/F3/PSMA5/CTSS/ADAMTS4/CAPN2/ADAM17/DPP4/FAP/CASP10/CASP8/SENP2/CASP3/NLN/ADAM19/C2/CFB/PSMB8/PSMB9/PSMA2/USP11/BMP1/ADAMDEC1/ADAM9/PLAT/PCSK5/CTSL/PSMB7/TPP1/NRIP3/PSMA1/PRSS23/MMP7/MMP10/MMP1/MMP12/CASP4/CASP5/CARD16/TMPRSS13/ADAMTS15/YME1L1/TLL2/CASP7/ADAM8/C1S/C1R/MMP19/USP15/USP30/USP12/MMP14/GZMB/PSMA6/PSMA3/PSEN1/LGMN/PDIA3/SPPL2A/PSMA4/ADAMTS17/PSMB10/USP14/CFD/HPN/KLK10	68
Higher in Infected	GO:0016004	phospholipase activator activity	2034-06-01	11/16969	0.00079506	0.0162296	0.0138817	CASP3/GM2A/PLAA/CCL8/CCL5/CCL3	6		Higher in Infected	GO:0004713	protein tyrosine kinase activity	31/2196	120/16969	0.000100956	0.00224747	0.00189767	FGR/JAK1/ABL2/DYRK3/EIF2AK2/TTN/CLK1/NRP2/EPHA4/ITK/FLT4/EPHA7/IGF2R/MET/PDGFRL/FGFR1/LYN/RIPK2/JAK2/MELK/NRP1/FLT1/PEAK1/NTRK3/IGF1R/MAP2K3/SRC/MATK/JAK3/AXL/DYRK1A	31		Higher in Infected	GO:0016004	phospholipase activator activity	2314-07-01	11/16969	0.000173257	0.00330574	0.00275752	ARF1/CASP3/GM2A/STX4/CCL8/CCL5/CCL3	7
Higher in Infected	GO:0001784	phosphotyrosine residue binding	2034-12-01	37/16969	0.000883234	0.0176459	0.0150931	PIK3R3/ABL2/NCK2/CBLB/STAP1/VAV2/PLCG2/CRK/SOCS3/HCK/VAV1/SAMSN1	12		Higher in Infected	GO:0032550	purine ribonucleoside binding	65/2196	318/16969	0.000105829	0.00230117	0.00194301	CDC42/RRAGC/AK4/IFI44L/GBP3/GBP1/GBP2/GBP7/GBP4/GBP5/GNAI3/NRAS/ARL8A/RAB7B/ARF1/RHOB/RAB1A/RALB/ARL8B/RHOA/ARF4/MFN1/RHOH/RASL11B/RAB24/EEF1A1/RALA/RHEB/RAB9A/RP2/RAP2C/MFHAS1/GEM/SPAG1/EEF1A1P5/EHD1/RAB38/GTPBP4/RAB18/SAR1A/KRAS/RHEBL1/RAP1B/RAB21/RAN/RASL11A/RAB20/ARHGAP5/SRP54/ARF6/GCH1/EIF5/SCG5/EHD4/RAB8B/ACSM5/RASD1/GNA13/RAB12/TGM2/RAB8A/RAC2/GTPBP1/MX2/MX1	65		Higher in Infected	GO:0003779	actin binding	74/2314	361/16969	0.000179444	0.00334953	0.00279405	CAPZB/PHACTR4/MARCKSL1/MACF1/NEXN/GBP1/CGN/RCSD1/TNNT2/ACTN2/PLEKHH2/PRKCE/CAPG/ACTR3/MYO7B/FMNL2/COBLL1/TTN/MYO1B/TNS1/XIRP1/CCR5/AFAP1/WDR1/PDLIM5/MYO10/ENC1/IQGAP2/CTNNA1/SYNPO/PPP1R18/MARCKS/PHACTR2/UTRN/EZR/AFDN/FSCN1/SCIN/MYO1G/BCL7B/BAIAP2L1/SYN1/SHROOM4/MSN/FLNA/SNTB1/PANX1/RDX/DIXDC1/TAGLN/SVIL/ANXA8/SORBS1/FMNL3/MYO1A/AVIL/HIP1R/FERMT2/SYNE2/ACTN1/SYNE3/SPTBN5/TMOD2/TMOD3/MYO1E/WHAMM/ME…	74
Higher in Infected	GO:0003950	NAD+ ADP-ribosyltransferase activity	2034-07-01	15/16969	0.000942756	0.0180663	0.0154527	PARP9/PARP15/PARP14/TIPARP/PARP12/PARP10/PARP11	7		Higher in Infected	GO:0016814	hydrolase activity, acting on carbon-nitrogen (but not peptide) bonds, in cyclic amidines	2196-10-01	21/16969	0.000116829	0.00239627	0.0020233	ADAR/MTHFD2/GCH1/MTHFD1/ADA/ZBP1/APOBEC3A/APOBEC3B/APOBEC3F/APOBEC3G	10		Higher in Infected	GO:0016814	hydrolase activity, acting on carbon-nitrogen (but not peptide) bonds, in cyclic amidines	2314-10-01	21/16969	0.000182574	0.00334953	0.00279405	ADAR/MTHFD2/AICDA/GCH1/ADA/ZBP1/APOBEC3A/APOBEC3B/APOBEC3F/APOBEC3G	10
Higher in Infected	GO:1990404	protein ADP-ribosylase activity	2034-07-01	15/16969	0.000942756	0.0180663	0.0154527	PARP15/PARP14/TIPARP/PARP8/PARP12/PARP10/PARP11	7		Higher in Infected	GO:0004715	non-membrane spanning protein tyrosine kinase activity	14/2196	37/16969	0.000117214	0.00239627	0.0020233	FGR/JAK1/ABL2/EIF2AK2/CLK1/ITK/LYN/RIPK2/JAK2/MELK/PEAK1/SRC/JAK3/DYRK1A	14		Higher in Infected	GO:0001664	G protein-coupled receptor binding	47/2314	205/16969	0.000195771	0.00345862	0.00288504	JAK1/USP33/S1PR1/GNAI3/ARHGEF11/MARCO/STAT1/CCL20/CCRL2/CXCL8/CXCL3/CXCL9/CXCL10/CXCL11/RAPGEF2/ARRDC3/EDN1/HSPA1A/HSPA1B/RALA/CCL24/MAGI2/NDP/FLNA/SDCBP/CTHRC1/JAK2/DNAJA1/CCL19/ROR2/ADM/CALCA/GAL/BAMBI/WNT1/NEDD4/CCL2/CCL7/CCL13/CCL1/CCL5/CCL23/CCL3/CCL4/STAT3/C3/ADORA2A	47
Higher in Infected	GO:0019902	phosphatase binding	36/2034	177/16969	0.000970264	0.0182216	0.0155855	RCAN3/PHACTR4/JAK1/SMG7/EIF2AK3/STAT1/CTNNB1/ITGA1/PDLIM4/SH3RF2/FLT4/MAGI2/MET/MFHAS1/SH2D4A/PPP2R2A/STX17/GRIN3A/MASTL/PARD3/CSRNP2/ANKLE2/LGALS3/MVP/STAT3/SPHK1/BCL2/TRPC4AP/STAU1/PTPN1/JAK3/ELL/KCNN4/PPP1R15A/LILRB2/LILRB1	36		Higher in Infected	GO:0005525	GTP binding	64/2196	313/16969	0.000117891	0.00239627	0.0020233	CDC42/RRAGC/AK4/IFI44L/GBP3/GBP1/GBP2/GBP7/GBP4/GBP5/GNAI3/NRAS/ARL8A/RAB7B/RHOB/RAB1A/RALB/ARL8B/RHOA/ARF4/MFN1/RHOH/RASL11B/RAB24/EEF1A1/RALA/RHEB/RAB9A/RP2/RAP2C/MFHAS1/GEM/SPAG1/EEF1A1P5/EHD1/RAB38/GTPBP4/RAB18/SAR1A/KRAS/RHEBL1/RAP1B/RAB21/RAN/RASL11A/RAB20/ARHGAP5/SRP54/ARF6/GCH1/EIF5/SCG5/EHD4/RAB8B/ACSM5/RASD1/GNA13/RAB12/TGM2/RAB8A/RAC2/GTPBP1/MX2/MX1	64		Higher in Infected	GO:0003714	transcription corepressor activity	47/2314	205/16969	0.000195771	0.00345862	0.00288504	CREG1/ZNF281/ATF3/BATF3/ARID5A/CIR1/BHLHE40/THRB/RYBP/PARP9/PARP15/SIAH2/BASP1/CDYL/HSPA1A/DAXX/CITED2/HDAC9/JAZF1/TFEC/EZH2/BCOR/UXT/MECP2/MSC/ZFPM2/ZHX2/TRIM22/CCND1/YBX3/AEBP2/BHLHE41/E2F7/SAP18/CREBBP/HSF4/SRSF2/CBX4/TGIF1/RBBP8/ZNF136/JUNB/ZBTB32/MAP3K10/RELB/ATF5/ZNF274	47
Higher in Infected	GO:0001227	DNA-binding transcription repressor activity, RNA polymerase II-specific	43/2034	224/16969	0.00115228	0.0212155	0.0181463	ETV3L/ETV3/IFI16/ZNF281/BTG2/ATF3/BATF3/BCL11A/MXD1/ARID5A/BHLHE40/SATB1/HESX1/SKIL/HES1/MSX1/NFKB1/TCF7/MXD3/HIVEP1/JARID2/ETV7/PRDM1/FOXO3/MAFK/MECP2/TRPS1/ASCL2/RELA/CREM/ARID5B/YBX3/AEBP2/BHLHE41/ELK3/MAX/IRF8/TBX21/TGIF1/SNAI1/CEBPB/BACH1/ETS2	43		Higher in Infected	GO:0030695	GTPase regulator activity	51/2196	235/16969	0.000122454	0.00243605	0.00205689	ERRFI1/ARHGEF10L/SMAP2/JUN/ARHGEF11/RABGAP1L/RASAL2/RGS16/RGS1/RGS2/SRGAP2/ASAP2/SOS1/RAB3GAP1/RASA2/CPEB2/ARAP2/RHOH/ARHGAP24/RAPGEF2/IQGAP2/ARHGAP26/RGS17/TIAM2/ADAP1/DOCK4/WASL/DGKI/RP2/STARD8/RGS20/PREX2/RGS3/ARHGAP21/NRP1/ARHGAP5/RALGAPA1/SIPA1L1/RGS6/RASGRP1/IQGAP1/VPS9D1/ABR/RABEP1/ARHGAP23/ARHGAP27/RGS9/PLCB1/RIN2/MYO9B/ARFGAP3	51		Higher in Infected	GO:0005543	phospholipid binding	74/2314	363/16969	0.000214073	0.00371319	0.0030974	PLEKHN1/LPAR3/F3/PLA2G4A/PHLDA3/PIK3C2B/RPS6KC1/ACTN2/MYO1B/MREG/WDFY1/OSBPL10/APPL1/RASA2/ZFYVE28/ARAP2/STAP1/SCARB2/DAPP1/ANXA5/RAPGEF2/MYO10/GOLPH3/IQGAP2/SAP30L/SH3PXD2B/SNX9/SYTL3/ADAP1/SCIN/SNX10/MYO1G/NCF1/ESYT2/AMER1/OGT/SYTL4/SDCBP/ASAP1/ADGRB1/GSDMD/UNC13B/ANXA1/ABCA1/OSBPL5/OSBP/GAB2/PICALM/GRAMD1B/PARD3/ANXA8/MYOF/HIP1R/RUBCNL/SNX6/FERMT2/ZFYVE26/RASGRP1/MYO1E/ANXA2/IQGAP1/PITPNA/ANKF…	74
Higher in Infected	GO:0032182	ubiquitin-like protein binding	18/2034	70/16969	0.00120584	0.0215112	0.0183992	RNF19B/CXCR4/NR3C1/SIMC1/TNFAIP3/HABP4/UBE2L6/BIRC2/MDM2/UBE2N/NEDD4/PML/CBX4/RBCK1/TP53INP2/NUP62/FBXO7/USP25	18		Higher in Infected	GO:0051721	protein phosphatase 2A binding	2196-12-01	29/16969	0.000131679	0.002565	0.00216578	SMG7/STAT1/MFHAS1/PPP2R2A/GRIN3A/MASTL/ANKLE2/STRN3/ARPP19/SPHK1/BCL2/PTPN1	12		Higher in Infected	GO:0030695	GTPase regulator activity	52/2314	235/16969	0.000237047	0.00403827	0.00336857	ERRFI1/ARHGEF10L/SMAP2/JUN/ARHGEF11/RABGAP1L/RGS16/RGS1/SRGAP2/ASAP2/SOS1/RAB3GAP1/SRGAP3/RASA2/CPEB2/ARAP2/RHOH/ARHGAP24/RAPGEF2/IQGAP2/SYNGAP1/TIAM2/ADAP1/DOCK4/WASL/RP2/STARD8/DLC1/RGS20/PREX2/ASAP1/ALDH1A1/RGS3/CDC42EP2/ARHGAP21/NRP1/IPO5/RALGAPA1/SIPA1L1/RASGRP1/IQGAP1/VPS9D1/ABR/ARHGAP27/RGS9/ARHGDIA/SIRPA/PLCB1/RIN2/SYDE1/MYO9B/ARFGAP3	52
Higher in Infected	GO:0001968	fibronectin binding	2034-09-01	24/16969	0.00121415	0.0215112	0.0183992	CTSS/ITGAV/CCDC80/VEGFA/CTSL/THBS1/ITGB3/SDC4/SSC5D	9		Higher in Infected	GO:0001228	DNA-binding transcription activator activity, RNA polymerase II-specific	76/2196	390/16969	0.000147577	0.00281602	0.00237772	ZBTB17/GRHL3/GMEB1/YBX1/JUN/ATF3/GRHL1/FOSL2/REL/EGR4/PAX8/NR4A2/KLF7/CSRNP1/EAF2/PLSCR1/NFKB1/IRF2/SUB1/IRF1/EGR1/NR3C1/IRF4/FOXC1/TFAP2A/SOX4/RUNX2/FOXO3/PLAGL1/ESR1/MACC1/GLI3/DMTF1/ELK1/ELF4/CEBPD/MYC/MAFA/PAX5/RORB/HNRNPK/NR4A3/KLF4/NOTCH1/RELA/FOSL1/ETS1/KLF6/NFKB2/CSRNP2/NR4A1/DDIT3/ELK3/KLF5/FOXA1/HIF1A/BATF/MEF2A/LITAF/NFAT5/FOXF1/STAT3/VEZF1/MAFG/NFATC1/PLAGL2/MAFB/CEBPB/JUNB/IER2/FOSB/…	76		Higher in Infected	GO:0001227	DNA-binding transcription repressor activity, RNA polymerase II-specific	50/2314	224/16969	0.000248326	0.0041562	0.00346694	CC2D1B/ETV3L/ETV3/IFI16/ZNF281/BTG2/ATF3/BATF3/BCL11A/ARID5A/BHLHE40/SATB1/HESX1/CGGBP1/SKIL/HES1/REST/NFKB1/TCF7/HAND1/MXD3/HIVEP1/JARID2/PPARD/ETV7/BACH2/PRDM1/FOXO3/MAFK/NFE2L3/MECP2/MSC/RELA/CREM/ARID5B/YBX3/AEBP2/BHLHE41/HMGA2/E2F7/ELK3/ZFHX3/IRF8/TBX21/TGIF1/SNAI1/CEBPB/BACH1/ETS2/PCBP3	50
Higher in Infected	GO:0051219	phosphoprotein binding	19/2034	76/16969	0.00128643	0.0223696	0.0191334	PIK3R3/ABL2/NCK2/CBLB/STAP1/IGF2R/PLAT/LYN/VAV2/UBASH3B/NEDD4/PLCG2/CRK/SOCS3/CBX4/HCK/SRC/VAV1/SAMSN1	19		Higher in Infected	GO:0032549	ribonucleoside binding	65/2196	322/16969	0.000154426	0.00288777	0.00243831	CDC42/RRAGC/AK4/IFI44L/GBP3/GBP1/GBP2/GBP7/GBP4/GBP5/GNAI3/NRAS/ARL8A/RAB7B/ARF1/RHOB/RAB1A/RALB/ARL8B/RHOA/ARF4/MFN1/RHOH/RASL11B/RAB24/EEF1A1/RALA/RHEB/RAB9A/RP2/RAP2C/MFHAS1/GEM/SPAG1/EEF1A1P5/EHD1/RAB38/GTPBP4/RAB18/SAR1A/KRAS/RHEBL1/RAP1B/RAB21/RAN/RASL11A/RAB20/ARHGAP5/SRP54/ARF6/GCH1/EIF5/SCG5/EHD4/RAB8B/ACSM5/RASD1/GNA13/RAB12/TGM2/RAB8A/RAC2/GTPBP1/MX2/MX1	65		Higher in Infected	GO:0015485	cholesterol binding	15/2314	42/16969	0.00026103	0.00429349	0.00358146	OSBPL10/SCARB2/OSBPL3/STARD3NL/CAV1/ABCA1/CD81/OSBPL5/NR1H3/GRAMD1B/NPC2/STARD5/NPC1/GRAMD1A/ABCG1	15
Higher in Infected	GO:0003779	actin binding	63/2034	361/16969	0.00134227	0.0229163	0.019601	ESPN/PHACTR4/MARCKSL1/MACF1/NEXN/GBP1/CGN/ABL2/TNNT2/ACTN2/PRKCE/ADD2/CAPG/CXCR4/FMNL2/COBLL1/TTN/MYO1B/XIRP1/AFAP1/MYO10/ENC1/IQGAP2/CTNNA1/MARCKS/PHACTR2/UTRN/EZR/AFDN/FSCN1/SCIN/MYO1G/COBL/BCL7B/SYN1/SHROOM4/MSN/FLNA/SNTB1/PANX1/RDX/TAGLN/SVIL/SORBS1/ABLIM1/EPS8/MYO1A/AVIL/HIP1R/MYH7/FERMT2/SYNE2/ACTN1/SYNE3/SPTBN5/TMOD2/TMOD3/MYO1E/WHAMM/MEFV/MYH11/FERMT1/TPM4	63		Higher in Infected	GO:0005516	calmodulin binding	39/2196	168/16969	0.000173051	0.00317261	0.00267881	UBR4/MARCKSL1/RGS16/RGS1/RGS2/TTN/MYO1B/ATP2B2/MYH15/MYLK/PCYT1A/IQCG/PPP3CA/MYO10/IQGAP2/EEF1A1/MYO1G/GEM/SNTB1/CAMSAP1/MYO1A/STRN3/SLC8A3/TJP1/RYR3/MYO5C/MYO1E/IQGAP1/RRAD/MYO1D/NGFR/DDX5/SPHK1/PLCB1/MYO9B/ITPKC/SLC8A2/EWSR1/MYH9	39		Higher in Infected	GO:0005096	GTPase activator activity	46/2314	203/16969	0.000301443	0.00487417	0.00406584	ERRFI1/ARHGEF10L/SMAP2/JUN/ARHGEF11/RABGAP1L/RGS16/RGS1/SRGAP2/ASAP2/SOS1/RAB3GAP1/SRGAP3/RASA2/ARAP2/ARHGAP24/RAPGEF2/SYNGAP1/TIAM2/ADAP1/DOCK4/RP2/STARD8/DLC1/RGS20/PREX2/ASAP1/ALDH1A1/RGS3/CDC42EP2/ARHGAP21/NRP1/RALGAPA1/SIPA1L1/RASGRP1/IQGAP1/VPS9D1/ABR/ARHGAP27/RGS9/ARHGDIA/PLCB1/RIN2/SYDE1/MYO9B/ARFGAP3	46
Higher in Infected	GO:0051721	protein phosphatase 2A binding	2034-10-01	29/16969	0.00138713	0.0232592	0.0198944	SMG7/STAT1/MFHAS1/PPP2R2A/GRIN3A/MASTL/ANKLE2/SPHK1/BCL2/PTPN1	10		Higher in Infected	GO:0042605	peptide antigen binding	2196-12-01	30/16969	0.000193758	0.00348392	0.00294167	HLA-F/HLA-G/HLA-A/HLA-E/HLA-C/HLA-B/HLA-DRA/HLA-DQA1/TAP1/TAPBP/SLC7A5/CD209	12		Higher in Infected	GO:0003950	NAD+ ADP-ribosyltransferase activity	2314-08-01	15/16969	0.000310643	0.00493922	0.00412011	PARP9/PARP15/PARP14/TIPARP/PARP12/PARP10/PARP11/PARP4	8
Higher in Infected	GO:0001540	amyloid-beta binding	18/2034	71/16969	0.00143748	0.0234929	0.0200943	C1QA/MARCO/FZD5/EPHA4/APBB2/ITGA2/ADRB2/ACHE/MSR1/LDLRAD3/PICALM/FZD4/CHRNA7/LDLR/CACNA1A/APOE/FPR2/LILRB2	18		Higher in Infected	GO:0019001	guanyl nucleotide binding	65/2196	331/16969	0.000345641	0.00598472	0.00505324	CDC42/RRAGC/AK4/IFI44L/GBP3/GBP1/GBP2/GBP7/GBP4/GBP5/GNAI3/NRAS/ARL8A/RAB7B/ARF1/RHOB/RAB1A/RALB/ARL8B/RHOA/ARF4/MFN1/RHOH/RASL11B/RAB24/EEF1A1/RALA/RHEB/RAB9A/RP2/RAP2C/MFHAS1/GEM/SPAG1/EEF1A1P5/EHD1/RAB38/GTPBP4/RAB18/SAR1A/KRAS/RHEBL1/RAP1B/RAB21/RAN/RASL11A/RAB20/ARHGAP5/SRP54/ARF6/GCH1/EIF5/SCG5/EHD4/RAB8B/ACSM5/RASD1/GNA13/RAB12/TGM2/RAB8A/RAC2/GTPBP1/MX2/MX1	65		Higher in Infected	GO:0005496	steroid binding	23/2314	83/16969	0.000544644	0.00851788	0.00710528	ATP1A1/OSBPL10/SCARB2/NR3C2/NR3C1/GPER1/OSBPL3/STARD3NL/CAV1/AR/ABCA1/CD81/OSBPL5/NR1H3/OSBP/GRAMD1B/KL/GPR183/NPC2/STARD5/NPC1/GRAMD1A/ABCG1	23
Higher in Infected	GO:0045309	protein phosphorylated amino acid binding	13/2034	44/16969	0.00145111	0.0234929	0.0200943	PIK3R3/ABL2/NCK2/CBLB/STAP1/VAV2/NEDD4/PLCG2/CRK/SOCS3/HCK/VAV1/SAMSN1	13		Higher in Infected	GO:0032561	guanyl ribonucleotide binding	65/2196	331/16969	0.000345641	0.00598472	0.00505324	CDC42/RRAGC/AK4/IFI44L/GBP3/GBP1/GBP2/GBP7/GBP4/GBP5/GNAI3/NRAS/ARL8A/RAB7B/ARF1/RHOB/RAB1A/RALB/ARL8B/RHOA/ARF4/MFN1/RHOH/RASL11B/RAB24/EEF1A1/RALA/RHEB/RAB9A/RP2/RAP2C/MFHAS1/GEM/SPAG1/EEF1A1P5/EHD1/RAB38/GTPBP4/RAB18/SAR1A/KRAS/RHEBL1/RAP1B/RAB21/RAN/RASL11A/RAB20/ARHGAP5/SRP54/ARF6/GCH1/EIF5/SCG5/EHD4/RAB8B/ACSM5/RASD1/GNA13/RAB12/TGM2/RAB8A/RAC2/GTPBP1/MX2/MX1	65		Higher in Infected	GO:0043394	proteoglycan binding	13/2314	36/16969	0.00058788	0.00904577	0.00754563	AGRN/CTSS/CFH/NID1/FN1/ITGA2/FST/SDCBP/CTSL/TNC/LRP1/COL5A3/APOE	13
Higher in Infected	GO:0042288	MHC class I protein binding	2034-07-01	16/16969	0.00150347	0.0239282	0.0204665	HLA-E/TAPBP/BCAP31/DERL1/TUBB4B/LILRB2/LILRB1	7		Higher in Infected	GO:0001968	fibronectin binding	2196-10-01	24/16969	0.000449479	0.00764115	0.00645186	CTSS/LOXL3/ITGAV/CCDC80/VEGFA/CTSL/ITGB1/THBS1/ITGB3/SDC4	10		Higher in Infected	GO:0016763	transferase activity, transferring pentosyl groups	15/2314	45/16969	0.000611623	0.00926172	0.00772577	GXYLT2/POGLUT1/PARP9/PARP15/PARP14/TIPARP/UPP1/NAMPT/PARP12/HPRT1/PARP10/PARP11/PARP4/PNP/TYMP	15
Higher in Infected	GO:0004674	protein serine/threonine kinase activity	64/2034	371/16969	0.00165855	0.0259564	0.0222013	PLK3/NEK7/DSTYK/NUAK2/DYRK3/MAPKAPK2/RPS6KC1/EIF2AK2/PRKCE/VRK2/EIF2AK3/MAP4K4/TLK1/TTN/CLK1/BMPR2/DCLK3/OXSR1/ATR/PRKCI/TNIK/PIK3CA/MAP3K13/GAK/MAPK10/BMPR1B/PLK2/RIPK1/STK19/PIM1/CDK14/CDK6/BRAF/RPS6KA3/CDK16/PIM2/IRAK1/RIPK2/STK3/MELK/SIK3/MASTL/MAP3K8/ACVR1B/CDK17/LATS2/STK24/MAP4K5/PRKCH/RPS6KA5/CSNK1G1/LRRK1/SMG1/CCL3/MAP3K14/TLK2/ERN1/TOP1/STK4/PRKY/LIMK2/PIM3/DYRK1A/SIK1	64		Higher in Infected	GO:0004175	endopeptidase activity	63/2196	322/16969	0.000467891	0.00781211	0.00659621	ECE1/PSMB2/F3/PSMA5/CTSS/ADAMTS4/CAPN2/ADAM17/DPP4/FAP/CASP10/CASP8/SENP2/CASP3/NLN/ADAM19/C2/CFB/PSMB8/PSMB9/PSMA2/USP11/CTSB/BMP1/ADAMDEC1/HTRA4/ADAM9/PLAT/PCSK5/CTSL/PSMB7/NRIP3/PRSS23/MMP7/MMP10/MMP1/MMP12/CASP4/CASP5/TMPRSS13/YME1L1/TLL2/CASP7/ADAM8/C1S/MMP19/USP15/USP12/GZMH/GZMB/PSMA6/PSMA3/PSEN1/PDIA3/SPPL2A/PSMA4/ADAMTS17/MALT1/HM13/MMP9/CFD/HPN/KLK10	63		Higher in Infected	GO:0060229	lipase activator activity	2314-07-01	13/16969	0.000701114	0.0104196	0.00869161	ARF1/CASP3/GM2A/STX4/CCL8/CCL5/CCL3	7
Higher in Infected	GO:0016763	transferase activity, transferring pentosyl groups	13/2034	45/16969	0.00182002	0.0279209	0.0238817	PARP9/PARP15/PARP14/TIPARP/PARP8/UPP1/NAMPT/PARP12/HPRT1/PARP10/PARP11/PNP/TYMP	13		Higher in Infected	GO:0019902	phosphatase binding	39/2196	177/16969	0.000531767	0.00872284	0.00736519	RCAN3/PHACTR4/JAK1/SMG7/EIF2AK3/STAT1/CTNNB1/ITGA1/PDLIM4/SH3RF2/FLT4/MAGI2/MET/MFHAS1/MTMR9/PPP2R2A/STX17/GRIN3A/MASTL/CSRNP2/ANKLE2/IRS2/STRN3/LGALS3/ARPP19/IQGAP1/MVP/JUP/STAT3/SPHK1/BCL2/TRPC4AP/STAU1/PTPN1/JAK3/KCNN4/PPP1R15A/LILRB2/LILRB1	39		Higher in Infected	GO:0019903	protein phosphatase binding	32/2314	132/16969	0.00070993	0.0104196	0.00869161	PHACTR4/JAK1/SMG7/EIF2AK3/STAT1/CTNNB1/ITGA1/PDLIM4/FLT4/MET/MFHAS1/MTMR9/PPP2R2A/STX17/MASTL/PARD3/STAT6/ANKLE2/IQGAP1/MVP/JUP/STAT3/SPHK1/BCL2/SIRPA/STAU1/PTPN1/JAK3/KCNN4/PPP1R15A/LILRB2/LILRB1	32
Higher in Infected	GO:0071889	14-3-3 protein binding	2034-10-01	30/16969	0.00185981	0.0279209	0.0238817	YWHAQ/PRKCE/SYNPO2/HLA-F/TBC1D22B/KIF13B/DDIT4/HDAC7/ZFP36/SIK1	10		Higher in Infected	GO:0001047	core promoter binding	14/2196	42/16969	0.000541333	0.00872666	0.00736842	ZBTB17/GADD45A/GTF2B/TAF1B/STAT1/NR3C1/EZH2/MYC/AGO2/MMP12/SOX8/RRN3/H3F3B/CEBPB	14		Higher in Infected	GO:0031625	ubiquitin protein ligase binding	56/2314	270/16969	0.000772397	0.0111646	0.00931311	TNFRSF1B/JUN/JAK1/BLZF1/RTN4/RALB/TANK/CASP10/CASP8/CCDC50/UBE2B/RIPK1/TUBB/HSPA1A/HSPA1B/DAXX/CDKN1A/UBE2J1/SNX9/TCP1/RALA/MFHAS1/PTK2B/LYN/FZD6/DDX58/DNAJA1/BAG1/TRAF1/HSPA5/RELA/FZD4/UBASH3B/AICDA/TMBIM6/ACVR1B/MDM2/UBE2N/NFKBIA/PSMA3/HIF1A/CKB/SMAD6/ARIH1/PML/MAP1LC3B/YWHAE/TRAF4/SMAD7/BCL2/MAP1LC3A/SRC/CD40/BID/FBXO7/USP25	56
Higher in Infected	GO:0005096	GTPase activator activity	39/2034	203/16969	0.00187329	0.0279209	0.0238817	ERRFI1/ARHGEF10L/SMAP2/JUN/ARHGEF11/RABGAP1L/RASAL2/RGS16/RGS1/RGS2/SRGAP2/ASAP2/SOS1/RAB3GAP1/RASA2/ARAP2/ARHGAP24/RAPGEF2/ARHGAP26/ADAP1/DOCK4/RP2/DLC1/RGS20/PREX2/RGS3/CDC42EP2/ARHGAP21/ARHGAP5/SIPA1L1/RASGRP1/VPS9D1/ABR/ARHGAP23/ARHGAP27/RGS9/PLCB1/RIN2/ARFGAP3	39		Higher in Infected	GO:0005123	death receptor binding	2196-08-01	17/16969	0.000636874	0.0100928	0.00852195	FASLG/CFLAR/CASP8/TMBIM1/MYD88/CASP3/RIPK1/BID	8		Higher in Infected	GO:0004715	non-membrane spanning protein tyrosine kinase activity	13/2314	37/16969	0.000794325	0.0113102	0.00943456	JAK1/EIF2AK2/CLK1/ITK/PTK2B/LYN/RIPK2/JAK2/MELK/PEAK1/SRC/JAK3/DYRK1A	13
Higher in Infected	GO:0000979	RNA polymerase II core promoter sequence-specific DNA binding	2034-08-01	21/16969	0.00201971	0.0296329	0.025346	GADD45A/GTF2B/STAT1/H2AFZ/EZH2/SOX8/H3F3B/CEBPB	8		Higher in Infected	GO:0004298	threonine-type endopeptidase activity	2196-09-01	21/16969	0.000679281	0.0104119	0.00879139	PSMB2/PSMA5/PSMB8/PSMB9/PSMA2/PSMB7/PSMA6/PSMA3/PSMA4	9		Higher in Infected	GO:0098632	cell-cell adhesion mediator activity	2314-12-01	33/16969	0.000884054	0.0124028	0.0103459	S100A11/RAB10/CD47/CD200/PDLIM5/DSP/BAIAP2L1/ANXA1/TMOD3/ANXA2/JUP/SIRPA	12
Higher in Infected	GO:0005525	GTP binding	55/2034	313/16969	0.00223902	0.0320771	0.0274366	RRAGC/AK4/IFI44L/GBP3/GBP1/GBP2/GBP7/GBP4/GBP5/RAB7B/RHOB/RAB1A/RALB/ARL8B/RAB5A/MFN1/RHOH/IRGM/RAB24/EEF1A1/ARL4A/RALA/RAB9A/RP2/RAP2C/MFHAS1/RAB2A/GEM/SPAG1/EHD1/RAB38/RAB18/SAR1A/KRAS/RHEBL1/RAP1B/RAB21/RASL11A/ARHGAP5/SRP54/GCH1/EIF5/SCG5/EHD4/RAB8B/LRRK1/RASD1/GNA13/RAB12/TGM2/RAB8A/RAC2/GTPBP1/MX2/MX1	55		Higher in Infected	GO:0070003	threonine-type peptidase activity	2196-09-01	21/16969	0.000679281	0.0104119	0.00879139	PSMB2/PSMA5/PSMB8/PSMB9/PSMA2/PSMB7/PSMA6/PSMA3/PSMA4	9		Higher in Infected	GO:0001047	core promoter binding	14/2314	42/16969	0.000921707	0.0125615	0.0104784	ZBTB17/GADD45A/GTF2B/TAF1B/STAT1/NR3C1/EZH2/AGO2/MMP12/BAZ2A/SOX8/RRN3/H3F3B/CEBPB	14
Higher in Infected	GO:0005123	death receptor binding	2034-07-01	17/16969	0.00229335	0.0320771	0.0274366	CFLAR/CASP8/TMBIM1/MYD88/CASP3/RIPK1/BID	7		Higher in Infected	GO:0033218	amide binding	53/2196	266/16969	0.000820951	0.0123805	0.0104535	ECE1/C1QA/GSTM3/MARCO/EPHA4/APBB2/PPP3CA/SRD5A1/NPR3/PRLR/ITGA2/NLN/CRHBP/ADRB2/NQO2/HLA-F/HLA-G/HLA-A/HLA-E/HLA-C/HLA-B/HLA-DRA/HLA-DQA1/TAP1/TAPBP/MAS1/INHBA/PPIA/ACHE/MSR1/CLU/PCSK5/CTSV/LDLRAD3/FOLR2/PICALM/FZD4/SRP54/NFKBIA/CHRNA7/SRP14/CEMIP/IGF1R/SLC7A5/NGFR/KPNA2/SRP68/CD209/LDLR/CACNA1A/APOE/FPR2/LILRB2	53		Higher in Infected	GO:0098631	cell adhesion mediator activity	14/2314	42/16969	0.000921707	0.0125615	0.0104784	S100A11/RAB10/CD47/CD200/PDLIM5/ITGA1/ITGA2/DSP/BAIAP2L1/ANXA1/TMOD3/ANXA2/JUP/SIRPA	14
Higher in Infected	GO:0001228	DNA-binding transcription activator activity, RNA polymerase II-specific	66/2034	390/16969	0.00230761	0.0320771	0.0274366	GMEB1/JUN/ATF3/GRHL1/FOSL2/REL/EGR4/PAX8/NR4A2/DLX2/KLF7/CSRNP1/EAF2/PLSCR1/MSX1/NFKB1/IRF2/IRF1/EGR1/NR3C1/IRF4/FOXC1/SOX4/RUNX2/FOXO3/PLAGL1/MACC1/GLI3/DMTF1/ELK1/ELF4/CEBPD/MAFA/PAX5/RORB/NR4A3/KLF4/NOTCH1/RELA/FOSL1/ETS1/KLF6/NFKB2/CSRNP2/DDIT3/ELK3/KLF5/FOXA1/HIF1A/BATF/ARNT2/LITAF/NFAT5/FOXF1/STAT3/VEZF1/PLAGL2/MAFB/CEBPB/JUNB/IER2/FOSB/ATF5/BACH1/RUNX1/ERG	66		Higher in Infected	GO:0000978	RNA polymerase II proximal promoter sequence-specific DNA binding	79/2196	432/16969	0.000844557	0.0125343	0.0105834	ZBTB17/SFPQ/YBX1/JUN/TBX15/IFI16/ZNF281/BATF3/GRHL1/MXD1/PAX8/STAT1/KLF7/BHLHE40/HESX1/SKIL/HES1/IRF1/NR3C1/IRF4/TFAP2A/SOX4/RUNX2/PRDM1/FOXO3/ESR1/GLI3/ZNF277/EZH2/ELK1/ELF4/NKX3-1/CEBPD/MYC/PAX5/RORB/HNRNPK/NR4A3/KLF4/NOTCH1/IRF7/ASCL2/NR1H3/RELA/OVOL1/FOSL1/ETS1/KLF6/NFKB2/TCF7L2/AEBP2/BHLHE41/DDIT3/E2F7/ELK3/PSPC1/KLF5/HNRNPC/IRF9/HIF1A/MAX/ARID3B/MEF2A/LITAF/NLRC5/NFAT5/IRF8/STAT3/TGIF1/MBD2…	79		Higher in Infected	GO:0005518	collagen binding	18/2314	61/16969	0.00095243	0.0127974	0.0106751	CTSS/NID1/FN1/ITGA9/ITGA1/ITGA2/SPARC/PDGFA/ACHE/ADAM9/CTSL/CD44/MMP12/LUM/C1QTNF1/SMAD7/COL5A3/PDGFB	18
Higher in Infected	GO:0035035	histone acetyltransferase binding	2034-09-01	26/16969	0.00232294	0.0320771	0.0274366	STAT1/EGR1/CITED2/GLI3/NR4A3/ETS1/HIF1A/TRIP4/CEBPB	9		Higher in Infected	GO:0001227	DNA-binding transcription repressor activity, RNA polymerase II-specific	46/2196	224/16969	0.000911911	0.0133224	0.0112489	TBX15/ETV3L/ETV3/IFI16/ZNF281/BTG2/ATF3/BATF3/MXD1/ARID5A/BHLHE40/SATB1/HESX1/SKIL/HES1/NFKB1/TCF7/MXD3/TFAP2A/HIVEP1/JARID2/ETV7/PRDM1/FOXO3/MAFK/MECP2/MSC/TRPS1/MYC/ASCL2/RELA/CREM/ARID5B/YBX3/AEBP2/BHLHE41/E2F7/ELK3/MAX/IRF8/TBX21/TGIF1/SNAI1/CEBPB/BACH1/ETS2	46		Higher in Infected	GO:0051219	phosphoprotein binding	21/2314	76/16969	0.000970229	0.0128555	0.0107236	PIK3R3/NCK2/STAP1/LRP11/IGF2R/PLAT/LYN/DPYS/VAV2/UBASH3B/NEDD4/PLCG2/YWHAE/CRK/SOCS3/CBX4/HCK/SRC/YWHAB/VAV1/SAMSN1	21
Higher in Infected	GO:0060229	lipase activator activity	2034-06-01	13/16969	0.00238616	0.0324725	0.0277748	CASP3/GM2A/PLAA/CCL8/CCL5/CCL3	6		Higher in Infected	GO:0001786	phosphatidylserine binding	2196-12-01	35/16969	0.00100476	0.0142123	0.0120003	PLEKHN1/OSBPL10/SCARB2/SCIN/ADGRB1/GSDMD/GRAMD1B/OSBPL8/RASGRP1/THBS1/MFGE8/AXL	12		Higher in Infected	GO:0023023	MHC protein complex binding	2314-10-01	25/16969	0.00100753	0.0131669	0.0109833	CD74/HLA-DRA/HLA-DRB1/HLA-DOB/CD81/TAPBPL/PKM/YWHAE/LILRB2/LILRB1	10
Higher in Infected	GO:0001883	purine nucleoside binding	56/2034	321/16969	0.0024217	0.0324854	0.0277858	RRAGC/AK4/IFI44L/GBP3/GBP1/GBP2/GBP7/GBP4/GBP5/RAB7B/RHOB/RAB1A/RALB/ARL8B/RAB5A/MFN1/RHOH/IRGM/RAB24/EEF1A1/ARL4A/RALA/RAB9A/RP2/RAP2C/MFHAS1/RAB2A/GEM/SPAG1/EHD1/RAB38/RAB18/SAR1A/KRAS/RHEBL1/RAP1B/RAB21/RASL11A/ARHGAP5/SRP54/GCH1/EIF5/SCG5/EHD4/RAB8B/LRRK1/RASD1/GNA13/RAB12/TGM2/ADA/RAB8A/RAC2/GTPBP1/MX2/MX1	56		Higher in Infected	GO:0030627	pre-mRNA 5'-splice site binding	2196-09-01	22/16969	0.00101842	0.0142123	0.0120003	RNU1-1/RNU11/RNVU1-19/RNVU1-4/RNVU1-15/RNVU1-14/RNVU1-6/RNU4ATAC/RNU6ATAC	9		Higher in Infected	GO:0042287	MHC protein binding	13/2314	38/16969	0.00105834	0.013644	0.0113813	CD74/HLA-E/TUBB/TAP2/TAP1/TAPBP/TUBB4B/CD81/LAG3/CD4/KRT17/LILRB2/LILRB1	13
Higher in Infected	GO:0043394	proteoglycan binding	2034-11-01	36/16969	0.00246261	0.0325689	0.0278573	AGRN/CTSS/FN1/ITGA2/FST/CTSB/CTSL/TNC/THBS1/COL5A3/APOE	11		Higher in Infected	GO:0051019	mitogen-activated protein kinase binding	2196-09-01	22/16969	0.00101842	0.0142123	0.0120003	DUSP10/DUSP2/TNIP1/DUSP1/PTPRJ/GCH1/IQGAP1/MAPK7/NFATC1	9		Higher in Infected	GO:0050840	extracellular matrix binding	14/2314	43/16969	0.00119732	0.0152299	0.0127042	AGRN/CTSS/NID1/ITGA6/ITGAV/GPC1/ITGA9/ITGA2/VEGFA/ACHE/ADAM9/ADAMTS15/ITGB3/LGALS1	14
Higher in Infected	GO:0001882	nucleoside binding	57/2034	329/16969	0.00261018	0.0340411	0.0291165	RRAGC/AK4/IFI44L/GBP3/GBP1/GBP2/GBP7/GBP4/GBP5/RAB7B/RHOB/RAB1A/RALB/ARL8B/RAB5A/MFN1/RHOH/IRGM/RAB24/EEF1A1/ARL4A/RALA/RAB9A/RP2/RAP2C/MFHAS1/RAB2A/GEM/SPAG1/EHD1/RAB38/RAB18/SAR1A/KRAS/RHEBL1/RAP1B/RAB21/RASL11A/PNP/ARHGAP5/SRP54/GCH1/EIF5/SCG5/EHD4/RAB8B/LRRK1/RASD1/GNA13/RAB12/TGM2/ADA/RAB8A/RAC2/GTPBP1/MX2/MX1	57		Higher in Infected	GO:0015026	coreceptor activity	13/2196	40/16969	0.00110935	0.0152535	0.0128794	CXCR4/ITGAV/CCR5/CD80/CD86/GPC4/ROR2/ITGB1/NRP1/ITGB3/NGFR/NECTIN2/LILRA4	13		Higher in Infected	GO:0003727	single-stranded RNA binding	19/2314	68/16969	0.00143715	0.0175997	0.0146809	KHDRBS1/RBMXL1/PNPT1/TIA1/IFIH1/SSB/DDX60/HNRNPH1/SYNCRIP/DDX3X/FMR1/AGO2/DDX58/PATL1/IFIT5/HNRNPC/DHX58/JMJD6/CBX4	19
Higher in Infected	GO:0030695	GTPase regulator activity	43/2034	235/16969	0.00299299	0.0383808	0.0328284	ERRFI1/ARHGEF10L/SMAP2/JUN/ARHGEF11/RABGAP1L/RASAL2/RGS16/RGS1/RGS2/SRGAP2/ASAP2/SOS1/RAB3GAP1/RASA2/CPEB2/ARAP2/RHOH/ARHGAP24/RAPGEF2/IQGAP2/ARHGAP26/ADAP1/DOCK4/WASL/RP2/DLC1/RGS20/PREX2/RGS3/CDC42EP2/ARHGAP21/ARHGAP5/SIPA1L1/RASGRP1/VPS9D1/ABR/ARHGAP23/ARHGAP27/RGS9/PLCB1/RIN2/ARFGAP3	43		Higher in Infected	GO:0005172	vascular endothelial growth factor receptor binding	2196-06-01	11/16969	0.00120408	0.0163161	0.0137767	VEGFC/VEGFA/CD2AP/ITGA5/GREM1/ITGB3	6		Higher in Infected	GO:0035035	histone acetyltransferase binding	2314-10-01	26/16969	0.00143897	0.0175997	0.0146809	MTF1/STAT1/CREB1/CITED2/GLI3/NR4A3/ETS1/HIF1A/TRIP4/CEBPB	10
Higher in Infected	GO:0042277	peptide binding	40/2034	215/16969	0.00302469	0.0383808	0.0328284	ECE1/C1QA/GSTM3/MARCO/FZD5/EPHA4/APBB2/PPP3CA/PRLR/ITGA2/NLN/ADRB2/HLA-F/HLA-G/HLA-A/HLA-E/HLA-C/HLA-B/TAP1/TAPBP/MAS1/INHBA/ACHE/MSR1/PCSK5/LDLRAD3/PICALM/FZD4/SRP54/NFKBIA/CHRNA7/CEMIP/IGF1R/SLC7A5/KPNA2/LDLR/CACNA1A/APOE/FPR2/LILRB2	40		Higher in Infected	GO:0001540	amyloid-beta binding	19/2196	71/16969	0.00134172	0.0177059	0.0149501	C1QA/MARCO/EPHA4/APBB2/ITGA2/ADRB2/ACHE/MSR1/CLU/LDLRAD3/PICALM/FZD4/CHRNA7/NGFR/LDLR/CACNA1A/APOE/FPR2/LILRB2	19		Higher in Infected	GO:0043236	laminin binding	2314-10-01	26/16969	0.00143897	0.0175997	0.0146809	AGRN/CTSS/NID1/ITGA6/GPC1/ITGA9/ITGA2/ACHE/ADAM9/LGALS1	10
Higher in Infected	GO:0017069	snRNA binding	2034-11-01	37/16969	0.00313081	0.0391978	0.0335272	RNU4ATAC/CCNT2/RNU6ATAC/DDX21/RNU4-2/RNU4-1/RNU6-7/RNU6-1/ISG20/RNU6-9/RNU6-2	11		Higher in Infected	GO:0000987	proximal promoter sequence-specific DNA binding	81/2196	452/16969	0.00134451	0.0177059	0.0149501	ZBTB17/SFPQ/YBX1/JUN/TBX15/IFI16/ZNF281/BATF3/GRHL1/MXD1/PAX8/STAT1/KLF7/BHLHE40/HESX1/SKIL/HES1/IRF1/NR3C1/IRF4/TFAP2A/SOX4/RUNX2/PRDM1/FOXO3/ESR1/GLI3/ZNF277/EZH2/ELK1/ELF4/NKX3-1/CEBPD/MYC/PAX5/RORB/HNRNPK/NR4A3/KLF4/NOTCH1/IRF7/ASCL2/NR1H3/RELA/OVOL1/FOSL1/ETS1/KLF6/NFKB2/TCF7L2/AEBP2/BHLHE41/DDIT3/E2F7/ELK3/PSPC1/KLF5/HNRNPC/IRF9/HIF1A/MAX/ARID3B/MEF2A/CREBBP/LITAF/NLRC5/NFAT5/IRF8/HNF1B/STA…	81		Higher in Infected	GO:0003712	transcription coregulator activity	91/2314	494/16969	0.00150324	0.0181531	0.0151426	GMEB1/MTF1/POU3F1/CITED4/JUN/MUC1/CREG1/DCAF6/ZNF281/ATF3/BATF3/ACTN2/SERTAD2/ARID5A/NMI/CIR1/KLF7/CREB1/BHLHE40/THRB/CTNNB1/RYBP/PARP9/PARP15/SIAH2/BASP1/SUB1/IL31RA/TAF9/HAND1/FOXC1/CDYL/SOX4/HSPA1A/DAXX/CITED2/HDAC9/NFE2L3/JAZF1/TFEC/EZH2/ZFX/BCOR/MED14/UXT/RAP2C/MECP2/MSC/ZFPM2/ZHX2/NUP98/TRIM22/NR1H3/CCND1/MAML2/BIRC2/BCL9L/ARID5B/NFKB2/YBX3/AEBP2/BHLHE41/HMGA2/E2F7/BTG1/SAP18/ACTN1/TRIP4/CR…	91
Higher in Infected	GO:0032550	purine ribonucleoside binding	55/2034	318/16969	0.00318398	0.0393389	0.0336479	RRAGC/AK4/IFI44L/GBP3/GBP1/GBP2/GBP7/GBP4/GBP5/RAB7B/RHOB/RAB1A/RALB/ARL8B/RAB5A/MFN1/RHOH/IRGM/RAB24/EEF1A1/ARL4A/RALA/RAB9A/RP2/RAP2C/MFHAS1/RAB2A/GEM/SPAG1/EHD1/RAB38/RAB18/SAR1A/KRAS/RHEBL1/RAP1B/RAB21/RASL11A/ARHGAP5/SRP54/GCH1/EIF5/SCG5/EHD4/RAB8B/LRRK1/RASD1/GNA13/RAB12/TGM2/RAB8A/RAC2/GTPBP1/MX2/MX1	55		Higher in Infected	GO:0019956	chemokine binding	2196-09-01	23/16969	0.00148259	0.0191141	0.0161391	CXCR4/ITGAV/CCR5/CXCR3/ITGB1/A2M/CCR7/ITGB3/ZFP36	9		Higher in Infected	GO:0005548	phospholipid transporter activity	14/2314	44/16969	0.00153868	0.0183487	0.0153058	MFSD2A/OSBPL10/PLSCR4/PLSCR1/SCARB2/PRELID1/ABCA1/OSBPL5/ANO6/ATP10A/ABCC1/PITPNA/PITPNB/ABCG1	14
Higher in Infected	GO:0004842	ubiquitin-protein transferase activity	53/2034	305/16969	0.00338247	0.0412485	0.0352812	KLHL21/FBXO6/UBR4/RNF19B/RNF11/RNF144A/PELI1/UBE2E1/UBA7/DTX3L/RNF13/HERC6/HERC5/UBE2D3/TRIM36/UBE2B/SH3RF2/TNFAIP3/ZNRF2/TRIM56/CNOT4/HUWE1/UBE2A/XIAP/RNF122/TRIM21/TRIM5/UBE2L6/DTX4/BIRC3/BIRC2/UBE2D1/MARCH5/MDM2/UBE2N/RNF10/FBXL3/TRIM9/TRIM69/NEDD4/ARIH1/UBE2Q2/RBBP6/ZNRF1/TRIM25/SMURF2/RNF213/RNF138/NEDD4L/RNF152/RBCK1/UBE2S/FBXO7	53		Higher in Infected	GO:0004197	cysteine-type endopeptidase activity	16/2196	56/16969	0.00149233	0.0191141	0.0161391	CTSS/CAPN2/CASP10/CASP8/SENP2/CASP3/USP11/CTSB/CTSL/CASP4/CASP5/CASP7/USP15/USP12/PDIA3/MALT1	16		Higher in Infected	GO:0005172	vascular endothelial growth factor receptor binding	2314-06-01	11/16969	0.00159502	0.0185567	0.0154792	VEGFC/VEGFA/CD2AP/ITGA5/GREM1/ITGB3	6
Higher in Infected	GO:0000978	RNA polymerase II proximal promoter sequence-specific DNA binding	71/2034	432/16969	0.00344572	0.0414811	0.0354802	SFPQ/JUN/MUC1/IFI16/ZNF281/BATF3/GRHL1/BCL11A/MXD1/PAX8/STAT1/KLF7/BHLHE40/HESX1/SKIL/HES1/H2AFZ/IRF1/NR3C1/IRF4/SOX4/RUNX2/PRDM1/FOXO3/GLI3/EZH2/ELK1/ELF4/NKX3-1/CEBPD/PAX5/RORB/NR4A3/KLF4/NOTCH1/IRF7/ASCL2/NR1H3/RELA/OVOL1/FOSL1/ETS1/KLF6/NFKB2/TCF7L2/AEBP2/BHLHE41/DDIT3/ELK3/PSPC1/KLF5/HNRNPC/IRF9/HIF1A/MAX/ARNT2/LITAF/NLRC5/NFAT5/IRF8/STAT3/TGIF1/MBD2/TOP1/SNAI1/CEBPB/XBP1/NRIP1/RUNX1/ERG/ETS2	71		Higher in Infected	GO:0004857	enzyme inhibitor activity	62/2196	332/16969	0.0017302	0.0218613	0.0184587	TRIB2/SPRED2/ANXA4/TFPI/SERPINE2/KAT2B/ITIH4/PARP9/DTX3L/CPEB2/RHOH/ANXA5/FNIP2/CASP3/IQGAP2/CAST/TNFAIP8/SH3RF2/SPINK1/SERPINB1/SERPINB9/PPP1R10/CDKN1A/CD109/IBTK/PHACTR2/FGFR1OP/PRKAR1B/ELFN1/SERPINE1/DGKI/PRKAG2/RPS6KA3/TIMP1/CDKN2A/CDKN2B/ANXA1/NOTCH1/CDKN1C/SERPING1/A2M/TMBIM6/SPRY2/LGALS3/SERPINA1/WARS/SCG5/ARPP19/ANXA2/IQGAP1/SOCS1/SOCS3/CST7/OAZ1/TNFSF14/C3/ANGPTL4/BST2/TIMP3/APP/UMODL1/C…	62		Higher in Infected	GO:0019211	phosphatase activator activity	2314-06-01	11/16969	0.00159502	0.0185567	0.0154792	PHACTR4/IGFBP3/FRS2/CALM1/BMP2/PPP1R15A	6
Higher in Infected	GO:0045236	CXCR chemokine receptor binding	2034-05-01	10/16969	0.00368576	0.0438092	0.0374715	CXCL8/CXCL9/CXCL10/CXCL11/CXCL13	5		Higher in Infected	GO:0004674	protein serine/threonine kinase activity	68/2196	371/16969	0.00175829	0.02192	0.0185083	PLK3/NEK7/DYRK3/MAPKAPK2/RPS6KC1/EIF2AK2/PRKCE/VRK2/EIF2AK3/MAP4K4/TTN/CLK1/BMPR2/DCLK3/OXSR1/MYLK/KALRN/ATR/PRKCI/TNIK/MAP3K13/GAK/BMPR1B/TRIO/PLK2/CSNK1A1/STK10/RIPK1/STK19/MAPK13/PIM1/CDK14/PRKAG2/RPS6KA3/PDK3/CDK16/PIM2/IRAK1/RIPK2/STK3/MELK/SIK3/CHEK1/MASTL/MAP3K8/SLK/CDK17/LATS2/STK24/MAP4K5/PRKCH/RPS6KA5/CCNK/MAPK6/CSNK1G1/SMG1/CCL3/MAP3K14/TLK2/ERN1/RIOK3/ALPK2/TOP1/STK4/PRKY/PIM3/DYRK1A/…	68		Higher in Infected	GO:0004842	ubiquitin-protein transferase activity	60/2314	305/16969	0.00197407	0.0226899	0.0189271	KLHL21/FBXO6/UBR4/CDC42/RNF19B/RNF11/RNF115/RC3H1/RNF144A/PELI1/TRIP12/UBE2E2/UBE2E1/UBA7/DTX3L/SIAH2/HERC6/HERC5/UBE2D3/MED10/TRIM36/UBE2B/RNF144B/UBE2J1/TNFAIP3/ZNRF2/TRIM56/UBE2H/CNOT4/BCOR/HUWE1/XIAP/RNF122/LRSAM1/TRIM21/TRIM5/UBE2L6/DTX4/BIRC3/BIRC2/HECTD2/MARCH5/MDM2/UBE2N/KCTD10/RNF10/FBXL3/TRIM69/NEDD4/ARIH1/RBBP6/ZNRF1/TNFAIP1/TRIM25/SMURF2/RNF213/NEDD4L/RBCK1/UBE2S/FBXO7	60
Higher in Infected	GO:0032549	ribonucleoside binding	55/2034	322/16969	0.00417177	0.0489662	0.0418824	RRAGC/AK4/IFI44L/GBP3/GBP1/GBP2/GBP7/GBP4/GBP5/RAB7B/RHOB/RAB1A/RALB/ARL8B/RAB5A/MFN1/RHOH/IRGM/RAB24/EEF1A1/ARL4A/RALA/RAB9A/RP2/RAP2C/MFHAS1/RAB2A/GEM/SPAG1/EHD1/RAB38/RAB18/SAR1A/KRAS/RHEBL1/RAP1B/RAB21/RASL11A/ARHGAP5/SRP54/GCH1/EIF5/SCG5/EHD4/RAB8B/LRRK1/RASD1/GNA13/RAB12/TGM2/RAB8A/RAC2/GTPBP1/MX2/MX1	55		Higher in Infected	GO:0004861	cyclin-dependent protein serine/threonine kinase inhibitor activity	2196-06-01	12/16969	0.00214522	0.0263918	0.0222841	KAT2B/CASP3/CDKN1A/CDKN2A/CDKN2B/CDKN1C	6		Higher in Infected	GO:1990404	protein ADP-ribosylase activity	2314-07-01	15/16969	0.00204864	0.0232667	0.0194081	PARP15/PARP14/TIPARP/PARP12/PARP10/PARP11/PARP4	7
Higher in Infected	GO:0046332	SMAD binding	17/2034	72/16969	0.00429635	0.0498059	0.0426006	PRDM16/JUN/CTNNB1/BMPR1B/RANBP3L/MAGI2/COL1A2/FLNA/ZC3H3/ANKRD1/ACVR1B/USP15/TOB1/SMURF2/TGIF1/SMAD7/BMP2	17		Higher in Infected	GO:0042288	MHC class I protein binding	2196-07-01	16/16969	0.00236822	0.028757	0.0242812	HLA-E/TAPBP/BCAP31/DERL1/TUBB4B/LILRB2/LILRB1	7		Higher in Infected	GO:0019239	deaminase activity	2314-08-01	19/16969	0.00219817	0.0246712	0.0205798	ADAR/AICDA/ADA/ZBP1/APOBEC3A/APOBEC3B/APOBEC3F/APOBEC3G	8
											Higher in Infected	GO:0019210	kinase inhibitor activity	17/2196	64/16969	0.00256372	0.0307318	0.0259486	TRIB2/SPRED2/KAT2B/RHOH/CASP3/CDKN1A/IBTK/FGFR1OP/PRKAR1B/PRKAG2/CDKN2A/CDKN2B/CDKN1C/SPRY2/WARS/SOCS1/SOCS3	17		Higher in Infected	GO:0005319	lipid transporter activity	25/2314	103/16969	0.00253516	0.0281226	0.0234588	MFSD2A/OSBPL10/PLSCR4/PLSCR1/SCARB2/GM2A/PRELID1/ABCD1/ABCA1/OSBPL5/OSBP/GRAMD1B/ANO6/NPC2/ATP10A/STARD5/ABCC1/PITPNA/ABCA5/NPC1/GRAMD1A/APOE/PITPNB/APOL3/ABCG1	25
											Higher in Infected	GO:0003774	motor activity	24/2196	103/16969	0.00270726	0.0320416	0.0270545	KIF1B/CGN/MYO7B/MYO1B/DNAH7/MYH15/MYO10/KIFC1/DNAH8/DYNLT1/MYO1G/DYNLT3/MYL6B/MYL6/MYO1A/DYNC1H1/MYO5C/CGNL1/MYO1E/MYO1D/DNAH17/DYNLRB1/MYO9B/MYH9	24		Higher in Infected	GO:0019902	phosphatase binding	38/2314	177/16969	0.00269678	0.0295716	0.0246675	RCAN3/PHACTR4/JAK1/SMG7/EIF2AK3/STAT1/CTNNB1/ITGA1/PDLIM4/FLT4/PPP1R18/MAGI2/MET/MFHAS1/MTMR9/PPP2R2A/STX17/MASTL/PARD3/CSRNP2/STAT6/ANKLE2/IQGAP1/MVP/JUP/STAT3/SPHK1/BCL2/SIRPA/TRPC4AP/STAU1/PTPN1/JAK3/ELL/KCNN4/PPP1R15A/LILRB2/LILRB1	38
											Higher in Infected	GO:0036002	pre-mRNA binding	15/2196	54/16969	0.00280725	0.0328097	0.0277031	RNU1-1/RNU11/RNVU1-19/RNVU1-4/RNVU1-15/RNVU1-14/RNVU1-6/RNU4ATAC/RNU6ATAC/RBM4/RNU2-1/DDX5/SRSF2/SRSF6/RNU12	15		Higher in Infected	GO:0005149	interleukin-1 receptor binding	2314-06-01	12/16969	0.00282328	0.0306069	0.0255311	IL1A/IL1B/IL36A/IL36B/IL1RN/ERAP1	6
											Higher in Infected	GO:0045309	protein phosphorylated amino acid binding	13/2196	44/16969	0.00291293	0.0336246	0.0283911	FGR/PIK3R3/ABL2/NCK2/CBLB/STAP1/NEDD4/PLCG2/YWHAE/CRK/SOCS3/YWHAB/SAMSN1	13		Higher in Infected	GO:0023026	MHC class II protein complex binding	2314-07-01	16/16969	0.00321647	0.0342375	0.0285595	CD74/HLA-DRA/HLA-DRB1/HLA-DOB/CD81/PKM/YWHAE	7
											Higher in Infected	GO:0051219	phosphoprotein binding	19/2196	76/16969	0.0031406	0.0358105	0.0302368	FGR/PIK3R3/ABL2/NCK2/CBLB/STAP1/IGF2R/PLAT/LYN/UBASH3B/NEDD4/PLCG2/YWHAE/CRK/SOCS3/CBX4/SRC/YWHAB/SAMSN1	19		Higher in Infected	GO:0008266	poly(U) RNA binding	2314-08-01	20/16969	0.00322995	0.0342375	0.0285595	KHDRBS1/PNPT1/SSB/HNRNPH1/FMR1/PATL1/IFIT5/HNRNPC	8
											Higher in Infected	GO:0017134	fibroblast growth factor binding	2196-08-01	21/16969	0.00330624	0.0364404	0.0307687	ITGAV/CXCL13/FGFR1/KL/THBS1/RPS2/ITGB3/RPS19	8		Higher in Infected	GO:0017124	SH3 domain binding	28/2314	122/16969	0.0034774	0.0364042	0.0303669	ERRFI1/KHDRBS1/EPS15/DNAJC6/TP53BP2/ADAM17/SOS1/LRP2/PLSCR4/PLSCR1/DPYSL3/ADAM19/SYNGAP1/CD2AP/NCF1/DOCK4/ADAM9/LYN/KHDRBS3/RAD9A/ABI1/HIP1R/BCAR1/CYBA/CRK/ARHGAP27/SIRPA/ELMO2	28
											Higher in Infected	GO:0070717	poly-purine tract binding	2196-08-01	21/16969	0.00330624	0.0364404	0.0307687	PNPT1/TIA1/SYNCRIP/DDX3X/FMR1/PATL1/PABPC3/EIF4A3	8		Higher in Infected	GO:0001221	transcription cofactor binding	2314-12-01	38/16969	0.00351068	0.0364042	0.0303669	ZBTB17/CCNT2/NFE2L2/CREB1/FOXC1/FOXO3/MAFK/NR4A3/KLF4/RELA/NFATC1/CHD6	12
											Higher in Infected	GO:0030291	protein serine/threonine kinase inhibitor activity	2196-10-01	30/16969	0.00331276	0.0364404	0.0307687	SPRED2/KAT2B/CASP3/CDKN1A/PRKAR1B/PRKAG2/CDKN2A/CDKN2B/CDKN1C/SPRY2	10		Higher in Infected	GO:0031267	small GTPase binding	63/2314	333/16969	0.00401543	0.0411906	0.0343596	ERRFI1/USP33/DENND2D/ARHGEF2/ARHGEF11/RABGAP1L/RAB29/SRGAP2/RASSF5/SOS1/RAB3GAP1/FMNL2/NGEF/RHOH/RASGEF1B/RAPGEF2/TNPO1/IQGAP2/STK19/TIAM2/SYTL3/AFDN/RAC1/RABGEF1/DOCK4/CAV1/SYTL4/FLNA/PREX2/NDRG1/DENND3/UNC13B/ABCA1/VAV2/DENND5A/EHD1/CDC42EP2/PICALM/EXPH5/OPTN/YBX3/RAPGEF3/FMNL3/GRASP/RAB3IP/SPATA13/IPO5/RASGRP1/DENND4A/WHAMM/IQGAP1/AP1G1/ABR/ANKFY1/TNFAIP1/KPNB1/CDC42EP4/RIN2/VAV1/RAB8A/MYO9B/M…	63
											Higher in Infected	GO:0043531	ADP binding	2196-11-01	35/16969	0.00353891	0.0384754	0.0324869	ATP1A1/P2RY1/TAP1/GCLC/PRKAG2/ABCD1/PKM/ERN1/MYO9B/MYH9/CYB5R3	11		Higher in Infected	GO:0045309	protein phosphorylated amino acid binding	13/2314	44/16969	0.0046182	0.0468698	0.039097	PIK3R3/NCK2/STAP1/VAV2/NEDD4/PLCG2/YWHAE/CRK/SOCS3/HCK/YWHAB/VAV1/SAMSN1	13
											Higher in Infected	GO:0019207	kinase regulator activity	32/2196	154/16969	0.00422449	0.0454011	0.0383348	TRIB2/SPRED2/KAT2B/RHOH/CXCL10/CASP3/CDKN1A/IBTK/FGFR1OP/PRKAR1B/PRKAG2/DDX3X/STK3/CDKN2A/CDKN2B/KLF4/IGF2/CDKN1C/ABI1/RGCC/SPRY2/CALM1/WARS/GREM1/IQGAP1/SOCS1/CCL5/FAM20A/SOCS3/MALT1/STK4/RAC2	32		Higher in Infected	GO:0005123	death receptor binding	2314-07-01	17/16969	0.00483072	0.0480053	0.0400442	CFLAR/CASP8/TMBIM1/MYD88/CASP3/RIPK1/BID	7
											Higher in Infected	GO:0043394	proteoglycan binding	2196-11-01	36/16969	0.00451006	0.0479194	0.0404611	AGRN/CTSS/FN1/ITGA2/FST/CTSB/CTSL/TNC/THBS1/COL5A3/APOE	11		Higher in Infected	GO:0098641	cadherin binding involved in cell-cell adhesion	2314-07-01	17/16969	0.00483072	0.0480053	0.0400442	S100A11/RAB10/PDLIM5/BAIAP2L1/ANXA1/TMOD3/ANXA2	7
											Higher in Infected	GO:0005178	integrin binding	25/2196	113/16969	0.00464359	0.0487837	0.0411909	ISG15/ACTN2/ADAM17/IL1B/FAP/ITGAV/FN1/SPP1/ITGA2/UTRN/ADAM9/LYN/IGF2/ITGA5/ACTN1/FBLN5/THBS1/MFGE8/ITGB3/P4HB/PTPN2/SRC/LAMA5/ICAM1/MYH9	25
