# Supplementary material for: Dual RNA sequencing reveals dendritic cell reprogramming in response to typhoidal Salmonella invasion
Source: Commun Biol. 2022 Feb 4;5:111. doi: 10.1038/s42003-022-03038-z (PMC8816929; doi:10.1038/s42003-022-03038-z)
Supplement: Supplementary file 7 — Supplementary Data 5 [file 42003_2022_3038_MOESM7_ESM.xlsx]

## Sheet: Supplementary_Data_5
Supplementary Data_5: DEG_comparison_Infected MoDC
ST-Ty2 infected Vs STM-D23580 infected					STM-LT2 infected vs STM-D23580 infected					ST-Ty2 infected Vs STM-LT2 infected
baseMean	log2FoldChange	pvalue	FDR	gene	baseMean	log2FoldChange	pvalue	FDR	gene	baseMean	log2FoldChange	pvalue	FDR	gene		Key
15551.6	0.177464	0.344032	0.726543	ACTG1	25844.2	1.3927	2.24047e-31	2.03726e-27	ACTG1	28601.3	-1.20804	3.08697e-12	1.29721e-10	ACTG1		Down
97.463	-2.17055	5.1107e-07	1.63868e-05	SPRY2	461.265	2.39452	1.78632e-30	8.12148e-27	SPRY2	426.563	-4.54078	4.51067e-43	3.82007e-40	SPRY2		Up
557.463	-1.6482	7.17265e-06	0.00016817	AREG	1680.33	1.89281	9.2755e-28	2.8114e-24	AREG	1582.36	-3.58006	1.19925e-08	3.15829e-07	AREG		Significant < 5% FDR
661.621	-0.678729	0.0179541	0.121628	DUSP4	1524.45	1.50734	2.34287e-27	5.32593e-24	DUSP4	1484.33	-2.16933	4.90314e-22	6.02262e-20	DUSP4
323.78	-0.574507	0.105949	0.400692	DUSP6	762.072	1.7048	2.82068e-23	5.12968e-20	DUSP6	749.373	-2.29231	7.02975e-05	0.000937941	DUSP6
1051.24	-0.211879	0.439388	0.794838	RGS1	2280.39	1.64598	2.21802e-22	3.36141e-19	RGS1	2370.72	-1.83672	8.04254e-22	9.51563e-20	RGS1
7045.34	0.714669	0.00342208	0.0334681	CSF1	9345.2	1.43064	6.54104e-22	8.49682e-19	CSF1	11773.9	-0.717083	0.000560106	0.00582966	CSF1
159.214	-2.11192	1.5468e-07	5.59104e-06	ERRFI1	623.601	1.98913	1.34905e-21	1.53336e-18	ERRFI1	553.231	-4.08996	4.61253e-48	8.24669e-45	ERRFI1
544.569	-1.73152	4.31321e-12	4.49005e-10	MNDA	562.656	-1.44195	6.5103e-19	6.57757e-16	MNDA	302.437	-0.287734	0.238952	0.58266	MNDA
7205.19	0.944568	0.000153989	0.00244612	IL2RA	3485.6	-1.10587	2.76364e-18	2.51298e-15	IL2RA	6315.17	2.05286	6.50892e-23	8.65579e-21	IL2RA
5136.74	0.732339	0.0163951	0.113921	TNIP3	2434.92	-1.57544	3.20561e-18	2.64987e-15	TNIP3	4170.09	2.30569	2.10016e-34	8.89309e-32	TNIP3
852.134	0.132407	0.543441	0.853134	RASSF4	531.433	-1.56325	5.89442e-18	4.46649e-15	RASSF4	623.33	1.69902	3.19605e-14	1.73157e-12	RASSF4
138.676	-3.67243	5.84312e-25	7.60337e-22	DHRS9	530.723	1.56189	7.52746e-18	5.26517e-15	DHRS9	433.742	-5.2153	5.51956e-70	2.96051e-66	DHRS9
136.338	-0.544405	0.127736	0.445234	TNFSF14	339.174	1.71149	2.23408e-17	1.45103e-14	TNFSF14	330.5	-2.26752	3.33067e-18	2.67969e-16	TNFSF14
853.11	-1.98124	1.13782e-11	1.09674e-09	PHLDA1	2545.46	1.60171	2.4268e-15	1.47113e-12	PHLDA1	2108.19	-3.57019	4.47682e-96	7.20365e-92	PHLDA1
276.989	-3.29232	7.97063e-17	1.97558e-14	SLC30A1	317.615	-1.86409	3.45531e-15	1.96369e-12	SLC30A1	101.817	-1.46657	4.33707e-05	0.000608969	SLC30A1
781.704	-1.20965	4.41437e-09	2.37691e-07	FPR3	1693.93	1.09966	4.008e-15	2.14381e-12	FPR3	1458.17	-2.30275	1.72078e-39	1.15371e-36	FPR3
2196.97	-0.0647482	0.783576	0.944188	SLC1A3	1515.89	-1.44427	7.16962e-15	3.62185e-12	SLC1A3	1597.04	1.38572	1.26578e-09	3.80705e-08	SLC1A3
1125.69	0.742214	0.000383659	0.00533095	MIR3945HG	592.876	-1.23423	2.4854e-14	1.18946e-11	MIR3945HG	942.744	1.98553	1.45794e-29	3.72375e-27	MIR3945HG
11931.9	0.236488	0.29258	0.677571	CCL3L3	17095.3	1.19282	2.97929e-14	1.35453e-11	CCL3L3	19653.8	-0.952586	7.69935e-09	2.08921e-07	CCL3L3
1796.12	-0.764868	4.0264e-06	0.000101243	JARID2	3576.44	1.14453	4.3185e-14	1.86991e-11	JARID2	3263.3	-1.90239	3.02411e-35	1.52066e-32	JARID2
341.39	-0.89656	0.000180404	0.00278086	IL21R	283.508	-1.82201	8.0811e-14	3.34007e-11	IL21R	195.447	0.918293	0.000779002	0.00774239	IL21R
1029.49	-1.27818	0.000542914	0.00713603	LMNB1	919.587	-1.60178	2.50281e-13	9.89482e-11	LMNB1	605.628	0.393777	0.551321	0.834138	LMNB1
8287.84	-0.232403	0.136236	0.460959	TPM4	12744.7	0.882486	4.07409e-13	1.54357e-10	TPM4	12667.7	-1.10846	3.26496e-15	1.96032e-13	TPM4
141.174	-0.625472	0.084816	0.3513	FLNB	330.264	1.53494	8.70665e-13	3.16678e-10	FLNB	319.137	-2.17611	2.66008e-15	1.60915e-13	FLNB
44.0207	-2.42458	1.38956e-05	0.000301769	PLCXD1	185.69	2.12882	1.73137e-12	6.05514e-10	PLCXD1	164.339	-4.4533	1.38013e-26	2.77597e-24	PLCXD1
29199	-0.446198	0.0171831	0.117711	NR4A3	45203.2	0.769361	5.44148e-12	1.83257e-09	NR4A3	42810.9	-1.20818	7.64107e-13	3.44404e-11	NR4A3
31475.8	0.30305	0.127696	0.445234	CCL3	42103.9	1.0352	5.76502e-12	1.87219e-09	CCL3	48094	-0.725684	2.11387e-06	3.80473e-05	CCL3
2025.35	0.0550675	0.745171	0.931938	PTPN1	1517.65	-0.95956	6.25378e-12	1.96088e-09	PTPN1	1636.78	1.02161	1.43007e-09	4.24561e-08	PTPN1
4369.06	-0.0414847	0.836916	0.957582	MFSD12	6282.72	0.893181	6.6277e-12	2.00886e-09	MFSD12	6605.98	-0.928407	7.4733e-09	2.03474e-07	MFSD12
19.0342	-1.27597	0.0353264	0.196618	ARID3B	90.1693	2.47022	6.95163e-12	2.03907e-09	ARID3B	86.1507	-3.73549	5.35242e-20	5.31641e-18	ARID3B
136.843	-1.76619	1.53171e-08	7.09723e-07	C12orf45	354.142	1.24299	2.25125e-11	6.39708e-09	C12orf45	294.084	-2.9991	9.71012e-31	2.64823e-28	C12orf45
224.428	-0.250777	0.361177	0.741142	B3GNT5	426.489	1.38	3.23157e-11	8.90445e-09	B3GNT5	428.525	-1.63833	7.55299e-11	2.67699e-09	B3GNT5
6303.59	-0.760849	1.10925e-06	3.26811e-05	PMAIP1	10651	0.75965	4.56911e-11	1.22197e-08	PMAIP1	9453.55	-1.51331	7.71506e-26	1.39487e-23	PMAIP1
57.9523	0.113883	0.793961	0.946441	SLC16A6	155.156	2.1217	4.77233e-11	1.23985e-08	SLC16A6	163.773	-2.04785	8.82074e-14	4.52021e-12	SLC16A6
1750.96	-0.936876	1.16734e-07	4.35755e-06	PTPRE	3199.73	0.829009	5.97338e-11	1.50878e-08	PTPRE	2783.01	-1.75909	1.35432e-25	2.29393e-23	PTPRE
460.544	-1.19235	2.00716e-07	7.107e-06	TAGAP	990.97	1.10261	2.10834e-10	5.18139e-08	TAGAP	861.024	-2.26935	2.85771e-19	2.55463e-17	TAGAP
352.151	-0.602701	0.00176462	0.0192555	KIAA1551	751.28	1.23372	3.44981e-10	8.25503e-08	KIAA1551	713.474	-1.83144	1.53068e-19	1.43198e-17	KIAA1551
321.15	-1.40064	1.54146e-08	7.12127e-07	AQP3	329.003	-1.35954	3.93029e-10	9.16363e-08	AQP3	198.291	-0.0370868	0.875459	0.96307	AQP3
294.513	0.6617	0.0358327	0.198606	GEM	394.145	1.34832	4.25787e-10	9.6792e-08	GEM	484.586	-0.696796	0.00437898	0.0338388	GEM
11162.7	0.685772	0.000538406	0.00709469	INSIG1	12031.8	0.853046	5.2878e-10	1.17273e-07	INSIG1	15359.9	-0.157774	0.269006	0.623176	INSIG1
464.896	-1.13463	1.82472e-07	6.53508e-06	BCAR3	993.695	1.15124	6.76261e-10	1.4641e-07	BCAR3	872.497	-2.26252	6.97324e-24	1.02006e-21	BCAR3
3786.73	0.383547	0.068552	0.305191	GADD45B	2698.15	-0.792372	7.03837e-10	1.48837e-07	GADD45B	3269.39	1.18187	2.39144e-09	6.8471e-08	GADD45B
958.919	-0.842469	6.23847e-06	0.000149408	TGM2	991.292	-0.867225	9.97957e-10	2.06237e-07	TGM2	721.123	0.0318085	0.865477	0.960421	TGM2
88.1218	-0.198929	0.634525	0.891527	NT5E	196.635	1.94435	1.2236e-09	2.4725e-07	NT5E	194.097	-2.11758	3.08763e-12	1.29721e-10	NT5E
1352.85	-0.413858	0.0355669	0.197329	TNFSF8	2220.16	0.857162	1.25407e-09	2.47897e-07	TNFSF8	2082.49	-1.26815	5.12147e-14	2.71979e-12	TNFSF8
23.6572	-5.31436	1.69135e-10	1.28832e-08	SCG5	114.664	1.94427	1.2901e-09	2.49593e-07	SCG5	96.3105	-7.06121	1.0909e-24	1.72095e-22	SCG5
2320.43	-0.779061	0.000968159	0.011638	MMP19	3879.16	0.790857	1.41476e-09	2.6801e-07	MMP19	3596.49	-1.55692	1.07813e-12	4.78197e-11	MMP19
2222.52	0.895544	0.0023141	0.0240898	ACOD1	1090.01	-1.25115	1.55719e-09	2.88971e-07	ACOD1	1925.42	2.1436	7.30224e-24	1.05856e-21	ACOD1
163.636	-3.26539	6.34805e-17	1.59879e-14	MAP1A	194.394	-1.66764	1.80283e-09	3.27862e-07	MAP1A	60.8396	-1.62655	3.55393e-05	0.000506073	MAP1A
8083.33	-0.144918	0.653598	0.898239	TFRC	5793.49	-1.04693	2.05622e-09	3.66613e-07	TFRC	6685.74	0.882061	2.11319e-05	0.000315138	TFRC
3758.32	-0.520843	0.012396	0.0922168	SLC2A3	5799.29	0.734142	2.16462e-09	3.78517e-07	SLC2A3	5492	-1.24829	8.6565e-10	2.71524e-08	SLC2A3
1317.51	0.688968	0.0106936	0.0823421	ELMSAN1	743.831	-0.910679	2.47116e-09	4.23968e-07	ELMSAN1	1151.51	1.60319	3.75913e-13	1.7949e-11	ELMSAN1
3203.63	-0.679225	0.000262687	0.00386603	GNA13	5079.65	0.690253	2.8245e-09	4.75615e-07	GNA13	4617.13	-1.36324	1.97946e-15	1.22505e-13	GNA13
36.9565	-1.41687	0.00468683	0.0430752	TMEM158	139.644	2.01893	3.24991e-09	5.37298e-07	TMEM158	129.979	-3.47784	3.35035e-23	4.60773e-21	TMEM158
32977.9	0.843379	0.000178097	0.00275345	INHBA	31267.5	0.761516	3.7422e-09	6.0764e-07	INHBA	43360.4	0.0905554	0.619859	0.867115	INHBA
110.615	-0.510453	0.115183	0.41898	PLS3	268.313	1.65248	3.88227e-09	6.19324e-07	PLS3	258.466	-2.17898	3.27381e-19	2.89444e-17	PLS3
2013.83	0.27724	0.16336	0.510785	DOT1L	2546.16	0.900065	5.2756e-09	8.27087e-07	DOT1L	2880.53	-0.61388	0.000251329	0.00291364	DOT1L
1082.79	0.81196	5.85389e-05	0.00104586	N4BP2L1	592.171	-1.13756	6.22635e-09	9.59597e-07	N4BP2L1	918.881	1.95618	5.10821e-28	1.14161e-25	N4BP2L1
1326.19	-0.776173	3.14678e-05	0.000611157	SOCS1	1252.5	-1.02754	7.28761e-09	1.10444e-06	SOCS1	973.75	0.264033	0.14306	0.435781	SOCS1
453.337	-0.0973789	0.572766	0.865974	MYADM	675.267	0.898757	8.88102e-09	1.32385e-06	MYADM	695.029	-0.98962	1.94743e-09	5.68715e-08	MYADM
7587.73	-1.24915	9.50517e-09	4.64328e-07	NEAT1	8405.95	-0.736741	1.31831e-08	1.93346e-06	NEAT1	5872.89	-0.505427	0.00612707	0.0447124	NEAT1
2994.11	0.799907	2.19542e-07	7.73847e-06	CFB	1734.49	-0.78815	1.55818e-08	2.24897e-06	CFB	2664.64	1.59609	2.13361e-31	6.24217e-29	CFB
951.501	0.160434	0.429323	0.790054	IL36RN	1306.89	0.964727	1.91056e-08	2.71449e-06	IL36RN	1434.18	-0.789935	9.36572e-05	0.00121047	IL36RN
1745.96	-0.519932	0.000378473	0.00527641	PLEKHO1	2836.02	0.813733	2.0583e-08	2.87941e-06	PLEKHO1	2640.65	-1.32398	1.11569e-17	8.67274e-16	PLEKHO1
5415.78	0.316277	0.139058	0.466764	PLEK	6462.17	0.881619	2.11015e-08	2.90721e-06	PLEK	7530.34	-0.562209	0.00894101	0.0605513	PLEK
363.941	-0.155825	0.550594	0.856845	AMIGO2	536.303	0.956076	2.26375e-08	3.07228e-06	AMIGO2	559.096	-1.09998	2.78915e-07	5.9053e-06	AMIGO2
6047.96	-0.426585	0.031743	0.182835	PFKFB3	5087.7	-1.02931	2.52671e-08	3.2822e-06	PFKFB3	4676.37	0.616679	0.00180221	0.0159471	PFKFB3
254.594	0.399568	0.192868	0.557056	FOSL1	371.07	1.2913	2.46556e-08	3.2822e-06	FOSL1	425.166	-0.862515	0.000417916	0.00455026	FOSL1
923.456	0.28226	0.401578	0.77263	ABCA1	534.424	-1.28508	2.51054e-08	3.2822e-06	ABCA1	764.791	1.5764	2.03228e-12	8.67411e-11	ABCA1
58.0846	-2.06517	1.12509e-07	4.21302e-06	TM4SF19	184.127	1.44387	2.7737e-08	3.55229e-06	TM4SF19	155.286	-3.50519	1.85676e-29	4.66831e-27	TM4SF19
1006.18	-0.578419	0.0117815	0.0888733	ARHGAP21	1616.83	0.793645	3.06568e-08	3.8717e-06	ARHGAP21	1512.7	-1.36396	3.12484e-14	1.69871e-12	ARHGAP21
489.958	-0.721521	0.000119902	0.0019605	LIMS1	859.349	0.84245	3.11949e-08	3.88569e-06	LIMS1	772.099	-1.56011	2.91056e-18	2.36534e-16	LIMS1
178.346	-1.24449	0.000158458	0.00250691	TLR8	171.094	-1.34526	3.32301e-08	4.02882e-06	TLR8	108.734	0.114312	0.745298	0.919658	TLR8
2509.43	0.261944	0.242485	0.623892	BTG2	3021.76	0.743515	3.3022e-08	4.02882e-06	BTG2	3512.85	-0.473812	0.0101452	0.0669042	BTG2
4617.72	-1.00415	1.53973e-09	9.2118e-08	ATF3	8288.71	0.7339	4.13308e-08	4.94501e-06	ATF3	7064.01	-1.73138	2.4157e-34	9.71776e-32	ATF3
6134.67	0.965474	1.70161e-08	7.76919e-07	LITAF	3437.06	-0.68239	4.76978e-08	5.63268e-06	LITAF	5659.1	1.65515	3.07486e-27	6.68615e-25	LITAF
109.271	-4.41444	3.14854e-20	1.69533e-17	ITGA2	375.814	1.30263	5.31889e-08	6.2006e-06	ITGA2	291.854	-5.73217	1.08396e-58	4.36049e-55	ITGA2
662.965	0.510941	0.0548677	0.264065	VAV1	386.903	-1.1113	5.61872e-08	6.46721e-06	VAV1	555.739	1.63797	1.88595e-08	4.80932e-07	VAV1
1675.35	-0.445533	0.0647623	0.29346	PTPN2	1471.62	-0.806018	6.24614e-08	7.09952e-06	PTPN2	1359.02	0.36427	0.0769552	0.298735	PTPN2
56.7364	-2.71548	4.25273e-12	4.45681e-10	CDCP1	205.448	1.59694	6.86316e-08	7.70454e-06	CDCP1	171.786	-4.33762	8.98173e-42	6.88214e-39	CDCP1
9391.61	1.25657	1.23539e-09	7.65501e-08	KDM6B	7321.45	0.730945	6.97684e-08	7.73663e-06	KDM6B	11811	0.533222	0.000152676	0.00186114	KDM6B
180.682	-1.06645	0.000212307	0.00321238	TTLL5	173.522	-1.31364	7.67623e-08	8.40964e-06	TTLL5	114.259	0.244604	0.446788	0.773289	TTLL5
241.172	-2.39746	1.37583e-13	2.04606e-11	EPS8	623.644	0.989457	8.26918e-08	8.95139e-06	EPS8	484.055	-3.37703	2.08447e-46	2.79511e-43	EPS8
95.7957	-3.28384	3.40412e-10	2.42718e-08	GFOD1	275.565	1.15684	8.9134e-08	9.42436e-06	GFOD1	210.688	-4.5127	2.56759e-10	8.58942e-09	GFOD1
2757.37	0.686954	0.00689956	0.0594482	VEPH1	1607.4	-0.981666	8.86695e-08	9.42436e-06	VEPH1	2376.42	1.67168	1.72734e-14	9.7184e-13	VEPH1
309.559	-0.791502	0.0279434	0.167757	LAIR1	247.306	-1.27886	9.3113e-08	9.73192e-06	LAIR1	226.416	0.533223	0.0678159	0.274315	LAIR1
3919.49	0.251174	0.222368	0.598566	ACSL1	2744.04	-0.801969	9.43672e-08	9.75092e-06	ACSL1	3344.25	1.06397	8.2985e-12	3.32167e-10	ACSL1
258.82	-1.77605	1.16276e-05	0.000257174	2001-03-01	249.546	-1.73996	1.13096e-07	1.15548e-05	2001-03-01	130.675	-0.0155438	0.966831	0.991352	2001-03-01
1624.61	-3.2407	1.24451e-89	1.9433e-85	GLUL	2323.96	-0.881531	1.33437e-07	1.34816e-05	GLUL	1063.91	-2.36697	3.61174e-43	3.2287e-40	GLUL
1078.37	0.146747	0.337369	0.720534	FKBP5	808.524	-0.789327	1.55872e-07	1.55752e-05	FKBP5	910.1	0.942143	7.87906e-09	2.13079e-07	FKBP5
172.499	-1.45158	0.0028466	0.0286772	ITGA9	144.762	-1.93445	1.9054e-07	1.88324e-05	ITGA9	102.6	0.558264	0.127561	0.407987	ITGA9
756.003	-1.0912	2.57507e-05	0.00051485	HOMER1	1334.46	0.749536	1.98855e-07	1.94428e-05	HOMER1	1122.37	-1.84233	2.34199e-16	1.57677e-14	HOMER1
1164.2	-0.179226	0.444209	0.798044	RASGEF1B	1822.24	0.953382	2.53422e-07	2.45146e-05	RASGEF1B	1824.66	-1.12925	7.24075e-08	1.67883e-06	RASGEF1B
1247.21	-0.816511	7.01549e-05	0.00123225	SDC2	2024	0.655147	2.86321e-07	2.74055e-05	SDC2	1800.04	-1.46675	5.14183e-16	3.3633e-14	SDC2
2514.79	-0.238932	0.28893	0.674515	ITGA5	3482.03	0.669988	2.98062e-07	2.8232e-05	ITGA5	3472.57	-0.897547	1.65046e-07	3.63305e-06	ITGA5
168.108	-0.837175	0.00795069	0.0662521	SPINK1	316.906	1.06002	3.15911e-07	2.96142e-05	SPINK1	288.456	-1.88352	6.04897e-11	2.18238e-09	SPINK1
1027.62	0.196894	0.366307	0.744843	PRDM1	1319.17	0.83055	3.47106e-07	3.22064e-05	PRDM1	1463.6	-0.62575	0.000307651	0.00348375	PRDM1
434.824	0.264547	0.418164	0.783229	HES1	314.345	-1.13783	3.78629e-07	3.47765e-05	HES1	329.179	1.38928	9.94737e-08	2.2704e-06	HES1
1496.27	-0.349392	0.162298	0.509834	PCNX1	1248.49	-0.984452	3.95462e-07	3.59593e-05	PCNX1	1195.35	0.641453	0.00037611	0.00415658	PCNX1
626.451	-0.353301	0.118975	0.428023	ARID3A	956.39	0.7488	4.26124e-07	3.82347e-05	ARID3A	912.642	-1.09992	4.3578e-09	1.2195e-07	ARID3A
520.941	-1.12777	0.000515514	0.00684503	HEG1	539.151	-1.02108	4.28894e-07	3.82347e-05	HEG1	349.186	-0.11435	0.639391	0.877138	HEG1
230.044	-0.954353	4.31273e-05	0.000800751	ZBTB21	434.878	0.89609	4.51241e-07	3.98362e-05	ZBTB21	381.524	-1.84382	3.47747e-16	2.30271e-14	ZBTB21
894.532	0.487693	0.0259324	0.159247	SLA	551.903	-1.13882	5.78901e-07	5.06149e-05	SLA	720.548	1.64092	2.97755e-17	2.17781e-15	SLA
587.483	-0.672863	0.00389095	0.037047	RCAN3	1063.67	0.901746	6.07599e-07	5.26173e-05	RCAN3	960.585	-1.56542	2.03694e-13	9.9928e-12	RCAN3
21.8909	-0.330017	0.593039	0.873202	LIMA1	71.6914	2.27454	6.13377e-07	5.26173e-05	LIMA1	71.3772	-2.67514	1.62621e-12	7.01539e-11	LIMA1
3250.59	-1.7485	2.91575e-17	8.13025e-15	SATB1	6738.15	0.78881	6.29916e-07	5.35311e-05	SATB1	5200.22	-2.53677	2.86751e-37	1.6479e-34	SATB1
1296.53	-0.83274	3.41489e-05	0.000654276	ZYX	2291.36	0.834131	7.54415e-07	6.35175e-05	ZYX	2025.3	-1.66334	1.27899e-24	1.99808e-22	ZYX
3013.79	0.830013	7.50584e-09	3.78076e-07	XXbac-BPG116M5.17	1756.57	-0.69409	8.639e-07	7.20683e-05	XXbac-BPG116M5.17	2743.61	1.53226	5.81947e-27	1.24855e-24	XXbac-BPG116M5.17
17421	0.694228	5.77857e-06	0.00014033	MYH9	16347.4	0.551232	9.41993e-07	7.78685e-05	MYH9	21636.5	0.150184	0.284134	0.640113	MYH9
549.317	-0.482937	0.00789159	0.0658938	CORO1C	883.348	0.770116	1.02033e-06	8.3584e-05	CORO1C	828.669	-1.24737	4.64363e-13	2.19122e-11	CORO1C
1800.37	-0.61694	0.00100662	0.0120602	CD209	2901.11	0.677944	1.22354e-06	9.93361e-05	CD209	2592.37	-1.2904	1.09795e-15	6.98304e-14	CD209
247.709	-0.321202	0.139828	0.468342	FBXO34	414.605	0.930001	1.42958e-06	0.000115037	FBXO34	401.132	-1.23276	1.77666e-08	4.55953e-07	FBXO34
867.357	-0.10796	0.684523	0.910229	STOM	659.726	-0.868809	1.5101e-06	0.00012045	STOM	729.704	0.77337	4.4945e-05	0.000628878	STOM
539.214	0.204226	0.412923	0.78092	CTDSP2	361.871	-1.11006	1.54609e-06	0.000122249	CTDSP2	438.081	1.3243	4.03712e-12	1.66996e-10	CTDSP2
1152.81	0.382664	0.0420308	0.221022	CDC42EP3	1280.61	0.695358	1.59311e-06	0.00012488	CDC42EP3	1513.93	-0.308572	0.0719306	0.285646	CDC42EP3
1741.49	1.40819	9.56529e-14	1.49362e-11	RNF144B	736.774	-0.904718	1.62614e-06	0.00012638	RNF144B	1621.05	2.31954	1.5113e-43	1.62122e-40	RNF144B
9184.33	-0.335885	0.029457	0.173968	CALM1	12809.5	0.576601	1.67511e-06	0.000129083	CALM1	12412.7	-0.905013	1.88525e-11	7.30977e-10	CALM1
540.677	-2.79526	1.16009e-45	6.03827e-42	GPAT3	1377.04	1.00337	1.69081e-06	0.000129198	GPAT3	1010.66	-3.76551	3.2004e-76	2.57488e-72	GPAT3
12002.3	0.936327	5.01367e-05	0.00091033	PTX3	6170.14	-0.936291	1.77867e-06	0.000134779	PTX3	10584	1.88881	1.27885e-23	1.82106e-21	PTX3
43.0654	-2.04384	2.18635e-06	5.96851e-05	TM4SF19-TCTEX1D2	130.264	1.35099	1.82104e-06	0.000136849	TM4SF19-TCTEX1D2	108.758	-3.38297	3.74619e-22	4.63692e-20	TM4SF19-TCTEX1D2
56176.8	0.402325	0.00956985	0.0761637	ACTB	62234.8	0.651235	1.88243e-06	0.000140303	ACTB	74093.2	-0.242387	0.0976396	0.348055	ACTB
557.485	-0.885246	0.0396857	0.211996	THBD	1039.07	1.09238	1.93507e-06	0.000143053	THBD	986.298	-1.99217	0.0118063	0.0753639	THBD
4810.3	0.716969	1.13946e-05	0.000252736	MYO9B	4571.85	0.594398	1.99848e-06	0.00014655	MYO9B	6013.56	0.130176	0.35696	0.705806	MYO9B
435.522	-0.695103	0.000956998	0.0115305	HMGB3	738.487	0.786221	2.0917e-06	0.000152159	HMGB3	673.701	-1.47659	2.25422e-11	8.63634e-10	HMGB3
110.711	-0.723911	0.140001	0.468621	TBX21	237.793	1.36051	2.65585e-06	0.000190155	TBX21	199.594	-2.0706	7.6968e-09	2.08921e-07	TBX21
109.282	-0.110254	0.756825	0.935546	C10orf128	186.359	1.11245	2.6381e-06	0.000190155	C10orf128	185.861	-1.20097	2.84612e-05	0.000415203	C10orf128
150.259	-1.6381	3.57203e-09	1.95025e-07	MEF2D	329.856	0.916051	2.81097e-06	0.000199689	MEF2D	263.631	-2.55056	4.71837e-26	8.82828e-24	MEF2D
1064.8	1.02297	1.97843e-05	0.00040864	RP11-79H23.3	512.563	-1.15256	3.02997e-06	0.000211935	RP11-79H23.3	954.407	2.17829	4.94212e-33	1.76719e-30	RP11-79H23.3
447.018	0.175859	0.421606	0.784924	ELMO2	314.884	-0.916804	3.00728e-06	0.000211935	ELMO2	372.723	1.10102	3.26515e-07	6.78804e-06	ELMO2
146.05	-0.921211	0.0250272	0.155018	C5AR2	287.449	1.1295	3.20231e-06	0.000222279	C5AR2	258.577	-1.97307	1.81114e-08	4.62589e-07	C5AR2
379.489	-2.70621	1.51679e-12	1.71628e-10	FAM20A	492.382	-0.938176	3.23386e-06	0.000222769	FAM20A	234.336	-1.74301	4.14117e-07	8.40566e-06	FAM20A
292.087	-0.475392	0.0281374	0.168727	SNX8	469.683	0.804522	3.41627e-06	0.000233565	SNX8	445.767	-1.2792	1.04968e-09	3.19894e-08	SNX8
3589.14	-1.14243	1.98253e-06	5.45021e-05	SPP1	6120.69	0.571509	3.56885e-06	0.000242176	SPP1	5256.17	-1.70679	6.1811e-17	4.34871e-15	SPP1
865.958	-0.918157	3.28152e-06	8.46956e-05	RGL1	898.091	-0.769221	3.96205e-06	0.000266866	RGL1	666.875	-0.144867	0.455946	0.780991	RGL1
330.618	-0.958447	0.0126469	0.0936142	CD163	287.61	-1.41015	4.14876e-06	0.000275362	CD163	201.994	0.499697	0.09484	0.34125	CD163
1990.4	1.38968	6.49691e-09	3.33715e-07	IL10	778.153	-0.831185	4.12096e-06	0.000275363	IL10	1911.86	2.2309	4.51505e-36	2.42172e-33	IL10
180.219	-0.260598	0.483552	0.819046	TMCC3	317.336	1.20965	4.35382e-06	0.000285296	TMCC3	303.108	-1.45967	2.66565e-11	1.01402e-09	TMCC3
793.41	-0.494082	0.00636913	0.0554212	HNRNPLL	725.975	-0.721405	4.36118e-06	0.000285296	HNRNPLL	643.969	0.237185	0.19559	0.521278	HNRNPLL
390.602	-0.0706136	0.733922	0.928689	AC098614.2	570.949	0.881341	4.42052e-06	0.000287113	AC098614.2	589.082	-0.952764	6.84837e-07	1.34387e-05	AC098614.2
2370.7	1.04505	9.00088e-09	4.43358e-07	ARAP2	1267.16	-0.675283	4.5314e-06	0.000292227	ARAP2	2194.02	1.72431	1.1844e-28	2.76204e-26	ARAP2
968.821	-0.476498	0.00931584	0.0745219	DAGLA	1420.29	0.629935	4.7637e-06	0.000305044	DAGLA	1329.97	-1.10234	1.01775e-11	4.01389e-10	DAGLA
2233.69	0.434338	0.00696458	0.0598275	SLC43A2	1593.57	-0.607021	4.94402e-06	0.000313562	SLC43A2	2021.39	1.04905	4.01046e-12	1.66321e-10	SLC43A2
157.788	-1.40343	1.27626e-08	6.07588e-07	FYB	166.401	-1.18456	4.96568e-06	0.000313562	FYB	95.1908	-0.214419	0.479097	0.795771	FYB
295.312	0.0348705	0.893471	0.975018	PDLIM7	433.712	0.895139	5.04441e-06	0.000316337	PDLIM7	463.254	-0.854709	0.000183933	0.00219744	PDLIM7
515.965	-0.585519	0.00438842	0.040935	CRYBG3	467.129	-0.951218	5.11989e-06	0.000318871	CRYBG3	386.66	0.363864	0.144813	0.438332	CRYBG3
124.319	-0.265906	0.360496	0.740287	EIF4E	205.773	1.03506	5.52063e-06	0.00034149	EIF4E	205	-1.29167	4.63208e-08	1.10422e-06	EIF4E
1779.79	0.253832	0.217775	0.592534	HCK	1295.96	-0.636729	6.0489e-06	0.000371639	HCK	1583.29	0.902804	7.73455e-06	0.000125714	HCK
3303.35	0.543916	0.000193818	0.00295843	SERPINA1	2197.23	-0.607377	6.47783e-06	0.000395322	SERPINA1	2965.2	1.15912	6.51699e-15	3.82719e-13	SERPINA1
523.961	-0.53379	0.00595932	0.0525436	DMXL2	480.5	-0.875823	6.73393e-06	0.000408211	DMXL2	414.981	0.346809	0.0638511	0.262568	DMXL2
1096.25	0.452158	0.00457769	0.0422962	WDFY1	1188.17	0.643321	7.35791e-06	0.000443083	WDFY1	1434.3	-0.182433	0.279165	0.634738	WDFY1
373.625	0.159069	0.424715	0.787545	SLC25A25	509.718	0.910263	8.30027e-06	0.000496542	SLC25A25	554.992	-0.73269	0.000543375	0.00568494	SLC25A25
960.185	-0.261307	0.228967	0.607165	DNAJB5	1298.99	0.60098	8.47567e-06	0.00050045	DNAJB5	1300.81	-0.854943	1.99443e-06	3.60589e-05	DNAJB5
7584.7	0.00864239	0.949887	0.988933	CSTB	9598.81	0.572471	8.43693e-06	0.00050045	CSTB	10086.8	-0.556784	0.000189149	0.00224952	CSTB
81.4117	-2.54813	5.53317e-13	7.26054e-11	DPYSL3	215.405	1.1234	8.7091e-06	0.000510915	DPYSL3	167.845	-3.61052	2.83826e-29	7.02621e-27	DPYSL3
331.132	0.362052	0.0989147	0.385298	RIN3	413.501	0.848261	9.0907e-06	0.000529883	RIN3	479.448	-0.483413	0.0171004	0.100755	RIN3
402.507	1.10647	1.23174e-06	3.59507e-05	PPA1	185.461	-1.05594	1.01087e-05	0.000585465	PPA1	358.228	2.16375	9.81664e-26	1.73582e-23	PPA1
49.9557	-2.96149	0.000190255	0.00291545	VWA1	52.4138	-2.14685	1.04533e-05	0.000601591	VWA1	17.6596	-0.838085	0.367532	0.715456	VWA1
162.568	-0.431618	0.176021	0.532773	FGFR1	270.45	0.899855	1.05963e-05	0.000605986	FGFR1	258.37	-1.31004	3.06134e-06	5.33117e-05	FGFR1
2656.53	-0.583762	0.000517475	0.00686522	GOLGA4	2632.56	-0.644	1.12133e-05	0.000637263	GOLGA4	2208.39	0.0670232	0.654612	0.88365	GOLGA4
422.711	-1.0267	2.74142e-05	0.00054393	CPM	432.411	-0.847504	1.19596e-05	0.000667171	CPM	330.317	-0.17348	0.435658	0.765888	CPM
15852.2	0.7696	0.000465939	0.00631565	PLAUR	15452.2	0.733563	1.18501e-05	0.000667171	PLAUR	20987.1	0.043783	0.733923	0.914945	PLAUR
27109.5	0.257179	0.100006	0.387685	FLNA	29805.6	0.493381	1.19392e-05	0.000667171	FLNA	33901	-0.228962	0.0912198	0.332914	FLNA
202.365	-0.252205	0.315934	0.699699	TMEM243	321.905	0.955155	1.26226e-05	0.000699859	TMEM243	316.353	-1.19497	3.17866e-09	9.02078e-08	TMEM243
1029.5	0.0934029	0.659662	0.90009	RAB7B	1235.4	0.632609	1.27998e-05	0.000705385	RAB7B	1381.16	-0.525784	0.00489046	0.0370317	RAB7B
154.986	-0.0980136	0.757266	0.935611	EIF4EP2	245.941	1.04824	1.29317e-05	0.00070836	EIF4EP2	254.101	-1.14386	1.28039e-06	2.38734e-05	EIF4EP2
294.348	-1.80811	6.33075e-17	1.59879e-14	VCL	355.683	-0.841532	1.30684e-05	0.00071156	VCL	202.386	-0.965551	7.69607e-05	0.00101756	VCL
310.555	-0.2478	0.339442	0.721719	IFNAR1	251.707	-0.991822	1.3852e-05	0.000749741	IFNAR1	241.848	0.745017	0.00061397	0.00631271	IFNAR1
2006.59	-0.262813	0.223751	0.599789	DPYSL2	1803.56	-0.583492	1.44499e-05	0.000777472	DPYSL2	1735.81	0.325718	0.0698229	0.279552	DPYSL2
256.524	0.625567	0.0696395	0.308226	GJB2	157.277	-1.35346	1.55345e-05	0.00082975	GJB2	201.32	1.97407	7.77202e-12	3.13432e-10	GJB2
380.389	0.128161	0.514059	0.836902	MALT1	489.854	0.746944	1.5604e-05	0.00082975	MALT1	536.871	-0.614867	0.00117638	0.0110438	MALT1
552.812	-0.128029	0.517649	0.838772	GS1-44D20.1	775.696	0.763761	1.90304e-05	0.00100607	GS1-44D20.1	786.078	-0.89213	2.69555e-06	4.74417e-05	GS1-44D20.1
451.602	-0.668936	0.000475591	0.00641863	RUNX2	708.508	0.671191	1.95988e-05	0.00101835	RUNX2	641.961	-1.33568	2.67528e-13	1.29273e-11	RUNX2
1457.33	-0.547905	0.00187994	0.020287	PHACTR4	2230.96	0.62064	1.95547e-05	0.00101835	PHACTR4	2067.77	-1.15952	1.58199e-12	6.86142e-11	PHACTR4
674.115	-0.517858	0.0121432	0.0908126	LINC00152	1025.64	0.663945	1.94843e-05	0.00101835	LINC00152	947.995	-1.17087	9.27203e-11	3.25756e-09	LINC00152
815.4	0.24499	0.219484	0.594898	ZFYVE26	598.16	-0.687692	1.98945e-05	0.00102785	ZFYVE26	716.891	0.943915	2.84995e-06	4.97922e-05	ZFYVE26
392.089	-0.346424	0.257229	0.639591	NOD1	315.531	-1.02814	2.01897e-05	0.0010372	NOD1	309.622	0.697235	0.00350718	0.0279931	NOD1
1060.31	-0.18298	0.394907	0.768619	HMG20B	1415.19	0.62663	2.0315e-05	0.00103778	HMG20B	1449.6	-0.803235	1.55185e-06	2.84405e-05	HMG20B
601.383	-0.336817	0.0697953	0.308566	PCYT1A	862.593	0.647444	2.19559e-05	0.00111534	PCYT1A	834.459	-0.980029	7.7945e-09	2.11147e-07	PCYT1A
207.284	-0.00918485	0.97154	0.995315	C5AR1	310.044	0.89738	2.36849e-05	0.00119648	C5AR1	322.273	-0.922753	0.000484277	0.00514357	C5AR1
929.383	0.649864	0.00902757	0.072665	BATF	577.437	-0.762885	2.39419e-05	0.00120278	BATF	841.531	1.41241	3.24963e-12	1.35466e-10	BATF
11338.1	0.805403	0.00100714	0.0120602	CCL4L2	10524.9	0.64207	2.6289e-05	0.00131344	CCL4L2	14468.7	0.176146	0.249066	0.596637	CCL4L2
144.509	-2.01404	2.14703e-05	0.000439394	CEBPA	167.388	-1.25388	2.66448e-05	0.00131675	CEBPA	77.9341	-0.753418	0.15547	0.456427	CEBPA
856.311	0.501352	0.054087	0.261719	NFKBID	898.967	0.682629	2.65052e-05	0.00131675	NFKBID	1122.19	-0.172941	0.385335	0.728451	NFKBID
590.682	-0.947001	5.23087e-07	1.66354e-05	MIR4435-2HG	993.206	0.608902	2.7515e-05	0.00134513	MIR4435-2HG	846.166	-1.54453	3.30591e-16	2.19816e-14	MIR4435-2HG
1626.41	0.0795481	0.816108	0.952253	KCTD12	1237.03	-0.811216	2.74648e-05	0.00134513	KCTD12	1404.3	0.884292	0.000211702	0.0024956	KCTD12
944.352	0.291397	0.149548	0.486311	NEK6	679.85	-0.648869	2.86694e-05	0.00139407	NEK6	845.426	0.944494	6.38762e-07	1.26269e-05	NEK6
437.978	0.930213	1.05098e-05	0.000234779	SNX10	227.639	-0.982376	2.94353e-05	0.0014237	SNX10	380.054	1.9206	6.83727e-24	1.00934e-21	SNX10
566.936	0.264937	0.320907	0.70462	CEBPD	380.175	-0.761757	3.05204e-05	0.00146837	CEBPD	492.39	1.0414	1.21305e-05	0.00019099	CEBPD
109.438	0.217505	0.525876	0.843625	CCND1	157.078	1.11409	3.14339e-05	0.00150436	CCND1	171.994	-0.875311	0.00277381	0.0229596	CCND1
1023.58	-0.543241	0.00974072	0.0771697	ATP1B1	1517.56	0.657469	3.16802e-05	0.00150821	ATP1B1	1412.93	-1.19292	6.37241e-11	2.2888e-09	ATP1B1
256.64	-1.39387	0.000426021	0.00584048	PDCD1	482.37	0.825614	3.19941e-05	0.00151522	PDCD1	409.741	-2.18167	1.17761e-14	6.71946e-13	PDCD1
322.679	-0.23326	0.286702	0.672458	PRKAG2	472.809	0.770858	3.26311e-05	0.00153738	PRKAG2	469.173	-0.993429	1.60414e-07	3.54077e-06	PRKAG2
3373.55	-0.0876261	0.607819	0.880246	CAP1	4213.9	0.518004	3.29923e-05	0.00154639	CAP1	4344.49	-0.599551	3.53313e-05	0.000503557	CAP1
490.592	0.525988	0.0107055	0.0823421	KRT17	712.746	1.02929	3.51758e-05	0.00164027	KRT17	834.113	-0.501789	0.363124	0.71135	KRT17
454.998	-2.03601	5.72201e-08	2.32076e-06	TGFA	540.894	-0.979871	3.62542e-05	0.00168194	TGFA	307.67	-1.06884	0.000454578	0.00487967	TGFA
561.543	0.0240471	0.920547	0.982753	CHST15	720.732	0.755451	3.65482e-05	0.00168697	CHST15	784.542	-0.709035	0.00699605	0.0497013	CHST15
32.1059	-2.4263	0.00120159	0.0139813	FAM71A	100.031	1.75855	3.76429e-05	0.00172872	FAM71A	79.2356	-4.19834	7.32854e-20	7.14688e-18	FAM71A
476.149	-1.61751	1.09604e-09	6.84585e-08	CCR1	893.371	0.628439	4.01815e-05	0.00183603	CCR1	693.866	-2.23737	3.26276e-25	5.25011e-23	CCR1
1130.21	-0.187196	0.348394	0.728859	CLEC10A	1459.83	0.554176	4.2956e-05	0.0019473	CLEC10A	1489.65	-0.737555	2.02379e-05	0.000302647	CLEC10A
195.135	-2.29233	1.5563e-13	2.27118e-11	CXCR4	434.066	0.837342	4.30448e-05	0.0019473	CXCR4	330.476	-3.11384	1.0438e-25	1.806e-23	CXCR4
919.433	-0.138811	0.430458	0.790195	GRK3	803.941	-0.627115	4.40408e-05	0.00198249	GRK3	786.699	0.492602	0.00256249	0.0214644	GRK3
4536.43	0.824836	1.21387e-08	5.79649e-07	WDR1	3956.46	0.503718	4.59384e-05	0.00205087	WDR1	5497.8	0.326751	0.0216918	0.121069	WDR1
77.2741	-0.492311	0.253486	0.635085	CHI3L1	57.1547	-1.691	4.6011e-05	0.00205087	CHI3L1	50.9612	1.19697	0.0189293	0.108821	CHI3L1
1781.1	-0.348966	0.0547031	0.263639	LINC01588	2516.57	0.600558	4.82879e-05	0.00214186	LINC01588	2395.36	-0.939632	9.76813e-08	2.23583e-06	LINC01588
323.54	-1.02763	0.000165284	0.00259388	VDR	308.42	-1.08014	5.00781e-05	0.00221049	VDR	223.162	0.0459535	0.892913	0.968886	VDR
503.344	-4.0919	1.85003e-22	1.69931e-19	RASD1	660.673	-0.823717	5.13727e-05	0.00225668	RASD1	266.581	-3.50419	1.21884e-05	0.000191714	RASD1
76.5669	0.125592	0.757879	0.935664	CASP5	44.8604	-1.93862	5.32924e-05	0.00232975	CASP5	55.6984	2.0353	7.56979e-06	0.000123285	CASP5
381.155	-1.04945	3.41266e-06	8.76458e-05	TBC1D5	661.406	0.629954	5.73266e-05	0.0024683	TBC1D5	554.637	-1.6733	8.3352e-15	4.84194e-13	TBC1D5
213.25	0.0510438	0.858691	0.964151	FOXK1	151.219	-1.16648	5.74081e-05	0.0024683	FOXK1	162.397	1.22286	2.50796e-06	4.45425e-05	FOXK1
178.327	-0.857206	0.040732	0.215603	NUP107	162.531	-1.29331	5.73375e-05	0.00246831	NUP107	110.712	0.388405	0.226525	0.566085	NUP107
844.757	0.218738	0.232668	0.61143	PGAM1	978.476	0.585632	5.75476e-05	0.00246831	PGAM1	1105.47	-0.358413	0.0316015	0.159304	PGAM1
201.334	-2.73001	7.31894e-28	1.63265e-24	NAIP	268.64	-0.980267	6.22551e-05	0.00265768	NAIP	128.689	-1.7539	3.92552e-09	1.10237e-07	NAIP
1476.4	0.380867	0.0284308	0.170095	CEBPB	1052.93	-0.579928	6.6378e-05	0.00282045	CEBPB	1348.12	0.966077	6.163e-08	1.44772e-06	CEBPB
172.751	-0.324409	0.215388	0.588925	CEBPB-AS1	133.15	-1.19599	6.81246e-05	0.0028812	CEBPB-AS1	125.499	0.896921	0.00323848	0.0260813	CEBPB-AS1
55.5147	-2.2695	1.62953e-08	7.48385e-07	JADE1	149.343	1.11843	7.02676e-05	0.00295807	JADE1	119.66	-3.39321	2.62216e-25	4.26194e-23	JADE1
75.0597	-1.21913	0.00033549	0.00477111	PHF21A	70.7969	-1.44658	7.27888e-05	0.00305009	PHF21A	44.7867	0.247597	0.586076	0.85157	PHF21A
238.796	-0.0387522	0.859803	0.964271	PSD4	331.123	0.769843	7.32113e-05	0.00305372	PSD4	344.687	-0.805321	7.82715e-05	0.0010315	PSD4
24690.9	0.965514	3.41222e-05	0.000654276	TNF	22205	0.72673	7.48926e-05	0.00310958	TNF	31290.3	0.239626	0.12706	0.40662	TNF
869.25	-0.366523	0.0583524	0.27503	JMJD1C	1203.71	0.553375	7.6207e-05	0.00314977	JMJD1C	1151.67	-0.913067	1.54544e-07	3.43003e-06	JMJD1C
1775.1	0.737952	0.000124709	0.00202636	RNF19B	1063.43	-0.587153	7.79399e-05	0.00320682	RNF19B	1649.79	1.33883	2.24799e-13	1.09517e-11	RNF19B
131.618	-0.119055	0.644144	0.894945	CPOX	200.933	0.924558	7.98218e-05	0.00326946	CPOX	206.001	-1.04747	3.47523e-05	0.000497067	CPOX
748.215	-0.72773	0.000671072	0.00851444	CD109	1177.71	0.599065	8.42988e-05	0.00343735	CD109	1044.53	-1.31599	5.32875e-11	1.93993e-09	CD109
5958.79	0.543274	0.00590081	0.0521356	LCP2	5725.31	0.493068	8.67595e-05	0.00351726	LCP2	7397.27	0.0578265	0.720083	0.90862	LCP2
1218.12	-0.368777	0.0256348	0.157842	ARHGAP10	1661.12	0.496896	8.70321e-05	0.00351726	ARHGAP10	1584.72	-0.858313	2.53744e-08	6.34005e-07	ARHGAP10
178.511	-3.18985	1.6688e-22	1.62865e-19	IER5L	233.133	-1.25366	8.77548e-05	0.00353077	IER5L	105.333	-1.96212	8.51134e-06	0.000137093	IER5L
258.109	-1.13878	0.000419245	0.00575264	H2AFZ	288.328	-0.77582	9.04583e-05	0.00361284	H2AFZ	189.64	-0.363132	0.22029	0.557077	H2AFZ
246.259	0.0138558	0.950272	0.988941	CLDND1	327.001	0.739325	9.05892e-05	0.00361284	CLDND1	344.932	-0.719487	0.000419594	0.00455579	CLDND1
65.5507	-0.856244	0.0172201	0.117832	MAML3	131.664	1.10045	9.21725e-05	0.00365993	MAML3	118.892	-1.95381	3.54007e-09	9.97606e-08	MAML3
232.377	0.859295	0.000626503	0.00803849	LRRC8C	242.96	0.92128	9.33381e-05	0.0036901	LRRC8C	331.119	-0.0610544	0.769951	0.930825	LRRC8C
422.848	-0.237442	0.201557	0.56937	PHF3	364.715	-0.731569	9.69407e-05	0.00381594	PHF3	350.202	0.502283	0.012214	0.0774371	PHF3
143.235	-0.485919	0.16492	0.513022	MDGA1	107.035	-1.29919	9.998e-05	0.00391861	MDGA1	102.821	0.819364	0.0214581	0.120057	MDGA1
160.628	-1.39538	0.000107558	0.00178293	FZD5	164.285	-1.28088	0.000109476	0.0042724	FZD5	92.1954	-0.114408	0.772313	0.93214	FZD5
2391.77	0.488776	0.00928739	0.0744088	CTD-2651B20.6	2377.49	0.80552	0.00011158	0.00433591	CTD-2651B20.6	2792.5	-0.306907	0.0959722	0.343755	CTD-2651B20.6
172.601	-1.2321	4.09474e-06	0.000102631	NARF	190.16	-0.918308	0.0001172	0.0045349	NARF	124.33	-0.309859	0.292386	0.649316	NARF
19512.8	0.821377	1.60028e-05	0.000338595	CCL4	17862.5	0.616605	0.000118568	0.0045684	CCL4	24058.4	0.210275	0.144046	0.436917	CCL4
280.74	0.245026	0.409283	0.777583	CSRP2	203.384	-0.937525	0.000127013	0.00487312	CSRP2	228.733	1.17123	5.74931e-06	9.60666e-05	CSRP2
93.9553	-2.0059	5.7961e-06	0.000140537	CEP68	106.066	-1.25848	0.000127583	0.00487444	CEP68	60.1118	-0.746292	0.0820102	0.311674	CEP68
89.2135	-3.85399	1.53592e-19	7.78546e-17	TUBB3	117.085	-1.30769	0.000131858	0.00501667	TUBB3	39.8733	-2.57164	2.08293e-07	4.49886e-06	TUBB3
1103.23	-0.221357	0.535768	0.848707	BCL6	869.453	-0.845988	0.000135256	0.00511915	BCL6	927.72	0.608376	0.221838	0.559011	BCL6
61.6209	-0.174702	0.679514	0.908888	S100A9	40.5978	-1.99688	0.000135677	0.00511915	S100A9	44.1394	1.85103	0.000149151	0.00182648	S100A9
142.338	-0.545414	0.0576367	0.273048	SLC2A14	247.103	0.880394	0.000137009	0.00514804	SLC2A14	227.431	-1.42964	1.6866e-08	4.36321e-07	SLC2A14
4014.47	1.21889	1.4646e-13	2.15752e-11	HIVEP2	2129.42	-0.531641	0.000138155	0.00516973	HIVEP2	3870.74	1.7611	2.53185e-26	4.90455e-24	HIVEP2
381.128	-1.16536	4.45914e-07	1.44459e-05	CDS2	422.272	-0.731855	0.00014123	0.00524165	CDS2	294.732	-0.429493	0.0403994	0.189634	CDS2
1396.79	-0.328892	0.0387412	0.208953	GAS7	1854.48	0.505882	0.000140846	0.00524165	GAS7	1795.31	-0.829124	6.72887e-08	1.56919e-06	GAS7
5936.67	1.46854	6.28817e-13	7.86417e-11	PNRC1	2766.82	-0.483603	0.000143681	0.00531093	PNRC1	5787.08	1.95807	2.0062e-33	7.50739e-31	PNRC1
931.737	-2.13182	2.35474e-17	6.80911e-15	TXNIP	1910.1	0.651108	0.000146719	0.00540128	TXNIP	1413.97	-2.77734	9.87295e-47	1.44423e-43	TXNIP
1077.58	-0.0756635	0.706408	0.918997	IRF4	1409.26	0.616219	0.000147988	0.00540423	IRF4	1428.54	-0.683909	9.41688e-05	0.00121611	IRF4
1550.81	0.154103	0.355644	0.735352	NLRC5	1782.27	0.508704	0.000147676	0.00540423	NLRC5	1950.26	-0.348264	0.0146371	0.0891464	NLRC5
3836.24	0.0795448	0.578171	0.867382	MCL1	4430.32	0.447699	0.000152107	0.00553243	MCL1	4781.69	-0.36108	0.00756547	0.0529287	MCL1
184.69	-0.617353	0.0226132	0.144242	ENPP2	166.07	-0.97216	0.000163001	0.00590505	ENPP2	138.884	0.356626	0.222221	0.559673	ENPP2
288.744	-0.678813	0.000611367	0.00788967	PLAA	470.6	0.688476	0.000164454	0.00593405	PLAA	424.959	-1.36236	5.82405e-12	2.36653e-10	PLAA
39.0009	-2.15407	3.29773e-05	0.000635729	IFNLR1	119.27	1.307	0.000166706	0.00599154	IFNLR1	100.417	-3.44373	2.11276e-21	2.39411e-19	IFNLR1
2503.94	-0.239896	0.121701	0.433377	LRRFIP1	3389.61	0.580785	0.000167609	0.00600028	LRRFIP1	3337.89	-0.814258	1.32793e-07	2.98432e-06	LRRFIP1
114.955	-0.189618	0.504617	0.831701	GALNT6	177.125	0.917722	0.000172327	0.00614498	GALNT6	181.541	-1.10439	7.09461e-06	0.00011637	GALNT6
1626.23	-1.00067	1.02897e-06	3.04885e-05	TRPS1	2730.97	0.685637	0.00017449	0.00617387	TRPS1	2266.95	-1.68123	1.5259e-22	1.93333e-20	TRPS1
888.192	0.742094	0.000592267	0.0076749	SH2B3	820.87	0.569383	0.000174495	0.00617387	SH2B3	1100.64	0.174212	0.327816	0.681776	SH2B3
2857.55	0.345311	0.0793496	0.336058	TMSB4XP8	3196.59	0.615843	0.000177087	0.00624129	TMSB4XP8	3724.17	-0.263164	0.0988907	0.351351	TMSB4XP8
165.108	0.13597	0.666334	0.904449	LIMK2	97.3352	-1.25528	0.000179068	0.00628672	LIMK2	128.093	1.42201	0.000171365	0.00206704	LIMK2
3377.89	-0.376655	0.0223417	0.143037	LGALS3	4597.3	0.437712	0.00018241	0.00637942	LGALS3	4317.14	-0.807412	3.93572e-07	8.02658e-06	LGALS3
567.518	-0.0756336	0.773453	0.939954	EREG	693.793	0.597596	0.000185493	0.00646242	EREG	747.405	-0.659633	0.00147598	0.0134105	EREG
2054.09	-0.0710875	0.622586	0.886506	EZR	2534.68	0.470856	0.000186382	0.00646859	EZR	2610.73	-0.533867	0.000197423	0.00233928	EZR
251.557	-0.0386736	0.885367	0.972907	SLC25A13	333.603	0.707887	0.000191213	0.00658597	SLC25A13	346.075	-0.7411	0.00121889	0.0113477	SLC25A13
260.295	-0.0328266	0.870905	0.967877	ZNF430	350.09	0.711909	0.000191138	0.00658597	ZNF430	365.568	-0.73226	0.000282334	0.0032404	ZNF430
135.679	-0.914845	0.0379012	0.206068	SEMA4B	107.511	-1.46646	0.000205145	0.00698911	SEMA4B	93.6599	0.613642	0.0951995	0.342008	SEMA4B
982.339	0.434076	0.0119064	0.0895993	GALNT3	1046.44	0.608464	0.000205223	0.00698911	GALNT3	1244.63	-0.168916	0.299894	0.657797	GALNT3
101.367	0.382256	0.210842	0.582563	TNFRSF8	57.0272	-1.68701	0.000204194	0.00698911	TNFRSF8	78.8046	2.06804	6.2623e-08	1.46676e-06	TNFRSF8
69.9707	-0.839993	0.0169751	0.116646	RP11-400N13.3	135.222	1.06832	0.000207681	0.00704642	RP11-400N13.3	123.9	-1.88302	4.57308e-09	1.27311e-07	RP11-400N13.3
628.421	0.0752582	0.704889	0.918885	IRAK1	769.35	0.658299	0.000209361	0.00707701	IRAK1	823.652	-0.579867	0.00200199	0.0174602	IRAK1
82.0055	-0.655916	0.0492753	0.245433	PDK3	149.254	0.963722	0.000212566	0.00715874	PDK3	136.848	-1.6162	7.19359e-09	1.96523e-07	PDK3
1931.13	-0.7912	0.00232328	0.0241386	EMP1	2931.25	0.517411	0.000214198	0.00718709	EMP1	2590.53	-1.30606	8.46617e-13	3.79469e-11	EMP1
4492.38	0.17879	0.221806	0.597877	B4GALT5	5002.4	0.491207	0.000221486	0.00740431	B4GALT5	5553.9	-0.307302	0.0393417	0.1863	B4GALT5
144.9	0.100014	0.764297	0.936776	ZNF646	208.782	0.976104	0.000224986	0.00749377	ZNF646	222.278	-0.86726	0.00255927	0.0214485	ZNF646
7557.49	0.257253	0.188672	0.551088	NAMPT	5736.54	-0.56781	0.000228302	0.00750672	NAMPT	6871.18	0.82785	2.51268e-06	4.45772e-05	NAMPT
373.598	0.21048	0.296597	0.680783	SAMD4B	445.404	0.656454	0.000228677	0.00750672	SAMD4B	498.454	-0.442119	0.0194578	0.111066	SAMD4B
1314.41	0.0784914	0.679064	0.908853	ANKRD11	1547.26	0.497728	0.000228493	0.00750672	ANKRD11	1659.06	-0.41372	0.0071578	0.0506959	ANKRD11
388.183	0.0269867	0.921914	0.982753	MATK	487.765	0.640692	0.000227415	0.00750672	MATK	520.702	-0.601301	0.00554503	0.0411365	MATK
2854.46	0.224484	0.245488	0.627175	NAMPTP1	2191.68	-0.636314	0.000229649	0.0075115	NAMPTP1	2558.9	0.864586	7.28505e-06	0.000119251	NAMPTP1
278.242	-0.139206	0.495703	0.826293	GTF2I	228.802	-0.831979	0.0002488	0.00810873	GTF2I	232.365	0.70501	0.00342745	0.0274657	GTF2I
295.254	-0.489831	0.0329329	0.187383	CARM1	271.715	-0.739646	0.00025204	0.00818501	CARM1	240.825	0.257671	0.296878	0.654214	CARM1
149.035	-0.0692494	0.888971	0.973841	NR4A1	226.035	1.0755	0.000253703	0.00819158	NR4A1	207.052	-1.1579	0.000105418	0.0013442	NR4A1
210.909	-0.750164	0.00106231	0.0126461	GCA	199.542	-0.990719	0.000254044	0.00819158	GCA	153.457	0.24653	0.359788	0.708238	GCA
19792.9	0.273427	0.101405	0.390131	ISG15	21108.1	0.440579	0.000256538	0.00821373	ISG15	24277.8	-0.159857	0.235608	0.578407	ISG15
663.372	-1.49986	4.27176e-07	1.40134e-05	LILRB1	778.146	-0.766444	0.000256282	0.00821373	LILRB1	493.595	-0.707832	0.00708347	0.0502558	LILRB1
406.554	-0.782385	0.00163057	0.0180577	ATP6V1A	414.063	-0.636329	0.000258608	0.00825094	ATP6V1A	335.442	-0.145868	0.512938	0.813249	ATP6V1A
959.823	-0.564266	0.00590303	0.0521356	CSF2RB	947.426	-0.536804	0.000260833	0.00829285	CSF2RB	842.399	-0.0194308	0.909054	0.973874	CSF2RB
7192.34	-0.183117	0.20677	0.576452	ZEB2	6546.16	-0.518562	0.00027281	0.00864341	ZEB2	6410.09	0.342232	0.0137762	0.0850627	ZEB2
442.564	-0.233627	0.205591	0.575735	CLEC5A	604.367	0.587561	0.000279082	0.00881143	CLEC5A	599.908	-0.814689	2.20239e-06	3.95522e-05	CLEC5A
120.447	-4.04135	1.95453e-18	7.62999e-16	LMCD1	164.325	-1.3827	0.00028499	0.00896682	LMCD1	60.8703	-2.71413	1.13366e-07	2.56926e-06	LMCD1
112.79	0.188691	0.483144	0.818908	ST3GAL5	156.065	0.92809	0.000290553	0.00911035	ST3GAL5	171.772	-0.74402	0.00510019	0.0383492	ST3GAL5
43.6659	-0.762866	0.125112	0.439487	ENTPD1	89.0842	1.21884	0.000303786	0.00949253	ENTPD1	81.0518	-2.0152	1.39908e-07	3.12674e-06	ENTPD1
737.534	1.5592	1.37966e-10	1.07181e-08	EHF	308.087	-0.887013	0.000312913	0.00974425	EHF	692.914	2.44841	4.73214e-35	2.30742e-32	EHF
4633.15	0.14985	0.365573	0.74458	MYL12A	5140.76	0.43215	0.000314074	0.00974701	MYL12A	5698.23	-0.274261	0.075749	0.295128	MYL12A
452.869	0.730812	3.15131e-05	0.000611277	STX12	440.321	0.650908	0.000316443	0.00978713	STX12	582.673	0.0808393	0.643001	0.878286	STX12
700.257	0.423135	0.0105357	0.0814028	GLIPR1	732.92	0.536119	0.000331994	0.0102333	GLIPR1	885.261	-0.105691	0.492904	0.803533	GLIPR1
7732.78	0.320864	0.0312427	0.180553	IL7R	5945.76	-0.486431	0.000333829	0.0102551	IL7R	7180.9	0.81438	4.42691e-09	1.23669e-07	IL7R
287.459	-0.737658	0.000929325	0.0112404	ACPP	286.19	-0.849482	0.000338325	0.0103582	ACPP	229.006	0.10864	0.639231	0.877138	ACPP
520.848	0.332667	0.057604	0.273048	PPP1R9B	376.379	-0.706725	0.000357209	0.0108997	PPP1R9B	462.038	1.04546	9.53394e-09	2.53991e-07	PPP1R9B
526.249	-0.39018	0.0618713	0.284616	ATXN7	492.464	-0.652962	0.000360899	0.0109754	ATXN7	438.392	0.269008	0.166866	0.476986	ATXN7
44.9705	-0.689244	0.183621	0.543654	SPOCD1	93.8521	1.43656	0.000366518	0.0111092	SPOCD1	81.7956	-2.11461	8.13943e-09	2.19751e-07	SPOCD1
188.308	0.820454	0.00799366	0.0664295	TBC1D2B	98.7481	-1.12427	0.00037565	0.0113481	TBC1D2B	158.253	1.94565	5.06836e-12	2.07519e-10	TBC1D2B
419.549	-0.0896235	0.780044	0.942828	SPATA13	318.928	-1.05947	0.000385474	0.0116063	SPATA13	348.585	0.992982	0.16915	0.480693	SPATA13
88.4144	-3.04464	7.26551e-14	1.18178e-11	TM4SF1	113.18	-1.12808	0.000386843	0.0116091	TM4SF1	47.6867	-1.94165	5.90798e-05	0.000800213	TM4SF1
2537.2	0.37083	0.0470286	0.238426	CRLF2	2656.47	0.456843	0.000389879	0.0116106	CRLF2	3082	-0.0794789	0.598126	0.855722	CRLF2
77.1758	-0.700224	0.106804	0.402257	LENG9	63.0649	-1.3604	0.000390723	0.0116106	LENG9	53.9082	0.644902	0.137986	0.42707	LENG9
1530.56	0.207343	0.324781	0.708719	MT2A	1165.14	-0.698993	0.000390004	0.0116106	MT2A	1370.32	0.915054	3.4053e-07	7.03541e-06	MT2A
850.592	-0.789696	0.000497726	0.00667697	TET3	1395.37	0.680473	0.000399865	0.0118436	TET3	1200.09	-1.46561	4.4312e-21	4.91741e-19	TET3
1314.52	-0.0910679	0.563283	0.862066	SAFB	1171.61	-0.488299	0.000417041	0.0123122	SAFB	1186.49	0.404936	0.00824288	0.0566337	SAFB
51.6249	-0.633278	0.109612	0.407124	RARA	97.6152	1.0594	0.000427855	0.0125906	RARA	90.2828	-1.68412	3.34116e-07	6.91924e-06	RARA
3454.66	0.148388	0.413912	0.781717	NRBP1	3830.39	0.439097	0.000430309	0.0126219	NRBP1	4256.48	-0.283738	0.110887	0.375408	NRBP1
4309.7	1.47356	2.07529e-17	6.11427e-15	RAPGEF2	1983.35	-0.444508	0.00043801	0.0127655	RAPGEF2	4246.33	1.92462	1.22268e-32	4.09878e-30	RAPGEF2
142.047	-1.7102	1.66584e-07	5.99357e-06	ENC1	325.263	1.03886	0.000436979	0.0127655	ENC1	262.354	-2.66093	9.14992e-18	7.18202e-16	ENC1
3288.35	0.286951	0.0384285	0.208137	IL1R1	3497.05	0.421345	0.000448631	0.0130332	IL1R1	4031.04	-0.127117	0.363329	0.711426	IL1R1
245.165	-0.502178	0.0369022	0.202162	C17orf62	222.843	-0.794171	0.000455536	0.0131917	C17orf62	192.895	0.305373	0.256943	0.607232	C17orf62
41.8649	-0.400919	0.435762	0.792042	GIPC3	79.7631	1.44991	0.000459957	0.0132774	GIPC3	78.6851	-1.86338	3.56134e-06	6.16188e-05	GIPC3
1846.41	-0.318793	0.0949225	0.377058	SMAP2	1735.11	-0.50733	0.000465717	0.0134011	SMAP2	1662.54	0.200377	0.264185	0.617699	SMAP2
541.361	0.365712	0.213875	0.586832	ADM	375.661	-0.776514	0.000477491	0.0136966	ADM	426.527	1.16052	5.99418e-07	1.1893e-05	ADM
299.566	-0.643277	0.0212789	0.137871	NDUFC1	279.13	-0.919075	0.000487176	0.0139305	NDUFC1	217.044	0.296098	0.209562	0.541133	NDUFC1
534.52	0.252133	0.193693	0.557925	UPP1	627.803	0.652703	0.000492973	0.014049	UPP1	714.356	-0.400052	0.044056	0.201622	UPP1
4407.86	-0.108867	0.651504	0.897383	TNFRSF1B	3614.21	-0.72088	0.00049441	0.014049	TNFRSF1B	3909.52	0.616928	0.00728755	0.0514297	TNFRSF1B
62.4875	-2.7916	1.75477e-08	7.96534e-07	FAM46C	70.741	-1.40803	0.000500875	0.0141568	FAM46C	29.7481	-1.39841	0.0325685	0.162903	FAM46C
116.868	-1.19587	0.00602735	0.0530536	CMAHP	116.156	-1.07754	0.000503911	0.0141568	CMAHP	81.8555	-0.147084	0.694004	0.899844	CMAHP
91.4511	-2.70802	7.55792e-16	1.66221e-13	KITLG	231.371	0.966889	0.000504432	0.0141568	KITLG	172.754	-3.58733	3.88954e-30	1.04311e-27	KITLG
264.456	-1.27391	4.29756e-06	0.000106857	PLEKHO2	479.151	0.653807	0.00050442	0.0141568	PLEKHO2	389.131	-1.91114	1.14416e-20	1.22737e-18	PLEKHO2
2038.96	0.302528	0.179255	0.537661	CD276	2244.57	0.602537	0.000512102	0.0143068	CD276	2584.21	-0.296784	0.0644366	0.26457	CD276
74410.5	0.800625	1.2596e-06	3.66953e-05	SOD2	47219.2	-0.449948	0.000512922	0.0143068	SOD2	71255	1.25701	2.38132e-17	1.7577e-15	SOD2
340.766	0.293452	0.152096	0.491309	BANP	392.152	0.620834	0.000522452	0.014528	BANP	448.593	-0.318891	0.113328	0.380305	BANP
542.997	0.50308	0.00736435	0.062599	SORBS1	358.17	-0.663027	0.000530353	0.014658	SORBS1	482.705	1.16602	1.42685e-09	4.24388e-08	SORBS1
4463.34	0.12199	0.428219	0.789105	DUSP5	5014.56	0.403492	0.000530124	0.014658	DUSP5	5426.45	-0.274605	0.0426628	0.197127	DUSP5
211.772	-0.0209526	0.935247	0.985617	JAK3	154.534	-0.942246	0.00053509	0.0147138	JAK3	172.336	0.94443	0.00227782	0.0194649	JAK3
172.77	0.0129388	0.959821	0.991647	TRMT6	240.342	0.906949	0.000535606	0.0147138	TRMT6	259.693	-0.906324	0.00123238	0.0114448	TRMT6
67.0089	-3.04911	3.61559e-11	3.26343e-09	RP5-862P8.2	80.7989	-1.36765	0.000548969	0.0150355	RP5-862P8.2	29.8451	-1.64447	0.00279403	0.0230795	RP5-862P8.2
639.556	-0.0365688	0.831364	0.955999	M6PR	784.303	0.508406	0.000558989	0.0152639	M6PR	819.476	-0.534892	0.00152451	0.0137891	M6PR
76.3463	-0.83624	0.105829	0.400612	LRG1	62.4566	-1.36757	0.00057838	0.0157461	LRG1	48.3841	0.560965	0.303841	0.661493	LRG1
1331.94	0.860104	7.9908e-07	2.43229e-05	SMG7	797.594	-0.581834	0.000586375	0.0159161	SMG7	1244.14	1.44643	1.71535e-19	1.59547e-17	SMG7
629.695	-0.220385	0.325655	0.70958	SPSB1	541.001	-0.584294	0.000588253	0.0159196	SPSB1	548.515	0.377494	0.103342	0.361808	SPSB1
1989.35	-0.20929	0.304422	0.687662	ALAS1	2758.45	0.569854	0.000592512	0.0159873	ALAS1	2713.86	-0.772143	0.000511729	0.0053969	ALAS1
3021.25	-0.341024	0.0597479	0.278976	RNF19A	3933.82	0.426881	0.000601927	0.0161933	RNF19A	3769.36	-0.761467	1.97167e-05	0.000295678	RNF19A
4454.91	1.32325	8.35653e-15	1.61095e-12	BASP1	2191.53	-0.575233	0.000610164	0.0163664	BASP1	4303.5	1.90392	1.15886e-34	5.32779e-32	BASP1
1418.89	-0.313406	0.109047	0.406582	IL6ST	1895.29	0.472824	0.000621035	0.016609	IL6ST	1819.04	-0.775072	6.95027e-06	0.000114119	IL6ST
6811.31	0.219615	0.321901	0.705706	RAPGEF1	7159.37	0.386826	0.000624306	0.0166475	RAPGEF1	8201.13	-0.160613	0.395087	0.736144	RAPGEF1
1375.17	0.279369	0.161318	0.508277	ESYT2	1470.02	0.469913	0.000638703	0.0169817	ESYT2	1707.03	-0.182397	0.251975	0.600137	ESYT2
173.032	0.131449	0.62004	0.88553	DHX34	224.658	0.758696	0.000640753	0.0169865	DHX34	241.681	-0.625694	0.00543761	0.0404702	DHX34
55.4838	0.43043	0.281361	0.666178	SYNJ2	82.1433	1.23018	0.000655663	0.0173312	SYNJ2	93.6717	-0.800774	0.0157271	0.0943217	SYNJ2
1022.74	0.984225	2.11286e-05	0.000434109	CPNE8	553.05	-0.667713	0.000669218	0.0176383	CPNE8	955.85	1.66911	7.37146e-24	1.05905e-21	CPNE8
436.664	1.27554	2.6804e-08	1.1594e-06	LDLRAD3	200.072	-0.943372	0.000684637	0.0179925	LDLRAD3	397.49	2.22534	1.6357e-23	2.2887e-21	LDLRAD3
776.054	-1.33088	2.27704e-08	1.01011e-06	DNAJB1	913.779	-0.615273	0.000689708	0.0180735	DNAJB1	578.159	-0.712614	0.000120817	0.00151999	DNAJB1
64.5904	-2.46286	1.83042e-06	5.05876e-05	GAL	156.917	1.02786	0.000710802	0.0185499	GAL	120.814	-3.46724	6.4094e-17	4.48407e-15	GAL
7290.71	0.313922	0.0851926	0.351715	LCP1	7267.63	0.396759	0.000711967	0.0185499	LCP1	8710.28	-0.0758246	0.666414	0.887101	LCP1
1103.09	0.530826	0.00139825	0.0158445	SNX9	1107.55	0.56647	0.00071436	0.0185591	SNX9	1359.9	-0.0271898	0.865956	0.960548	SNX9
536.297	-0.861717	6.82714e-06	0.000161036	ZFYVE16	835.65	0.517449	0.000716957	0.0185735	ZFYVE16	720.516	-1.37428	5.35256e-13	2.49646e-11	ZFYVE16
940.049	-1.20844	3.69739e-07	1.22579e-05	HPS5	1120.52	-0.50194	0.000742011	0.0191679	HPS5	768.882	-0.705747	0.000524737	0.00552226	HPS5
752.113	-0.197681	0.294565	0.678813	CASP3	658.119	-0.644968	0.000756614	0.0194898	CASP3	648.758	0.456318	0.0176566	0.103082	CASP3
97.3758	-0.723718	0.1059	0.400692	CBFA2T3	152.127	0.893956	0.000759529	0.0195096	CBFA2T3	149.526	-1.60226	4.35275e-05	0.000610637	CBFA2T3
38646.5	0.576227	5.40947e-05	0.000976518	CD44	36763.8	0.434085	0.000794689	0.0203552	CD44	46697.5	0.150399	0.332203	0.685581	CD44
733.914	-2.43435	4.34426e-24	5.21813e-21	NUPR1	1038.2	-0.525938	0.000802314	0.0204928	NUPR1	573.279	-1.90154	4.05732e-17	2.94083e-15	NUPR1
123.414	-1.40867	6.61216e-06	0.000157152	PHC2	252.507	0.854764	0.000806698	0.0205471	PHC2	206.311	-2.26069	3.99037e-20	4.01307e-18	PHC2
4842	-0.632055	0.00152076	0.0170228	APOBR	6725.87	0.473382	0.00081623	0.0207318	APOBR	6128.04	-1.10121	3.62661e-08	8.8284e-07	APOBR
866.271	0.605641	0.0856356	0.352544	SPRED2	733.946	0.500337	0.000824366	0.0208801	SPRED2	1045.53	0.112655	0.825288	0.948507	SPRED2
97.0138	-1.20465	0.000767384	0.00959384	ERO1B	107.097	-1.07219	0.000843466	0.0211789	ERO1B	67.1388	-0.153969	0.730107	0.91338	ERO1B
522.634	0.42314	0.0336117	0.190162	FAM126A	568.442	0.639772	0.000843735	0.0211789	FAM126A	684.022	-0.200698	0.354834	0.70411	FAM126A
2389.03	0.547554	0.00198466	0.0211539	SYNE3	2252.37	0.489686	0.000845478	0.0211789	SYNE3	2891.25	0.0606488	0.743722	0.918937	SYNE3
49.0762	-1.15583	0.0412729	0.217949	C10orf10	46.132	-1.83667	0.000840416	0.0211789	C10orf10	31.374	0.771945	0.308275	0.665208	C10orf10
24.93	-1.75388	0.00269473	0.027359	RP11-356N1.2	62.6434	1.29802	0.000854586	0.0213482	RP11-356N1.2	52.4118	-3.00592	6.8109e-10	2.18751e-08	RP11-356N1.2
2653.98	1.02744	1.2955e-07	4.74863e-06	SRC	2064.66	0.493615	0.000873911	0.0217712	SRC	3120.76	0.538022	0.00078445	0.00778211	SRC
37.6419	-0.0751452	0.900035	0.97715	MIR503HG	66.2357	1.39538	0.000891642	0.0221522	MIR503HG	67.1021	-1.44027	0.000306476	0.00347289	MIR503HG
4774.91	0.351765	0.0387152	0.208893	CDV3	4895.88	0.460988	0.000899775	0.0222933	CDV3	5825.38	-0.105504	0.564162	0.838826	CDV3
473.673	-1.57051	1.34085e-08	6.34468e-07	SLCO4A1	576.554	-0.743512	0.00092109	0.0227594	SLCO4A1	398.071	-0.834263	8.87914e-05	0.00115501	SLCO4A1
549.143	0.482379	0.044824	0.231006	HCAR2	361.8	-0.810494	0.000931072	0.0228817	HCAR2	470.725	1.30083	1.41652e-09	4.2288e-08	HCAR2
476.62	-0.0548595	0.785105	0.944715	FLOT1	406.884	-0.633	0.000931029	0.0228817	FLOT1	411.684	0.585303	0.00242095	0.0204921	FLOT1
853.048	0.374494	0.164834	0.513022	ARAP1	588.083	-0.550149	0.000951754	0.0233269	ARAP1	781.149	0.94441	0.000374842	0.00414541	ARAP1
274.648	-0.00324884	0.986966	0.99838	SUCO	348.105	0.623848	0.000960069	0.0234675	SUCO	366.108	-0.612662	0.00209394	0.0181441	SUCO
214.92	-0.316099	0.237157	0.617407	ENG	176.957	-0.898483	0.000976262	0.0237993	ENG	169.685	0.593622	0.0279117	0.14582	ENG
910.047	-0.332281	0.0487224	0.243768	MEF2A	1213.72	0.506717	0.00098523	0.0239537	MEF2A	1168.22	-0.831655	1.3357e-06	2.48184e-05	MEF2A
216.994	-0.332523	0.275004	0.660644	TRIM27	191.089	-0.854793	0.00099338	0.0240875	TRIM27	169.966	0.529691	0.0394493	0.186532	TRIM27
788.175	0.277864	0.250283	0.631667	C1orf21	584.927	-0.614755	0.00103926	0.025133	C1orf21	698.627	0.89836	6.57705e-07	1.29695e-05	C1orf21
596.847	0.0632898	0.797393	0.947779	ADGRB1	684.137	0.509293	0.00104589	0.0252261	ADGRB1	758.316	-0.437695	0.0319125	0.16052	ADGRB1
6758.1	1.09143	1.4218e-06	4.06618e-05	CD83	5198.89	0.547398	0.00106072	0.0255161	CD83	8077.74	0.550445	0.000928273	0.0090802	CD83
2021.81	-0.0756564	0.752211	0.933627	ID2	2494.3	0.508889	0.00107447	0.0257788	ID2	2603.6	-0.572588	0.000222379	0.0026024	ID2
15.0015	-1.8942	0.00894864	0.0722135	TKTL1	47.3726	1.5987	0.00109127	0.0261129	TKTL1	40.4429	-3.5557	2.62911e-10	8.77696e-09	TKTL1
372.567	-0.213369	0.356656	0.736081	MAD2L2	307.913	-0.705072	0.00109822	0.0262102	MAD2L2	310.617	0.504165	0.0451908	0.205646	MAD2L2
1223.27	-0.276432	0.246411	0.627787	AQP9	1114.06	-0.588571	0.00111474	0.0265348	AQP9	1138.12	0.311709	0.129032	0.410814	AQP9
1238.8	-0.724255	0.012913	0.0952017	TIPARP	1251.86	-0.56706	0.00112084	0.0266104	TIPARP	1094.29	-0.158865	0.450301	0.776779	TIPARP
231.048	0.168106	0.477984	0.81747	KCTD7	282.865	0.666778	0.00113754	0.0269367	KCTD7	310.492	-0.492136	0.0153547	0.0926754	KCTD7
985.723	-0.636511	0.014659	0.105096	FLVCR2	993.23	-0.662655	0.00114143	0.0269584	FLVCR2	834.302	0.0182026	0.931614	0.981572	FLVCR2
274.133	0.613955	0.0328445	0.187102	FPGS	159.302	-0.868094	0.00116923	0.0274714	FPGS	239.61	1.5005	8.20355e-07	1.58467e-05	FPGS
475.685	0.931027	0.000172331	0.00268557	PTGER3	247.852	-0.752059	0.00117221	0.0274714	PTGER3	437.221	1.69657	2.25281e-13	1.09517e-11	PTGER3
2607.77	0.0300687	0.872827	0.968373	MGAT1	2990.95	0.459504	0.00116946	0.0274714	MGAT1	3189.7	-0.428002	0.0161257	0.0963652	MGAT1
892.786	-0.343549	0.0636029	0.289889	LY6E	845.708	-0.483085	0.00119176	0.0278577	LY6E	798.685	0.147278	0.413659	0.748572	LY6E
528.022	0.494185	0.093475	0.372921	MOB3A	505.948	0.529973	0.00119946	0.0279659	MOB3A	654.517	-0.0311924	0.901698	0.972051	MOB3A
1279.06	-1.63453	6.80515e-11	5.56348e-09	FABP5P7	2565.84	0.653199	0.00121498	0.0282554	FABP5P7	1970.84	-2.30026	7.47649e-07	1.46178e-05	FABP5P7
574.45	-0.96487	0.00974668	0.0771777	TRAF3IP2	584.926	-0.52218	0.00121971	0.028293	TRAF3IP2	493.929	-0.426004	0.455374	0.780592	TRAF3IP2
624.257	0.325951	0.0889308	0.361253	NEDD4L	707.136	0.554889	0.00129587	0.0299831	NEDD4L	808.805	-0.220753	0.287314	0.64423	NEDD4L
81.9172	-0.56955	0.079023	0.335273	CCNH	137.041	0.849356	0.00131362	0.0303166	CCNH	130.091	-1.41266	1.9748e-07	4.28254e-06	CCNH
285.526	0.275389	0.247024	0.628808	ZNF800	325.211	0.631905	0.00131891	0.0303616	ZNF800	372.865	-0.355399	0.100909	0.356548	ZNF800
559.506	-0.511837	0.0262026	0.160516	EDN1	859.831	0.667347	0.00132275	0.0303731	EDN1	799.918	-1.17129	3.56937e-08	8.70224e-07	EDN1
864.915	0.637442	0.00131369	0.0150944	SVIL	567.549	-0.609541	0.00135437	0.0310208	SVIL	797.419	1.25544	5.1569e-12	2.10075e-10	SVIL
99.2099	1.78095	4.93543e-05	0.000900679	CYR61	87.622	1.23843	0.00138813	0.0316281	CYR61	132.372	0.531847	0.0897551	0.329662	CYR61
231.004	-0.792463	0.00693531	0.0596338	TNFRSF10D	228.9	-0.840208	0.00139132	0.0316281	TNFRSF10D	171.435	0.0601958	0.828506	0.949761	TNFRSF10D
363.937	0.470741	0.0317387	0.182835	USP11	391.661	0.645967	0.00138745	0.0316281	USP11	464.789	-0.165564	0.363824	0.711758	USP11
52.7882	-1.31538	0.00122105	0.014134	S100PBP	54.8762	-1.26093	0.00141542	0.0320158	S100PBP	32.9937	-0.0630678	0.902394	0.972051	S100PBP
1835.87	0.127128	0.464409	0.809799	APOL2	1523.35	-0.413593	0.0014131	0.0320158	APOL2	1714.99	0.549211	0.000437653	0.00471371	APOL2
124.795	-1.81363	9.37658e-06	0.000211889	CATSPERG	158.541	-1.0393	0.00142483	0.0321487	CATSPERG	83.2614	-0.726272	0.151541	0.44998	CATSPERG
72.2441	-1.90316	2.45633e-06	6.56774e-05	CTA-29F11.1	89.0011	-1.136	0.00143945	0.0323718	CTA-29F11.1	48.7079	-0.769281	0.116203	0.385372	CTA-29F11.1
990.986	0.29475	0.0877311	0.358618	ARFGAP3	1067.67	0.481668	0.00144183	0.0323718	ARFGAP3	1213.28	-0.179041	0.231381	0.572053	ARFGAP3
9805.88	0.119778	0.473322	0.814166	TMSB4X	10941.1	0.428117	0.00145502	0.0325874	TMSB4X	12025.6	-0.300737	0.0567904	0.240794	TMSB4X
493.375	-1.9573	2.70593e-18	9.60297e-16	ANGPTL4	643.943	-0.574673	0.00146136	0.0326491	ANGPTL4	389.008	-1.3715	6.17313e-08	1.44799e-06	ANGPTL4
2785.02	-0.171904	0.231883	0.61029	MYO1E	3415.27	0.400842	0.00149395	0.0332953	MYO1E	3429.83	-0.56666	6.41243e-05	0.000862008	MYO1E
2894.72	-0.930994	6.38045e-06	0.00015234	FGL2	4428.1	0.443579	0.00152398	0.0338816	FGL2	3723.08	-1.3662	3.6792e-15	2.18458e-13	FGL2
535.226	1.28351	5.83366e-06	0.00014101	ITPKC	200.076	-0.754467	0.00154152	0.034188	ITPKC	514.208	2.06792	3.93867e-14	2.10656e-12	ITPKC
50.9888	-3.15177	7.51139e-12	7.42344e-10	ADD2	67.6959	-1.23326	0.0015937	0.0352592	ADD2	28.6573	-1.94218	0.000649383	0.00663865	ADD2
6370.41	-0.273715	0.0828466	0.34599	PELI1	8033.51	0.386395	0.00162815	0.0358182	PELI1	7745	-0.652352	8.55391e-06	0.000137641	PELI1
17.5729	-0.660871	0.367298	0.746039	RP11-153M7.3	41.1574	1.69783	0.00162492	0.0358182	RP11-153M7.3	36.92	-2.36805	2.49677e-06	4.43928e-05	RP11-153M7.3
10910.4	1.13626	2.23714e-07	7.85011e-06	PPP1R15A	7910.22	0.503301	0.00163079	0.0358182	PPP1R15A	12729.9	0.634363	0.00042659	0.00460998	PPP1R15A
93.9424	-1.69428	2.53369e-07	8.71444e-06	MGAT4A	110.231	-0.970075	0.00166887	0.0365663	MGAT4A	59.1204	-0.733935	0.0584781	0.245877	MGAT4A
9.95946	-2.37044	0.0114657	0.0871224	ABLIM3	41.0583	1.69588	0.00169918	0.0371409	ABLIM3	36.2427	-3.80677	3.91219e-09	1.10054e-07	ABLIM3
139.528	-0.755006	0.00212192	0.0224028	TRIM52	135.495	-0.929029	0.00171712	0.0374431	TRIM52	105.484	0.176571	0.57413	0.843391	TRIM52
169.063	-0.169095	0.511381	0.835449	NDST2	137.418	-0.87373	0.00175807	0.0382444	NDST2	138.299	0.70916	0.00835154	0.0572336	NDST2
663.88	0.148477	0.359927	0.739823	TBC1D1	753.808	0.491416	0.00177339	0.0384856	TBC1D1	827.771	-0.33506	0.0391114	0.18561	TBC1D1
461.568	-0.691448	0.000772697	0.00964482	CMIP	708.792	0.534253	0.00178561	0.0386586	CMIP	630.309	-1.22053	4.81141e-09	1.33483e-07	CMIP
147.257	-1.75259	1.86638e-10	1.40113e-08	RGCC	302.658	0.744044	0.00182978	0.0395206	RGCC	232.38	-2.48992	2.31251e-26	4.53787e-24	RGCC
38.3789	-2.21971	1.50645e-06	4.26918e-05	PCNA	41.8197	-1.57408	0.00188458	0.0406078	PCNA	16.9804	-0.641582	0.325565	0.67964	PCNA
52.2195	-1.68519	1.27187e-05	0.000277377	RP11-296A16.1	57.5091	-1.27448	0.00189572	0.0407511	RP11-296A16.1	32.1002	-0.38401	0.421673	0.753485	RP11-296A16.1
109.512	-0.114625	0.737495	0.92983	SLC37A2	149.132	0.841224	0.00191543	0.0409812	SLC37A2	158.602	-0.972447	0.00304071	0.0247988	SLC37A2
116.015	-2.68234	5.40793e-10	3.60875e-08	HIST1H2AG	149.578	-1.05198	0.00191467	0.0409812	HIST1H2AG	65.0899	-1.59962	0.00222224	0.0191424	HIST1H2AG
1486.66	-1.45408	1.05782e-16	2.50271e-14	RREB1	2628.76	0.468179	0.00195917	0.041807	RREB1	2041.71	-1.917	1.02361e-25	1.79031e-23	RREB1
830.978	-0.147149	0.416283	0.782647	OXSR1	1029.7	0.432973	0.00196782	0.041807	OXSR1	1039.11	-0.570631	0.000868659	0.00855946	OXSR1
45.0582	0.249759	0.560432	0.860522	CCDC80	57.6259	1.25934	0.00196767	0.041807	CCDC80	69.2268	-0.996885	0.0199266	0.1131	CCDC80
1020.98	0.177556	0.286037	0.67165	RPS6KA3	1133.76	0.443158	0.00199582	0.0423029	RPS6KA3	1268.9	-0.257057	0.120671	0.393459	RPS6KA3
267.61	-0.804446	0.00121134	0.0140633	DHCR24	281.512	-0.697129	0.00207734	0.0438265	DHCR24	212.282	-0.105881	0.638477	0.877134	DHCR24
1715	-0.0570715	0.712507	0.920236	OGDH	2044.57	0.411241	0.00207522	0.0438265	OGDH	2110.88	-0.462709	0.00271908	0.0225762	OGDH
111.729	-1.47561	8.96728e-05	0.00152366	BCR	119.769	-1.01616	0.00210698	0.0443489	BCR	74.2108	-0.431339	0.303928	0.661595	BCR
232.429	0.353533	0.224251	0.600012	RALGDS	148.809	-0.802098	0.00212705	0.044668	RALGDS	205.194	1.17088	1.74033e-05	0.000264435	RALGDS
560.622	0.0759608	0.707448	0.919021	EIF3H	681.521	0.548088	0.00214051	0.0448472	EIF3H	736.344	-0.465543	0.00449738	0.0345594	EIF3H
1194.65	0.393304	0.107705	0.403975	BATF3	877.743	-0.578996	0.0021557	0.0449582	BATF3	1116.37	0.989805	0.0468285	0.21026	BATF3
1955.21	0.130985	0.425188	0.787768	IQGAP2	2165.35	0.384031	0.00215547	0.0449582	IQGAP2	2366.53	-0.245566	0.0962198	0.344443	IQGAP2
1342.94	-0.475209	0.00184118	0.0199514	RAB8A	1822.66	0.401467	0.00216986	0.04499	RAB8A	1685.26	-0.868745	9.66221e-10	2.9899e-08	RAB8A
464.451	-0.389556	0.163587	0.511099	DICER1	419.762	-0.779188	0.00217206	0.04499	DICER1	383.597	0.396414	0.0342446	0.169028	DICER1
65.6673	-2.94526	1.07825e-13	1.65067e-11	RP11-1319K7.1	86.7601	-1.165	0.00217174	0.04499	RP11-1319K7.1	39.1814	-1.77559	0.000273585	0.00314897	RP11-1319K7.1
1831.9	-0.415635	0.0249692	0.154782	TTYH3	2424.31	0.436086	0.00217772	0.0450046	TTYH3	2289.46	-0.84617	3.45655e-07	7.11244e-06	TTYH3
576.907	-1.75217	2.20972e-12	2.44714e-10	GALM	743.11	-0.535603	0.00219089	0.045174	GALM	458.656	-1.21864	1.34258e-09	4.02287e-08	GALM
59.7943	-1.27123	0.0162297	0.113238	HBEGF	121.208	1.07258	0.00221199	0.0455059	HBEGF	93.6199	-2.37731	7.1064e-10	2.26883e-08	HBEGF
2649.87	0.353751	0.0291808	0.172991	ETS2	2778.68	0.420086	0.00225631	0.046313	ETS2	3236.6	-0.0610108	0.707418	0.904057	ETS2
738.113	-1.59259	1.22361e-05	0.00026834	HSPA2	965.009	-0.532859	0.00230119	0.0471278	HSPA2	507.14	-1.13063	1.55139e-05	0.000238955	HSPA2
3415.64	-0.470361	0.0158593	0.1113	HK2	4528.43	0.364293	0.00232649	0.0475388	HK2	4205.3	-0.825282	6.36612e-06	0.000105266	HK2
351.5	-1.10936	9.48142e-05	0.00159612	NPL	405.304	-0.614191	0.0023448	0.0477178	NPL	260.562	-0.503095	0.0299968	0.153864	NPL
11752.9	-0.577596	0.00972098	0.0770524	ANXA1	16228.7	0.382901	0.00234575	0.0477178	ANXA1	14968.4	-0.951296	1.86488e-07	4.07715e-06	ANXA1
108.119	-0.229761	0.471887	0.814092	SLC12A9	83.5555	-1.03896	0.00235147	0.0477275	SLC12A9	84.3461	0.80615	0.027593	0.144719	SLC12A9
97.7618	-0.364444	0.238049	0.618185	RMDN3	153.287	0.835861	0.00241344	0.0488762	RMDN3	147.665	-1.1826	3.22028e-05	0.00046307	RMDN3
247.563	-1.52528	1.70799e-05	0.000358954	SLC45A4	306.932	-0.600286	0.00244865	0.0494791	SLC45A4	192.229	-0.928017	0.00450885	0.034631	SLC45A4
144.829	-1.29869	0.00262814	0.0267526	C12orf65	161.387	-0.929558	0.00248021	0.0500057	C12orf65	74.814	-0.394675	0.349379	0.698714	C12orf65
2147.87	0.341164	0.162371	0.509834	SAMSN1	1592.81	-0.437359	0.0025065	0.0503126	SAMSN1	2028.09	0.779421	1.30507e-05	0.000203684	SAMSN1
1075.47	-0.355271	0.0197517	0.130279	RNF149	1403.18	0.39821	0.00250545	0.0503126	RNF149	1338.73	-0.745495	6.95662e-07	1.36179e-05	RNF149
165.388	-0.218521	0.389479	0.76346	RP11-574K11.31	138.474	-0.81081	0.00252752	0.0505116	RP11-574K11.31	136.067	0.596547	0.0274579	0.144199	RP11-574K11.31
374.792	0.103484	0.695405	0.915014	ELL	280.927	-0.701352	0.00252666	0.0505116	ELL	327.046	0.812589	0.00113038	0.0107246	ELL
88.6668	-1.14649	0.00165251	0.0182748	TNRC6B	90.2242	-0.968606	0.00259946	0.0518353	TNRC6B	63.1088	-0.17788	0.658042	0.884725	TNRC6B
131.687	-2.23768	3.93367e-08	1.64676e-06	IGFBP6	330.599	0.895732	0.00261764	0.0519184	IGFBP6	262.348	-3.12268	3.79267e-40	2.65339e-37	IGFBP6
53.4235	-2.44492	5.15619e-09	2.73857e-07	VAV3	125.441	0.84089	0.00262266	0.0519184	VAV3	93.333	-3.25846	5.68107e-18	4.52545e-16	VAV3
61.3168	-1.4028	0.000136057	0.00220158	OSBPL10	125.577	0.850342	0.00262068	0.0519184	OSBPL10	102.26	-2.22699	4.28064e-11	1.5726e-09	OSBPL10
618.853	-0.0211839	0.900949	0.977306	NEK7	749.818	0.460093	0.00262647	0.0519184	NEK7	785.832	-0.474287	0.00381559	0.0301112	NEK7
1340.17	0.635492	0.000177568	0.002748	TRIM69	1214.6	0.425895	0.00264788	0.0522282	TRIM69	1599.01	0.212034	0.198256	0.524521	TRIM69
29.7472	-1.514	0.0035157	0.0341615	COBL	81.6247	1.20685	0.00266789	0.0525089	COBL	71.9394	-2.73947	9.14778e-09	2.44513e-07	COBL
167.443	0.208297	0.392623	0.76683	ZNF562	205.349	0.703161	0.0026828	0.0526884	ZNF562	230.248	-0.483986	0.0440741	0.201648	ZNF562
928.524	0.223771	0.191893	0.555977	REEP5	1016.6	0.443541	0.00281232	0.0549946	REEP5	1150.88	-0.210472	0.192735	0.517229	REEP5
19.2073	0.0362543	0.964346	0.992644	CLDN4	72.1513	3.73609	0.00280631	0.0549946	CLDN4	71.9457	-2.98048	1.15059e-11	4.51566e-10	CLDN4
330.683	-0.996297	0.00548446	0.0490211	HEXIM1	385.238	-0.622018	0.00282052	0.0550365	HEXIM1	238.592	-0.393307	0.165783	0.475426	HEXIM1
6211.32	0.948472	5.74667e-08	2.32472e-06	FAM129A	3726.75	-0.39423	0.00286184	0.0554817	FAM129A	6048.33	1.34949	1.76362e-18	1.44788e-16	FAM129A
359.112	0.801422	0.00128151	0.014779	FCHSD2	208.966	-0.714376	0.00285678	0.0554817	FCHSD2	326.805	1.5238	1.07877e-12	4.78197e-11	FCHSD2
142.655	-0.927842	0.00364217	0.0350615	RAB20	264.122	0.668459	0.00286774	0.0554817	RAB20	222.642	-1.59446	1.54952e-07	3.43433e-06	RAB20
613.396	0.116065	0.525127	0.843188	HM13	707.558	0.494343	0.00286279	0.0554817	HM13	772.065	-0.375581	0.0319284	0.16055	HM13
141.561	-0.475916	0.1317	0.452375	SLC1A4	233.336	0.749769	0.00289819	0.0559517	SLC1A4	223.788	-1.18386	0.000608807	0.00627165	SLC1A4
3527.24	0.536624	0.000838198	0.0103303	GBP2	2512.4	-0.431725	0.0029193	0.0562398	GBP2	3338.13	0.976461	2.3569e-12	1.00066e-10	GBP2
618.295	-0.477493	0.0122936	0.0916738	SLC38A2	621.073	-0.543119	0.00293007	0.0562892	SLC38A2	535.705	0.0693228	0.74613	0.919658	SLC38A2
433.783	0.79007	0.000254819	0.00376087	UHRF1BP1	258.951	-0.669737	0.00294127	0.0562892	UHRF1BP1	393.744	1.47436	2.19987e-14	1.21643e-12	UHRF1BP1
462.602	-0.113791	0.559036	0.8604	MAP3K13	403.822	-0.571095	0.00294663	0.0562892	MAP3K13	408.66	0.461249	0.0190824	0.109446	MAP3K13
587.045	-0.061226	0.746512	0.932118	AHCYL1	717.208	0.459622	0.00294143	0.0562892	AHCYL1	744.237	-0.511747	0.00216056	0.0186711	AHCYL1
820.464	-0.361335	0.0350824	0.195857	DOCK5	1078.37	0.411201	0.00295798	0.0563876	DOCK5	1030.12	-0.762641	4.80242e-06	8.1172e-05	DOCK5
160.301	0.557577	0.0568539	0.270663	CTD-2353F22.2	96.4323	-1.03795	0.00300279	0.0571222	CTD-2353F22.2	133.765	1.61411	9.46126e-09	2.52473e-07	CTD-2353F22.2
440.769	-0.913132	0.00154344	0.0172149	CSRNP2	509.095	-0.539231	0.00301049	0.0571489	CSRNP2	346.189	-0.380126	0.142946	0.435776	CSRNP2
209.355	-0.530086	0.0388197	0.209096	LRRC8A	324.353	0.637648	0.00304396	0.0576529	LRRC8A	295.912	-1.15611	5.61922e-08	1.32564e-06	LRRC8A
133.083	-0.483912	0.0962438	0.379795	KAT6B	127.634	-0.817641	0.00304971	0.0576529	KAT6B	106.539	0.341795	0.311042	0.668154	KAT6B
148.561	-0.696857	0.0129224	0.0952233	CISH	150.972	-0.803559	0.00308374	0.0581562	CISH	119.326	0.10485	0.738706	0.916745	CISH
108.999	0.510259	0.153543	0.493835	STEAP3	61.2781	-1.1706	0.00309389	0.0581562	STEAP3	93.5829	1.7111	2.29267e-06	4.0945e-05	STEAP3
1634.8	0.0461117	0.790845	0.945817	EHD4	1870.97	0.405258	0.00309552	0.0581562	EHD4	2018.42	-0.350541	0.0130882	0.0817873	EHD4
163.485	-0.419928	0.153254	0.493441	PDP1	236.169	0.656662	0.00310265	0.0581699	PDP1	228.821	-1.07307	0.000105424	0.0013442	PDP1
282.693	0.177427	0.41712	0.782702	RABGEF1	330.109	0.560091	0.00312142	0.0584014	RABGEF1	365.586	-0.374946	0.061513	0.255698	RABGEF1
987.521	-1.27161	4.541e-14	7.79205e-12	NPC1	1724.05	0.474325	0.003144	0.0587031	NPC1	1376.89	-1.74071	8.2746e-23	1.09136e-20	NPC1
92.9835	-1.23831	0.000145273	0.00233379	MAP4K3	174.34	0.757523	0.00315081	0.0587097	MAP4K3	145.47	-1.96221	3.07667e-11	1.15825e-09	MAP4K3
1884.3	0.400248	0.0192223	0.127672	FMNL1	1893.54	0.415835	0.00325044	0.0604422	FMNL1	2275.67	-0.00873364	0.951247	0.986626	FMNL1
176.567	1.13645	0.00015188	0.00242	IFFO2	80.3258	-0.998981	0.00326687	0.0606237	IFFO2	158.213	2.16415	1.49218e-14	8.42482e-13	IFFO2
199.999	-1.60369	6.6006e-11	5.45335e-09	RP11-848G14.5	247.774	-0.640165	0.00340893	0.0631312	RP11-848G14.5	153.928	-0.964779	0.000427707	0.00461895	RP11-848G14.5
2113.17	-0.0204891	0.894367	0.975466	RTN4	2437.97	0.359863	0.00343553	0.0634908	RTN4	2550.13	-0.37203	0.0107532	0.0699957	RTN4
235.233	-0.881222	0.0189618	0.126479	SECTM1	234.262	-0.870141	0.00344231	0.0634908	SECTM1	185.584	0.00494513	0.983931	0.995976	SECTM1
784.831	0.702184	0.000117778	0.0019298	VAV2	519.08	-0.511366	0.00348324	0.0641155	VAV2	729.569	1.22448	3.02753e-11	1.14357e-09	VAV2
198.171	0.342721	0.460235	0.807579	RNA5SP389	230.599	1.06136	0.00351933	0.0646491	RNA5SP389	232.827	-0.845081	0.0107581	0.0699991	RNA5SP389
157.552	-0.332858	0.291217	0.677093	RRP12	231.897	0.715682	0.0035342	0.0647914	RRP12	226.405	-1.03822	1.88164e-05	0.000283498	RRP12
135.048	0.264842	0.330537	0.714317	ZNF841	161.767	0.769115	0.00357695	0.065443	ZNF841	182.794	-0.477961	0.0729906	0.288153	ZNF841
268.311	-1.00931	0.000242471	0.00360589	AMZ2	434.381	0.569739	0.00360452	0.0658151	AMZ2	363.864	-1.58195	1.01073e-11	3.996e-10	AMZ2
2530.06	-0.285015	0.0472655	0.239316	EMILIN2	3291.8	0.416503	0.00370647	0.0675409	EMILIN2	3182.15	-0.695372	1.38052e-05	0.000215252	EMILIN2
490.372	-2.81842	8.68591e-14	1.37001e-11	EGLN3	700.75	-0.548575	0.00372871	0.0678104	EGLN3	380.295	-2.25929	7.38673e-13	3.34816e-11	EGLN3
106528	0.466085	0.123604	0.436588	RN7SL1	112916	0.534345	0.00374952	0.0680526	RN7SL1	120415	-0.0739042	0.658224	0.884725	RN7SL1
82.7968	0.821027	0.0525284	0.256242	MIR4521	89.6895	1.25063	0.00387024	0.0699481	MIR4521	101.637	-0.419869	0.183661	0.503871	MIR4521
581.531	0.263621	0.154634	0.496221	BAG6	637.523	0.479299	0.00387703	0.0699481	BAG6	723.831	-0.211831	0.193958	0.51947	BAG6
2334.1	0.201768	0.205024	0.575125	CLIC1	2494.4	0.348651	0.00386855	0.0699481	CLIC1	2776.36	-0.13974	0.337906	0.690531	CLIC1
495.969	-0.540181	0.0224546	0.143469	STT3B	737.52	0.558011	0.00394393	0.0705948	STT3B	682.201	-1.08641	1.43098e-08	3.73191e-07	STT3B
389.368	-0.4965	0.0348815	0.195224	SRF	590.742	0.608247	0.00392413	0.0705948	SRF	555.993	-1.10756	4.73584e-08	1.12562e-06	SRF
812.315	0.425828	0.0783529	0.333427	SLC39A8	585.914	-0.554977	0.00393164	0.0705948	SLC39A8	693.847	0.989316	3.92376e-08	9.48006e-07	SLC39A8
246.246	0.140541	0.552181	0.85762	SMURF2	187.718	-0.743092	0.00393634	0.0705948	SMURF2	212.723	0.883229	0.000616145	0.00633103	SMURF2
578.206	0.723404	0.00178932	0.0194841	PRSS23	488.899	0.506354	0.00396037	0.070611	PRSS23	697.824	0.222414	0.325282	0.67943	PRSS23
136.97	-0.444905	0.0961263	0.37956	KIFC3	125.926	-0.842425	0.00396034	0.070611	KIFC3	109.371	0.397371	0.21341	0.547526	KIFC3
244.556	0.323214	0.169192	0.520785	USP36	284.515	0.679623	0.00402922	0.071698	USP36	326.263	-0.356726	0.0753569	0.294175	USP36
159.585	0.210271	0.435194	0.791811	RHEBP2	187.742	0.66825	0.00404929	0.0719144	RHEBP2	213.983	-0.451082	0.0738084	0.290464	RHEBP2
4844.22	0.0241937	0.885914	0.973029	GNS	5526.17	0.358414	0.00406467	0.0720469	GNS	5837.09	-0.326731	0.0225103	0.124046	GNS
402.767	0.0580871	0.794713	0.946636	VTRNA1-3	455.642	0.682417	0.00407819	0.0721458	VTRNA1-3	496.342	-0.619542	0.00977108	0.0649428	VTRNA1-3
59.1586	-1.2464	0.00155486	0.0173175	AMZ2P1	113.831	0.889599	0.00410921	0.0725535	AMZ2P1	95.6054	-2.08651	6.88616e-08	1.59892e-06	AMZ2P1
193.518	-2.05953	4.37089e-11	3.83435e-09	C1orf132	384.13	0.629988	0.00411933	0.0725912	C1orf132	288.667	-2.64329	1.12662e-17	8.7156e-16	C1orf132
137.402	-1.10313	7.38105e-05	0.00128346	BZW2	146.836	-0.896335	0.00412811	0.0726053	BZW2	102.231	-0.199205	0.52393	0.819536	BZW2
991.357	-0.137194	0.478179	0.81747	ETV6	918.571	-0.424081	0.00414254	0.0727184	ETV6	914.177	0.294709	0.130164	0.413029	ETV6
681.76	0.449331	0.0153251	0.108233	KLF9	498.189	-0.477739	0.00416087	0.0728994	KLF9	636.422	0.93211	8.00913e-08	1.849e-06	KLF9
266.086	0.410335	0.0734413	0.318906	STARD7	185.894	-0.659345	0.00421948	0.0736425	STARD7	238.741	1.07422	2.74498e-06	4.81674e-05	STARD7
180.647	0.118763	0.677097	0.908064	RRP1	230.238	0.694776	0.00421195	0.0736425	RRP1	250.283	-0.565774	0.0135049	0.0839023	RRP1
1776.38	0.458792	0.00174977	0.0191135	TMEM2	1288.37	-0.538602	0.00429783	0.0748662	TMEM2	1658.05	1.00107	1.2131e-06	2.27506e-05	TMEM2
631.662	-0.531865	0.0041388	0.0389873	CBX6	648.263	-0.460025	0.00437052	0.0759868	CBX6	561.085	-0.062406	0.756183	0.92464	CBX6
238.499	-0.392874	0.0834507	0.347489	GK	219.125	-0.76449	0.00438722	0.0761316	GK	201.421	0.371673	0.14287	0.435776	GK
114.906	-0.531668	0.0800378	0.338055	PAPSS1	181.496	0.691293	0.00440638	0.0763186	PAPSS1	165.535	-1.20893	7.40011e-06	0.000120973	PAPSS1
6105.99	0.388033	0.00447438	0.0415383	HLA-DQB1	5976.25	0.333055	0.00443413	0.0766531	HLA-DQB1	7177.76	0.0619362	0.648095	0.881234	HLA-DQB1
739.879	-0.359634	0.0640763	0.291281	FERMT3	983.762	0.439869	0.00447104	0.0771446	FERMT3	934.98	-0.796253	2.48064e-05	0.000364863	FERMT3
468.233	-0.516259	0.00359653	0.0346879	BMP2K	470.366	-0.521996	0.00451764	0.0778009	BMP2K	405.546	0.0113772	0.953005	0.987177	BMP2K
44.8362	-2.05146	8.3581e-06	0.000191647	SH2B2	51.3767	-1.25779	0.00455455	0.0782883	SH2B2	26.8784	-0.81323	0.157748	0.460675	SH2B2
147.278	-0.651372	0.0293395	0.173618	KCTD5	231.558	0.6668	0.00458078	0.0785907	KCTD5	206.186	-1.30975	3.14763e-08	7.75629e-07	KCTD5
104.101	-1.24054	0.00518565	0.0470024	HDAC7	105.324	-1.03805	0.00461018	0.078946	HDAC7	75.323	-0.187876	0.614047	0.863935	HDAC7
21.827	-1.7098	0.0100474	0.0787206	LY9	53.2776	1.27577	0.00462231	0.0790049	LY9	43.2243	-2.98615	1.37117e-08	3.58173e-07	LY9
748.323	0.604588	0.00116426	0.0136077	ZC3H12C	697.783	0.499277	0.00465768	0.0794603	ZC3H12C	905.685	0.103007	0.594552	0.85459	ZC3H12C
4942.26	-0.281351	0.0685733	0.305191	SAMD9	6263.25	0.393091	0.00469729	0.0799859	SAMD9	6095.96	-0.665516	3.08104e-05	0.000445836	SAMD9
168.169	-0.269949	0.278356	0.663997	MBP	239.767	0.694236	0.00476244	0.0809436	MBP	237.662	-0.955004	5.52441e-05	0.000752058	MBP
376.042	0.454298	0.0191098	0.127195	ZPR1	388.042	0.503844	0.00483539	0.0820302	ZPR1	468.388	-0.0439454	0.806907	0.943645	ZPR1
219.949	0.146197	0.522326	0.841965	UQCRC2	261.163	0.607615	0.00487355	0.0823702	UQCRC2	288.017	-0.458346	0.0280532	0.146369	UQCRC2
238.929	-0.0128494	0.95732	0.991004	ZNF335	299.123	0.591233	0.00486617	0.0823702	ZNF335	314.23	-0.599826	0.00529703	0.0395887	ZNF335
392.903	-1.75657	6.01862e-18	1.95793e-15	AHR	720.919	0.437572	0.00493042	0.0831769	AHR	533.006	-2.18042	1.41873e-29	3.68207e-27	AHR
800.303	-0.00589995	0.974069	0.996171	SENP3-EIF4A1	941.113	0.402487	0.00503221	0.0841913	SENP3-EIF4A1	985.335	-0.401636	0.0139151	0.0857315	SENP3-EIF4A1
1051.83	-0.00620598	0.979647	0.996965	GPR183	1182.53	0.518982	0.00503685	0.0841913	GPR183	1292.53	-0.519331	0.0425175	0.196651	GPR183
973.977	1.98864	1.77841e-10	1.34806e-08	SERPINE1	364.265	-0.658816	0.00501287	0.0841913	SERPINE1	909.187	2.64329	2.98716e-38	1.78023e-35	SERPINE1
822.156	-0.646743	0.000552739	0.00725828	TRANK1	868.819	-0.418615	0.00502452	0.0841913	TRANK1	731.632	-0.220063	0.219308	0.555555	TRANK1
56.3024	-0.199728	0.572788	0.865974	RP11-447L10.1	87.2089	0.925448	0.00502228	0.0841913	RP11-447L10.1	87.0447	-1.12553	0.000452882	0.0048647	RP11-447L10.1
88.6414	-2.22154	4.11411e-12	4.34067e-10	2008-03-01	115.724	-0.795751	0.00505932	0.0844117	2008-03-01	61.16	-1.43141	0.000138123	0.00170571	2008-03-01
145.254	-0.774659	0.00191709	0.0205742	DNAJC25	147.815	-0.737191	0.00508349	0.0846597	DNAJC25	116.19	-0.0264894	0.92387	0.978605	DNAJC25
171.678	0.535609	0.122281	0.43411	TRAF4	179.626	0.713857	0.00512403	0.0851787	TRAF4	226.872	-0.177582	0.487582	0.800661	TRAF4
282.357	0.0921177	0.64372	0.894945	GOLIM4	345.801	0.57726	0.00515247	0.0852057	GOLIM4	374.898	-0.47116	0.0272866	0.143486	GOLIM4
3247.12	0.732641	2.28039e-05	0.000461846	BCL3	2146.51	-0.366011	0.00516213	0.0852057	BCL3	3163.24	1.10559	6.36649e-11	2.2888e-09	BCL3
306.937	-0.515549	0.013144	0.0965852	SERPING1	300.038	-0.575513	0.00516313	0.0852057	SERPING1	261.567	0.0663676	0.752493	0.923246	SERPING1
243.029	-0.00989624	0.964304	0.992644	PAXBP1	341.881	0.673654	0.00514584	0.0852057	PAXBP1	360.459	-0.677601	0.00383181	0.0302017	PAXBP1
3491.48	1.30163	1.8102e-08	8.14592e-07	PIK3R5	2381.37	0.469186	0.00518996	0.0854933	PIK3R5	4027.51	0.832882	4.29358e-06	7.3109e-05	PIK3R5
370.59	0.283052	0.190513	0.553871	PURB	406.152	0.504751	0.00526528	0.0865772	PURB	468.017	-0.215397	0.319999	0.674973	PURB
279.25	0.0837935	0.673146	0.906793	SP140	334.304	0.546709	0.00529253	0.0868681	SP140	359.656	-0.458898	0.0174582	0.102317	SP140
773.637	-0.0821649	0.714788	0.921021	MESDC1	899.854	0.452903	0.00532605	0.0872608	MESDC1	959.562	-0.535734	0.0108398	0.0703605	MESDC1
3032.33	-2.22237	1.03984e-29	2.70618e-26	FABP5	5548.99	0.429202	0.00536981	0.0873483	FABP5	3870.57	-2.64804	3.18102e-32	1.02372e-29	FABP5
71.4189	-1.21223	0.00334033	0.0327839	RSPH3	146.329	0.890544	0.00536253	0.0873483	RSPH3	125.535	-2.09182	1.63078e-13	8.12409e-12	RSPH3
505.857	0.146364	0.429407	0.790054	RP11-887P2.3	571.414	0.447065	0.00536442	0.0873483	RP11-887P2.3	628.713	-0.293222	0.0935709	0.338196	RP11-887P2.3
2418.44	-0.0597345	0.797904	0.948081	CLIP1	2103.97	-0.369775	0.00536944	0.0873483	CLIP1	2260.76	0.317457	0.10614	0.367355	CLIP1
400.706	-0.774572	9.51653e-05	0.00159731	NEDD1	604.732	0.512851	0.00541679	0.0877983	NEDD1	526.19	-1.28131	2.08709e-09	6.04016e-08	NEDD1
84.328	-1.2291	0.00169089	0.0185807	TTC9	84.8362	-0.909781	0.00540804	0.0877983	TTC9	63.07	-0.309645	0.437849	0.767264	TTC9
914.487	-0.0990097	0.67257	0.906491	MPP1	1042.91	0.401761	0.00547142	0.088526	MPP1	1118.99	-0.48802	0.0305895	0.156094	MPP1
31.2122	0.172009	0.770672	0.938913	HIF1A-AS2	46.0512	1.21654	0.00549277	0.0887136	HIF1A-AS2	54.7641	-1.02876	0.0291912	0.150944	HIF1A-AS2
48.875	-0.674525	0.0847402	0.351172	C9orf69	41.1218	-1.23934	0.00557741	0.089921	C9orf69	34.24	0.576203	0.23079	0.571067	C9orf69
1044.01	1.00333	7.779e-08	3.0674e-06	MAML2	584.923	-0.59728	0.00559776	0.0900893	MAML2	987.064	1.61102	1.14366e-17	8.80511e-16	MAML2
19.087	-1.23994	0.0414633	0.218807	WHRN	46.6369	1.25746	0.00561633	0.0902284	WHRN	41.1632	-2.48419	9.50724e-08	2.18544e-06	WHRN
57.5505	-1.73402	2.41242e-06	6.4657e-05	ELL3	66.8532	-1.02623	0.00564105	0.0904658	ELL3	38.2436	-0.687106	0.121974	0.395976	ELL3
321.746	0.052618	0.823134	0.954643	ZNF644	387.18	0.523992	0.00566879	0.0904745	ZNF644	412.328	-0.465209	0.0162541	0.0969763	ZNF644
291.329	-0.00460003	0.98817	0.998576	SH3PXD2B	225.19	-0.637605	0.00567962	0.0904745	SH3PXD2B	262.314	0.666248	0.00871779	0.059264	SH3PXD2B
1604.21	0.286163	0.0849425	0.351451	MYL12B	1657.37	0.358526	0.0056814	0.0904745	MYL12B	1902.83	-0.0654775	0.658646	0.884976	MYL12B
102.161	0.489797	0.224103	0.600012	ADARB1	57.8376	-1.0799	0.00566813	0.0904745	ADARB1	87.012	1.60444	3.41068e-05	0.000489138	ADARB1
111.125	-1.43448	4.96691e-06	0.000122326	EGR2	201.202	0.655419	0.00569169	0.09048	EGR2	155.901	-2.08577	8.74215e-14	4.49425e-12	EGR2
989.016	-0.438649	0.0177965	0.12077	PBRM1	1001.99	-0.40387	0.00570595	0.0905484	PBRM1	899.616	-0.0269509	0.871931	0.962161	PBRM1
100.751	-1.00022	0.00638758	0.0554809	ZBTB7B	100.976	-0.940373	0.00577845	0.0915391	ZBTB7B	77.1231	-0.0438298	0.898791	0.971417	ZBTB7B
157.076	-1.92202	7.03294e-07	2.17464e-05	C11orf24	197.243	-0.701887	0.00579112	0.0915803	C11orf24	122.568	-1.19893	0.000183951	0.00219744	C11orf24
32.3558	0.503642	0.402069	0.773095	RP11-217B1.2	50.9	1.30184	0.00580185	0.0915907	RP11-217B1.2	49.5599	-0.81941	0.063738	0.262438	RP11-217B1.2
1551.93	0.708289	0.000307452	0.00442068	BID	1376.94	0.403808	0.00587735	0.0926217	BID	1827.58	0.311878	0.0356007	0.173632	BID
165.234	0.217786	0.425858	0.787876	HMGCR	201.781	0.83214	0.00596949	0.0935872	HMGCR	222.564	-0.595549	0.0219708	0.122161	HMGCR
924.128	0.546399	0.000411231	0.00567258	MAPK6	890.679	0.436111	0.0059621	0.0935872	MAPK6	1120.05	0.11465	0.504588	0.809222	MAPK6
128.532	1.1205	0.000684743	0.00867174	GALNT4	104.823	0.852248	0.00595348	0.0935872	GALNT4	164.581	0.284516	0.408413	0.744424	GALNT4
4356.96	0.00536383	0.9813	0.997162	BTG1	4987.5	0.418405	0.00603094	0.0943879	BTG1	5286.53	-0.404827	0.0237106	0.129112	BTG1
203.559	0.843725	0.000671231	0.00851444	NAV1	114.025	-0.80683	0.00607821	0.0948013	NAV1	180.963	1.65948	1.35186e-10	4.67802e-09	NAV1
5271.84	0.473882	0.00878998	0.0714128	NFKBIZ	5182.49	0.454621	0.00607694	0.0948013	NFKBIZ	6321.47	0.0244641	0.871001	0.962125	NFKBIZ
6517.58	-0.210411	0.30749	0.691554	LILRB2	6330.49	-0.322339	0.00613915	0.0955879	LILRB2	6187.04	0.118605	0.504729	0.809222	LILRB2
1015.56	1.0521	1.14116e-05	0.000252756	DAPP1	542.36	-0.46711	0.00618844	0.0961906	DAPP1	980.136	1.53322	7.93264e-17	5.47829e-15	DAPP1
262.785	0.388919	0.164979	0.513022	SPTBN5	292.957	0.705495	0.00626096	0.0971517	SPTBN5	335.273	-0.31943	0.132811	0.417314	SPTBN5
1822.08	-0.0181234	0.940174	0.987234	RIN2	1574.02	-0.466596	0.00632336	0.0977862	RIN2	1694.49	0.461869	0.00470734	0.0358475	RIN2
325.083	-0.198018	0.396559	0.769083	DNASE1L3	429.653	0.539907	0.0063132	0.0977862	DNASE1L3	418.571	-0.738381	0.00025315	0.00292842	DNASE1L3
985.105	0.19392	0.239862	0.620827	CDC42BPB	1069.83	0.425599	0.00640817	0.0989295	CDC42BPB	1191.59	-0.22755	0.156243	0.457775	CDC42BPB
139.761	0.817135	0.00320666	0.0317514	ACVR1B	74.1181	-0.924171	0.00650815	0.100303	ACVR1B	124.879	1.74319	1.7366e-09	5.11789e-08	ACVR1B
121.01	-1.12676	0.000110373	0.00182571	TTC7A	133.269	-0.7377	0.00655601	0.100869	TTC7A	93.3537	-0.378821	0.222038	0.559302	TTC7A
624.557	0.669339	0.00722678	0.0616646	CASP1	423.114	-0.546585	0.00664882	0.101952	CASP1	556.954	1.22134	3.31425e-11	1.24311e-09	CASP1
32.992	0.685778	0.117844	0.42507	RP11-302M6.4	44.011	1.18326	0.00663992	0.101952	RP11-302M6.4	54.0634	-0.502392	0.20193	0.529022	RP11-302M6.4
104.919	-0.434129	0.115762	0.420522	RNF217	92.3556	-0.876711	0.00668267	0.102299	RNF217	80.3802	0.454245	0.185756	0.506651	RNF217
45.3489	1.40375	0.00151651	0.0169995	RP11-448G15.3	40.922	1.31853	0.00675158	0.10318	RP11-448G15.3	66.331	0.0752372	0.854331	0.956854	RP11-448G15.3
987.257	0.655171	0.00038234	0.00532107	CCR5	885.898	0.4408	0.00676787	0.103255	CCR5	1185.23	0.219707	0.272932	0.628631	CCR5
107.396	-1.63991	1.80177e-08	8.13139e-07	PODXL	208.106	0.632678	0.00697024	0.106165	PODXL	160.343	-2.27361	8.54134e-17	5.87345e-15	PODXL
187.223	-0.199525	0.471624	0.814092	PHYKPL	162.663	-0.767005	0.00701165	0.106439	PHYKPL	160.424	0.575412	0.0457324	0.207466	PHYKPL
984.349	-2.02852	3.23117e-26	5.04546e-23	FABP5P1	2332.97	0.528588	0.0070019	0.106439	FABP5P1	1771.13	-2.54714	2.17086e-25	3.60117e-23	FABP5P1
667.106	0.828326	8.32069e-06	0.000191323	RCAN1	601.095	0.449139	0.00714388	0.108266	RCAN1	819.007	0.385106	0.0463931	0.209224	RCAN1
96.6092	-1.67058	0.00137162	0.0155993	ST14	188.791	0.807044	0.00720228	0.108969	ST14	158.793	-2.52129	5.79535e-13	2.69517e-11	ST14
7464.21	-0.260342	0.0627394	0.287464	DDX58	9095.36	0.335501	0.00725017	0.109511	DDX58	8900.81	-0.589188	4.64603e-05	0.000646596	DDX58
924.614	-0.987609	1.19612e-05	0.000263063	GALNT2	1059.68	-0.460432	0.00727143	0.10965	GALNT2	805.999	-0.521201	0.00200935	0.0175054	GALNT2
28.6744	0.0342216	0.95021	0.988941	TMEM45B	48.2854	1.35938	0.00735201	0.110682	TMEM45B	47.1827	-1.36635	0.00473364	0.0360137	TMEM45B
190.682	0.051215	0.855903	0.962752	PLGRKT	150.012	-0.750241	0.00740285	0.111263	PLGRKT	156.541	0.809673	0.00193089	0.0169411	PLGRKT
35.2746	-0.0296469	0.95008	0.988933	HAUS8	53.9802	1.08971	0.00742844	0.111463	HAUS8	56.2337	-1.10452	0.00514304	0.0386352	HAUS8
1145.62	0.0079427	0.961609	0.991647	CEP170	1318.38	0.365641	0.0074576	0.111717	CEP170	1389.64	-0.35107	0.0365962	0.177263	CEP170
139625	-0.302345	0.0300893	0.176711	MALAT1	139940	-0.350686	0.00748171	0.111893	MALAT1	133162	0.0559673	0.71244	0.906512	MALAT1
4712.25	0.859429	1.47029e-08	6.85332e-07	2009-09-01	3047.64	-0.329544	0.00750303	0.112028	2009-09-01	4610.97	1.19614	2.93218e-18	2.37094e-16	2009-09-01
363.758	0.567334	0.00423724	0.0398102	TMED4	361.494	0.50076	0.00752393	0.112156	TMED4	451.525	0.0726841	0.693747	0.899844	TMED4
197.078	0.475754	0.226253	0.603508	SNORA53	226.862	0.84416	0.00756986	0.112656	SNORA53	222.355	-0.387091	0.106863	0.368209	SNORA53
1438.78	-2.84443	9.92331e-46	6.03827e-42	MAFB	2209.53	-0.359239	0.00760258	0.112958	MAFB	1222.04	-2.47379	4.67788e-39	3.01087e-36	MAFB
1901.55	0.0539675	0.749885	0.932804	PITPNA	1668.64	-0.382388	0.00771392	0.114425	PITPNA	1768.7	0.444249	0.00253183	0.0212297	PITPNA
52.8804	-1.3554	0.000355339	0.00499425	SMIM20	53.6534	-1.09637	0.00776868	0.11505	SMIM20	32.9996	-0.235409	0.635913	0.875544	SMIM20
52.9723	-2.47311	1.20616e-07	4.47367e-06	RP11-1280N14.3	66.8662	-1.12958	0.00780829	0.115448	RP11-1280N14.3	33.536	-1.34823	0.00779047	0.054173	RP11-1280N14.3
53.909	-3.74384	2.24532e-11	2.09693e-09	TNFRSF10C	69.9525	-1.09874	0.00784486	0.115801	TNFRSF10C	22.8537	-2.67542	0.000107379	0.00136696	TNFRSF10C
502.829	0.184301	0.309416	0.693917	DESI1	550.788	0.429057	0.00790546	0.116506	DESI1	615.485	-0.241888	0.172099	0.484897	DESI1
133.835	0.996039	0.00186611	0.0201657	POC1B-GALNT4	114.173	0.784122	0.00798631	0.117202	POC1B-GALNT4	170.246	0.227279	0.489678	0.802061	POC1B-GALNT4
28.9248	0.969269	0.108163	0.404699	FERMT2	37.4149	1.35502	0.00800424	0.117202	FERMT2	50.1686	-0.390449	0.37919	0.723018	FERMT2
2714.43	0.301265	0.0344397	0.193236	AFF4	2740.58	0.325552	0.00799017	0.117202	AFF4	3188.89	-0.017204	0.905027	0.972437	AFF4
363.739	-0.159226	0.452741	0.803959	FBXL5	327.707	-0.525942	0.00799156	0.117202	FBXL5	326.661	0.369121	0.0730105	0.288156	FBXL5
8507.61	0.3448	0.0290278	0.172347	TOP1	8395.05	0.308687	0.00803007	0.117391	TOP1	9919.94	0.0437476	0.759033	0.925993	TOP1
99.9539	-2.19799	4.43018e-08	1.83494e-06	HIST1H3I	121.027	-0.841668	0.0080639	0.117697	HIST1H3I	51.6287	-1.34245	0.00128666	0.0118782	HIST1H3I
510.405	0.474247	0.00914454	0.0734149	HLA-DQB2	509.395	0.449962	0.00810348	0.118085	HLA-DQB2	626.834	0.0305526	0.857035	0.95781	HLA-DQB2
1087.35	-0.681461	9.24707e-06	0.000209569	BLZF1	1533.8	0.373679	0.00821677	0.119544	BLZF1	1337.44	-1.0474	4.58298e-12	1.88605e-10	BLZF1
1514.27	-1.48909	1.85353e-09	1.07196e-07	RASAL2	2552.27	0.379197	0.00823964	0.119685	RASAL2	1934.35	-1.8591	9.76944e-27	2.01539e-24	RASAL2
126.379	-0.716189	0.0190438	0.12681	DDAH2	203.451	0.723708	0.00825416	0.119705	DDAH2	179.641	-1.4129	1.4307e-07	3.19298e-06	DDAH2
49.4447	-0.272912	0.545528	0.853968	RGS12	80.6291	1.01211	0.00826867	0.119725	RGS12	76.9583	-1.29234	0.000104406	0.00133439	RGS12
117.02	-0.0796709	0.791376	0.945849	KDM4A	92.5912	-0.845023	0.00833119	0.120438	KDM4A	95.3176	0.774897	0.0152779	0.0923425	KDM4A
157.207	-0.14328	0.70012	0.917454	RP11-307N16.6	124.166	-1.00655	0.00844691	0.121917	RP11-307N16.6	131.793	0.881504	0.0375876	0.18076	RP11-307N16.6
717.777	-0.272739	0.25645	0.63881	JDP2	670.672	-0.510664	0.00847469	0.122124	JDP2	651.353	0.244673	0.280227	0.635716	JDP2
118.763	-1.80135	3.59349e-07	1.20155e-05	ANKS1A	147.938	-0.72435	0.00854819	0.122988	ANKS1A	84.3502	-1.0808	0.00244232	0.0206445	ANKS1A
82.7382	-1.55124	6.80395e-06	0.000160732	RGS9	163.468	0.693364	0.00857036	0.123113	RGS9	129.617	-2.24672	8.03238e-12	3.23123e-10	RGS9
150.752	-1.08395	1.87425e-05	0.000389181	PHF23	164.886	-0.701773	0.00863193	0.123801	PHF23	117.774	-0.371916	0.191617	0.515775	PHF23
344.07	-0.190747	0.345285	0.7272	FEM1B	447.203	0.506064	0.00877692	0.125683	FEM1B	445.718	-0.687828	0.00126334	0.0116965	FEM1B
697.654	0.362833	0.0618809	0.284616	TOM1	532.947	-0.472237	0.00881951	0.126094	TOM1	653.063	0.843032	1.67026e-05	0.000255234	TOM1
91.7659	0.752748	0.030876	0.179097	SNX32	98.2979	0.850862	0.00894721	0.127719	SNX32	125.193	-0.0969817	0.726766	0.912271	SNX32
403.997	0.572403	0.0125131	0.0928229	PANX1	276.088	-0.521558	0.00899288	0.127969	PANX1	373.587	1.10952	4.84736e-08	1.15043e-06	PANX1
5040.41	0.259854	0.1223	0.43411	NRP1	5287.5	0.357262	0.00899047	0.127969	NRP1	6084.37	-0.0886791	0.589787	0.852796	NRP1
42.7963	-1.93069	2.20844e-05	0.000449028	SLC19A2	49.4033	-1.10603	0.00913292	0.129759	SLC19A2	28.1913	-0.819967	0.139669	0.430364	SLC19A2
99.1832	0.424415	0.140291	0.469088	MGAM	112.475	0.764722	0.00918578	0.130306	MGAM	134.142	-0.331782	0.242062	0.586334	MGAM
3723.88	0.124544	0.432805	0.791541	CFL1	3992.18	0.323845	0.00921595	0.130531	CFL1	4382.22	-0.19286	0.185794	0.506651	CFL1
179.808	-0.400647	0.114189	0.41708	SKI	261.417	0.58863	0.00924553	0.130746	SKI	246.018	-0.992223	1.55339e-05	0.000238963	SKI
232.284	-0.735248	0.00979381	0.0773548	CALCOCO1	232.288	-0.564507	0.0093012	0.131329	CALCOCO1	195.9	-0.157781	0.575689	0.844953	CALCOCO1
733.084	-0.361255	0.0345353	0.193634	SLC11A2	723.484	-0.464868	0.00943991	0.133081	SLC11A2	667.728	0.112443	0.563538	0.838826	SLC11A2
886.188	0.100717	0.609439	0.88131	HCFC1	1000.09	0.408741	0.00951789	0.133972	HCFC1	1073.63	-0.303257	0.0526212	0.228475	HCFC1
1324.38	-0.335893	0.0631595	0.288457	ARID5A	1311.63	-0.373543	0.00955643	0.134307	ARID5A	1241.48	0.0465356	0.769735	0.930704	ARID5A
2365.79	0.225074	0.185969	0.547591	S100A6	2438.51	0.315615	0.00961143	0.134872	S100A6	2781.05	-0.0832283	0.581388	0.848528	S100A6
111.313	0.435407	0.162841	0.510083	CHMP1B	127.002	0.749018	0.00963728	0.135026	CHMP1B	151.299	-0.307641	0.215496	0.54944	CHMP1B
279.43	0.00708157	0.972068	0.995482	CREBRF	233.497	-0.598986	0.00966678	0.135231	CREBRF	244.897	0.609051	0.00749488	0.0525033	CREBRF
392.385	-0.102392	0.65022	0.896924	TICAM2	348.129	-0.491042	0.00968982	0.135345	TICAM2	350.608	0.389399	0.0564674	0.239867	TICAM2
684.4	0.248222	0.432013	0.791408	SNORA23	775.107	0.634471	0.00989725	0.13803	SNORA23	738.095	-0.393671	0.0270855	0.142569	SNORA23
74.0027	-1.93693	9.47924e-07	2.8356e-05	HIST1H4B	88.4923	-0.860689	0.00998253	0.138794	HIST1H4B	45.0367	-1.0678	0.0116622	0.0746744	HIST1H4B
605.083	-0.458567	0.0220957	0.141869	AKIRIN2	808.686	0.392179	0.00997775	0.138794	AKIRIN2	754.244	-0.846777	1.25997e-05	0.000197604	AKIRIN2
1294.17	0.784168	7.55679e-05	0.00130965	ZNF267	1128.23	0.424389	0.0100017	0.138848	ZNF267	1528.93	0.365743	0.0263864	0.139803	ZNF267
68.1127	-0.507534	0.167208	0.517225	TREM1	107.783	0.777569	0.0100546	0.138945	TREM1	101.982	-1.25605	9.22767e-05	0.00119359	TREM1
53.8276	0.31745	0.525329	0.843203	FAM131A	71.9108	1.0912	0.0100457	0.138945	FAM131A	78.4745	-0.787183	0.0429681	0.198024	FAM131A
152.512	-0.13664	0.671149	0.905946	PRKCI	200.594	0.602023	0.010045	0.138945	PRKCI	202.471	-0.733298	0.00362314	0.0287901	PRKCI
303.31	-2.34427	2.90635e-13	4.01617e-11	UGCG	426.065	-0.511752	0.0100973	0.139325	UGCG	239.302	-1.83322	2.22315e-10	7.51526e-09	UGCG
229.29	-0.0612734	0.780687	0.94295	POLR1D	288.486	0.523872	0.0101409	0.139713	POLR1D	296.421	-0.580661	0.00438048	0.0338388	POLR1D
861.759	0.807949	7.59404e-07	2.32057e-05	AL358113.1	542.289	-0.430517	0.010276	0.140965	AL358113.1	827.559	1.24826	2.10712e-14	1.16916e-12	AL358113.1
1116.31	0.364126	0.0425155	0.222803	PFKP	1119.23	0.362914	0.0102531	0.140965	PFKP	1328.39	0.00997476	0.952633	0.986958	PFKP
261.35	-0.184191	0.433185	0.791541	METRNL	337.415	0.527718	0.0102803	0.140965	METRNL	335.523	-0.70722	0.000381695	0.00421252	METRNL
491.119	1.74983	1.88812e-13	2.65613e-11	DSTYK	191.413	-0.649873	0.0102937	0.140965	DSTYK	473.824	2.40601	1.90724e-31	5.68322e-29	DSTYK
90.3217	0.637692	0.0589541	0.276946	PSEN2	51.4916	-1.07028	0.0103704	0.141505	PSEN2	77.3871	1.71264	1.96832e-05	0.000295678	PSEN2
1871.2	0.0653573	0.770287	0.938876	HES4	2089.42	0.420255	0.0103799	0.141505	HES4	2248.42	-0.345756	0.0240325	0.130204	HES4
997.472	0.133695	0.393342	0.767225	MAPRE1	1090.93	0.357867	0.0103633	0.141505	MAPRE1	1196.37	-0.218717	0.150112	0.447604	MAPRE1
1710.27	-0.0928401	0.555787	0.859479	ITGB1	2019.19	0.346368	0.0105053	0.143001	ITGB1	2062.9	-0.432882	0.00198517	0.0173416	ITGB1
1198.67	0.140721	0.37915	0.75638	SWAP70	1011.17	-0.362309	0.0107374	0.145724	SWAP70	1127.81	0.510062	0.0013781	0.0126426	SWAP70
880.541	-0.0613704	0.805163	0.949678	TSPAN14	772.607	-0.40844	0.0107238	0.145724	TSPAN14	829.717	0.357888	0.068313	0.275809	TSPAN14
234.073	-1.21337	8.61752e-06	0.000197306	MEPCE	285.981	-0.518679	0.0108048	0.146421	MEPCE	185.896	-0.692645	0.00769565	0.0536296	MEPCE
427.575	0.553407	0.00616044	0.0539816	CBX4	289.85	-0.562584	0.0108777	0.147189	CBX4	388.059	1.12648	7.42215e-08	1.71841e-06	CBX4
863.827	-0.0911247	0.643354	0.894945	ADGRE2	786.519	-0.389353	0.0109055	0.147345	ADGRE2	805.978	0.307182	0.103978	0.362617	ADGRE2
1104.03	0.649091	0.00270529	0.0274305	FBRSL1	966.683	0.386194	0.0109623	0.147829	FBRSL1	1296.03	0.264911	0.146191	0.440847	FBRSL1
4324.54	0.439724	0.00437082	0.0408196	JUNB	3333.2	-0.299772	0.0109738	0.147829	JUNB	4216.63	0.746422	5.29191e-07	1.06042e-05	JUNB
1008.43	0.649211	8.6986e-05	0.00148285	MDFIC	700.636	-0.395733	0.0111179	0.148622	MDFIC	970.956	1.04955	9.12703e-10	2.84068e-08	MDFIC
509.001	-0.940759	0.00294742	0.0295594	SNHG5	573.305	-0.490758	0.0110867	0.148622	SNHG5	396.805	-0.44017	0.0494564	0.218807	SNHG5
7114.46	0.528421	0.0251833	0.155553	SLAMF1	5190.89	-0.429773	0.0110524	0.148622	SLAMF1	7047.13	0.958447	0.029554	0.152226	SLAMF1
1448.56	0.322791	0.0593866	0.277974	RPN1	1471.3	0.356021	0.0111113	0.148622	RPN1	1731.07	-0.0243495	0.865609	0.960421	RPN1
23.8189	-0.722625	0.278665	0.664328	PTPN7	48.7907	1.29987	0.011077	0.148622	PTPN7	44.5641	-1.99164	6.20471e-05	0.000836881	PTPN7
158.076	-0.201713	0.456713	0.805447	TNK2	140.565	-0.66741	0.0111307	0.148622	TNK2	134.409	0.466887	0.105721	0.366312	TNK2
994.653	0.389871	0.027711	0.166646	RPS4X	988.043	0.368824	0.0111693	0.148919	RPS4X	1179.2	0.0269023	0.86211	0.959285	RPS4X
72.2062	-2.14814	3.73563e-08	1.58511e-06	TARSL2	90.2893	-1.22202	0.0113172	0.15067	TARSL2	47.2626	-0.89989	0.0968577	0.346341	TARSL2
912.416	0.106501	0.646938	0.89588	SRSF5	1021.11	0.443505	0.0113431	0.150793	SRSF5	1090.81	-0.328696	0.0517489	0.225906	SRSF5
624.252	0.336957	0.0685423	0.305191	REST	479.039	-0.441941	0.0113615	0.150818	REST	584.89	0.786908	4.9426e-05	0.000682088	REST
1370.04	-0.646498	0.00254933	0.0260352	ACTN4	1877.4	0.336518	0.0113791	0.150831	ACTN4	1683.01	-0.978737	4.56258e-09	1.27238e-07	ACTN4
908.887	-0.187901	0.270239	0.655683	RNASE6	1104.64	0.367338	0.0114425	0.151231	RNASE6	1098.85	-0.546416	0.00212409	0.0183954	RNASE6
2857.32	-0.0456418	0.826133	0.954835	PDE4DIP	2566.87	-0.346846	0.011431	0.151231	PDE4DIP	2711.79	0.30745	0.0474831	0.212354	PDE4DIP
172.852	-1.01144	0.00105533	0.0125793	SLC26A11	276.274	0.561057	0.0114906	0.151427	SLC26A11	235.409	-1.5465	6.42941e-09	1.76245e-07	SLC26A11
27.4897	-1.51214	0.00297366	0.0298034	SH3RF1	57.2973	1.00311	0.0114743	0.151427	SH3RF1	47.8616	-2.49568	2.82511e-07	5.97095e-06	SH3RF1
788.123	0.1794	0.350158	0.730611	MAP4K5	874.954	0.47527	0.0115073	0.151427	MAP4K5	976.172	-0.286985	0.113139	0.380074	MAP4K5
389.03	0.0308956	0.87445	0.968682	ARPC4-TTLL3	456.167	0.452208	0.0115432	0.15168	ARPC4-TTLL3	486.857	-0.4209	0.0290581	0.15052	ARPC4-TTLL3
148.334	0.453572	0.0607976	0.281844	ACTBP2	156.223	0.665354	0.0116093	0.152328	ACTBP2	187.018	-0.211394	0.381078	0.724986	ACTBP2
1094.59	0.7065	0.0174965	0.119201	CXCL3	1035.57	0.469331	0.011632	0.152406	CXCL3	1299.53	0.225942	0.324453	0.679113	CXCL3
137.725	-0.580978	0.106194	0.401021	SEMA6B	118.256	-0.749351	0.0116875	0.152913	SEMA6B	115.143	0.193179	0.599297	0.856545	SEMA6B
1370.86	0.210269	0.153612	0.493853	RPS11	1437.21	0.334294	0.0117504	0.153514	RPS11	1613.07	-0.117976	0.416199	0.749831	RPS11
5881.83	-0.0599248	0.75616	0.935243	ITGAX	6783.09	0.316739	0.0117763	0.153632	ITGAX	7041.89	-0.369158	0.0131698	0.0820743	ITGAX
61.2667	-0.475488	0.2433	0.62496	ATP7A	97.4734	0.803856	0.0118248	0.154045	ATP7A	94.2715	-1.27193	0.000458926	0.00491649	ATP7A
468.573	1.13286	6.32208e-09	3.26885e-07	DUSP10	358.392	0.544324	0.0118891	0.154661	DUSP10	563.963	0.594703	0.0086283	0.0587798	DUSP10
184.413	0.267167	0.344022	0.726543	LDLRAD4	200.659	0.617963	0.0119103	0.154714	LDLRAD4	234.95	-0.387582	0.164113	0.472488	LDLRAD4
1728.67	-1.32148	1.17955e-10	9.30239e-09	OTUD1	2111.09	-0.359797	0.0120689	0.156551	OTUD1	1519.61	-0.957482	1.05042e-05	0.000166524	OTUD1
660.589	0.361041	0.0732403	0.318318	NORAD	683.048	0.403583	0.0121179	0.156963	NORAD	795.081	-0.0372373	0.828828	0.9498	NORAD
1970.31	1.33602	2.98164e-09	1.6628e-07	CLCF1	1339.58	0.513037	0.0121751	0.157479	CLCF1	2279.13	0.819967	1.74365e-05	0.00026469	CLCF1
186.391	-0.149592	0.644988	0.89522	BPGM	174.374	-0.690164	0.0122027	0.157613	BPGM	154.971	0.521304	0.143076	0.435781	BPGM
193.08	1.34632	3.66652e-07	1.21814e-05	PNKD	79.6669	-0.840176	0.0123028	0.158536	PNKD	178.439	2.19832	1.77895e-13	8.8077e-12	PNKD
88.959	-0.039933	0.926446	0.983979	NRIP3	125.951	0.689645	0.0123091	0.158536	NRIP3	125.967	-0.70136	0.0561464	0.239135	NRIP3
627.048	-0.0191365	0.918689	0.982753	ADIPOR1	727.143	0.381153	0.0123655	0.159038	ADIPOR1	762.327	-0.396444	0.0223151	0.123408	ADIPOR1
282.683	0.382386	0.18458	0.545565	SLC2A1	293.518	0.550076	0.0124541	0.159951	SLC2A1	361.126	-0.16224	0.434575	0.764986	SLC2A1
5688.18	1.4504	5.88689e-09	3.09508e-07	CD40	3693.12	0.481124	0.0127949	0.164096	CD40	6576.57	0.977115	7.92447e-13	3.5618e-11	CD40
56.5469	-0.980721	0.0111662	0.0852202	ANKMY2	56.0301	-1.05103	0.0128411	0.164457	ANKMY2	41.8767	0.0681384	0.879476	0.963931	ANKMY2
862.044	0.175232	0.304203	0.687428	CHMP2A	921.764	0.356389	0.0129537	0.165432	CHMP2A	1031.36	-0.176545	0.277891	0.633431	CHMP2A
430.449	0.574845	0.00241428	0.0249091	RAPH1	412.36	0.491749	0.012952	0.165432	RAPH1	522.398	0.0861926	0.677747	0.892368	RAPH1
279.649	-0.772694	0.000456751	0.00620728	RIC1	301.948	-0.513533	0.0129902	0.165435	RIC1	241.179	-0.248518	0.253172	0.601749	RIC1
390.93	0.280301	0.191142	0.554891	RP11-490H24.5	427.159	0.49323	0.0129786	0.165435	RP11-490H24.5	491.246	-0.20336	0.288456	0.644875	RP11-490H24.5
63.203	-0.209244	0.582253	0.868451	NIPAL3	98.2269	0.887113	0.0130742	0.166065	NIPAL3	95.2582	-1.08702	0.000550722	0.0057487	NIPAL3
27.3834	-0.287914	0.650937	0.897186	HMGB3P6	48.7674	1.27389	0.0130762	0.166065	HMGB3P6	46.8203	-1.57606	0.000593121	0.00612847	HMGB3P6
452.617	-0.696859	0.00400127	0.0379816	LGALS8	468.913	-0.492003	0.0131233	0.16643	LGALS8	404.671	-0.198197	0.343008	0.694694	LGALS8
580.35	-0.00275202	0.987136	0.99838	RHOQ	515.133	-0.442704	0.0131735	0.166834	RHOQ	537.701	0.442811	0.0219293	0.122014	RHOQ
77.9349	-1.10059	0.000557015	0.00730292	RP11-206L10.2	85.2349	-0.850715	0.0132952	0.167907	RP11-206L10.2	59.7613	-0.256056	0.503671	0.808482	RP11-206L10.2
1651.57	0.206879	0.354145	0.733906	IRF2	1326.36	-0.380959	0.0132779	0.167907	IRF2	1585.23	0.590725	0.000493975	0.0052362	IRF2
1512.04	0.762195	0.000192767	0.00294525	MCOLN2	1001.95	-0.408599	0.0134506	0.169634	MCOLN2	1446.29	1.18032	8.48176e-15	4.90935e-13	MCOLN2
44.7835	-1.0148	0.0104925	0.0812301	STARD9	43.7365	-1.09719	0.0134964	0.169857	STARD9	30.2459	0.097965	0.849315	0.955487	STARD9
58.1828	0.267726	0.653636	0.898239	SNORA37	73.7291	1.26649	0.0135056	0.169857	SNORA37	68.9871	-1.05116	0.015524	0.0935496	SNORA37
409.795	-0.00134831	0.994583	0.99864	JOSD1	483.303	0.426963	0.0135754	0.170498	JOSD1	510.876	-0.419257	0.019147	0.10976	JOSD1
513.644	0.292437	0.222556	0.598762	HMGN3	514.781	0.43281	0.0136363	0.171028	HMGN3	620.474	-0.141069	0.534375	0.826632	HMGN3
1202.51	0.796293	4.09723e-07	1.34691e-05	TJP2	774.922	-0.374114	0.0137112	0.171411	TJP2	1167.65	1.18038	7.0074e-15	4.10022e-13	TJP2
60.2553	-0.704132	0.0492055	0.245321	YES1P1	56.2854	-1.03141	0.0137595	0.171411	YES1P1	44.6903	0.343087	0.445451	0.772553	YES1P1
1462.32	-0.132941	0.489779	0.822885	NAP1L1	1745.84	0.360675	0.0137937	0.171411	NAP1L1	1757.43	-0.489864	0.00105285	0.0100842	NAP1L1
3126.8	-0.0735911	0.692136	0.913844	APOBEC3A	3718.39	0.434364	0.0137422	0.171411	APOBEC3A	3854.36	-0.50166	0.00629415	0.0457242	APOBEC3A
2584.66	0.851471	7.90932e-06	0.000183786	STK10	2111.8	0.379986	0.0138177	0.171411	STK10	2992.39	0.473875	0.0111445	0.0719608	STK10
64.7817	-0.550238	0.115364	0.419419	RP11-318K15.2	58.2909	-0.952898	0.0137783	0.171411	RP11-318K15.2	48.8611	0.415979	0.322201	0.677253	RP11-318K15.2
97.6705	0.262752	0.361779	0.741653	TRIM39	116.264	0.695845	0.0138126	0.171411	TRIM39	131.287	-0.427414	0.109373	0.372786	TRIM39
691.018	0.131138	0.558678	0.860246	PPARD	578.912	-0.468367	0.0137075	0.171411	PPARD	645.829	0.601032	0.0101277	0.066816	PPARD
2199.11	0.436162	0.0117743	0.0888618	TRIM25	1666.98	-0.311797	0.0139872	0.173277	TRIM25	2139.61	0.756443	3.45126e-06	5.98429e-05	TRIM25
27.9361	-2.16203	0.000155431	0.00246402	CARMIL1	66.8098	0.946685	0.0140425	0.173726	CARMIL1	52.0014	-3.06233	2.3045e-10	7.74149e-09	CARMIL1
51.8083	-1.90766	8.10137e-05	0.0013932	FAM110B	63.1194	-0.96279	0.0140847	0.174012	FAM110B	33.502	-0.94983	0.0687943	0.27694	FAM110B
325.52	-0.680734	0.00279684	0.0282123	KLF10	466.977	0.410528	0.0141098	0.174085	KLF10	413.26	-1.08216	3.4444e-07	7.10561e-06	KLF10
359.917	0.425096	0.038522	0.208389	GPR107	261.191	-0.540531	0.0141621	0.174449	GPR107	328.803	0.976087	1.72181e-06	3.13059e-05	GPR107
2427.34	0.538295	0.00904724	0.072746	BHLHE40	2279.47	0.356598	0.0141777	0.174449	BHLHE40	2855.3	0.188807	0.270825	0.625229	BHLHE40
330.721	-1.19636	7.02583e-06	0.000165473	PTPN6	550.515	0.460803	0.0142213	0.174513	PTPN6	430.911	-1.661	3.84357e-16	2.53471e-14	PTPN6
1339.58	-0.154263	0.345731	0.7272	MIR29A	1687.05	0.387973	0.0142062	0.174513	MIR29A	1687.43	-0.528484	0.00587531	0.0432082	MIR29A
231.587	-1.61922	1.44594e-11	1.38517e-09	RP11-507K12.1	412.134	0.434538	0.014389	0.175165	RP11-507K12.1	311.244	-2.04362	4.56539e-21	5.03163e-19	RP11-507K12.1
144.351	0.148239	0.608318	0.880505	SYTL3	113.623	-0.77008	0.0143633	0.175165	SYTL3	121.124	0.923142	0.00207645	0.0180119	SYTL3
2131.63	0.0227616	0.877835	0.970071	LAP3	1923.65	-0.319175	0.0143613	0.175165	LAP3	2028.58	0.35018	0.017092	0.100755	LAP3
2157.38	0.856591	2.27503e-07	7.96514e-06	GRINA	1383.12	-0.3293	0.0143833	0.175165	GRINA	2108.8	1.19335	4.73609e-17	3.40216e-15	GRINA
15925.5	-0.11109	0.427682	0.789079	UBC	18298.2	0.273087	0.01439	0.175165	UBC	18613.4	-0.377053	0.00417325	0.0325555	UBC
110.621	-0.0281532	0.932225	0.985299	KAT7	83.9052	-0.814391	0.0143419	0.175165	KAT7	92.7218	0.79924	0.023054	0.12635	KAT7
786.802	1.00414	1.10482e-08	5.30823e-07	PLXNA1	454.467	-0.415904	0.0144474	0.175394	PLXNA1	763.045	1.42932	2.07363e-17	1.53764e-15	PLXNA1
55.3528	0.0611218	0.888912	0.973841	UST	78.8105	0.884241	0.0144403	0.175394	UST	82.8087	-0.840963	0.0152894	0.0923506	UST
1232.43	-1.49346	2.14047e-08	9.57323e-07	BCL2L11	1624.62	-0.322336	0.0148871	0.180367	BCL2L11	1114.16	-1.16266	6.83312e-08	1.5889e-06	BCL2L11
2345.29	0.263476	0.10693	0.402326	STK24	1929.8	-0.334644	0.0148967	0.180367	STK24	2256.66	0.603534	0.00019969	0.00236439	STK24
383.524	0.272989	0.230968	0.609527	BRCA2	294.007	-0.531879	0.0149388	0.180621	BRCA2	348.557	0.812631	2.96163e-05	0.000430105	BRCA2
228.667	0.396275	0.265403	0.649496	CTD-2651B20.7	218.258	0.77569	0.0149574	0.180621	CTD-2651B20.7	266.356	-0.399487	0.215442	0.54944	CTD-2651B20.7
122.568	-1.18842	0.000520548	0.00690014	GS1-600G8.5	219.391	0.625088	0.0149896	0.18077	GS1-600G8.5	180.24	-1.77578	8.83703e-09	2.36995e-07	GS1-600G8.5
589.835	0.363711	0.056611	0.270053	CELF1	604.107	0.407384	0.0150143	0.180821	CELF1	709.053	-0.0375546	0.825842	0.948507	CELF1
1104.27	-0.313871	0.0444069	0.229455	ZNRF2	1373.74	0.323766	0.0150336	0.180821	ZNRF2	1321.34	-0.628489	5.26857e-05	0.000721502	ZNRF2
130.358	0.888783	0.00691618	0.0595348	DENND2D	65.1919	-0.931053	0.0151606	0.181997	DENND2D	120.962	1.82582	5.14628e-09	1.41553e-07	DENND2D
325.104	0.967679	0.000405565	0.00559938	APOL3	162.83	-0.783743	0.0151714	0.181997	APOL3	285.455	1.78249	5.9084e-11	2.13645e-09	APOL3
6584.44	0.340098	0.0527779	0.256978	HELZ2	6425.99	0.308112	0.0153756	0.183333	HELZ2	7623.35	0.0401343	0.789751	0.93799	HELZ2
180.397	0.418609	0.374	0.7527	RNA5SP370	191.598	0.943141	0.0154239	0.183333	RNA5SP370	199.327	-0.669493	0.0658927	0.268684	RNA5SP370
378.864	0.18271	0.431612	0.791102	CYP27B1	294.479	-0.505447	0.015413	0.183333	CYP27B1	359.156	0.700003	0.000865598	0.00853452	CYP27B1
189.122	0.172781	0.543026	0.85298	RP11-463O12.5	217.498	0.584431	0.0153594	0.183333	RP11-463O12.5	238.21	-0.404914	0.104194	0.363053	RP11-463O12.5
127.468	-1.98155	2.82723e-08	1.20951e-06	DALRD3	158.072	-0.716685	0.0153711	0.183333	DALRD3	77.8551	-1.22847	0.00125514	0.0116272	DALRD3
49.8518	-0.627243	0.21791	0.592593	TBPL1	45.3261	-1.09183	0.0153663	0.183333	TBPL1	33.0743	0.452416	0.397551	0.738256	TBPL1
79.0363	-0.174903	0.609305	0.881254	MYC	109.066	0.705805	0.0154149	0.183333	MYC	111.316	-0.871513	0.00715811	0.0506959	MYC
298.647	0.282155	0.452122	0.803471	PIM2	215.833	-0.654896	0.0155272	0.184319	PIM2	257.709	0.961506	4.82873e-05	0.000668666	PIM2
242.502	0.378485	0.154135	0.49523	SORBS3	172.505	-0.625513	0.0155801	0.184707	SORBS3	218.689	1.01343	5.75944e-05	0.000781409	SORBS3
453.79	0.21085	0.238089	0.618185	COX6B1	488.676	0.418843	0.015674	0.185476	COX6B1	551.856	-0.203827	0.282032	0.637584	COX6B1
57.9494	-0.127907	0.73652	0.929591	INCENP	45.5608	-1.06135	0.0156858	0.185476	INCENP	45.5574	0.947097	0.0374514	0.18032	INCENP
8856.22	1.1375	3.65079e-11	3.27627e-09	GBP1	6312.47	0.33224	0.0157243	0.18569	GBP1	10048.1	0.812709	5.05811e-10	1.64757e-08	GBP1
661.922	0.227345	0.18837	0.550514	RPS18	707.657	0.386763	0.0157501	0.185753	RPS18	795.61	-0.154172	0.336231	0.689144	RPS18
111.385	-0.196503	0.597255	0.875756	BMP6	152.368	0.678575	0.015877	0.186551	BMP6	156.22	-0.869476	0.00298908	0.0244397	BMP6
193.424	0.141812	0.597507	0.875832	CR1	161.362	-0.604586	0.0158491	0.186551	CR1	173.048	0.762481	0.00852044	0.0582423	CR1
292.788	-0.303685	0.339763	0.72204	IGF1R	256.091	-0.643439	0.0158793	0.186551	IGF1R	257.502	0.355279	0.148256	0.444739	IGF1R
216.315	-0.208219	0.357212	0.736742	CCDC92	278.774	0.477526	0.0159205	0.186793	CCDC92	276.78	-0.680357	0.00132297	0.0121681	CCDC92
125.622	-0.759227	0.0118932	0.0895865	RTEL1-TNFRSF6B	127.205	-0.694774	0.0160272	0.18732	RTEL1-TNFRSF6B	102.471	-0.0533632	0.876242	0.963483	RTEL1-TNFRSF6B
2646.96	-1.08288	2.44547e-11	2.25953e-09	FEM1C	4077.01	0.363688	0.0160152	0.18732	FEM1C	3237.31	-1.43918	1.4086e-23	1.98823e-21	FEM1C
1189.05	0.242673	0.195668	0.561172	SUB1	1240.18	0.359099	0.0160148	0.18732	SUB1	1414.66	-0.108798	0.487315	0.800495	SUB1
117.305	0.584693	0.225555	0.602573	SCARNA1	130.399	1.01507	0.0161195	0.188157	SCARNA1	131.635	-0.491735	0.135731	0.422774	SCARNA1
29.5313	-4.30734	5.29081e-11	4.49e-09	PPM1E	77.7164	0.805982	0.0161929	0.188289	PPM1E	53.5726	-5.14619	1.20073e-17	9.15682e-16	PPM1E
923.852	0.0203436	0.902544	0.97761	RABEP1	1047.7	0.337566	0.0161515	0.188289	RABEP1	1105.75	-0.311173	0.045529	0.206776	RABEP1
48.488	0.435944	0.291665	0.677167	RHOBTB3	63.4151	0.969358	0.0161885	0.188289	RHOBTB3	71.1798	-0.545047	0.1418	0.434031	RHOBTB3
34.1395	-1.35168	0.0106495	0.0821196	TEX14	72.7922	0.920061	0.0162312	0.188493	TEX14	60.3386	-2.24494	2.28078e-06	4.07779e-05	TEX14
98.9798	-0.0757424	0.79416	0.946441	PAPSS2	82.299	-0.818582	0.0163497	0.189628	PAPSS2	81.2842	0.74319	0.0293652	0.151496	PAPSS2
57.0831	1.75579	2.12785e-05	0.000436615	PERP	42.2336	1.08032	0.0164461	0.190149	PERP	76.9834	0.657144	0.0696735	0.279232	PERP
8612.27	0.393242	0.00764038	0.0644193	HLA-DPB1	8355.79	0.277187	0.0164574	0.190149	HLA-DPB1	9919.3	0.122885	0.364607	0.712174	HLA-DPB1
1055.42	-0.462564	0.0603862	0.280801	CD1C	1315.69	0.33356	0.0164311	0.190149	CD1C	1264.21	-0.79048	0.000417974	0.00455026	CD1C
445.992	0.00495946	0.980144	0.996965	ARPC4	521.958	0.423696	0.0165332	0.190783	ARPC4	552.285	-0.417618	0.0247739	0.13319	ARPC4
384.334	0.0996864	0.594477	0.874273	DDX27	438.754	0.425487	0.0166161	0.191496	DDX27	474.653	-0.31655	0.0804803	0.307896	DDX27
147.875	0.250284	0.292966	0.677571	KIN	174.788	0.606335	0.0167245	0.192093	KIN	197.141	-0.360906	0.156372	0.457905	KIN
347.844	-0.0514037	0.80068	0.948606	BLOC1S1	415.075	0.459777	0.0167203	0.192093	BLOC1S1	433.838	-0.511786	0.0250201	0.134225	BLOC1S1
66.2255	-1.63776	2.19328e-05	0.000447102	SH3BP5	143.52	0.77081	0.0167313	0.192093	SH3BP5	114.51	-2.41207	1.45363e-11	5.66353e-10	SH3BP5
25.1225	-0.654201	0.251808	0.632873	DBF4	46.294	1.15895	0.0167539	0.19211	DBF4	43.307	-1.84451	0.000393974	0.00433021	DBF4
60.4363	0.848977	0.0544961	0.263128	POLR3E	60.4153	0.936	0.0167913	0.192152	POLR3E	83.6309	-0.0588893	0.867643	0.961014	POLR3E
544.886	0.227364	0.272178	0.657048	NDEL1	579.501	0.435341	0.0168209	0.192152	NDEL1	658	-0.211787	0.280943	0.636444	NDEL1
233.035	-0.397398	0.140973	0.470865	CD1E	308.651	0.519392	0.0168103	0.192152	CD1E	309.371	-0.908861	0.000107299	0.00136696	CD1E
111.492	-0.204172	0.454285	0.804634	SLF2	96.7918	-0.731639	0.0169043	0.192862	SLF2	91.5735	0.530088	0.083007	0.313797	SLF2
2468.42	-1.0845	0.000114629	0.00188414	CD300E	3496.06	0.353407	0.0169711	0.193381	CD300E	2986.38	-1.43252	0.00479519	0.0363959	CD300E
292.397	-0.29149	0.712015	0.919993	GADD45G	302.293	-0.63834	0.0170421	0.193947	GADD45G	222.74	0.304501	0.749774	0.92203	GADD45G
113.867	-1.65485	4.44219e-08	1.83505e-06	HIST1H2BD	145.072	-0.625553	0.0170674	0.193976	HIST1H2BD	93.5232	-1.02432	0.00271454	0.0225502	HIST1H2BD
109.423	-0.427425	0.184184	0.544807	SDC3	168.458	0.618857	0.0170873	0.193976	SDC3	158.662	-1.031	0.000738339	0.00740687	SDC3
795.812	-0.549084	0.0321958	0.184423	CD1A	1000.31	0.392811	0.0171478	0.194178	CD1A	948.388	-0.944573	9.81605e-05	0.00126476	CD1A
31.5453	0.225227	0.645604	0.895331	RP4-756H11.5	44.6043	1.02004	0.0171278	0.194178	RP4-756H11.5	49.6364	-0.782921	0.0634655	0.261785	RP4-756H11.5
268.331	0.0459005	0.826325	0.954835	MAP3K7	320.486	0.498327	0.0172629	0.195238	MAP3K7	340.504	-0.449772	0.025536	0.136511	MAP3K7
153.366	0.242874	0.338408	0.720906	TM2D1	175.354	0.583842	0.0174774	0.197419	TM2D1	197.98	-0.328797	0.149243	0.446059	TM2D1
118.958	-0.622297	0.020684	0.135025	USP3	179.384	0.575816	0.0175208	0.19756	USP3	162.364	-1.18331	1.6364e-06	2.98542e-05	USP3
1191.68	0.929887	8.66496e-06	0.000198101	ZNF366	728.125	-0.385384	0.0175333	0.19756	ZNF366	1158.76	1.31959	7.19732e-15	4.19609e-13	ZNF366
2501.48	1.47424	6.34039e-23	6.60035e-20	PIM1	1215.09	-0.320295	0.0175726	0.197757	PIM1	2513.43	1.80131	2.49887e-36	1.38653e-33	PIM1
359.841	1.11399	0.00217013	0.0228039	HMGB1P17	269.15	0.619028	0.017659	0.198012	HMGB1P17	443.542	0.462863	0.087656	0.324769	HMGB1P17
1046.12	0.355687	0.0697337	0.308532	JHDM1D-AS1	1045.55	0.346189	0.0176306	0.198012	JHDM1D-AS1	1236.35	0.02131	0.895678	0.969588	JHDM1D-AS1
1143.12	-0.367365	0.0276595	0.166605	DIP2B	1467.22	0.350761	0.0176606	0.198012	DIP2B	1385.9	-0.712997	1.41331e-06	2.61397e-05	DIP2B
224.284	-1.82555	0.0594365	0.277978	ANKRD22	248.083	-0.641031	0.0177347	0.198598	ANKRD22	186.138	-1.12312	0.188806	0.511067	ANKRD22
55.4892	-1.18279	0.0121691	0.0909489	SETD9	58.4887	-1.02985	0.017796	0.19904	SETD9	31.9931	-0.137403	0.809765	0.944028	SETD9
333.595	-0.0747008	0.718893	0.923017	RP11-644F5.10	400.805	0.459265	0.0178604	0.199515	RP11-644F5.10	415.096	-0.534516	0.0194456	0.111066	RP11-644F5.10
491.366	-0.196631	0.282473	0.667671	RP11-20I23.1	607.967	0.379676	0.0180485	0.201369	RP11-20I23.1	603.015	-0.570699	0.00104189	0.00999704	RP11-20I23.1
2305.98	-0.626807	1.94004e-05	0.000401773	TXNRD1	3138.75	0.304821	0.0181778	0.202314	TXNRD1	2779.89	-0.92527	2.15552e-10	7.31739e-09	TXNRD1
487.136	0.53467	0.0126093	0.093448	EIF3D	468.983	0.439932	0.0181671	0.202314	EIF3D	591.58	0.0991518	0.55938	0.837146	EIF3D
68.8502	-1.05778	0.00159533	0.0177177	HEATR5A	73.3476	-0.820331	0.0183249	0.203643	HEATR5A	50.219	-0.230621	0.552321	0.834222	HEATR5A
34.607	-3.40288	1.48807e-05	0.000319496	TRIM10	43.4727	-1.47473	0.018342	0.203643	TRIM10	18.4473	-1.94972	0.0166824	0.0990178	TRIM10
116.416	1.0655	0.000489634	0.00657972	GRAMD3	110.841	0.782074	0.0184973	0.204304	GRAMD3	155.673	0.274711	0.372207	0.719334	GRAMD3
997.076	0.134666	0.437259	0.792916	RP2	1079.87	0.355043	0.0185139	0.204304	RP2	1185.91	-0.213522	0.191862	0.516033	RP2
1913.16	0.00699986	0.973159	0.995733	CD86	2146.31	0.327986	0.0184915	0.204304	CD86	2264.34	-0.315612	0.107188	0.368934	CD86
2548.26	0.237262	0.120591	0.4308	TICAM1	2630.81	0.318595	0.0184482	0.204304	TICAM1	2958.78	-0.0743149	0.609242	0.861454	TICAM1
106.056	0.207427	0.597321	0.875756	C15orf39	129.209	0.682456	0.0184274	0.204304	C15orf39	144.718	-0.476386	0.117429	0.388076	C15orf39
4523.2	0.481714	0.00166244	0.0183586	IDO1	3445.76	-0.3073	0.0185584	0.204332	IDO1	4421.34	0.796624	4.85637e-09	1.34268e-07	IDO1
382.503	0.345087	0.0955548	0.378127	SLC25A32	391.938	0.419238	0.0185613	0.204332	SLC25A32	465.471	-0.0658949	0.718222	0.908269	SLC25A32
114.409	0.521516	0.0575702	0.272991	CHMP4BP1	121.936	0.679254	0.0185931	0.204434	CHMP4BP1	148.758	-0.158345	0.549766	0.833533	CHMP4BP1
739.24	0.301386	0.0764782	0.328349	CDK16	762.561	0.359337	0.0186159	0.204438	CDK16	884.488	-0.0501008	0.749994	0.92203	CDK16
169.179	0.253199	0.322901	0.706967	AC069363.1	194.316	0.590095	0.0187115	0.20524	AC069363.1	218.372	-0.326321	0.146632	0.441599	AC069363.1
87.6561	-3.2594	1.34541e-15	2.839e-13	HIST1H3A	120.511	-0.732487	0.0188665	0.206691	HIST1H3A	51.8451	-2.46497	3.73651e-07	7.63966e-06	HIST1H3A
244.584	0.403046	0.0733415	0.31865	ELK3	243.378	0.517243	0.0188925	0.206726	ELK3	296.222	-0.105688	0.640133	0.877409	ELK3
187.718	-0.624356	0.0398589	0.212277	C16orf87	187.961	-0.533946	0.0189462	0.207065	C16orf87	162.737	-0.07948	0.794299	0.93937	C16orf87
106.335	0.438268	0.211784	0.584131	EIF6	127.876	0.828525	0.0190264	0.207692	EIF6	147.759	-0.400294	0.127682	0.408129	EIF6
52.324	-3.09174	4.45227e-10	3.00962e-08	RP11-566K11.2	66.8393	-1.0802	0.0190935	0.207925	RP11-566K11.2	24.2266	-1.97807	0.000725994	0.00731037	RP11-566K11.2
187.017	-0.2814	0.330645	0.714317	DNAJC25-GNG10	168.002	-0.559207	0.0190714	0.207925	DNAJC25-GNG10	161.426	0.290665	0.303529	0.661353	DNAJC25-GNG10
459.498	1.17917	2.81943e-07	9.65471e-06	AP003419.11	338.772	0.528313	0.0191669	0.208225	AP003419.11	540.876	0.643206	0.00262841	0.0219366	AP003419.11
499.124	0.138859	0.466352	0.811645	KRR1	546.538	0.381734	0.0191533	0.208225	KRR1	599.94	-0.233156	0.18442	0.504591	KRR1
191.654	-0.174731	0.437655	0.793266	SMARCA2	171.756	-0.560904	0.0192131	0.208478	SMARCA2	168.67	0.396089	0.122542	0.396744	SMARCA2
44.705	1.03373	0.042563	0.222803	TUFT1	46.5794	1.10881	0.0192892	0.208806	TUFT1	62.5198	-0.0659561	0.863979	0.959914	TUFT1
333.942	0.153015	0.533137	0.847783	EIF4A1P10	371.684	0.443256	0.0192817	0.208806	EIF4A1P10	409.681	-0.284979	0.173671	0.487532	EIF4A1P10
41.3906	-2.86183	3.11863e-09	1.72686e-07	MAN1C1	54.5888	-1.06751	0.0194061	0.209164	MAN1C1	24.5735	-1.73665	0.00235619	0.0200388	MAN1C1
171.041	1.7816	6.63179e-07	2.05876e-05	NUAK2	62.7063	-0.894079	0.0194033	0.209164	NUAK2	161.399	2.68642	2.81701e-16	1.88085e-14	NUAK2
1637.69	0.288289	0.0484715	0.24298	SLC41A2	1658.13	0.311644	0.0194143	0.209164	SLC41A2	1925.54	-0.0158623	0.912026	0.975022	SLC41A2
26.0771	0.124944	0.798429	0.948211	MTERF2	39.6135	1.10631	0.0193607	0.209164	MTERF2	43.0003	-0.960524	0.0285357	0.148502	MTERF2
222.899	-0.638463	0.00930775	0.0745118	SP3	329.568	0.472503	0.0195624	0.21051	SP3	296.665	-1.09066	9.36664e-06	0.00014982	SP3
275.481	-0.148291	0.45585	0.805447	MRPS5	247.164	-0.506057	0.0197086	0.211833	MRPS5	244.875	0.369486	0.108231	0.370858	MRPS5
229.492	-0.180412	0.494462	0.825619	FAM175B	202.368	-0.520835	0.019875	0.213117	FAM175B	206.777	0.340235	0.166517	0.476627	FAM175B
457.529	0.170659	0.388403	0.76297	CTTNBP2NL	375.197	-0.481125	0.0198547	0.213117	CTTNBP2NL	423.962	0.655805	0.00176731	0.0156768	CTTNBP2NL
304.863	1.49577	2.85119e-08	1.21643e-06	BCAR1	129.743	-0.639659	0.0200968	0.215076	BCAR1	299.312	2.14074	4.92766e-16	3.23637e-14	BCAR1
1068.03	-0.417734	0.0300518	0.176679	ZFAND5	1383.45	0.311904	0.0201286	0.215076	ZFAND5	1291.27	-0.722982	0.000141947	0.00174356	ZFAND5
169.959	-0.0248558	0.916688	0.981984	POLE3	139.783	-0.660968	0.0201077	0.215076	POLE3	145.761	0.647571	0.0181505	0.105095	POLE3
1392.27	0.743668	0.000149369	0.00238868	ACSL3	1136.2	0.358438	0.0201592	0.21515	ACSL3	1604.92	0.384572	0.0525766	0.228405	ACSL3
2362.57	-0.0285461	0.850775	0.961188	TMED5	2641.28	0.27875	0.0202046	0.215381	TMED5	2763.06	-0.299555	0.0358053	0.174377	TMED5
878.862	0.553062	0.000510045	0.00680714	CCNK	817.552	0.363484	0.0202645	0.215616	CCNK	1036.92	0.194513	0.244296	0.590019	CCNK
391.677	0.27742	0.160492	0.507612	DCAF6	304.952	-0.487176	0.020274	0.215616	DCAF6	358.671	0.774438	0.000103229	0.0013225	DCAF6
1472.41	0.122366	0.438352	0.793792	TTC39B	1598.33	0.353306	0.020337	0.216033	TTC39B	1747.93	-0.223434	0.207913	0.538897	TTC39B
3330.92	0.0538715	0.755967	0.935078	RRBP1	2973.7	-0.290237	0.0203851	0.216291	RRBP1	3215.69	0.35095	0.0184515	0.106455	RRBP1
2796.36	1.52738	5.19226e-07	1.65802e-05	TNC	1214.37	-0.475833	0.0204571	0.216491	TNC	2809.46	2.0023	1.8325e-17	1.37148e-15	TNC
122.042	0.112586	0.734354	0.928689	RP1-68D18.2	155.345	0.789379	0.0204754	0.216491	RP1-68D18.2	178.734	-0.647161	0.0607433	0.253152	RP1-68D18.2
229.931	0.249273	0.540249	0.851848	RNA5S16	243.491	0.832594	0.0204342	0.216491	RNA5S16	251.451	-0.671298	0.0577837	0.24353	RNA5S16
44610.3	-1.12031	5.32047e-08	2.18629e-06	RSAD2	67571.7	0.271746	0.020623	0.217705	RSAD2	53713.7	-1.38597	9.63295e-18	7.52446e-16	RSAD2
405.173	0.104528	0.623792	0.886952	SELK	452.973	0.431893	0.0206619	0.217705	SELK	492.311	-0.319116	0.08986	0.329972	SELK
336.3	-0.596544	0.00385045	0.0367286	CREM	484.31	0.469972	0.0206541	0.217705	CREM	439.581	-1.07578	1.49028e-05	0.000231469	CREM
71.6875	-1.2071	0.0222979	0.142815	TNFRSF6B	75.326	-1.02168	0.0207429	0.218304	TNFRSF6B	55.0372	-0.108913	0.859269	0.958303	TNFRSF6B
2982.51	0.155031	0.32479	0.708719	RPL23AP42	3096.54	0.283957	0.0209857	0.220095	RPL23AP42	3456.18	-0.121934	0.435515	0.765762	RPL23AP42
7514.44	-0.0467146	0.742846	0.931792	TPM3	8383.27	0.257002	0.0209702	0.220095	TPM3	8725.18	-0.296457	0.0294702	0.151843	TPM3
162.896	1.32142	5.42166e-08	2.21621e-06	ZNRF1	74.4716	-0.866232	0.0209648	0.220095	ZNRF1	152.218	2.1734	9.28626e-12	3.68951e-10	ZNRF1
80.6866	-0.53969	0.168761	0.519868	RP4-607I7.1	122.271	0.758525	0.0210448	0.220461	RP4-607I7.1	114.664	-1.27894	0.000383866	0.00422778	RP4-607I7.1
94.2608	-1.90692	2.5696e-06	6.82386e-05	GMPR	195.406	0.606667	0.0211175	0.220743	GMPR	143.132	-2.51115	1.17754e-12	5.19116e-11	GMPR
69.2938	-1.28831	0.00117749	0.013752	ARHGAP12	76.1196	-0.822219	0.0211203	0.220743	ARHGAP12	50.6291	-0.468715	0.240164	0.584283	ARHGAP12
31.4349	-2.09167	9.90307e-06	0.000223141	RP11-848G14.2	37.687	-1.07491	0.0212425	0.221373	RP11-848G14.2	18.914	-1.01481	0.107411	0.36925	RP11-848G14.2
92.1973	-0.512006	0.129894	0.448636	SUCNR1	86.5862	-0.777004	0.0212411	0.221373	SUCNR1	74.2007	0.281298	0.406186	0.743482	SUCNR1
164.917	0.074361	0.747667	0.932118	TMCO1	202.724	0.583358	0.0212536	0.221373	TMCO1	216.753	-0.512715	0.0353296	0.172718	TMCO1
433.178	0.453367	0.0176456	0.120007	RPS23P8	433.908	0.428543	0.0213051	0.221656	RPS23P8	530.038	0.0280718	0.87839	0.963931	RPS23P8
6230.93	0.578288	0.000341952	0.00484096	ANXA5	5488.19	0.276029	0.0213329	0.221691	ANXA5	7127.61	0.309955	0.0345686	0.170157	ANXA5
201.624	-0.57867	0.186818	0.54871	KLF3	202.22	-0.535291	0.021389	0.221768	KLF3	168.359	-0.0364021	0.921289	0.977935	KLF3
275.019	0.725542	0.00253107	0.0259165	GTPBP4	248.435	0.502211	0.0213708	0.221768	GTPBP4	338.574	0.227912	0.250167	0.597327	GTPBP4
2717.19	-0.0333044	0.829179	0.955616	HNRNPM	2499.7	-0.29065	0.0214149	0.221783	HNRNPM	2613.74	0.264298	0.0558538	0.238204	HNRNPM
101.249	0.324357	0.245299	0.627	POTEE	112.021	0.726007	0.0215012	0.222344	POTEE	126.217	-0.399476	0.15745	0.460157	POTEE
17722.4	0.57717	0.000568583	0.00742343	PLEC	15404.1	0.25515	0.0215179	0.222344	PLEC	20158.2	0.32842	0.0410863	0.19213	PLEC
178.801	-0.836712	0.00157841	0.0175423	NRBF2	274.523	0.475159	0.0215504	0.222427	NRBF2	238.293	-1.30001	1.25992e-08	3.30723e-07	NRBF2
2626.99	0.320188	0.0500637	0.247937	USP18	2629.86	0.316207	0.0216459	0.223059	USP18	3081.3	0.0125535	0.926397	0.979791	USP18
746.372	0.30992	0.350781	0.730611	SNORA73A	836.133	0.54717	0.0216608	0.223059	SNORA73A	759.138	-0.26441	0.16325	0.471013	SNORA73A
22.3678	-1.03142	0.0965802	0.380353	SOWAHC	46.9157	1.13908	0.021694	0.223149	SOWAHC	40.9105	-2.17754	9.5089e-06	0.000151944	SOWAHC
520.757	-0.626415	0.00189542	0.0204117	HOMER2	719.956	0.433133	0.0217559	0.223533	HOMER2	641.058	-1.05464	1.10831e-07	2.51889e-06	HOMER2
588.235	0.149346	0.368149	0.746869	DNTTIP2	634.432	0.361401	0.0218305	0.224046	DNTTIP2	700.848	-0.206152	0.22236	0.559673	DNTTIP2
159521	0.385657	0.00622402	0.0543862	CD74	152248	0.251664	0.0220577	0.226123	CD74	182717	0.141281	0.314874	0.671256	CD74
7069.68	0.536704	0.000383733	0.00533095	ISG20	6320.85	0.297675	0.0222628	0.227711	ISG20	8014.09	0.245502	0.0817022	0.310942	ISG20
105.902	0.0562991	0.842308	0.959142	CTC1	131.293	0.631751	0.0222536	0.227711	CTC1	140.993	-0.571425	0.0315561	0.159126	CTC1
53.5539	0.00371277	0.992028	0.998585	TRMT5	72.0031	0.803504	0.0222924	0.227758	TRMT5	76.7136	-0.766752	0.030834	0.156811	TRMT5
731.752	-0.345645	0.0802466	0.338571	SULF2	730.006	-0.351329	0.0223223	0.227808	SULF2	679.671	0.0118095	0.944047	0.985496	SULF2
731.716	0.452236	0.0436913	0.227035	WI2-1896O14.1	542.158	-0.431811	0.0223937	0.22828	WI2-1896O14.1	698.151	0.890483	2.2798e-06	4.07779e-05	WI2-1896O14.1
994.609	0.227634	0.152986	0.493285	UBA1	1039.31	0.32916	0.0224457	0.228298	UBA1	1174.93	-0.0946107	0.523982	0.819536	UBA1
32.6957	-1.26833	0.00966152	0.0766978	VWA5A	36.7297	-1.23535	0.0224318	0.228298	VWA5A	23.8115	0.0336031	0.956513	0.988395	VWA5A
566.878	0.0622653	0.730634	0.92769	PSMA7	641.359	0.373823	0.0225264	0.228863	PSMA7	686.106	-0.306756	0.0702947	0.280812	PSMA7
56.556	1.29965	0.00867571	0.0707791	TSHZ1	55.0885	1.14435	0.0227254	0.230114	TSHZ1	80.1998	0.131157	0.697059	0.900214	TSHZ1
663.012	0.245263	0.1299	0.448636	RPS15	684.943	0.363705	0.022703	0.230114	RPS15	775.44	-0.113839	0.496401	0.804389	RPS15
423.621	1.43597	4.63889e-12	4.77858e-10	CLIP2	201.328	-0.519467	0.0226921	0.230114	CLIP2	412.766	1.96157	2.9593e-21	3.30682e-19	CLIP2
429.305	-1.20988	0.00111132	0.0130476	SNHG12	502.776	-0.43654	0.0229093	0.23149	SNHG12	360.477	-0.753196	0.00652814	0.0470839	SNHG12
51.683	-0.831633	0.0375835	0.20484	RNF144A	49.8691	-0.975607	0.0229229	0.23149	RNF144A	37.5096	0.157931	0.738193	0.916703	RNF144A
220.205	-0.598529	0.0517056	0.253336	RP11-733O18.1	326.374	0.652837	0.0229377	0.23149	RP11-733O18.1	264.314	-1.21951	9.71896e-06	0.000154839	RP11-733O18.1
341.524	0.482245	0.0151517	0.107399	ZFX	243.952	-0.486317	0.0231974	0.233851	ZFX	317.759	0.978621	9.45796e-07	1.80961e-05	ZFX
73.1964	-0.186311	0.560021	0.860522	BIN1	102.627	0.687022	0.0232642	0.234265	BIN1	103.513	-0.870198	0.00519805	0.039012	BIN1
293.031	-1.86911	2.56628e-10	1.83818e-08	CCNA1	533.161	0.479158	0.0233544	0.234913	CCNA1	386.241	-2.35121	1.54007e-16	1.04562e-14	CCNA1
85.7116	-0.483512	0.270983	0.656575	PMP22	120.945	0.684214	0.0234056	0.235168	PMP22	125.278	-1.09211	0.0100726	0.0665345	PMP22
974.804	-0.877334	0.0145382	0.10447	VCAN	951.119	-1.07846	0.0234441	0.235295	VCAN	662.386	0.199177	0.307116	0.664758	VCAN
210.214	0.353611	0.152953	0.493285	RNF24	152.986	-0.560279	0.0235511	0.236108	RNF24	191.305	0.925673	0.000345423	0.00385049	RNF24
9222.81	0.836772	8.42895e-08	3.27408e-06	HLA-A	7054.37	0.262959	0.0236306	0.236645	HLA-A	10375.7	0.580914	9.13862e-05	0.00118426	HLA-A
2138.37	0.531901	0.000927669	0.0112291	CSRNP1	1998.4	0.32976	0.0237645	0.237723	CSRNP1	2521.24	0.208657	0.169648	0.481024	CSRNP1
45.633	-0.626258	0.141446	0.471941	IPO13	41.7884	-1.0335	0.0238438	0.238254	IPO13	34.2015	0.416241	0.381746	0.725347	IPO13
205.052	-2.00824	2.18969e-07	7.73574e-06	FABP5P2	360.771	0.565792	0.0240613	0.239638	FABP5P2	269.959	-2.85373	2.64873e-05	0.00038923	FABP5P2
1150.22	0.527534	0.00410827	0.0387851	VASP	1059.83	0.345709	0.0240311	0.239638	VASP	1357	0.186497	0.286122	0.642843	VASP
30.6263	-1.16889	0.0354906	0.197079	OCSTAMP	70.1706	0.999333	0.0240434	0.239638	OCSTAMP	62.659	-2.13195	3.49359e-05	0.000498805	OCSTAMP
78.0935	-0.430024	0.196287	0.561978	HERC2	69.5172	-0.920696	0.024126	0.240019	HERC2	60.9607	0.492913	0.213519	0.547526	HERC2
1483.65	-0.121934	0.460924	0.8076	SPG20	1730.1	0.300661	0.0242244	0.240735	SPG20	1753.24	-0.414766	0.00390056	0.0306315	SPG20
129.853	-0.125989	0.610739	0.881883	DCAF8	113.05	-0.629352	0.0242565	0.24079	DCAF8	112.372	0.508335	0.07383	0.290464	DCAF8
15.651	-2.50497	0.000560518	0.00733653	FAM102A	36.8072	1.19772	0.0243072	0.241031	FAM102A	27.314	-3.71414	8.50438e-09	2.28836e-07	FAM102A
5372	1.11616	9.90308e-08	3.73518e-06	KYNU	3040.61	-0.378434	0.0244416	0.241367	KYNU	5221.34	1.50084	1.49366e-22	1.9075e-20	KYNU
918.186	-2.40097	3.30941e-11	3.00445e-09	CCL8	1349.99	-0.442672	0.0244473	0.241367	CCL8	765.976	-1.97806	7.66633e-17	5.3172e-15	CCL8
3306.92	0.1796	0.247104	0.628808	RPL36AL	3447.91	0.289487	0.0244202	0.241367	RPL36AL	3851.45	-0.102346	0.471477	0.790728	RPL36AL
37.7521	0.41667	0.435752	0.792042	RP11-473M20.16	40.1841	1.03838	0.0243796	0.241367	RP11-473M20.16	55.768	-0.575972	0.23078	0.571067	RP11-473M20.16
65.8051	0.0980195	0.767162	0.937693	ATF1	88.4398	0.742456	0.0245295	0.241916	ATF1	96.3363	-0.645694	0.0379025	0.181623	ATF1
260.227	1.18048	0.00322665	0.0319291	SNAI1	139.005	-0.639742	0.0245588	0.241943	SNAI1	246.806	1.79812	1.79321e-08	4.59467e-07	SNAI1
55.2781	-1.64866	0.000103325	0.00172374	MCM5	64.6615	-0.804061	0.0247455	0.243261	MCM5	39.7746	-0.844615	0.0705113	0.28127	MCM5
133.904	-0.931752	0.0793749	0.336074	CRISPLD2	168.654	-0.587294	0.0247461	0.243261	CRISPLD2	94.4163	-0.408377	0.376061	0.721209	CRISPLD2
46.9122	-0.562224	0.313051	0.697153	STXBP5	38.4361	-1.20606	0.0247839	0.24337	STXBP5	31.6521	0.660575	0.225437	0.564065	STXBP5
341.832	-0.121302	0.683734	0.9099	RNU2-2P	414.595	0.634804	0.0248465	0.243721	RNU2-2P	354.011	-0.752438	0.00078311	0.00777361	RNU2-2P
267.06	0.30872	0.220009	0.595251	RANGAP1	199.769	-0.520092	0.0248817	0.243803	RANGAP1	245.26	0.839751	0.000270185	0.00311429	RANGAP1
355.592	-0.228825	0.219452	0.594898	PSMB8	330.461	-0.444151	0.0249941	0.244641	PSMB8	317.681	0.226452	0.2728	0.628576	PSMB8
491.708	0.342102	0.0792842	0.335963	MAP3K11	378.69	-0.414091	0.0250652	0.245073	MAP3K11	460.263	0.763706	7.98644e-05	0.00105078	MAP3K11
202.858	-0.605978	0.00746078	0.0632465	RP11-296E7.1	288.217	0.462258	0.0251325	0.245467	RP11-296E7.1	260.651	-1.05238	1.02778e-05	0.00016342	RP11-296E7.1
401.293	-0.0419309	0.855777	0.962749	APOE	387.055	-0.516401	0.025169	0.24556	APOE	381.369	0.494714	0.0464134	0.209257	APOE
2244.97	-0.127294	0.438078	0.79348	BRD2	2141.21	-0.288273	0.0252081	0.245678	BRD2	2146.72	0.169633	0.239313	0.582921	BRD2
1087.38	-0.323753	0.0576522	0.273048	SPI1	1093.5	-0.328125	0.025363	0.246032	SPI1	1028.22	0.0113708	0.945027	0.985575	SPI1
4577.56	0.0633501	0.66639	0.904449	TLN1	4951.64	0.258665	0.0253016	0.246032	TLN1	5308.04	-0.188119	0.177543	0.49495	TLN1
210.71	1.18893	0.000416068	0.00571911	USP53	166.255	0.612505	0.0253382	0.246032	USP53	251.979	0.575045	0.0211843	0.118689	USP53
101.581	-0.40875	0.167824	0.518104	WDR70	93.0188	-0.731226	0.0253797	0.246032	WDR70	82.7964	0.335181	0.307031	0.664753	WDR70
209.51	0.177228	0.627131	0.887997	MAP3K5	169.17	-0.580408	0.0252864	0.246032	MAP3K5	189.013	0.764716	0.0131032	0.0818175	MAP3K5
4513.27	0.0788847	0.579574	0.867876	SPAG9	4843.29	0.271692	0.0255194	0.247122	SPAG9	5247.73	-0.184863	0.227318	0.566838	SPAG9
1352.16	0.239762	0.187726	0.549969	HLA-DMA	1382.29	0.292092	0.0255706	0.247355	HLA-DMA	1574.77	-0.0437869	0.794423	0.939378	HLA-DMA
1336.25	1.21033	6.7679e-09	3.46494e-07	IL15RA	723.305	-0.373786	0.0255979	0.247356	IL15RA	1311.41	1.588	5.18854e-16	3.38011e-14	IL15RA
409.073	-0.214511	0.299731	0.68359	GSTO1	507.349	0.392446	0.0256286	0.247389	GSTO1	503.933	-0.601535	0.00127341	0.0117693	GSTO1
193.21	-0.413935	0.0913178	0.367792	ZNF107	186.619	-0.555102	0.0257569	0.248364	ZNF107	164.205	0.14615	0.565624	0.839429	ZNF107
114.824	-1.74766	3.1295e-05	0.000608557	HIST1H4F	131.331	-0.702787	0.0258323	0.248565	HIST1H4F	66.5443	-1.02834	0.00920001	0.0619922	HIST1H4F
7915.71	0.605593	0.000539782	0.00710263	WTAP	5614.35	-0.343853	0.0258245	0.248565	WTAP	7652.37	0.95429	2.11012e-08	5.33866e-07	WTAP
403.325	-2.05716	2.04007e-17	6.11427e-15	TIMP3	1045.03	1.00772	0.0259315	0.248991	TIMP3	828.406	-3.05507	8.84654e-34	3.47194e-31	TIMP3
427.747	0.231831	0.362213	0.741959	SCARNA13	473.092	0.453536	0.0259171	0.248991	SCARNA13	491.19	-0.2205	0.259136	0.610059	SCARNA13
62.2733	-0.244513	0.485196	0.820571	KSR1	51.4888	-0.970343	0.025971	0.249108	KSR1	47.5325	0.732921	0.090137	0.330763	KSR1
223.039	0.841281	0.00247302	0.025372	RP11-389C8.2	130.459	-0.649526	0.0262992	0.25199	RP11-389C8.2	206.606	1.49201	5.33756e-10	1.73159e-08	RP11-389C8.2
102.428	0.845292	0.125586	0.440482	RN7SL752P	113.779	1.0011	0.026354	0.25225	RN7SL752P	110.59	-0.297879	0.417086	0.750486	RN7SL752P
1785.27	-1.16588	1.26541e-07	4.66022e-06	FURIN	2156.63	-0.389443	0.0264768	0.252378	FURIN	1537.25	-0.767985	1.04851e-05	0.000166386	FURIN
50.9377	-2.34768	4.17612e-05	0.000777236	ADSSL1	56.8097	-1.14122	0.0265822	0.252378	ADSSL1	24.5505	-1.12543	0.0710809	0.28311	ADSSL1
96.013	0.907603	0.0126165	0.0934566	RP1-145M24.1	47.9215	-1.05589	0.0264723	0.252378	RP1-145M24.1	82.6554	2.00175	2.35519e-07	5.02618e-06	RP1-145M24.1
89668.1	0.454985	0.131445	0.451996	RN7SL2	90246	0.359895	0.0265121	0.252378	RN7SL2	99090.3	0.0908951	0.66139	0.885276	RN7SL2
86.2657	0.364891	0.283032	0.668312	DUSP16	104.378	0.842526	0.0265759	0.252378	DUSP16	120.389	-0.52578	0.147163	0.442865	DUSP16
512.588	0.108815	0.670391	0.90588	STX4	569.655	0.368976	0.0264038	0.252378	STX4	608.185	-0.253304	0.197195	0.523209	STX4
3564.17	0.469976	0.00109045	0.0128995	FOSL2	2744.37	-0.328309	0.0266173	0.252378	FOSL2	3515.11	0.804763	1.17876e-06	2.21842e-05	FOSL2
206.27	0.127394	0.564189	0.862872	CEP170P1	236.041	0.48296	0.0266168	0.252378	CEP170P1	259.001	-0.350661	0.111081	0.375664	CEP170P1
230.003	0.149103	0.707269	0.919021	RNA5S15	243.62	0.76107	0.0266108	0.252378	RNA5S15	251.392	-0.694441	0.0522568	0.227506	RNA5S15
151.376	0.315417	0.260727	0.643675	FKTN	111.2	-0.700533	0.0267341	0.253222	FKTN	132.103	1.02964	0.00030325	0.00344119	FKTN
3601.66	-0.222967	0.239586	0.620214	SH3BGRL3	4171.26	0.263673	0.0270504	0.255952	SH3BGRL3	4192.8	-0.480765	0.0049202	0.0371869	SH3BGRL3
230.22	-0.0225493	0.924204	0.983604	CARS	195.885	-0.571621	0.0271416	0.256281	CARS	199.764	0.555364	0.0175234	0.102534	CARS
11393.4	0.300955	0.0280657	0.168362	HLA-DRB1	11202.1	0.248958	0.0271406	0.256281	HLA-DRB1	12989.8	0.0591372	0.651916	0.883069	HLA-DRB1
99.307	-0.0687809	0.866557	0.966245	AGPAT4	118.452	0.616736	0.0271818	0.256394	AGPAT4	130.081	-0.670932	0.05213	0.227139	AGPAT4
11659.1	0.257266	0.0923551	0.37025	HLA-DPA1	11947	0.289946	0.0273848	0.258041	HLA-DPA1	13661.9	-0.0257033	0.854293	0.956854	HLA-DPA1
112.502	0.278825	0.37455	0.752963	FILIP1L	125.906	0.61331	0.027429	0.25819	FILIP1L	148.274	-0.317273	0.261743	0.613772	FILIP1L
1107.39	0.52041	0.00302008	0.0301718	APOL1	804.655	-0.392977	0.027514	0.258722	APOL1	1071.95	0.921872	1.49967e-08	3.90471e-07	APOL1
377.244	0.0508103	0.814555	0.951685	ATR	322.89	-0.458141	0.0275611	0.258898	ATR	345.829	0.510312	0.00861779	0.0587331	ATR
2736	0.0556176	0.730158	0.927496	FCER2	3005.49	0.291499	0.0279694	0.262462	FCER2	3202.74	-0.230329	0.113699	0.380937	FCER2
111.071	0.433505	0.170848	0.523507	EVC	119.602	0.621606	0.028011	0.262581	EVC	142.718	-0.170703	0.54377	0.829841	EVC
49.8569	0.0726658	0.863741	0.96538	TSR3	38.1705	-1.08782	0.0281651	0.263754	TSR3	39.0059	1.15774	0.0208532	0.117325	TSR3
105.552	0.14404	0.633633	0.89109	PAG1	78.9032	-0.830363	0.028263	0.264398	PAG1	87.8339	0.978038	0.0027497	0.0227951	PAG1
336.59	-0.555009	0.0524238	0.256052	MLXIP	328.569	-0.461306	0.0283509	0.264949	MLXIP	297.838	-0.0786392	0.78343	0.935261	MLXIP
1439.93	0.522217	0.00427778	0.0401186	NFAT5	1342.23	0.317667	0.0284068	0.265198	NFAT5	1658.77	0.210647	0.182898	0.502821	NFAT5
506.93	-0.446962	0.018933	0.126375	AAK1	515.699	-0.401878	0.0287635	0.26696	AAK1	462.699	-0.0344503	0.869172	0.961623	AAK1
761.307	-0.0622517	0.719547	0.923276	EFR3A	873.883	0.332928	0.0287717	0.26696	EFR3A	907.072	-0.387462	0.0229442	0.125876	EFR3A
174.738	0.081659	0.733992	0.928689	RHEB	206.659	0.517769	0.0286505	0.26696	RHEB	221.415	-0.432132	0.051161	0.224192	RHEB
1484.14	-1.23429	1.71903e-06	4.79332e-05	OSBPL8	2482	0.370671	0.0287302	0.26696	OSBPL8	1989.8	-1.58139	4.32527e-11	1.58538e-09	OSBPL8
63.3186	-0.433713	0.255047	0.636598	CBR3	57.1948	-0.995296	0.0287	0.26696	CBR3	52.3568	0.560436	0.166923	0.476986	CBR3
2794.01	-0.11149	0.55633	0.859768	ARF6	3187.24	0.332462	0.0287646	0.26696	ARF6	3303.18	-0.445279	0.0317651	0.159979	ARF6
189.65	-1.13506	0.00172632	0.0189181	DDIT3	233.091	-0.528781	0.0288864	0.267751	DDIT3	143.115	-0.625302	0.0727564	0.287576	DDIT3
412.101	0.31155	0.0926415	0.370827	GAS6	317.525	-0.453322	0.0290178	0.268695	GAS6	379.789	0.775176	7.48079e-05	0.000994	GAS6
64.9679	0.726693	0.0330152	0.187534	RPL29P11	68.5349	0.823588	0.0290601	0.26872	RPL29P11	88.0454	-0.105187	0.746676	0.919658	RPL29P11
264.115	-0.324146	0.240328	0.62121	ROCK2	247.705	-0.486162	0.0290796	0.26872	ROCK2	237.448	0.178084	0.428469	0.759556	ROCK2
4297.83	1.81171	2.07206e-18	7.89151e-16	GRAMD1A	1728.65	-0.376412	0.02922	0.269197	GRAMD1A	4260.33	2.19264	4.02161e-51	9.24452e-48	GRAMD1A
775.552	0.366658	0.0349398	0.19548	RPL34	774.495	0.355755	0.0291932	0.269197	RPL34	919.007	0.0159336	0.918164	0.977119	RPL34
3749.5	0.0517125	0.728873	0.927349	YWHAZ	4052.9	0.255118	0.0291956	0.269197	YWHAZ	4339.58	-0.19641	0.16375	0.47195	YWHAZ
464.541	2.08361	1.63576e-13	2.36503e-11	FJX1	160.107	-0.589183	0.0292771	0.26945	FJX1	454.738	2.67248	1.90369e-34	8.27901e-32	FJX1
277.046	0.135524	0.538145	0.849745	NFYC	312.762	0.446383	0.0294459	0.270479	NFYC	343.163	-0.307951	0.109847	0.373546	NFYC
386.8	0.0913923	0.672706	0.906549	RIOK3	426.748	0.376136	0.0294484	0.270479	RIOK3	468.468	-0.279046	0.139579	0.43018	RIOK3
196.227	0.350004	0.13742	0.463258	RRP7A	210.036	0.497994	0.0295763	0.27138	RRP7A	245.326	-0.143631	0.493181	0.803624	RRP7A
51.5443	-3.00895	1.29414e-09	7.92472e-08	HIST1H3H	66.8938	-1.06714	0.0297701	0.27181	HIST1H3H	25.4164	-1.99036	0.00294854	0.024145	HIST1H3H
433.02	-0.219675	0.293298	0.677693	NBPF14	417.618	-0.417338	0.0297247	0.27181	NBPF14	404.418	0.203247	0.318627	0.673654	NBPF14
328.889	0.0771247	0.690269	0.91364	DEGS1	374.255	0.423581	0.0297236	0.27181	DEGS1	404.404	-0.340787	0.0724699	0.286796	DEGS1
148.98	-0.0395007	0.883709	0.971819	ETV7	125.867	-0.607203	0.0297727	0.27181	ETV7	127.556	0.578365	0.0294441	0.151757	ETV7
1008.5	-0.0497399	0.770453	0.938877	GNPTAB	1147.14	0.328772	0.0296855	0.27181	GNPTAB	1201.93	-0.371397	0.0480842	0.21447	GNPTAB
457.557	-0.0293529	0.903589	0.977772	CDKN2A	521.931	0.380083	0.0298668	0.272396	CDKN2A	551.05	-0.414213	0.040174	0.189017	CDKN2A
3634.31	0.446123	0.00180593	0.0196103	PTPRJ	2811.84	-0.286101	0.0300402	0.273429	PTPRJ	3549.79	0.739269	7.55298e-07	1.47494e-05	PTPRJ
5314.32	0.157088	0.428156	0.789105	COTL1	5481.69	0.312798	0.0300236	0.273429	COTL1	6158.65	-0.152303	0.294757	0.651824	COTL1
204.196	-1.42771	0.000113653	0.00187203	EGR3	344.629	0.645095	0.0303718	0.274559	EGR3	250.651	-2.03132	7.95536e-14	4.10288e-12	EGR3
121.909	-0.802149	0.00783531	0.0655672	RNF122	189.295	0.558588	0.030316	0.274559	RNF122	165.202	-1.34251	5.03546e-07	1.01536e-05	RNF122
171.78	0.603197	0.0288798	0.171794	MET	174.381	0.573879	0.0303922	0.274559	MET	210.783	0.0498975	0.852768	0.95613	MET
1016.06	0.198643	0.244614	0.626516	RPL11	1076.64	0.345043	0.0304059	0.274559	RPL11	1204.33	-0.140382	0.365578	0.713291	RPL11
475.096	1.41673	3.65027e-10	2.56752e-08	TLR4	214.49	-0.58885	0.0302414	0.274559	TLR4	464.775	2.01184	2.47532e-15	1.51446e-13	TLR4
121.051	-1.23508	8.19414e-06	0.000188719	C9orf72	142.566	-0.575597	0.0303221	0.274559	C9orf72	96.7088	-0.660214	0.029706	0.152715	C9orf72
53.9573	-0.828196	0.134482	0.457205	RFX3	51.3772	-1.09469	0.030254	0.274559	RFX3	36.436	0.221435	0.651667	0.883029	RFX3
123.665	0.0181604	0.94569	0.988389	PARP11	101.74	-0.675622	0.0302716	0.274559	PARP11	107.956	0.698191	0.0245945	0.132447	PARP11
557.515	-2.88468	9.03623e-21	5.27094e-18	GCLC	1134.93	0.432441	0.0305517	0.275601	GCLC	745.876	-3.29445	3.72186e-11	1.3831e-09	GCLC
72.5563	-0.508824	0.166438	0.515662	CNOT6L	65.4153	-0.764897	0.030641	0.276134	CNOT6L	59.2898	0.266066	0.488242	0.801172	CNOT6L
68.6499	-0.625197	0.069573	0.308019	MLLT10	66.2551	-0.789231	0.0308409	0.277556	MLLT10	53.3029	0.165839	0.663711	0.886107	MLLT10
107.38	0.379286	0.188087	0.550273	RPL24P8	117.59	0.600844	0.03086	0.277556	RPL24P8	140.283	-0.207027	0.434031	0.764699	RPL24P8
73.6746	0.275425	0.470061	0.814092	MUC1	48.949	-0.944446	0.0310966	0.279408	MUC1	61.7994	1.25651	0.00123061	0.0114395	MUC1
976.188	0.0591037	0.751672	0.933544	MFN1	1064.7	0.345102	0.0311538	0.279646	MFN1	1168.15	-0.275819	0.130657	0.413613	MFN1
630.669	0.0377226	0.819966	0.953622	MYO5A	709.978	0.346056	0.031236	0.279987	MYO5A	755.834	-0.304892	0.0743756	0.291755	MYO5A
121.671	0.0532589	0.920614	0.982753	RNA5SP202	154.466	0.786379	0.0312534	0.279987	RNA5SP202	144.281	-0.893162	0.028212	0.147008	RNA5SP202
52.8239	-0.869898	0.0425102	0.222803	RPRD2	47.7493	-0.948325	0.0313562	0.280631	RPRD2	37.5704	0.0886697	0.868029	0.961085	RPRD2
650.033	-0.0884999	0.677196	0.908064	GUK1	759.288	0.347978	0.0314205	0.280931	GUK1	785.513	-0.426709	0.0097992	0.0650759	GUK1
71.2112	-0.484625	0.163591	0.511099	UTP23	107.892	0.647427	0.0315079	0.281159	UTP23	102.928	-1.12924	0.000111662	0.00141811	UTP23
586.947	-0.162094	0.529725	0.845551	HERPUD1	533.203	-0.395283	0.0315046	0.28116	HERPUD1	533.129	0.243463	0.216957	0.552208	HERPUD1
109.602	0.282133	0.474731	0.815279	SNORD97	121.193	0.797924	0.0316364	0.282029	SNORD97	118.768	-0.51686	0.09064	0.331927	SNORD97
58.3271	0.366387	0.322995	0.706977	AMER1	37.2351	-1.07632	0.0319038	0.284135	AMER1	47.5122	1.45137	0.00146927	0.0133722	AMER1
74.6603	-1.72441	8.51692e-08	3.30004e-06	LMBR1L	93.2839	-0.697042	0.0319659	0.284273	LMBR1L	56.3117	-1.02401	0.0110829	0.0717068	LMBR1L
1384.89	0.523695	0.000833258	0.0102856	B4GALT1	1270.22	0.324326	0.0319819	0.284273	B4GALT1	1611.13	0.200863	0.264695	0.618172	B4GALT1
272.683	-0.00749464	0.971033	0.99521	VPS37A	236.443	-0.493622	0.0320145	0.284285	VPS37A	246.385	0.496104	0.0306962	0.156308	VPS37A
2844.03	0.531527	0.00275765	0.0278887	PIM3	2557.91	0.299018	0.0322252	0.285877	PIM3	3271.19	0.241636	0.0921023	0.334466	PIM3
271.608	-0.451397	0.0566304	0.270053	KIF13B	273.037	-0.432089	0.0324757	0.287258	KIF13B	244.802	-0.0126623	0.955095	0.98807	KIF13B
11806.4	0.526327	0.000573401	0.00747384	IL10RA	10544.8	0.271908	0.0324531	0.287258	IL10RA	13389.4	0.260985	0.0846907	0.318253	IL10RA
184.344	0.549367	0.0639423	0.290926	IFI27	171.958	0.519206	0.0324234	0.287258	IFI27	226.787	0.0528127	0.858129	0.958168	IFI27
1185.21	0.525437	0.00120814	0.0140365	KIF1B	1075.94	0.295789	0.0329011	0.290456	KIF1B	1366.61	0.236529	0.130228	0.413071	KIF1B
702.506	-0.082673	0.640064	0.893732	DIAPH1	820.458	0.350876	0.0328904	0.290456	DIAPH1	834.626	-0.427465	0.00805506	0.055533	DIAPH1
143.27	0.0260031	0.928122	0.984518	AEN	176.31	0.543228	0.0329714	0.290795	AEN	184.86	-0.512963	0.0412749	0.192708	AEN
492.438	-0.0581902	0.809142	0.9504	APOBEC3B	564.488	0.459252	0.0330612	0.291144	APOBEC3B	613.362	-0.508504	0.0194225	0.111057	APOBEC3B
1316.51	0.700859	0.000276135	0.00402225	ARHGEF11	888.972	-0.390318	0.0330751	0.291144	ARHGEF11	1268.05	1.10412	1.36032e-10	4.69718e-09	ARHGEF11
201.334	-0.508575	0.0306488	0.178291	PCNT	203.887	-0.517518	0.0333125	0.29295	PCNT	176.313	0.016111	0.94947	0.986347	PCNT
97.6151	0.851874	0.00434685	0.04062	HTATSF1P2	96.1936	0.679291	0.0334534	0.293171	HTATSF1P2	129.921	0.16799	0.583685	0.849817	HTATSF1P2
161.056	-0.52822	0.0767504	0.328976	ELFN1	235.279	0.492848	0.0334493	0.293171	ELFN1	217.758	-1.02447	0.000134348	0.00166676	ELFN1
582.73	-0.275459	0.113255	0.414745	STK3	568.505	-0.372423	0.0334665	0.293171	STK3	540.072	0.10526	0.55311	0.834618	STK3
238.503	-0.308867	0.214713	0.588171	PPP6R2	313.917	0.452278	0.0333996	0.293171	PPP6R2	298.046	-0.761748	0.000178045	0.00213658	PPP6R2
296.079	1.26131	0.000404308	0.00559191	RILPL2	156.051	-0.590653	0.0335574	0.293684	RILPL2	275.512	1.82799	2.31062e-09	6.65121e-08	RILPL2
31524.3	1.12796	8.98825e-06	0.000204893	CXCL8	23609.5	0.350692	0.0336379	0.294105	CXCL8	36449.6	0.779602	6.61977e-05	0.000886917	CXCL8
667.591	1.85939	1.78353e-09	1.03679e-07	EBI3	267.442	-0.531068	0.0338502	0.29511	EBI3	641.119	2.38652	4.9774e-32	1.57042e-29	EBI3
678.787	0.659026	0.000310591	0.00445544	PTEN	476.545	-0.372258	0.0338174	0.29511	PTEN	650.8	1.03776	2.03837e-09	5.90982e-08	PTEN
96.2948	-0.697999	0.0558048	0.267456	ANKRD36	96.117	-0.698488	0.0338213	0.29511	ANKRD36	74.6312	0.0099531	0.976195	0.993909	ANKRD36
398.741	-0.154274	0.439778	0.795084	YLPM1	369.264	-0.384227	0.0339087	0.295309	YLPM1	368.604	0.237867	0.237204	0.580465	YLPM1
1424.38	-0.327672	0.148382	0.483923	TNFSF10	1420.33	-0.330895	0.0339379	0.295309	TNFSF10	1315.07	0.00870135	0.957708	0.988562	TNFSF10
134.97	-1.13875	0.00191278	0.0205561	LFNG	151.214	-0.62632	0.0340168	0.295712	LFNG	92.931	-0.505616	0.115395	0.384197	LFNG
341.276	0.00553104	0.980048	0.996965	SYAP1	398.644	0.40911	0.0341152	0.296284	SYAP1	422.167	-0.401638	0.0291268	0.150749	SYAP1
159.02	-0.38222	0.139741	0.468153	FAM135A	147.507	-0.553325	0.0342154	0.296305	FAM135A	135.386	0.168714	0.560672	0.838143	FAM135A
48.6105	0.527439	0.174476	0.529944	PGAM4	56.5932	0.797112	0.0342063	0.296305	PGAM4	67.833	-0.261839	0.465518	0.787833	PGAM4
41.7696	-0.695779	0.105422	0.39965	FLI1	37.4586	-0.982319	0.0341624	0.296305	FLI1	30.8583	0.282304	0.583572	0.849817	FLI1
3578.23	-0.259271	0.0821729	0.343911	ALDOA	4271.1	0.254371	0.0343408	0.297004	ALDOA	4173.37	-0.506858	0.000309251	0.0034945	ALDOA
3634.84	0.485416	0.00136316	0.0155257	HLA-DQA1	3320.11	0.268134	0.0343614	0.297004	HLA-DQA1	4119.95	0.225066	0.118841	0.390357	HLA-DQA1
465.582	0.564646	0.0027594	0.0278887	HNRNPKP4	434.637	0.358565	0.0344167	0.297199	HNRNPKP4	547.006	0.212083	0.235195	0.57799	HNRNPKP4
90.5522	-0.22258	0.470997	0.814092	LZTR1	78.521	-0.730224	0.0344837	0.297496	LZTR1	75.02	0.508492	0.148314	0.44483	LZTR1
768.581	0.464753	0.00430211	0.0402984	PTPRA	580.327	-0.335469	0.0346205	0.297828	PTPRA	742.323	0.808918	1.03409e-06	1.96454e-05	PTPRA
511.729	0.238222	0.478286	0.817484	SNORA63	560.017	0.57293	0.0345994	0.297828	SNORA63	510.631	-0.360891	0.0893693	0.328921	SNORA63
2114.59	-0.101426	0.562186	0.861403	BZW1	2448.07	0.296833	0.0345927	0.297828	BZW1	2509.07	-0.391624	0.00553253	0.0410627	BZW1
2725.2	-1.28491	5.71366e-13	7.37345e-11	CYTH4	3441.34	-0.35266	0.03471	0.298316	CYTH4	2453.95	-0.932125	1.79335e-05	0.000271085	CYTH4
1193.17	-0.137892	0.53581	0.848707	CDKN2B	1399.12	0.354131	0.0352877	0.302994	CDKN2B	1437.29	-0.481152	0.00588433	0.043235	CDKN2B
821.906	-0.386255	0.0162003	0.113134	MAP1LC3B	1046.38	0.299198	0.0354398	0.303727	MAP1LC3B	988.684	-0.678831	2.81533e-05	0.000411458	MAP1LC3B
489.895	-0.269044	0.132825	0.454453	DNAJC13	478.101	-0.377668	0.0354272	0.303727	DNAJC13	457.154	0.114255	0.535368	0.827067	DNAJC13
298.056	0.615882	0.00978744	0.0773436	HCAR3	203.819	-0.538354	0.0354795	0.303781	HCAR3	277.701	1.16043	5.24701e-07	1.05274e-05	HCAR3
427.278	0.682375	0.00720558	0.061554	CTD-2020K17.1	367.96	0.442251	0.0357122	0.305485	CTD-2020K17.1	507.241	0.254416	0.203379	0.531606	CTD-2020K17.1
397.84	-0.156727	0.488701	0.822664	TMED7-TICAM2	367.98	-0.398888	0.0360629	0.30791	TMED7-TICAM2	364.884	0.242329	0.222537	0.559853	TMED7-TICAM2
41.6467	-1.16515	0.0253488	0.156389	ERLIN1	40.2683	-0.933008	0.0360634	0.30791	ERLIN1	29.7893	-0.213061	0.718674	0.908396	ERLIN1
787.322	-0.563834	0.0269855	0.163897	B3GNT2	1104.29	0.353801	0.0362273	0.308697	B3GNT2	1005.39	-0.89044	0.0742881	0.291755	B3GNT2
237.517	0.411319	0.0569627	0.270933	SF3B3	241.31	0.450492	0.0362526	0.308697	SF3B3	290.022	-0.0328819	0.870155	0.961807	SF3B3
190.446	-0.283435	0.231266	0.609691	MAVS	180.172	-0.512676	0.0362574	0.308697	MAVS	170.442	0.233645	0.341045	0.692637	MAVS
324.444	0.785511	0.000891721	0.0108783	ZBTB17	284.581	0.464763	0.036325	0.308983	ZBTB17	390.615	0.322838	0.13036	0.413209	ZBTB17
1733.66	0.669419	0.00190509	0.0204876	KCNJ2	1168.76	-0.388895	0.0364573	0.30953	KCNJ2	1719.81	1.06522	7.58122e-12	3.06506e-10	KCNJ2
437.739	0.701606	0.0297836	0.175432	CCL24	314.45	-0.526827	0.036443	0.30953	CCL24	404.536	1.22848	0.0412817	0.192708	CCL24
99.9557	-2.34766	4.56893e-11	3.96354e-09	HRH1	204.5	0.508006	0.0366385	0.310488	HRH1	144.927	-2.84786	6.37796e-18	5.03077e-16	HRH1
125.246	0.109524	0.700725	0.917938	MSL3	97.1228	-0.66836	0.0366355	0.310488	MSL3	106.451	0.794873	0.0106466	0.0694427	MSL3
196.996	1.21318	6.11429e-07	1.91332e-05	TNFAIP1	96.195	-0.670772	0.0367268	0.310947	TNFAIP1	183.088	1.89312	1.0203e-13	5.17907e-12	TNFAIP1
26.8751	-0.88615	0.0897429	0.363134	TDP1	50.8164	0.911085	0.0368756	0.311048	TDP1	45.1711	-1.81397	8.55327e-05	0.00111752	TDP1
157.691	-0.0927845	0.755918	0.935078	GNG10	134.135	-0.542966	0.0368685	0.311048	GNG10	138.889	0.460647	0.111595	0.377005	GNG10
1136.63	0.157589	0.371345	0.749838	GNAI3	1193.53	0.289776	0.0368695	0.311048	GNAI3	1327.52	-0.123448	0.431697	0.762507	GNAI3
260.163	-0.0176465	0.935164	0.985617	WHSC1L1	224.432	-0.444831	0.0368155	0.311048	WHSC1L1	239.4	0.432737	0.0459932	0.208238	WHSC1L1
86.6739	-0.363288	0.270887	0.656575	BCYRN1	121.861	0.615609	0.0370537	0.31208	BCYRN1	114.786	-0.968329	0.00071331	0.00719165	BCYRN1
518.194	-0.0221455	0.896984	0.976222	SERP1	597.977	0.367449	0.0370666	0.31208	SERP1	624.984	-0.389253	0.0341447	0.168742	SERP1
293.263	-0.951863	0.000621322	0.00801143	TNFRSF1A	325.623	-0.519573	0.0371072	0.312133	TNFRSF1A	252.882	-0.426081	0.0902314	0.330976	TNFRSF1A
31.5177	-3.88132	1.76312e-05	0.000368062	BOLA1	39.3499	-1.059	0.0371669	0.312347	BOLA1	21.706	-2.8143	0.00168019	0.0150284	BOLA1
432.173	-0.0847307	0.738883	0.930531	ZNF292	390.202	-0.376141	0.0372289	0.312579	ZNF292	403.063	0.289737	0.171201	0.483382	ZNF292
1288.37	1.28359	8.43637e-09	4.19535e-07	SERPINB10	934.39	0.374746	0.0375161	0.314409	SERPINB10	1423.75	0.915705	4.04783e-06	6.93649e-05	SERPINB10
299.957	-0.272294	0.321963	0.705706	RNF169	282.908	-0.482032	0.0375098	0.314409	RNF169	272.217	0.214276	0.314557	0.671136	RNF169
384.167	0.357794	0.0900974	0.363814	DLST	389.484	0.386886	0.0375619	0.314449	DLST	459.451	-0.0223343	0.902409	0.972051	DLST
340.272	0.238698	0.204709	0.574917	GNL2	365.982	0.399127	0.0375901	0.31445	GNL2	413.647	-0.154819	0.406837	0.743482	GNL2
45.9828	-1.65544	8.13667e-05	0.00139774	RP11-98J23.1	55.5658	-0.842205	0.0376986	0.314989	RP11-98J23.1	33.4992	-0.830259	0.0927559	0.336384	RP11-98J23.1
725.045	0.650192	0.00017469	0.00271691	PNRC2	639.247	0.328315	0.0377238	0.314989	PNRC2	843.63	0.328524	0.0346091	0.1702	PNRC2
1999.54	0.0190395	0.916677	0.981984	CMTM6	2180.82	0.267326	0.0377643	0.315038	CMTM6	2318.07	-0.240838	0.139032	0.428898	CMTM6
1846.4	-0.408968	0.007849	0.0656465	RUBCN	2312.48	0.283945	0.0378464	0.315144	RUBCN	2151.75	-0.686928	5.07428e-06	8.54977e-05	RUBCN
284.873	0.2657	0.192927	0.557056	AK6	304.163	0.409631	0.0378135	0.315144	AK6	346.851	-0.141024	0.481518	0.797131	AK6
120.013	1.36772	2.21755e-05	0.000450286	MAPK13	87.4754	0.71978	0.0380592	0.315226	MAPK13	148.34	0.658664	0.0547684	0.23482	MAPK13
980.422	0.671882	0.00475807	0.0436017	CD58	862.603	0.403791	0.0381093	0.315226	CD58	1148.33	0.277542	0.130479	0.413295	CD58
470.645	0.540665	0.0304011	0.177716	PLA2G4A	333.552	-0.515051	0.0379268	0.315226	PLA2G4A	446.552	1.06331	1.98576e-08	5.05582e-07	PLA2G4A
167.361	0.531326	0.0425062	0.222803	MIIP	114.051	-0.629433	0.0381156	0.315226	MIIP	151.165	1.16507	5.73355e-06	9.59028e-05	MIIP
118.927	0.410304	0.124635	0.43892	STX6	82.7812	-0.707462	0.0381335	0.315226	STX6	106.138	1.1159	0.000759684	0.00757386	STX6
5795.38	0.0263043	0.892881	0.974921	HSP90AB1	6390.48	0.264048	0.0381322	0.315226	HSP90AB1	6631.59	-0.231041	0.118321	0.389504	HSP90AB1
587.955	0.0125008	0.957495	0.991004	IKZF1	512.563	-0.421808	0.0380605	0.315226	IKZF1	544.75	0.444683	0.011749	0.075081	IKZF1
695.084	-0.0729724	0.678523	0.908441	GATAD2A	801.415	0.317415	0.0380483	0.315226	GATAD2A	824.969	-0.384178	0.0177267	0.103423	GATAD2A
601.391	0.302211	0.139342	0.466916	RP11-849F2.7	619.38	0.360803	0.03826	0.315984	RP11-849F2.7	714.349	-0.0546386	0.734209	0.914945	RP11-849F2.7
248.965	0.369264	0.112085	0.412882	SPRYD3	251.77	0.441889	0.0383755	0.316076	SPRYD3	302.186	-0.0640336	0.77532	0.93257	SPRYD3
138.251	-0.256613	0.340974	0.723699	TBC1D13	125.671	-0.590612	0.0383124	0.316076	TBC1D13	118.082	0.336118	0.245641	0.592062	TBC1D13
2790.85	-0.00798722	0.969755	0.994858	LSP1	2965.39	0.271728	0.0383556	0.316076	LSP1	3274.2	-0.273816	0.10027	0.354837	LSP1
536.568	-0.400655	0.0301182	0.176803	KLF5	698.922	0.337089	0.0384613	0.316496	KLF5	658.985	-0.726637	4.65358e-05	0.000646638	KLF5
150.09	-0.707989	0.00856851	0.0701611	SOGA1	226.956	0.50438	0.0387045	0.317358	SOGA1	202.315	-1.21124	6.88343e-07	1.3491e-05	SOGA1
484.987	-0.340264	0.0874838	0.358189	SPECC1	480.709	-0.373714	0.0386969	0.317358	SPECC1	449.915	0.0358919	0.850219	0.955487	SPECC1
41160.3	0.173625	0.297481	0.681557	RN7SK	41478.7	0.284391	0.0386605	0.317358	RN7SK	46016.9	-0.102251	0.511557	0.811861	RN7SK
41182	0.173428	0.297949	0.681918	7SK	41502.1	0.284328	0.0387056	0.317358	7SK	46038.7	-0.102389	0.510949	0.811361	7SK
908.536	-0.267005	0.180745	0.539024	RPS9	909.506	-0.292484	0.0388319	0.31742	RPS9	862.75	0.0320881	0.860729	0.958757	RPS9
48.7701	0.430984	0.274617	0.660019	NFYB	59.0344	0.84129	0.0387535	0.31742	NFYB	69.0353	-0.406412	0.240429	0.584381	NFYB
423.054	0.0539548	0.810709	0.950821	AKNA	360.549	-0.406189	0.0388528	0.31742	AKNA	394.712	0.472086	0.0346903	0.170391	AKNA
295.728	0.136351	0.487215	0.821827	HLA-DMB	329.3	0.402073	0.0387871	0.31742	HLA-DMB	360.907	-0.261065	0.168421	0.479656	HLA-DMB
461.737	0.0155307	0.930202	0.985299	TAF7	521.38	0.339251	0.0389584	0.317433	TAF7	552.577	-0.317649	0.0773015	0.29987	TAF7
2099.87	0.297511	0.108946	0.406582	ATF4	2098.09	0.2727	0.0389592	0.317433	ATF4	2420.85	0.0318221	0.832278	0.951454	ATF4
124.06	-0.42631	0.162999	0.510216	KRI1	114.148	-0.572261	0.0389377	0.317433	KRI1	106.423	0.158948	0.617829	0.865832	KRI1
744.542	0.151939	0.348459	0.728859	KPNA4	795.5	0.315681	0.0390365	0.317779	KPNA4	878.227	-0.156522	0.323387	0.678242	KPNA4
26.803	0.347757	0.556872	0.859985	FAM83G	42.4518	1.08493	0.0391428	0.318359	FAM83G	46.9331	-0.738784	0.101115	0.356728	FAM83G
97.6095	-0.496994	0.0887249	0.360885	NHLRC3	94.677	-0.62481	0.0391864	0.318429	NHLRC3	82.193	0.140603	0.668127	0.887838	NHLRC3
78.0769	-0.316926	0.420957	0.784924	MAP3K4	106.308	0.61502	0.0394068	0.319487	MAP3K4	105.4	-0.928103	0.00866239	0.0589621	MAP3K4
79.934	0.614361	0.122793	0.434589	KLHL9	84.4126	0.73473	0.0394037	0.319487	KLHL9	104.724	-0.106273	0.724726	0.910968	KLHL9
583.778	-0.0728035	0.684657	0.910253	NFE2L1	538.778	-0.331264	0.039422	0.319487	NFE2L1	551.184	0.265277	0.13981	0.430364	NFE2L1
4556.75	-0.289491	0.0577421	0.273224	NCF2	5400.08	0.268756	0.0394739	0.319623	NCF2	5238.03	-0.549749	0.00091102	0.00893855	NCF2
45.8384	-1.41735	0.00198935	0.0211841	RP11-350G8.5	89.5989	0.690116	0.039534	0.319729	RP11-350G8.5	71.0751	-2.05386	2.79202e-06	4.88861e-05	RP11-350G8.5
147.967	0.481032	0.0439062	0.227773	AOAH	151.624	0.535722	0.0395574	0.319729	AOAH	185.652	-0.0425922	0.861069	0.958757	AOAH
348.34	-0.189296	0.344657	0.726543	SGTA	428.596	0.379078	0.0396734	0.320382	SGTA	427.611	-0.559921	0.0028098	0.023174	SGTA
430.553	-1.81289	3.44861e-10	2.44773e-08	RHOB	739.074	0.38878	0.0397102	0.320394	RHOB	518.805	-2.16487	3.73918e-24	5.6231e-22	RHOB
1417.69	0.458784	0.00216878	0.0228039	USP9X	1091.84	-0.292556	0.0398662	0.321368	USP9X	1386.99	0.760196	5.39158e-07	1.07905e-05	USP9X
113.013	-1.30827	3.19102e-06	8.26331e-05	SLC8A1	135.426	-0.599525	0.039953	0.321783	SLC8A1	92.6244	-0.691614	0.0301221	0.154263	SLC8A1
972.801	0.255179	0.142495	0.473603	RP11-466H18.1	1001.25	0.327897	0.0401962	0.323455	RP11-466H18.1	1143.26	-0.067971	0.673272	0.890337	RP11-466H18.1
99.4246	-0.515898	0.112721	0.414223	MTIF2	95.0764	-0.642594	0.0402599	0.323474	MTIF2	84.4086	0.133016	0.674538	0.890646	MTIF2
134.999	-0.13873	0.642646	0.894936	PLCB1	174.333	0.521138	0.0402698	0.323474	PLCB1	175.458	-0.6308	0.0340456	0.168355	PLCB1
304.37	-0.395671	0.227041	0.604064	MAD1L1	394.705	0.410856	0.040459	0.324707	MAD1L1	378.798	-0.792926	0.000745322	0.00746296	MAD1L1
237.177	-0.052043	0.809305	0.950459	TPM3P8	282.428	0.433643	0.040585	0.324858	TPM3P8	293.605	-0.487727	0.0249964	0.134162	TPM3P8
382.6	0.320317	0.262923	0.646316	SCARNA10	403.175	0.428117	0.0405319	0.324858	SCARNA10	440.712	-0.103036	0.604941	0.858976	SCARNA10
951.074	0.137816	0.4686	0.813744	DDX23	797.645	-0.354668	0.0405827	0.324858	DDX23	896.112	0.501526	0.00692779	0.0493034	DDX23
29.4216	-0.510349	0.42442	0.787373	RP11-737O24.5	49.3924	0.922758	0.0406272	0.32491	RP11-737O24.5	46.6105	-1.4643	0.00625404	0.0455287	RP11-737O24.5
1381.35	0.676885	1.39144e-05	0.000301769	ARF1	1179.89	0.278142	0.0407497	0.325032	ARF1	1580.21	0.408023	0.00993256	0.0657695	ARF1
1816.04	0.281945	0.0944246	0.375749	CPEB2	1909	0.347167	0.0407181	0.325032	CPEB2	2160.31	-0.0573344	0.755647	0.92446	CPEB2
134.963	0.116739	0.65787	0.899857	RNF7	154.632	0.533098	0.0406861	0.325032	RNF7	172.975	-0.414261	0.0941435	0.339612	RNF7
57.8784	-2.86604	4.32646e-11	3.81681e-09	LOXL3	135.38	0.575971	0.0408424	0.325376	LOXL3	94.9545	-3.46428	1.36509e-16	9.30747e-15	LOXL3
67.7854	-2.54119	2.60509e-07	8.94034e-06	LBH	130.242	0.632368	0.0409001	0.325376	LBH	86.2396	-3.14371	5.78868e-14	3.05395e-12	LBH
1339.97	0.0636308	0.732499	0.928621	CTSD	1231.09	-0.280818	0.0408667	0.325376	CTSD	1302.85	0.354198	0.0596613	0.250002	CTSD
216.816	0.746077	0.0097701	0.0772456	ABCA6	205.408	0.535541	0.0412322	0.327445	ABCA6	262.104	0.241085	0.373937	0.720011	ABCA6
42.3688	-0.567187	0.173523	0.528593	ABHD18	38.8067	-1.00046	0.0412146	0.327445	ABHD18	32.1254	0.434317	0.391706	0.733668	ABHD18
86.3453	-0.5606	0.0875931	0.35847	RHOT1	84.8957	-0.699845	0.0414381	0.328793	RHOT1	72.2329	0.145854	0.674691	0.890715	RHOT1
131.303	-0.446745	0.086984	0.356591	PHKB	128.879	-0.540014	0.0417781	0.330913	PHKB	113.573	0.104477	0.714009	0.906848	PHKB
83.8192	-0.083377	0.836111	0.957514	2002-03-01	65.7712	-0.871088	0.041775	0.330913	2002-03-01	66.6455	0.808725	0.0305804	0.156094	2002-03-01
52.3227	-0.412889	0.387558	0.762373	DSP	76.0442	0.703309	0.0419002	0.331591	DSP	75.4461	-1.08558	0.00663414	0.0477195	DSP
22.8989	-1.19184	0.0306243	0.178291	RRN3P1	45.6844	0.921256	0.0419743	0.331889	RRN3P1	38.579	-2.09201	1.11786e-05	0.000176348	RRN3P1
2354.21	0.0804235	0.628718	0.889179	TGOLN2	2522.3	0.252658	0.0420784	0.332423	TGOLN2	2713.86	-0.165718	0.274768	0.629994	TGOLN2
1344.67	0.0590641	0.711507	0.919942	IFI6	1465.56	0.295632	0.042524	0.335652	IFI6	1586.85	-0.228016	0.12951	0.411765	IFI6
265.652	0.214719	0.323332	0.707273	TM9SF4	210.732	-0.498562	0.0426958	0.336701	TM9SF4	237.923	0.721899	0.00115507	0.0108947	TM9SF4
307.337	0.330097	0.0982639	0.383931	ACAT2	239.239	-0.465429	0.0427555	0.336701	ACAT2	287.929	0.803694	0.00047462	0.00505769	ACAT2
122.293	-0.234788	0.545982	0.854088	PLEKHM3	106.559	-0.64864	0.042768	0.336701	PLEKHM3	101.607	0.386989	0.215003	0.548971	PLEKHM3
103.239	-1.33209	0.000212518	0.00321245	DDI2	121.067	-0.588245	0.0430122	0.337266	DDI2	83.9632	-0.725024	0.0515376	0.225167	DDI2
99.5214	-0.518561	0.0740903	0.320299	LIMK1	151.338	0.551329	0.0429941	0.337266	LIMK1	139.685	-1.04473	0.000418236	0.00455026	LIMK1
1104.75	0.240419	0.156535	0.500266	IL6R	1110.66	0.288797	0.0429793	0.337266	IL6R	1279.75	-0.0424577	0.809313	0.94378	IL6R
76.5717	-2.74367	5.66664e-13	7.37345e-11	CEMIP	82.9283	-2.48353	0.0430252	0.337266	CEMIP	27.3764	-0.262785	0.704179	0.902648	CEMIP
8164.53	-0.47446	0.00865776	0.0707278	ANPEP	10310.3	0.230524	0.0429139	0.337266	ANPEP	9490.76	-0.697932	5.42881e-06	9.13754e-05	ANPEP
28.0391	-0.548597	0.332526	0.716292	SLC25A40	48.0274	0.975479	0.0432995	0.338874	SLC25A40	43.5935	-1.51483	0.000442466	0.00476235	SLC25A40
149.845	-1.39622	0.000293904	0.00426517	RP11-147L13.15	249.191	0.439173	0.0433049	0.338874	RP11-147L13.15	202.686	-1.8157	9.87996e-09	2.62774e-07	RP11-147L13.15
240.694	-0.259294	0.44636	0.799301	VPS37B	299.703	0.461127	0.0433999	0.339325	VPS37B	292.253	-0.721262	0.00431071	0.0334283	VPS37B
245.253	-0.153754	0.592259	0.872711	TJP1	295.708	0.406874	0.0435942	0.340552	TJP1	300.855	-0.553341	0.0203026	0.11491	TJP1
2243.16	0.220782	0.170602	0.522957	RPL27	2255.01	0.257968	0.0436465	0.340667	RPL27	2571.45	-0.0294878	0.843538	0.955479	RPL27
652.874	-0.781594	2.36273e-06	6.36103e-05	SLC44A1	743.087	-0.330663	0.0441481	0.343992	SLC44A1	598.76	-0.440625	0.0116785	0.0747245	SLC44A1
95.7469	-0.909123	0.0030243	0.0301947	LIMD2	102.746	-0.601159	0.0441383	0.343992	LIMD2	78.3652	-0.308964	0.362069	0.710235	LIMD2
50.3127	-0.584921	0.13899	0.466764	GAS2L3	79.4999	0.723018	0.0442614	0.344577	GAS2L3	73.822	-1.31061	0.000550898	0.0057487	GAS2L3
72.4519	0.71517	0.0407673	0.215644	COA1	41.8599	-0.987531	0.044299	0.344577	COA1	60.3043	1.72238	1.50328e-05	0.000232813	COA1
101.724	-0.276879	0.441973	0.796301	FADD	91.2625	-0.687272	0.0443543	0.344712	FADD	80.0143	0.432837	0.203091	0.531113	FADD
3977.97	-0.0307834	0.862667	0.964732	SBNO2	3616.74	-0.275028	0.0445327	0.345474	SBNO2	3854.1	0.254066	0.164688	0.473466	SBNO2
487.02	0.562935	0.00550354	0.0491635	POLR3D	446.297	0.343047	0.0445004	0.345474	POLR3D	570.749	0.23029	0.222919	0.560431	POLR3D
136.691	-0.290871	0.385406	0.761071	NEXN	123.692	-0.705312	0.0445662	0.345474	NEXN	107.421	0.432174	0.14898	0.445915	NEXN
214.932	-0.647767	0.0192365	0.127712	SLFN11	224.945	-0.502687	0.0446489	0.34582	SLFN11	184.148	-0.130645	0.599543	0.856545	SLFN11
351.29	0.00442476	0.981924	0.997381	TTL	311.163	-0.411341	0.0447104	0.346002	TTL	329.438	0.41988	0.0398826	0.187976	TTL
1650.47	-0.395488	0.00623313	0.0544353	ADCY7	2069.36	0.255728	0.0450502	0.348039	ADCY7	1942.85	-0.645207	6.00549e-06	9.9932e-05	ADCY7
63.3542	0.110433	0.773057	0.939765	TSFM	45.761	-0.850245	0.0450476	0.348039	TSFM	53.7	0.974549	0.0224745	0.124002	TSFM
237.106	1.26724	7.21287e-05	0.00125842	BAHCC1	120.663	-0.692507	0.0452103	0.348388	BAHCC1	208.175	1.96775	1.45987e-15	9.10495e-14	BAHCC1
925.239	-0.0307255	0.891	0.974502	ARID5B	1044.87	0.31565	0.0451906	0.348388	ARID5B	1105.34	-0.33667	0.0996059	0.353186	ARID5B
457.186	0.446041	0.0528579	0.257207	FMNL2	343.439	-0.392117	0.0451685	0.348388	FMNL2	437.322	0.842279	4.64926e-05	0.000646596	FMNL2
810.618	0.196124	0.214614	0.588171	PJA2	860.911	0.322501	0.0453703	0.349324	PJA2	967.172	-0.116302	0.504694	0.809222	PJA2
25985.1	0.36131	0.0179024	0.121436	HLA-DRA	25088	0.243594	0.0454475	0.349506	HLA-DRA	29691	0.124859	0.345274	0.695991	HLA-DRA
306.711	0.236463	0.270179	0.655683	MBD1	327.765	0.382301	0.0454708	0.349506	MBD1	371.043	-0.142283	0.489373	0.802061	MBD1
707.154	0.457146	0.0364827	0.200538	MPZL1	508.286	-0.387234	0.0456229	0.349908	MPZL1	669.325	0.861516	2.89956e-05	0.000422616	MPZL1
7050.67	0.0983498	0.479677	0.818376	SFPQ	7452.62	0.232452	0.0456385	0.349908	SFPQ	8073.3	-0.127221	0.339008	0.691209	SFPQ
66.3459	-0.0790478	0.816844	0.952649	SELO	53.7551	-0.951074	0.0456297	0.349908	SELO	54.2193	0.872755	0.0457499	0.207486	SELO
123.096	0.239636	0.504607	0.831701	NRDE2	139.57	0.56678	0.0456821	0.349948	NRDE2	155.563	-0.324071	0.232689	0.57372	NRDE2
274.268	0.0600399	0.787106	0.944904	SLAIN2	320.64	0.448753	0.0458701	0.351092	SLAIN2	341.019	-0.389585	0.071509	0.284182	SLAIN2
260.031	-0.68284	0.00146087	0.0164484	GMFB	375.447	0.417781	0.0462851	0.353821	GMFB	332.327	-1.09464	4.66423e-07	9.42866e-06	GMFB
4058.73	0.160311	0.363209	0.742644	LYN	3571.31	-0.249405	0.0463045	0.353821	LYN	3963.02	0.415034	0.00833101	0.0571173	LYN
45.5595	-1.14783	0.0477319	0.240884	NUMBL	46.2722	-0.947675	0.0463484	0.353859	NUMBL	35.6449	-0.223592	0.712708	0.906512	NUMBL
620.394	0.852756	0.00923875	0.0740951	MAFF	495.723	0.420516	0.046467	0.354467	MAFF	701.082	0.446227	0.0493499	0.218396	MAFF
1568.01	-1.26261	6.87281e-09	3.50715e-07	PTPRC	1987.18	-0.321353	0.0465576	0.35486	PTPRC	1435.01	-0.940799	2.69485e-07	5.71315e-06	PTPRC
426.433	-0.212836	0.263325	0.646514	CAMSAP2	523.462	0.339722	0.0466775	0.355179	CAMSAP2	517.854	-0.545103	0.00500397	0.0377491	CAMSAP2
47.2735	-1.06635	0.0070229	0.0602542	GZF1	86.063	0.744293	0.0466507	0.355179	GZF1	74.0255	-1.80484	1.1195e-06	2.11431e-05	GZF1
57.0473	0.110268	0.770987	0.939077	SDF2	73.5427	0.768972	0.046737	0.355334	SDF2	79.047	-0.6672	0.0555286	0.23718	SDF2
57.6947	-2.1158	3.19354e-05	0.000617168	HIST1H2BJ	71.6014	-0.743156	0.0468972	0.355957	HIST1H2BJ	31.9845	-1.39188	0.00786063	0.0544961	HIST1H2BJ
391.016	-0.406851	0.0252077	0.155642	KLHL6	402.354	-0.424688	0.0468885	0.355957	KLHL6	365.891	0.021481	0.922617	0.978515	KLHL6
61.6591	-1.59369	0.00822259	0.0680341	SLC7A5P1	80.8324	-0.761753	0.0470482	0.356805	SLC7A5P1	42.8132	-0.819961	0.149696	0.446893	SLC7A5P1
5210.98	1.12482	6.28888e-17	1.59879e-14	HUWE1	3021.61	-0.248205	0.0471475	0.356989	HUWE1	5230.2	1.38135	2.14468e-22	2.6752e-20	HUWE1
129.44	-0.370675	0.152992	0.493285	MCFD2	121.336	-0.551371	0.047151	0.356989	MCFD2	113.096	0.194653	0.498424	0.805157	MCFD2
66.9548	-0.353113	0.284572	0.670598	C6orf223	58.6854	-0.785044	0.0472747	0.357628	C6orf223	54.4256	0.42786	0.293862	0.650866	C6orf223
361.33	0.434873	0.0166492	0.115085	ZNF655	352.151	0.359939	0.0473384	0.357812	ZNF655	428.232	0.0821113	0.648554	0.88126	ZNF655
375.345	2.13242	3.34282e-07	1.12254e-05	RND1	127.616	-0.65186	0.0475175	0.35857	RND1	357.267	2.74834	1.65099e-26	3.27977e-24	RND1
51.3818	0.0407305	0.928181	0.984518	LINC01272	41.8199	-0.905296	0.0474789	0.35857	LINC01272	43.8883	0.956579	0.0515339	0.225167	LINC01272
64.4663	-0.0881582	0.803701	0.949512	ZER1	52.7971	-0.804863	0.0477439	0.35879	ZER1	52.7323	0.722681	0.0696337	0.279212	ZER1
59.2804	-1.65157	2.13726e-05	0.000437969	TGFBR2	67.3862	-0.781493	0.0476746	0.35879	TGFBR2	40.7491	-0.852509	0.0880985	0.325734	TGFBR2
487.508	-0.708366	0.00301582	0.0301486	CD36	534.642	-0.422993	0.0477354	0.35879	CD36	421.673	-0.285061	0.161563	0.468163	CD36
943.253	0.239596	0.148089	0.483757	HIPK2	983.734	0.294058	0.0476457	0.35879	HIPK2	1115.26	-0.0446961	0.799187	0.941138	HIPK2
56.1852	-0.217312	0.607025	0.880112	METAP1	77.4571	0.684693	0.0476806	0.35879	METAP1	78.5164	-0.901356	0.00887714	0.0602455	METAP1
308.395	-0.289175	0.248579	0.630717	EEF2K	294.804	-0.441404	0.0478118	0.359003	EEF2K	276.543	0.14726	0.544841	0.830054	EEF2K
95.9273	-0.659154	0.107251	0.403193	RP11-107E5.3	94.5476	-0.68248	0.0479932	0.359143	RP11-107E5.3	77.1582	0.0112872	0.974041	0.993257	RP11-107E5.3
88.8264	-0.446695	0.167792	0.518104	CASK	83.8321	-0.654904	0.0480623	0.359143	CASK	75.1461	0.220702	0.522272	0.818736	CASK
1438.98	-0.343478	0.186252	0.547914	AKAP12	2207.74	1.08767	0.0479558	0.359143	AKAP12	2067.38	-1.42821	0.00417388	0.0325555	AKAP12
77.7364	0.00569524	0.986331	0.99838	FAM105A	95.0203	0.643547	0.0480674	0.359143	FAM105A	100.824	-0.638442	0.0490133	0.217625	FAM105A
487.852	0.352871	0.0715089	0.312952	UBA2	483.147	0.33829	0.0479543	0.359143	UBA2	578.952	0.0213191	0.900382	0.971809	UBA2
91.4261	-0.307954	0.309557	0.693917	CDK2AP2	82.7205	-0.661268	0.0480331	0.359143	CDK2AP2	76.2607	0.366659	0.278967	0.634478	CDK2AP2
1166.81	0.0607015	0.72967	0.927434	CASP4	1044.15	-0.304059	0.0482094	0.359908	CASP4	1124.92	0.371816	0.0258128	0.137671	CASP4
1262.69	-0.0484761	0.781668	0.943134	UBN2	1184.91	-0.282045	0.0482506	0.35992	UBN2	1224.37	0.246301	0.169232	0.480703	UBN2
187.384	1.18636	3.00726e-05	0.000587715	TMEM150B	94.0372	-0.726129	0.0483068	0.360035	TMEM150B	170.196	1.92632	4.19537e-13	1.99138e-11	TMEM150B
116.021	0.606188	0.0878487	0.358971	NOD2	75.319	-0.706028	0.0483451	0.360035	NOD2	106.539	1.33934	0.000238785	0.00278024	NOD2
320.569	0.339022	0.113942	0.416639	SLC15A4	328.924	0.4103	0.048389	0.360066	SLC15A4	386.47	-0.0713014	0.743221	0.918805	SLC15A4
336.762	-1.33171	0.00287863	0.0289439	PLK2	428.093	-0.403128	0.0485027	0.360617	PLK2	256.229	-0.927247	0.00441949	0.0340911	PLK2
78.9743	-0.519264	0.113855	0.416554	RP4-591C20.9	116.2	0.574853	0.0486227	0.361214	RP4-591C20.9	108.536	-1.08454	0.000272458	0.00313824	RP4-591C20.9
207.222	0.253808	0.257486	0.639822	CPQ	225.616	0.447255	0.0487768	0.362063	CPQ	256.49	-0.190258	0.371012	0.718232	CPQ
27.9522	-3.47265	1.22815e-07	4.53371e-06	RP11-11M20.4	39.0537	-1.15571	0.0488987	0.362672	RP11-11M20.4	17.3402	-2.31296	0.00579863	0.042742	RP11-11M20.4
457.861	0.544599	0.00346816	0.0337837	PLEKHF2	422.325	0.357234	0.0490774	0.363404	PLEKHF2	538.605	0.186554	0.328213	0.681894	PLEKHF2
3446.46	0.319364	0.279804	0.664672	RPPH1	3652.14	0.406248	0.049051	0.363404	RPPH1	3585.37	-0.0967897	0.571675	0.842451	RPPH1
434.484	0.420205	0.0236586	0.148844	MASTL	419.808	0.378821	0.049217	0.363992	MASTL	505.615	0.0470692	0.801073	0.941511	MASTL
560.33	-0.203718	0.251513	0.632631	XRN2	536.658	-0.330307	0.0492368	0.363992	XRN2	528.477	0.132415	0.455237	0.780592	XRN2
383.727	-1.23075	0.00168471	0.018552	UGDH	464.427	-0.400491	0.0494837	0.364631	UGDH	340.52	-0.841356	0.00224026	0.0192359	UGDH
138.316	-0.0823146	0.782051	0.943354	PAM	116.185	-0.584673	0.0494478	0.364631	PAM	125.28	0.514783	0.0915535	0.333602	PAM
37.5867	-0.785778	0.081497	0.34209	ABHD17B	37.1291	-0.922686	0.0494616	0.364631	ABHD17B	28.6216	0.14978	0.77936	0.934051	ABHD17B
236.776	-0.20791	0.357692	0.737147	IFNAR2	215.767	-0.494237	0.0494523	0.364631	IFNAR2	215.432	0.297549	0.268676	0.6229	IFNAR2
82.5259	0.548139	0.333317	0.717203	SCARNA16	97.9109	0.892194	0.0497785	0.366507	SCARNA16	79.1042	-0.41032	0.228199	0.567711	SCARNA16
573.826	0.201715	0.273139	0.657966	SECISBP2L	611.083	0.356044	0.0500234	0.366809	SECISBP2L	681.92	-0.150677	0.38965	0.732032	SECISBP2L
86.5333	0.367694	0.361292	0.741142	EID3	103.045	0.671188	0.0501618	0.366809	EID3	113.184	-0.294844	0.362459	0.710779	EID3
44.941	0.330556	0.433999	0.791676	ERCC1	54.6034	0.822975	0.0499663	0.366809	ERCC1	62.7963	-0.499404	0.169369	0.480703	ERCC1
55.2729	-0.171431	0.644256	0.894945	PPP5C	43.7347	-0.938255	0.0500895	0.366809	PPP5C	39.6909	0.782821	0.105297	0.36563	PPP5C
59.1897	-2.82975	2.69327e-09	1.51278e-07	HIST1H2BG	80.6933	-0.673436	0.0500339	0.366809	HIST1H2BG	40.7762	-2.13985	4.11832e-05	0.000580787	HIST1H2BG
210.583	-1.16713	0.000503618	0.00674442	CHCHD7	255.609	-0.428275	0.0501589	0.366809	CHCHD7	167.762	-0.727349	0.0106051	0.0692996	CHCHD7
4805.55	0.339189	0.0244268	0.152326	HLA-E	4611.55	0.232477	0.0499048	0.366809	HLA-E	5460.39	0.114588	0.410077	0.745566	HLA-E
255.811	0.482876	0.0615701	0.283821	NAP1L4P1	242.005	0.527682	0.0501826	0.366809	NAP1L4P1	307.81	-0.0304611	0.905078	0.972437	NAP1L4P1
1031.6	0.0420362	0.781528	0.943134	RPS6KC1	1132.51	0.285918	0.0499408	0.366809	RPS6KC1	1207.03	-0.23803	0.12208	0.395985	RPS6KC1
117.864	-0.00176292	0.994877	0.99864	PLEKHA1	101.048	-0.591071	0.0503148	0.36748	PLEKHA1	104.196	0.594347	0.0535192	0.231113	PLEKHA1
295.876	0.875368	0.000622342	0.00801143	UXS1	187.787	-0.546917	0.0504372	0.368078	UXS1	284.016	1.423	2.73708e-09	7.79511e-08	UXS1
1434.78	0.188415	0.266479	0.650676	RPL8	1496.78	0.291606	0.0506186	0.369106	RPL8	1664.25	-0.0989797	0.491932	0.803051	RPL8
83.1781	0.222866	0.508564	0.833725	MSH6	61.9157	-0.731398	0.0508817	0.370727	MSH6	72.0587	0.956328	0.00683925	0.0488484	MSH6
233.497	-0.187998	0.494263	0.825619	NOL8	210.723	-0.426324	0.0509766	0.371121	NOL8	215.93	0.248167	0.324621	0.679113	NOL8
464.696	0.284388	0.236747	0.616649	RN7SKP71	483.814	0.419449	0.0511529	0.371215	RN7SKP71	508.647	-0.14425	0.47414	0.792389	RN7SKP71
717.738	-0.586997	0.0221988	0.142316	CREB5	922.429	0.31391	0.0510393	0.371216	CREB5	836.403	-0.907407	3.76897e-05	0.000534331	CREB5
62.8724	-0.795171	0.0348495	0.195115	TMEM57	62.2796	-0.776852	0.0511496	0.371216	TMEM57	46.872	-0.0123822	0.976144	0.993909	TMEM57
82.6475	0.0745436	0.865603	0.966131	LINC00847	106.622	0.758658	0.0511481	0.371216	LINC00847	110.64	-0.728312	0.0209105	0.117401	LINC00847
3481.72	0.245847	0.0867602	0.356047	EEF2	3486.33	0.240389	0.0512357	0.37152	EEF2	3975.89	0.0120477	0.930604	0.981137	EEF2
43.2284	-1.96049	0.000164173	0.00258163	HIST1H2BH	50.7512	-0.781072	0.0513709	0.372204	HIST1H2BH	32.4834	-1.17781	0.0315231	0.159009	HIST1H2BH
58.677	-0.744739	0.0673977	0.301725	RYK	57.2444	-0.738768	0.0514694	0.372324	RYK	46.9665	0.00161135	0.997071	0.999361	RYK
81.6928	-0.452376	0.186765	0.548699	STX7	75.4239	-0.725454	0.0514322	0.372324	STX7	65.9914	0.27313	0.436784	0.766611	STX7
282	0.556582	0.0450666	0.231412	FBN2	184.251	-0.497526	0.0517156	0.372623	FBN2	258.557	1.05618	2.80447e-05	0.000410243	FBN2
106.564	0.454089	0.13819	0.464852	C1orf198	114.69	0.584047	0.0517117	0.372623	C1orf198	139.425	-0.122912	0.652956	0.883422	C1orf198
296.146	0.555404	0.0171309	0.117427	SMG9	209.727	-0.445299	0.0515998	0.372623	SMG9	277.072	1.01049	1.07461e-06	2.03431e-05	SMG9
165.167	-0.195888	0.555133	0.859282	SCAPER	148.774	-0.58403	0.051644	0.372623	SCAPER	141.606	0.403116	0.143199	0.435798	SCAPER
868.602	0.047834	0.783353	0.944122	RPS3	948.746	0.281124	0.0516814	0.372623	RPS3	1012.15	-0.226396	0.150659	0.448605	RPS3
828.246	0.152252	0.463679	0.80912	SAP30BP	859.383	0.29387	0.0519736	0.374185	SAP30BP	972.414	-0.131058	0.454401	0.78016	SAP30BP
36.2701	-1.03092	0.050797	0.250329	CUEDC2	37.9126	-0.897008	0.0522018	0.375531	CUEDC2	25.1873	-0.134516	0.8113	0.944462	CUEDC2
473.025	1.28756	9.92323e-10	6.27333e-08	BCOR	242.602	-0.477954	0.0523147	0.376045	BCOR	464.417	1.769	9.01263e-19	7.67313e-17	BCOR
182.428	0.399431	0.103664	0.395678	ST7	188.658	0.478699	0.0523885	0.376245	ST7	223.072	-0.0669245	0.782168	0.934535	ST7
258.555	-0.345171	0.174659	0.530398	INPP5D	331.358	0.377816	0.0524252	0.376245	INPP5D	315.283	-0.723919	0.00150141	0.0136069	INPP5D
144.059	-1.11771	0.000536481	0.0070753	ANKH	217.721	0.494455	0.0528431	0.378945	ANKH	185.336	-1.64036	3.71212e-06	6.41561e-05	ANKH
2409.84	-0.564136	0.00040527	0.00559938	TGFB1	3139.52	0.237942	0.0529264	0.379243	TGFB1	2824.9	-0.794585	4.69902e-08	1.11852e-06	TGFB1
54.1687	0.491252	0.192497	0.556844	RPS13P2	62.3748	0.756801	0.0530036	0.379498	RPS13P2	72.9387	-0.270573	0.435869	0.766068	RPS13P2
155.689	0.180875	0.568893	0.86446	RANBP3L	171.226	0.523993	0.0534121	0.382122	RANBP3L	187.758	-0.351516	0.226954	0.566651	RANBP3L
934.281	0.0553248	0.729486	0.927434	GRB2	837.864	-0.281301	0.0534962	0.382422	GRB2	901.869	0.344118	0.0339603	0.168037	GRB2
188.198	0.111087	0.640581	0.894136	FAM208A	155.342	-0.505141	0.0536151	0.38267	FAM208A	172.078	0.623358	0.00853402	0.0582856	FAM208A
490.146	0.0314269	0.865128	0.966099	APPL1	436.25	-0.34732	0.0535953	0.38267	APPL1	461.869	0.383999	0.0288472	0.149784	APPL1
1201.43	-0.404298	0.00858945	0.0702958	UTRN	1523.23	0.300287	0.0538339	0.383329	UTRN	1427.37	-0.695086	4.44608e-05	0.000622645	UTRN
486.942	0.15305	0.614798	0.884043	SNORA22	493.041	0.562709	0.0537953	0.383329	SNORA22	464.368	-0.400014	0.109229	0.372532	SNORA22
2257.32	1.1457	1.68815e-08	7.73035e-07	USP12	1573.02	0.315955	0.0537667	0.383329	USP12	2545.86	0.835303	6.10049e-07	1.20742e-05	USP12
5743.92	-0.145971	0.422475	0.785538	JUN	6656.64	0.259461	0.054092	0.384707	JUN	6754.27	-0.399962	0.0438843	0.201008	JUN
8158.83	0.213919	0.536579	0.848812	Metazoa_SRP	8755.55	0.335962	0.0541119	0.384707	Metazoa_SRP	9013.35	-0.132701	0.564241	0.838826	Metazoa_SRP
279.343	0.397962	0.0802296	0.338571	GPATCH2L	272.829	0.388686	0.0542757	0.38539	GPATCH2L	333.461	0.0144825	0.945505	0.985626	GPATCH2L
204.595	-0.0849483	0.711917	0.919942	HMGN1	247.396	0.417446	0.0542946	0.38539	HMGN1	254.452	-0.499273	0.020875	0.117351	HMGN1
28151	1.40746	5.15382e-12	5.25992e-10	SLAMF7	14169.2	-0.329674	0.0543667	0.38539	SLAMF7	27980.3	1.74526	1.26154e-33	4.83321e-31	SLAMF7
39.4033	-0.905212	0.0291089	0.172762	INPP5B	39.2408	-0.895077	0.0543776	0.38539	INPP5B	28.9793	0.0110848	0.983129	0.995976	INPP5B
1254.88	1.88071	1.41774e-07	5.17243e-06	TNFSF9	545.817	-0.421509	0.0544589	0.385418	TNFSF9	1191.67	2.28937	9.25002e-29	2.18885e-26	TNFSF9
1370.23	0.86314	4.61063e-06	0.000114278	RBM17	891.199	-0.3017	0.0544664	0.385418	RBM17	1331.79	1.17439	2.5931e-15	1.57455e-13	RBM17
370.776	-0.853554	9.03049e-05	0.00153107	2006-09-01	543.577	0.372039	0.0546282	0.385431	2006-09-01	460.713	-1.23357	7.6434e-07	1.48359e-05	2006-09-01
45.2157	-1.3537	0.000947858	0.0114292	UBXN2B	51.1225	-0.834411	0.0545686	0.385431	UBXN2B	33.9258	-0.48962	0.319059	0.674016	UBXN2B
30.9309	0.271278	0.576707	0.867013	ZNF512	41.4143	0.91779	0.0545722	0.385431	ZNF512	46.9251	-0.658362	0.111625	0.377027	ZNF512
152.417	-0.113921	0.637565	0.893044	SNRK	188.8	0.44133	0.0546377	0.385431	SNRK	191.856	-0.546362	0.0210043	0.117804	SNRK
739.237	1.0765	8.05407e-06	0.000186042	TNS1	370.973	-0.436005	0.0550225	0.387845	TNS1	721.696	1.50519	4.00701e-08	9.65223e-07	TNS1
14.7622	-1.95007	0.0192792	0.127886	RNU6-522P	38.0626	1.12927	0.0551188	0.388223	RNU6-522P	31.2388	-3.11562	8.26896e-07	1.59348e-05	RNU6-522P
224.705	0.27138	0.193285	0.55741	ASXL1	173.2	-0.465851	0.0552745	0.389018	ASXL1	207.088	0.750485	0.00157215	0.0141564	ASXL1
1729.78	0.149388	0.333587	0.717579	AP3D1	1810.01	0.256593	0.055332	0.389071	AP3D1	1992.06	-0.0998477	0.47803	0.79512	AP3D1
4265.65	-0.225415	0.17429	0.529574	STAT1	5075.26	0.256704	0.0553677	0.389071	STAT1	5030.21	-0.474385	0.00113924	0.0107896	STAT1
751.371	0.24691	0.147647	0.482914	UFM1	768.379	0.299851	0.0554394	0.389275	UFM1	870.103	-0.045186	0.77595	0.932951	UFM1
187.728	-0.727933	0.000889112	0.0108634	BLOC1S2	200.881	-0.452396	0.0556756	0.389698	BLOC1S2	161.106	-0.268942	0.289692	0.646229	BLOC1S2
232.468	-0.82139	0.00315116	0.0313011	SPRED1	264.602	-0.433482	0.055714	0.389698	SPRED1	205.478	-0.382628	0.212216	0.545666	SPRED1
1966.03	0.399034	0.25371	0.635262	SNORD3C	2195.01	0.420095	0.0556601	0.389698	SNORD3C	1958.61	-0.0533268	0.793859	0.939126	SNORD3C
121.047	0.137735	0.638366	0.893357	FAM210A	141.05	0.49871	0.0556904	0.389698	FAM210A	151.088	-0.35504	0.163637	0.471795	FAM210A
47.4389	0.691634	0.0916361	0.368405	IBA57	52.6687	0.851641	0.0557124	0.389698	IBA57	67.0022	-0.155121	0.666032	0.886905	IBA57
1646.01	0.195741	0.221748	0.597877	RAB10	1421.15	-0.280027	0.0560327	0.391626	RAB10	1621.4	0.482018	0.00129915	0.0119728	RAB10
1769.7	0.148898	0.323875	0.707903	ARPC3	1842.63	0.24124	0.056269	0.392976	ARPC3	2028.73	-0.0857589	0.551917	0.834222	ARPC3
580.965	-0.344761	0.052404	0.256052	ATP6V0C	725.426	0.28372	0.0563738	0.393405	ATP6V0C	688.573	-0.621337	0.000288854	0.00330579	ATP6V0C
137.232	-2.61565	1.41183e-09	8.54486e-08	TRAF5	259.831	0.415666	0.0564894	0.393909	TRAF5	183.577	-2.98562	1.10382e-14	6.32084e-13	TRAF5
57.3969	1.42032	0.000645477	0.00824805	ACHE	42.9896	0.961488	0.0567167	0.395192	ACHE	74.2551	0.404863	0.328109	0.681894	ACHE
51.9052	-0.0854554	0.830177	0.955875	AASDHPPT	39.506	-0.88249	0.0568754	0.395439	AASDHPPT	43.3044	0.814891	0.0734457	0.289589	AASDHPPT
52.1609	-0.690635	0.104441	0.39767	SASH3	50.1961	-0.835318	0.0568475	0.395439	SASH3	41.6665	0.15922	0.715374	0.907171	SASH3
40.5141	0.230688	0.613125	0.883319	SMIM15	47.6766	0.791846	0.0568827	0.395439	SMIM15	56.237	-0.540852	0.174267	0.488865	SMIM15
63.2942	-0.51919	0.135808	0.460209	CTB-50L17.10	59.3349	-0.765626	0.0570078	0.396006	CTB-50L17.10	49.8741	0.24545	0.543892	0.829841	CTB-50L17.10
30603.5	0.117181	0.516299	0.838308	CST3	32255.4	0.210383	0.057057	0.396018	CST3	34680.6	-0.0860753	0.583158	0.849732	CST3
146.815	-1.80116	4.30195e-10	2.9334e-08	ITPKB	267.355	0.420011	0.0570966	0.396018	ITPKB	194.605	-2.22521	2.91704e-19	2.59326e-17	ITPKB
56.5125	-0.694289	0.0814411	0.342039	PGM2	86.8059	0.607707	0.0573714	0.397621	PGM2	78.3925	-1.28776	0.000321275	0.00361995	PGM2
1017.3	-0.612086	0.00372251	0.0356389	TIAM1	1347.6	0.280044	0.0574933	0.397885	TIAM1	1218.4	-0.881925	4.2725e-06	7.2827e-05	TIAM1
67.1929	-1.08586	0.00471129	0.0432413	PTGR1	72.4176	-0.775376	0.0574971	0.397885	PTGR1	50.3545	-0.301622	0.456472	0.781583	PTGR1
178.548	-1.50185	1.03831e-08	5.01958e-07	WDR5	235.384	-0.443555	0.0577955	0.398517	WDR5	156.564	-1.03515	0.000875707	0.00862362	WDR5
291.9	-0.458366	0.048935	0.244362	NAA25	295.14	-0.390638	0.0578514	0.398517	NAA25	263.626	-0.058075	0.803059	0.942156	NAA25
1125.06	0.369289	0.0298623	0.175829	CPVL	1099.28	0.27421	0.0577841	0.398517	CPVL	1300.92	0.100676	0.511186	0.811512	CPVL
13394.3	0.324779	0.0592091	0.277673	IL1RN	12450.7	0.216949	0.0576352	0.398517	IL1RN	15091.1	0.11463	0.486908	0.800416	IL1RN
988.681	-0.183131	0.248587	0.630717	PAPD7	1167.09	0.259798	0.0578261	0.398517	PAPD7	1153.57	-0.434416	0.00514122	0.0386352	PAPD7
466.848	0.0322552	0.871681	0.968112	CHD1	517.131	0.30919	0.0576905	0.398517	CHD1	551.168	-0.267535	0.144153	0.436994	CHD1
75.5687	-0.331529	0.273818	0.658911	TMEM170A	67.8598	-0.689295	0.0580365	0.39925	TMEM170A	62.9703	0.372347	0.315572	0.671599	TMEM170A
335.776	-0.0188983	0.92517	0.983952	EGLN2	298.424	-0.380666	0.0580456	0.39925	EGLN2	314.471	0.372798	0.0806935	0.308491	EGLN2
1399.66	1.25861	5.83365e-08	2.35381e-06	CLINT1	726.594	-0.382088	0.0581113	0.3994	CLINT1	1378.27	1.64746	1.12424e-18	9.42195e-17	CLINT1
197.013	-0.424539	0.101132	0.389918	NADK	192.58	-0.465135	0.0581678	0.399406	NADK	173.22	0.0579508	0.822846	0.947503	NADK
2983.11	0.656395	2.86453e-05	0.000563404	SRGN	2546.22	0.240939	0.0582145	0.399406	SRGN	3391.72	0.42196	0.00318837	0.0257292	SRGN
105.153	0.357085	0.295453	0.679856	MCOLN1	115.912	0.556507	0.058244	0.399406	MCOLN1	134.156	-0.161394	0.619749	0.867115	MCOLN1
41.8324	-0.749969	0.229544	0.607719	LIFR	38.0784	-1.2673	0.0583701	0.399969	LIFR	25.531	0.609478	0.324223	0.679113	LIFR
416.333	-0.182901	0.365441	0.74458	NCOA1	392.839	-0.428743	0.0592512	0.405701	NCOA1	385.352	0.248842	0.22342	0.560849	NCOA1
435.099	1.76281	2.54794e-08	1.11134e-06	PTGIR	186.946	-0.570309	0.0593209	0.405873	PTGIR	414.333	2.30924	2.00618e-19	1.82381e-17	PTGIR
188.516	0.158642	0.522613	0.842167	EMD	207.867	0.415217	0.059714	0.408255	EMD	230.223	-0.250867	0.270652	0.625229	EMD
170.158	-0.0486045	0.901933	0.97761	SASH1	139.983	-0.666597	0.0598374	0.408485	SASH1	146.883	0.641769	0.0145865	0.089007	SASH1
870.852	-1.01117	3.476e-07	1.16476e-05	CD226	1249.11	0.296893	0.0598139	0.408485	CD226	1029.68	-1.30682	8.38631e-10	2.63563e-08	CD226
1140	0.00119849	0.993928	0.99864	CSNK1A1	1248.71	0.250419	0.059908	0.40866	CSNK1A1	1316.35	-0.241809	0.112273	0.378307	CSNK1A1
77.4869	-0.508364	0.102901	0.393725	CEP295	74.0207	-0.676168	0.0600028	0.409	CEP295	62.0704	0.17922	0.625629	0.870531	CEP295
2012.26	0.923096	4.71062e-07	1.52291e-05	P2RX7	1272.51	-0.294161	0.06013	0.409007	P2RX7	1995.13	1.22494	1.22496e-15	7.69957e-14	P2RX7
688.016	0.246626	0.188807	0.551277	RPL26	708.548	0.311882	0.0600513	0.409007	RPL26	808.61	-0.0592661	0.703828	0.902486	RPL26
2290.64	0.212487	0.262347	0.645928	ARHGDIB	2252.68	0.235845	0.0601389	0.409007	ARHGDIB	2623.03	-0.0155073	0.927365	0.980242	ARHGDIB
748.307	0.62151	0.000298101	0.0042981	ORAI2	531.481	-0.32321	0.060319	0.409926	ORAI2	733.672	0.951206	2.05564e-08	5.22251e-07	ORAI2
2067.74	0.621043	9.40678e-05	0.00158625	ABCC1	1512.97	-0.25822	0.0604317	0.410189	ABCC1	2020.25	0.885068	4.83155e-10	1.57697e-08	ABCC1
111.506	-0.966964	0.000589318	0.00764938	SACS	174.852	0.48182	0.060448	0.410189	SACS	146.232	-1.44621	2.49379e-07	5.29387e-06	SACS
2214.96	0.548406	0.119016	0.428023	RNY1	2436.9	1.15883	0.0606143	0.411011	RNY1	2399.15	-0.470434	0.0239067	0.129794	RNY1
761.541	0.745147	9.52349e-05	0.00159731	OSBPL3	670.4	0.36073	0.0606646	0.411046	OSBPL3	894.582	0.382132	0.0616818	0.256309	OSBPL3
343.943	1.23975	3.526e-06	8.98445e-05	STARD8	242.987	0.447482	0.0607149	0.41108	STARD8	394.551	0.799232	9.2114e-05	0.00119244	STARD8
171.764	-0.319251	0.210255	0.581908	EED	164.669	-0.450223	0.0608125	0.411434	EED	154.827	0.14158	0.591198	0.853271	EED
625.423	-0.321291	0.254225	0.635665	NOP56	691.511	-0.319459	0.0611076	0.412816	NOP56	597.863	0.00599999	0.980265	0.995419	NOP56
77.05	0.275039	0.421829	0.784992	RHEBP1	86.143	0.59859	0.0610848	0.412816	RHEBP1	99.94	-0.307878	0.338521	0.691175	RHEBP1
28.3771	-1.007	0.0697574	0.308532	FNBP1L	49.9935	0.81686	0.0611747	0.412877	FNBP1L	44.5731	-1.78955	0.000398713	0.00436738	FNBP1L
424.169	-0.0533516	0.778452	0.9421	ATP6V1E1	482.722	0.312107	0.0612074	0.412877	ATP6V1E1	502.264	-0.359655	0.0513631	0.224832	ATP6V1E1
392.09	0.342597	0.0683868	0.305015	TMEM165	302.744	-0.386465	0.0613579	0.413586	TMEM165	370.444	0.739807	0.000321703	0.00361995	TMEM165
211.192	1.54708	9.54526e-09	4.64328e-07	LINC00158	87.0486	-0.746466	0.061475	0.413595	LINC00158	194.409	2.31772	8.31191e-16	5.37136e-14	LINC00158
223.878	-0.423929	0.0429543	0.224325	CSGALNACT2	298.935	0.375198	0.0614072	0.413595	CSGALNACT2	281.598	-0.795454	0.000126259	0.00157613	CSGALNACT2
148.453	-0.723808	0.0256258	0.157842	CALCRL	202.384	0.452083	0.0615122	0.413595	CALCRL	187.468	-1.17306	0.000100626	0.00129327	CALCRL
510.528	-0.175843	0.36701	0.745737	RIT1	598.125	0.307775	0.0615413	0.413595	RIT1	607.076	-0.479619	0.0115309	0.0739219	RIT1
1115.36	-2.51084	1.74622e-25	2.47884e-22	GREM1	2479.07	0.918536	0.0615887	0.413608	GREM1	1829.9	-3.42543	5.99284e-10	1.93248e-08	GREM1
960.149	-0.00241523	0.988497	0.998576	PPDPF	1032.26	0.279049	0.0618164	0.41422	PPDPF	1102.15	-0.279863	0.110889	0.375408	PPDPF
73.5618	-0.392048	0.301756	0.68527	PRKCE	64.991	-0.810737	0.0618154	0.41422	PRKCE	52.8665	0.450209	0.256611	0.607135	PRKCE
531.031	-0.00380438	0.983349	0.997612	FUBP1	595.785	0.301178	0.0617978	0.41422	FUBP1	626.885	-0.298575	0.0781272	0.301951	FUBP1
16043.5	0.193962	0.476103	0.816089	RNY3	17193.2	0.870607	0.0618922	0.414423	RNY3	17548.2	-0.650624	0.00237238	0.0201552	RNY3
75.88	0.369532	0.252104	0.632911	RDH14	53.3222	-0.751216	0.0621467	0.41582	RDH14	65.8684	1.1216	0.00156678	0.0141159	RDH14
53.7372	-0.259311	0.576435	0.867013	ATP8B2	71.1255	0.675293	0.0624747	0.417708	ATP8B2	75.7375	-0.882649	0.0276755	0.144916	ATP8B2
99.7787	-0.456866	0.221847	0.597885	ITPR1	140.544	0.554394	0.0630154	0.420864	ITPR1	127.673	-0.990414	0.00160144	0.0143799	ITPR1
64.3184	-0.247495	0.465516	0.810826	TAF8	55.0735	-0.721708	0.0630393	0.420864	TAF8	52.9365	0.485521	0.215528	0.54944	TAF8
7059.53	0.220747	0.23272	0.611464	DDX5	7174.99	0.249053	0.0631139	0.421053	DDX5	8073.57	-0.0204253	0.882477	0.96494	DDX5
159.807	-0.781839	0.00254488	0.0260238	PTGS1	235.603	0.404912	0.0634616	0.423062	PTGS1	204.63	-1.18716	8.23069e-06	0.000133106	PTGS1
1071.08	-1.59955	8.09758e-08	3.16109e-06	PDGFA	1242.97	-0.841211	0.0635094	0.42307	PDGFA	773.35	-0.746546	0.0013219	0.0121681	PDGFA
131.994	-0.546719	0.0607506	0.281844	CH17-431G21.1	133.919	-0.50115	0.0636706	0.423523	CH17-431G21.1	115.156	-0.0391982	0.891667	0.968596	CH17-431G21.1
3368.09	0.210046	0.133279	0.455395	RPL19	3390.08	0.21773	0.063667	0.423523	RPL19	3834.75	-0.0001184	0.999302	0.999819	RPL19
1025.71	0.126206	0.463883	0.809165	RPL14P1	1079.62	0.259551	0.0637221	0.423556	RPL14P1	1185.39	-0.125094	0.40732	0.743743	RPL14P1
2093.34	1.16229	1.50838e-07	5.47753e-06	MAP2K3	1433.26	0.253714	0.063838	0.424017	MAP2K3	2329.48	0.914736	1.26849e-07	2.85872e-06	MAP2K3
62.6941	-1.66306	1.48353e-05	0.000319082	SLC25A19	78.217	-0.667104	0.064063	0.425201	SLC25A19	47.985	-1.00581	0.0127213	0.0799289	SLC25A19
438.598	0.186295	0.360125	0.740099	ARHGAP27	458.146	0.346459	0.0641509	0.425473	ARHGAP27	517.208	-0.156223	0.421129	0.753266	ARHGAP27
2057.57	0.869574	9.23146e-08	3.53307e-06	MYO1G	1354.2	-0.243815	0.0642523	0.425836	MYO1G	2056.83	1.11934	6.82392e-13	3.11059e-11	MYO1G
113.718	0.292866	0.273088	0.657966	CKAP4	85.9039	-0.629379	0.0643661	0.426279	CKAP4	102.238	0.917563	0.00309634	0.0251505	CKAP4
6163.77	0.500138	0.00121436	0.0140879	HLA-C	5418.56	0.224446	0.0646711	0.427228	HLA-C	6947.57	0.283448	0.0447489	0.204213	HLA-C
1829.92	-0.450672	0.00945539	0.0753295	SQSTM1	2316.38	0.253772	0.0646871	0.427228	SQSTM1	2163.89	-0.697156	4.70853e-06	7.96688e-05	SQSTM1
63.8092	0.678552	0.210242	0.581908	EBNA1BP2	64.3949	0.797595	0.0646089	0.427228	EBNA1BP2	85.5856	-0.100664	0.767896	0.929878	EBNA1BP2
169.631	-0.136337	0.560292	0.860522	SSR2	208.494	0.420897	0.0646973	0.427228	SSR2	211.386	-0.552879	0.0179646	0.104282	SSR2
195.911	-0.119836	0.606633	0.879868	SLC8B1	179.784	-0.434727	0.0648002	0.427596	SLC8B1	180.021	0.316415	0.20777	0.53871	SLC8B1
107.541	-2.23754	2.39557e-08	1.05116e-06	F5	119.348	-1.81406	0.0649872	0.42852	F5	55.9093	-0.365861	0.480797	0.796803	F5
380.406	0.234346	0.245672	0.627356	RPS7P1	395.307	0.333586	0.065086	0.42886	RPS7P1	448.006	-0.0892057	0.627545	0.871122	RPS7P1
989.74	-0.144283	0.400013	0.771891	NDUFS5	1128.91	0.260214	0.0653536	0.43	NDUFS5	1144.43	-0.399691	0.0211114	0.118364	NDUFS5
73.8664	0.337368	0.315527	0.699355	ERVK3-1	82.9427	0.615241	0.0653131	0.43	ERVK3-1	96.42	-0.268827	0.366272	0.714213	ERVK3-1
121.514	0.686927	0.0367405	0.201511	RP11-439L18.2	80.7964	-0.618562	0.0654165	0.430103	RP11-439L18.2	108.092	1.31091	1.64984e-05	0.000252354	RP11-439L18.2
339.261	-0.0875339	0.685523	0.910938	UBE2G2	311.885	-0.379156	0.0654864	0.430252	UBE2G2	311.687	0.305073	0.143152	0.435798	UBE2G2
134.014	-0.69958	0.0115021	0.0872888	TOP3A	145.234	-0.473972	0.0655531	0.430378	TOP3A	118.096	-0.209338	0.494765	0.80425	TOP3A
36.2214	0.935928	0.15768	0.50238	COPRS	37.2469	1.05943	0.0656919	0.430978	COPRS	49.5849	-0.08298	0.849029	0.955487	COPRS
183.734	-1.15168	1.8725e-07	6.67557e-06	USF1	222.503	-0.397709	0.0660564	0.431369	USF1	161.209	-0.749259	0.0024428	0.0206445	USF1
74.4106	-1.126	0.000576378	0.00750637	AC073046.25	125.591	0.539809	0.0660979	0.431369	AC073046.25	103.315	-1.65336	1.05043e-06	1.99086e-05	AC073046.25
2027.8	0.304564	0.044777	0.23097	RP11-641D5.1	1959.27	0.230808	0.0658992	0.431369	RP11-641D5.1	2304.92	0.080152	0.578843	0.846882	RP11-641D5.1
202.654	-0.319341	0.14797	0.483482	IL13RA1	196.347	-0.425569	0.0660646	0.431369	IL13RA1	182.747	0.109519	0.647418	0.881042	IL13RA1
64.6922	0.191172	0.581749	0.868451	POTEJ	74.5609	0.654102	0.0661302	0.431369	POTEJ	80.3431	-0.469247	0.165663	0.475342	POTEJ
152.052	1.45103	2.38611e-08	1.05116e-06	MAP1LC3A	95.3746	0.628697	0.0658089	0.431369	MAP1LC3A	175.018	0.846175	0.00198787	0.0173559	MAP1LC3A
501.527	0.550698	0.00811637	0.0673775	KCTD10	456.364	0.325962	0.0660674	0.431369	KCTD10	581.543	0.22554	0.227809	0.56718	KCTD10
1740.79	-0.43125	0.0648604	0.293819	FAM129B	2131.22	0.239441	0.0661783	0.431369	FAM129B	2016.39	-0.661972	0.000556341	0.00579798	FAM129B
3912.17	0.0226603	0.880941	0.970751	NACA	4152.23	0.21371	0.0661767	0.431369	NACA	4471.89	-0.183745	0.186125	0.506989	NACA
243.326	0.58518	0.0581964	0.274626	SHF	211.008	0.437332	0.0662527	0.431503	SHF	287.087	0.128105	0.676202	0.891209	SHF
154.188	-0.0678046	0.789132	0.945625	ACOT7	186.836	0.447101	0.0662938	0.431503	ACOT7	194.474	-0.51015	0.0278301	0.145489	ACOT7
343.408	-0.668207	0.000836124	0.0103129	SSFA2	472.526	0.306547	0.066395	0.431542	SSFA2	416.048	-0.968992	2.90511e-07	6.12661e-06	SSFA2
98.8028	-0.793964	0.0215984	0.139421	ZUFSP	102.659	-0.608771	0.0664422	0.431542	ZUFSP	77.8337	-0.183083	0.587201	0.85157	ZUFSP
1819.84	0.144009	0.392194	0.766472	RIPK1	1556.74	-0.260405	0.0664124	0.431542	RIPK1	1772.28	0.410589	0.0167318	0.0992374	RIPK1
126.77	0.151048	0.62493	0.887347	FUT4	100.456	-0.577229	0.0666725	0.43242	FUT4	113.603	0.738377	0.0127603	0.0801431	FUT4
74.1047	0.0416152	0.900391	0.97715	VIPAS39	58.6095	-0.87573	0.066626	0.43242	VIPAS39	63.157	0.925517	0.0341365	0.168742	VIPAS39
89.9691	0.194989	0.545405	0.853968	CEP95	105.126	0.576394	0.0667758	0.432706	CEP95	116.057	-0.363796	0.212913	0.546758	CEP95
941.388	0.0798609	0.600344	0.877065	MAPK1IP1L	1012.64	0.267304	0.0668118	0.432706	MAPK1IP1L	1092.41	-0.181088	0.251961	0.600137	MAPK1IP1L
64.8212	0.0593134	0.861955	0.964455	FCF1	79.9009	0.605864	0.0669408	0.433233	FCF1	84.5448	-0.534578	0.112208	0.378224	FCF1
101.617	-1.0658	0.00354247	0.0343575	DGAT1	113.507	-0.542724	0.067085	0.433519	DGAT1	81.6126	-0.495971	0.152021	0.451073	DGAT1
113.896	-0.661761	0.0205109	0.134303	NSD1	110.846	-0.635594	0.067128	0.433519	NSD1	92.347	0.000406912	0.999168	0.999819	NSD1
1048.38	0.238943	0.14144	0.471941	MFSD14A	879.802	-0.275851	0.0670801	0.433519	MFSD14A	1011.82	0.521655	0.000974642	0.00945896	MFSD14A
522.983	0.376851	0.0257027	0.158136	ALG2	511.331	0.308829	0.0671945	0.43364	ALG2	610.026	0.074182	0.665805	0.886876	ALG2
300.314	-0.679135	0.0220835	0.141868	ZFAS1	338.708	-0.360237	0.0675259	0.43547	ZFAS1	258.038	-0.318927	0.178646	0.496991	ZFAS1
760.599	0.977963	2.68693e-09	1.51278e-07	SLC7A1	568.284	0.312684	0.0677393	0.436503	SLC7A1	860.28	0.668262	0.000103721	0.00132669	SLC7A1
681.793	0.506824	0.00232178	0.0241386	CALCOCO2	631.195	0.296635	0.0677821	0.436503	CALCOCO2	788.748	0.215097	0.174389	0.489038	CALCOCO2
156.906	0.170618	0.506374	0.832932	CCNT1	172.154	0.43188	0.0680997	0.437433	CCNT1	192.414	-0.251594	0.304611	0.662427	CCNT1
57.976	0.241219	0.537968	0.849552	MIER2	68.77	0.664825	0.068167	0.437433	MIER2	77.2042	-0.417331	0.22042	0.557145	MIER2
51.0805	-0.167582	0.643732	0.894945	CHEK2	42.8915	-0.867737	0.0681635	0.437433	CHEK2	41.9174	0.707422	0.127636	0.408065	CHEK2
182.615	0.0527936	0.814512	0.951685	ACP2	149.536	-0.605894	0.0679931	0.437433	ACP2	162.56	0.673873	0.0411561	0.192344	ACP2
51.7081	0.174501	0.647914	0.896438	FAM20B	36.8323	-0.836011	0.0681192	0.437433	FAM20B	43.4498	1.01941	0.018108	0.104928	FAM20B
419.987	-1.2199	0.000936209	0.0113149	SNORD12C	501.48	-0.357116	0.0682907	0.437918	SNORD12C	390.769	-0.820975	0.00310575	0.0252142	SNORD12C
586.4	1.20702	1.57066e-05	0.000333685	GCH1	313.873	-0.377799	0.0683689	0.43811	GCH1	574.012	1.59259	6.71137e-14	3.51768e-12	GCH1
523.602	0.121872	0.55008	0.856552	EIF3B	549.84	0.301591	0.0686306	0.439477	EIF3B	611.88	-0.173122	0.400213	0.739671	EIF3B
99.0143	-0.636184	0.108523	0.405693	RUBCNL	96.6143	-0.747144	0.0687297	0.439802	RUBCNL	88.1841	0.181192	0.707171	0.903891	RUBCNL
81.0528	0.261887	0.406283	0.776155	SPECC1L	60.2811	-0.707926	0.0688639	0.440352	SPECC1L	70.6477	0.983088	0.00723243	0.0511322	SPECC1L
214.473	0.121475	0.570505	0.865064	RAB13	184.641	-0.462414	0.0690047	0.440941	RAB13	202.641	0.593737	0.0244196	0.131681	RAB13
1428.96	-0.396541	0.0295832	0.174515	DLGAP4	1493.53	-0.250744	0.0694534	0.443497	DLGAP4	1375.74	-0.140118	0.364846	0.712555	DLGAP4
948.923	0.165805	0.34881	0.728943	RPL32	978.711	0.269903	0.0699802	0.446547	RPL32	1073.17	-0.0982346	0.52704	0.821889	RPL32
132.379	-0.454512	0.154621	0.496221	APOL4	130.59	-0.495475	0.0703785	0.448548	APOL4	115.658	0.049604	0.872578	0.962376	APOL4
2894.39	0.077483	0.668027	0.905346	EIF1	3086.1	0.22657	0.0703924	0.448548	EIF1	3302.03	-0.1419	0.328948	0.682188	EIF1
397.458	0.0598627	0.742394	0.931792	RPL24	439.14	0.327316	0.0704809	0.448798	RPL24	469.162	-0.264289	0.147122	0.442824	RPL24
44.4058	-0.508933	0.223771	0.599789	ACAD10	40.111	-0.887255	0.0706488	0.449552	ACAD10	31.9803	0.385341	0.438301	0.767515	ACAD10
160.985	-0.206877	0.433051	0.791541	LAP3P2	148.069	-0.48731	0.0708925	0.450787	LAP3P2	146.964	0.293079	0.284154	0.640113	LAP3P2
3285.87	1.24058	7.37229e-08	2.91439e-06	SERPINB2	2458.41	0.297217	0.0709519	0.45085	SERPINB2	3641.15	0.946879	1.96693e-05	0.000295678	SERPINB2
99.8435	0.432643	0.143654	0.475548	ROMO1	107.51	0.533518	0.0711396	0.451411	ROMO1	129.086	-0.0913414	0.741708	0.917928	ROMO1
394.129	-0.0853113	0.695546	0.915069	UBP1	364.381	-0.326307	0.0711289	0.451411	UBP1	373.712	0.249676	0.226269	0.56557	UBP1
3835.89	-0.50026	0.0393228	0.210644	ZFP36L1	4128.87	-0.229274	0.071223	0.451626	ZFP36L1	3756.76	-0.260689	0.155726	0.456763	ZFP36L1
67.8971	-1.24176	0.0167838	0.115744	SEMA3D	101.748	0.66865	0.0713838	0.45233	SEMA3D	81.8414	-1.89208	1.75035e-05	0.000265456	SEMA3D
86.402	-1.35553	0.00217806	0.0228719	SLC12A2	101.064	-0.622494	0.0714924	0.452702	SLC12A2	57.0624	-0.719305	0.0774429	0.300338	SLC12A2
244.347	-1.34184	7.49778e-07	2.29564e-05	ARHGAP30	398.202	0.363788	0.0718921	0.453755	ARHGAP30	307.366	-1.70747	2.58681e-11	9.86361e-10	ARHGAP30
150.216	-1.24857	0.00212122	0.0224028	TBC1D8	253.117	0.450303	0.0717897	0.453755	TBC1D8	211.987	-1.71658	3.5747e-07	7.3368e-06	TBC1D8
340.345	-0.401582	0.0896175	0.362721	ARL6IP5	343.273	-0.369228	0.0717996	0.453755	ARL6IP5	331.05	-0.025544	0.900755	0.971842	ARL6IP5
36.2292	-1.98176	1.5924e-05	0.000337385	ZNF844	43.5421	-0.851128	0.0718526	0.453755	ZNF844	22.335	-1.12057	0.056095	0.239106	ZNF844
37.2361	-1.16807	0.0106098	0.0818943	AP000692.10	39.9584	-0.95767	0.0719082	0.453755	AP000692.10	26.1552	-0.194566	0.727558	0.912481	AP000692.10
1604.03	-0.254625	0.0972605	0.382005	PRPF40A	1620.07	-0.237241	0.0719591	0.453761	PRPF40A	1558.38	-0.0104265	0.943174	0.98541	PRPF40A
89.6981	-2.20432	1.77964e-08	8.05482e-07	P2RY1	174.382	0.44181	0.0721387	0.454264	P2RY1	124.802	-2.6241	1.08922e-15	6.95499e-14	P2RY1
2992.49	0.761355	1.95562e-06	5.38573e-05	SMS	2427	0.231813	0.0720922	0.454264	SMS	3360.98	0.537389	8.94378e-05	0.00116247	SMS
342.142	0.469862	0.0287244	0.171195	GGT5	325.424	0.349819	0.07228	0.454468	GGT5	403.809	0.130446	0.496787	0.804393	GGT5
629.023	0.344989	0.132179	0.453321	RN7SKP80	637.567	0.366745	0.072308	0.454468	RN7SKP80	695.028	-0.0368716	0.845705	0.955487	RN7SKP80
571.571	0.226069	0.218794	0.593858	ERP29	578.731	0.282587	0.0723211	0.454468	ERP29	663.151	-0.0455883	0.803313	0.942156	ERP29
352.162	0.301955	0.129694	0.448636	GUCD1	281.787	-0.383289	0.0724277	0.454824	GUCD1	334.709	0.695295	0.00193445	0.0169538	GUCD1
1308.85	1.07335	5.58345e-06	0.000135803	RAB11FIP1	699.7	-0.275002	0.0727064	0.455718	RAB11FIP1	1315.32	1.35318	1.20733e-10	4.19594e-09	RAB11FIP1
2957.93	1.20977	1.00908e-11	9.84799e-10	DENND5A	1618.89	-0.298568	0.0726995	0.455718	DENND5A	2974.04	1.51839	9.31477e-23	1.19907e-20	DENND5A
28.1471	-2.74002	7.14639e-05	0.00125072	KBTBD7	39.0628	-0.941892	0.0727256	0.455718	KBTBD7	21.0329	-1.78418	0.0127024	0.0798413	KBTBD7
1990.87	-0.480243	0.00236676	0.0245235	TNFSF13B	2159.63	-0.244172	0.0727706	0.455718	TNFSF13B	1910.69	-0.229611	0.11485	0.38327	TNFSF13B
508.543	0.452268	0.0284802	0.17026	RPS28P7	481.542	0.328829	0.0731109	0.45722	RPS28P7	596.513	0.124988	0.511738	0.811909	RPS28P7
1218.33	-0.226314	0.188508	0.550816	KDM2A	1215.14	-0.263901	0.0730654	0.45722	KDM2A	1165.02	0.0445011	0.786469	0.936452	KDM2A
95.5566	-0.606577	0.0771109	0.329706	PELO	140.47	0.566521	0.0731899	0.457399	PELO	125.763	-1.16705	7.73895e-05	0.00102155	PELO
1971.07	1.15129	7.2017e-12	7.16271e-10	ZC3H12A	1123.51	-0.267698	0.0733701	0.458211	ZC3H12A	1967.2	1.42887	3.46311e-20	3.54936e-18	ZC3H12A
501.846	0.433191	0.0180258	0.121955	ADPRH	481.65	0.309589	0.0736365	0.458733	ADPRH	580.711	0.125118	0.474635	0.792914	ADPRH
53.9046	-0.693887	0.105697	0.400307	FAM58A	54.0415	-0.764946	0.0735621	0.458733	FAM58A	40.8223	0.114122	0.817028	0.945835	FAM58A
7400.93	0.0848095	0.583543	0.869303	SAMD9L	7860.23	0.236939	0.0737565	0.458733	SAMD9L	8466.06	-0.144618	0.281939	0.637584	SAMD9L
46.5181	0.181731	0.677882	0.908217	SGCB	58.6879	0.718347	0.0735935	0.458733	SGCB	65.2512	-0.517916	0.15238	0.451472	SGCB
35.2255	-1.84338	0.000164644	0.00258644	FBXL20	43.362	-0.802676	0.07373	0.458733	FBXL20	25.3936	-1.01777	0.0859069	0.321024	FBXL20
205.473	-0.0692271	0.847968	0.960513	RP11-796E2.4	246.024	0.463767	0.0736673	0.458733	RP11-796E2.4	247.965	-0.524312	0.0278281	0.145489	RP11-796E2.4
80.1622	-0.292531	0.365686	0.74458	FAM222B	73.1262	-0.616339	0.0739207	0.45944	FAM222B	68.2304	0.328713	0.335512	0.688877	FAM222B
28.7773	0.0860178	0.887961	0.973702	GFOD2	37.2842	0.8541	0.0740381	0.459541	GFOD2	41.5401	-0.759164	0.117527	0.388138	GFOD2
37.1446	0.597137	0.184988	0.54615	ASL	42.5031	0.85131	0.0739931	0.459541	ASL	53.3426	-0.266109	0.516843	0.815424	ASL
46.8121	-1.35801	0.0119898	0.0899237	MCTP2	48.0404	-0.864467	0.0740897	0.459548	MCTP2	33.4442	-0.406462	0.484397	0.799593	MCTP2
64.6458	-0.553716	0.13868	0.465896	STIM2	61.9816	-0.71442	0.0741701	0.459733	STIM2	51.8311	0.186385	0.677391	0.892191	STIM2
730.572	-0.554232	0.00228601	0.0238386	GARS	953.957	0.252655	0.0743766	0.460491	GARS	860.472	-0.801175	2.27533e-06	4.07709e-05	GARS
1837.78	0.00786399	0.972623	0.995579	RPL23A	1983.63	0.254478	0.0743936	0.460491	RPL23A	2047.5	-0.241785	0.161554	0.468163	RPL23A
46.4399	-0.358167	0.40871	0.77744	ZNF45	41.5272	-0.774403	0.0745031	0.460855	ZNF45	38.4449	0.411227	0.385531	0.728451	ZNF45
51.3307	-0.796279	0.0446545	0.230506	CDKN2AIP	54.9255	-0.722033	0.0746497	0.460952	CDKN2AIP	43.355	-0.075104	0.87532	0.96307	CDKN2AIP
65.2492	-0.203515	0.578633	0.867597	PTPN2P1	55.873	-0.726828	0.0746708	0.460952	PTPN2P1	56.0076	0.520878	0.188509	0.510743	PTPN2P1
427.835	0.170946	0.392883	0.767225	NCOA4	458.395	0.331017	0.0746708	0.460952	NCOA4	509.876	-0.154465	0.371417	0.718585	NCOA4
98.8691	-0.00468213	0.986979	0.99838	PARG	80.1101	-0.687073	0.074986	0.462583	PARG	84.2457	0.699336	0.0647627	0.265318	PARG
324.953	0.261242	0.174832	0.530716	TAF9	337.045	0.335898	0.0752788	0.464075	TAF9	384.9	-0.0680749	0.718329	0.908269	TAF9
102.657	0.467902	0.132448	0.453647	PRRC1	69.6845	-0.627413	0.0754586	0.464781	PRRC1	93.8767	1.11055	0.000369723	0.00409725	PRRC1
881.035	0.0397484	0.806026	0.949783	RPS6	964.141	0.262752	0.0754956	0.464781	RPS6	1028.83	-0.215724	0.155351	0.456241	RPS6
27.3655	-0.45284	0.476117	0.816089	MYRF	51.9586	0.970357	0.0756271	0.465275	MYRF	51.4561	-1.47197	0.00116562	0.0109556	MYRF
422.533	0.221755	0.242	0.623261	TAF15	353.046	-0.396098	0.0756957	0.465383	TAF15	404.39	0.620668	0.00683591	0.0488484	TAF15
400.357	-0.162009	0.432069	0.791408	ITPR2	385.07	-0.3383	0.0763062	0.468819	ITPR2	369.045	0.184242	0.346256	0.696989	ITPR2
762.658	0.714869	3.72577e-05	0.000704541	RP3-437C15.1	515.064	-0.373356	0.0765737	0.468878	RP3-437C15.1	739.364	1.09214	1.34308e-07	3.01415e-06	RP3-437C15.1
52.1922	0.644829	0.110439	0.409396	RNFT1	53.8215	0.7267	0.0765097	0.468878	RNFT1	67.6647	-0.0734134	0.831878	0.951412	RNFT1
114.72	-0.353111	0.2451	0.626838	CLEC4A	147.538	0.481402	0.076544	0.468878	CLEC4A	143.05	-0.816362	0.00656623	0.0473163	CLEC4A
257.867	0.150151	0.519316	0.840063	RPSAP58	285.633	0.400242	0.0765454	0.468878	RPSAP58	311.161	-0.247945	0.229801	0.570228	RPSAP58
43.7827	0.117013	0.779923	0.942828	EIF4A1P2	55.9787	0.723819	0.0764169	0.468878	EIF4A1P2	60.0016	-0.620752	0.107881	0.370308	EIF4A1P2
236.952	1.9095	3.86517e-10	2.65879e-08	SCN1B	84.5515	-0.635629	0.0775058	0.470523	SCN1B	228.861	2.56024	2.43508e-20	2.54434e-18	SCN1B
3014.31	0.930238	1.12304e-09	6.98659e-08	ANKLE2	1922.93	-0.24722	0.0776252	0.470523	ANKLE2	3008.9	1.18611	7.16213e-17	4.989e-15	ANKLE2
52.9111	-1.84186	8.47287e-07	2.5614e-05	UBTD1	101.142	0.568741	0.0775302	0.470523	UBTD1	74.368	-2.41176	2.97881e-11	1.12781e-09	UBTD1
41.8087	-1.24799	0.00746528	0.0632504	TMTC3	74.6509	0.626358	0.077581	0.470523	TMTC3	61.5009	-1.88015	1.33552e-06	2.48184e-05	TMTC3
115.714	-0.720356	0.0843639	0.350078	KIFC2	117.319	-0.566292	0.0776474	0.470523	KIFC2	103.954	-0.123332	0.705141	0.903018	KIFC2
85.0638	-0.437065	0.1933	0.55741	CDKN1B	79.487	-0.631524	0.077195	0.470523	CDKN1B	72.8582	0.202631	0.555713	0.835755	CDKN1B
70.998	0.416822	0.291135	0.677039	PPIAP31	73.3603	0.62543	0.0776059	0.470523	PPIAP31	91.0596	-0.188586	0.573577	0.843037	PPIAP31
666.938	-0.148202	0.513205	0.836753	HSPH1	638.833	-0.326887	0.0776701	0.470523	HSPH1	619.876	0.189986	0.388084	0.731118	HSPH1
41.8318	0.188475	0.693822	0.914419	TANGO2	52.6652	0.767557	0.0773407	0.470523	TANGO2	56.8011	-0.595415	0.127083	0.40662	TANGO2
303.01	0.0441198	0.828372	0.955179	GLUD1	336.449	0.332575	0.0770936	0.470523	GLUD1	361.933	-0.279658	0.14218	0.434452	GLUD1
264.717	-0.346887	0.128982	0.447375	ATPIF1	334.768	0.34311	0.0770805	0.470523	ATPIF1	323.744	-0.681981	0.000882658	0.00868676	ATPIF1
186.013	0.300411	0.22953	0.607719	RNF2	143.012	-0.474812	0.0775277	0.470523	RNF2	169.332	0.782069	0.00124621	0.0115578	RNF2
1769.46	0.671357	0.319796	0.703069	RNA5SP149	2046.12	1.46926	0.0776474	0.470523	RNA5SP149	1857.06	-0.858546	0.0804414	0.307893	RNA5SP149
384.169	0.184207	0.322219	0.706107	RP11-889L3.1	405.858	0.313475	0.0774315	0.470523	RP11-889L3.1	454.425	-0.124586	0.492976	0.803533	RP11-889L3.1
276.249	-0.173029	0.405286	0.776155	KAT2B	333.159	0.353807	0.0775229	0.470523	KAT2B	332.964	-0.513886	0.015706	0.0942654	KAT2B
338.306	0.179237	0.549601	0.856317	SCARNA5	372.79	0.457658	0.0770811	0.470523	SCARNA5	366.456	-0.279252	0.145584	0.439718	SCARNA5
86.1572	-0.800721	0.0153558	0.108253	ARL4A	91.9828	-0.672615	0.0778886	0.471532	ARL4A	69.6858	-0.124127	0.73519	0.915571	ARL4A
117.986	-0.647538	0.0164005	0.113921	RABEP2	124.403	-0.50846	0.0779425	0.471536	RABEP2	102.54	-0.127814	0.680487	0.894214	RABEP2
2260.17	0.189603	0.200662	0.568458	RPLP0	2303.88	0.21652	0.077993	0.471536	RPLP0	2566.3	-0.0190609	0.893395	0.968886	RPLP0
187.568	-0.732219	0.00556811	0.0496268	AKAP9	200.464	-0.456508	0.07811	0.47193	AKAP9	158.55	-0.279634	0.32059	0.675387	AKAP9
515.635	0.0248589	0.904975	0.977983	TGIF1	462.652	-0.317449	0.078173	0.471971	TGIF1	496.581	0.340307	0.140322	0.431065	TGIF1
85.6703	-0.526556	0.0952981	0.377686	SMAD1	84.9019	-0.624834	0.0782207	0.471971	SMAD1	72.0742	0.116053	0.76378	0.928272	SMAD1
1211.13	-0.644064	0.00361729	0.0348451	CERS6	1365.02	-0.268755	0.0782979	0.472124	CERS6	1137.5	-0.371199	0.0430951	0.198183	CERS6
219.101	0.0761544	0.724524	0.925695	SMARCD2	187.523	-0.407165	0.0783501	0.472125	SMARCD2	203.441	0.490694	0.0282782	0.147209	SMARCD2
566.879	-0.665236	0.00536857	0.048206	ABCD1	759.897	0.310228	0.078456	0.472451	ABCD1	667.17	-0.974553	3.76603e-06	6.49508e-05	ABCD1
103.072	1.20475	0.000272503	0.00398049	TDRKH	50.3927	-0.773803	0.078565	0.472794	TDRKH	91.6118	1.99181	5.62106e-10	1.81989e-08	TDRKH
614.959	-0.203355	0.219259	0.594501	ATP6V1G1	727.006	0.268438	0.0786523	0.473006	ATP6V1G1	720.551	-0.462591	0.00462596	0.0353785	ATP6V1G1
48.5147	-0.403022	0.272032	0.657048	GMPS	44.4873	-0.803069	0.0790835	0.473721	GMPS	39.7604	0.422187	0.349504	0.698791	GMPS
79.8051	-0.144004	0.681331	0.909314	MDM4	115.152	0.641486	0.0790837	0.473721	MDM4	117.297	-0.820787	0.00787492	0.0545717	MDM4
3075.12	2.33366	4.5698e-19	2.03878e-16	TRIP10	998.545	-0.338927	0.0789814	0.473721	TRIP10	3078.94	2.67163	2.71952e-56	8.75195e-53	TRIP10
214.69	-0.528089	0.0381314	0.20688	KANSL1	222.952	-0.38389	0.0790343	0.473721	KANSL1	196.532	-0.137381	0.562647	0.838704	KANSL1
221.158	-0.140534	0.543724	0.853205	KEAP1	201.537	-0.446716	0.0790122	0.473721	KEAP1	194.567	0.308263	0.190389	0.513589	KEAP1
67.5551	0.0553144	0.889839	0.974031	SNORA79	80.1173	0.686027	0.0789284	0.473721	SNORA79	79.7155	-0.641127	0.108761	0.371882	SNORA79
84.1447	0.387447	0.236836	0.616778	DNASE1L1	89.9304	0.545232	0.0792682	0.474312	DNASE1L1	105.924	-0.152993	0.598998	0.856296	DNASE1L1
146.399	-0.320407	0.285767	0.671418	STRBP	180.094	0.409029	0.0792867	0.474312	STRBP	181.37	-0.723439	0.0087591	0.0594946	STRBP
229.293	-1.15068	1.51383e-05	0.000323489	PIK3R1	373.408	0.354793	0.0793438	0.474341	PIK3R1	297.907	-1.50208	1.93337e-09	5.65633e-08	PIK3R1
573.62	-0.222764	0.255877	0.638116	KIDINS220	699.552	0.33278	0.0795946	0.475216	KIDINS220	682.675	-0.549208	0.00215647	0.0186457	KIDINS220
258.586	-0.473221	0.0625852	0.287263	CAMSAP1	339.437	0.324154	0.0795591	0.475216	CAMSAP1	313.364	-0.784655	0.000660974	0.00674428	CAMSAP1
404.505	-0.095108	0.640628	0.894136	ATP5H	469.439	0.311785	0.0797278	0.475386	ATP5H	480.674	-0.402878	0.0218731	0.121868	ATP5H
23.9943	-1.0475	0.0499628	0.247673	KLHL3	44.7312	0.789047	0.0796799	0.475387	KLHL3	37.8736	-1.81097	0.000192054	0.00227902	KLHL3
574.972	-0.322561	0.109544	0.407077	ZCCHC6	706.088	0.266494	0.0798335	0.475705	ZCCHC6	674.925	-0.580917	0.00263703	0.0219743	ZCCHC6
129.397	-1.83383	6.71828e-05	0.00118672	HIST2H2BF	164.566	-0.52442	0.0800938	0.476631	HIST2H2BF	84.4619	-1.32418	0.000180312	0.00215878	HIST2H2BF
925.738	1.07111	3.28076e-07	1.10885e-05	INF2	638.914	0.299365	0.0800683	0.476631	INF2	1041.62	0.775756	0.00039786	0.00436101	INF2
327.967	-0.815166	0.00035912	0.00503832	HIST1H2BK	374.897	-0.329299	0.0803119	0.477326	HIST1H2BK	297.153	-0.477877	0.0174609	0.102317	HIST1H2BK
532.473	0.135099	0.453643	0.804136	NAA15	467.906	-0.303447	0.0803155	0.477326	NAA15	516.363	0.444228	0.0142276	0.0871929	NAA15
414.267	0.14041	0.462833	0.808405	RPS17	450.956	0.328467	0.0804002	0.477517	RPS17	492.131	-0.181822	0.319205	0.674089	RPS17
1325.76	-0.338249	0.111321	0.410842	SPN	1604.94	0.265274	0.0805343	0.47769	SPN	1520.13	-0.599161	0.00152092	0.0137644	SPN
300.23	0.128818	0.55128	0.857053	MAP1S	328.965	0.402804	0.0805003	0.47769	MAP1S	359.044	-0.2781	0.212782	0.546683	MAP1S
953.057	0.0667533	0.685839	0.911146	DOCK2	1020.41	0.2482	0.0808288	0.479124	DOCK2	1098.84	-0.174982	0.270344	0.624902	DOCK2
1680.26	1.12135	2.60147e-08	1.13153e-06	ARHGEF2	1164.87	0.297597	0.0810377	0.480049	ARHGEF2	1890.58	0.829531	1.63508e-06	2.98542e-05	ARHGEF2
431.291	-0.220758	0.286946	0.672458	CSNK1G1	520.312	0.299721	0.081124	0.480247	CSNK1G1	517.755	-0.512435	0.0121777	0.0772981	CSNK1G1
245.844	0.894316	0.00173019	0.0189194	LINC00641	142.138	-0.538286	0.0815012	0.48154	LINC00641	234.463	1.46465	9.25107e-10	2.87373e-08	LINC00641
504.878	0.384146	0.278634	0.664328	SNORD3D	554.321	0.418413	0.0814539	0.48154	SNORD3D	505.197	-0.0771834	0.707124	0.903891	SNORD3D
56.3846	-0.142188	0.682686	0.909587	APEX1	48.1073	-0.711226	0.0814489	0.48154	APEX1	46.8716	0.573362	0.151763	0.450557	APEX1
135.351	0.0666089	0.791408	0.945849	STX16-NPEPL1	113.584	-0.485455	0.0816334	0.482008	STX16-NPEPL1	123.173	0.558311	0.0426922	0.197127	STX16-NPEPL1
6188.85	-0.0389695	0.868372	0.967299	HIF1A	5525.71	-0.281096	0.0818516	0.482983	HIF1A	6116.37	0.253194	0.133818	0.419086	HIF1A
294.657	0.300943	0.13112	0.451079	FUBP3	300.599	0.338371	0.0819669	0.483349	FUBP3	347.49	-0.0294959	0.876957	0.96365	FUBP3
1411.55	0.905738	2.52055e-07	8.6884e-06	SLCO3A1	910.428	-0.272714	0.0822148	0.48352	SLCO3A1	1408.72	1.18136	8.56407e-12	3.411e-10	SLCO3A1
46.6031	1.36921	0.00205689	0.0218196	CTB-41I6.1	36.9541	0.909691	0.0823457	0.48352	CTB-41I6.1	60.6115	0.404738	0.361047	0.709658	CTB-41I6.1
571.954	0.52065	0.0449608	0.231246	CELF2	514.57	0.31287	0.0821687	0.48352	CELF2	662.113	0.219936	0.270339	0.624902	CELF2
658.316	-0.185988	0.343534	0.725786	MRC2	773.601	0.273701	0.082368	0.48352	MRC2	780.269	-0.449537	0.00570834	0.0422118	MRC2
373.975	0.112419	0.575997	0.867013	PPP2R2D	404	0.304682	0.0822845	0.48352	PPP2R2D	440.696	-0.180701	0.354727	0.703985	PPP2R2D
1469.89	-0.0743038	0.620405	0.88553	SETX	1404.78	-0.23138	0.0820512	0.48352	SETX	1437.31	0.164981	0.276851	0.631999	SETX
992.035	0.303581	0.424913	0.787632	RNA5SP145	1110.06	1.30356	0.0821077	0.48352	RNA5SP145	1035.63	-0.772946	0.00425006	0.0330216	RNA5SP145
275.855	0.109283	0.656568	0.899641	TRIM28	237.116	-0.381409	0.0824605	0.483751	TRIM28	254.283	0.503635	0.0199239	0.1131	TRIM28
333.165	-0.617875	0.00159779	0.0177324	ANXA4	453.328	0.295557	0.0825414	0.483913	ANXA4	402.584	-0.906901	1.93539e-06	3.50702e-05	ANXA4
127.141	0.41551	0.135936	0.460344	HABP4	92.9696	-0.532839	0.0827093	0.484273	HABP4	115.656	0.957093	0.000667972	0.00680705	HABP4
113.976	0.326772	0.352997	0.732555	BUD13	127.86	0.587449	0.0826566	0.484273	BUD13	144.256	-0.258921	0.316575	0.67221	BUD13
115.525	0.111712	0.733004	0.928689	pRNA	122.938	0.641482	0.0827684	0.484307	pRNA	126.703	-0.541193	0.133677	0.418808	pRNA
301.703	0.284328	0.202571	0.571128	ZNF274	304.344	0.335485	0.0829121	0.484836	ZNF274	356.642	-0.0442311	0.829183	0.950042	ZNF274
240.083	-0.244214	0.25034	0.631667	MORF4L1P1	228.699	-0.371562	0.0830187	0.485147	MORF4L1P1	220.537	0.1352	0.551402	0.834138	MORF4L1P1
1088.67	1.75796	1.29869e-10	1.01395e-08	SGPP2	433.799	-0.424332	0.0835239	0.487786	SGPP2	1085.85	2.18341	7.10879e-26	1.29986e-23	SGPP2
4993.63	-0.227718	0.11323	0.414745	DDX60L	5906.56	0.229081	0.083585	0.487829	DDX60L	5772.24	-0.448617	0.00252197	0.0211696	DDX60L
517.78	-0.602299	0.0035753	0.0345288	VAPA	702.425	0.282711	0.0837793	0.488606	VAPA	626.428	-0.878792	1.9835e-06	3.59016e-05	VAPA
536.508	-0.512221	0.016632	0.115078	SLC16A3	576.265	-0.278542	0.0838255	0.488606	SLC16A3	507.025	-0.229279	0.265572	0.61941	SLC16A3
417.858	-0.311281	0.117307	0.423723	GLA	525.348	0.288022	0.0839169	0.488826	GLA	499.422	-0.586083	0.00275392	0.0228184	GLA
1753.04	-0.960638	3.11061e-06	8.12243e-05	MXD1	2094.49	-0.246626	0.0840409	0.489234	MXD1	1675.57	-0.708198	0.000220528	0.00258449	MXD1
97.7756	0.945172	0.00242131	0.0249398	ZFPM2	52.6853	-0.705677	0.0840953	0.489238	ZFPM2	91.099	1.664	5.54067e-07	1.10752e-05	ZFPM2
39.1003	0.713517	0.106362	0.401349	OAF	42.9269	0.834319	0.084439	0.490923	OAF	55.1722	-0.124979	0.756004	0.924608	OAF
172.557	0.0164422	0.944949	0.988389	STX16	149.186	-0.436947	0.0845344	0.491164	STX16	159.07	0.46145	0.0626429	0.259189	STX16
505.131	-0.450801	0.0785534	0.333953	ST3GAL1	514.914	-0.347494	0.0846864	0.491733	ST3GAL1	473.565	-0.0950582	0.620673	0.867633	ST3GAL1
342.769	0.118194	0.549362	0.856202	AC007318.5	372.237	0.308757	0.0847618	0.491856	AC007318.5	404.61	-0.182919	0.338568	0.69118	AC007318.5
80.1749	-0.757464	0.0151317	0.107399	ARHGEF6	85.685	-0.595169	0.0851379	0.493724	ARHGEF6	67.3771	-0.149561	0.673931	0.890574	ARHGEF6
163.009	-0.00259991	0.992188	0.998585	MTMR4	141.3	-0.48928	0.0852157	0.49386	MTMR4	147.363	0.486906	0.0636075	0.26215	MTMR4
1846.19	-0.07032	0.668016	0.905346	IFI44	2067.66	0.243597	0.0854776	0.495062	IFI44	2123.79	-0.306951	0.0322027	0.161488	IFI44
2512.99	0.293741	0.0700895	0.309308	VEGFA	2054.13	-0.24618	0.0856081	0.495187	VEGFA	2466.4	0.544122	0.000729831	0.00734441	VEGFA
3069.03	0.0375079	0.793206	0.946417	CD63	3265.73	0.203031	0.0855997	0.495187	CD63	3489.9	-0.158034	0.248588	0.596131	CD63
393.203	-0.434411	0.0515435	0.252939	GRSF1	524.129	0.352475	0.0860526	0.496577	GRSF1	478.268	-0.775103	0.000129038	0.00160833	GRSF1
136.936	0.275928	0.278041	0.663652	SAP30L	107.729	-0.500873	0.0859548	0.496577	SAP30L	126.424	0.774172	0.00717945	0.0508023	SAP30L
167.549	0.103574	0.650399	0.897014	E2F3	190.812	0.405883	0.0861214	0.496577	E2F3	206.297	-0.302198	0.200951	0.52779	E2F3
98.967	0.115932	0.70957	0.91953	CDK14	116.022	0.519435	0.0860912	0.496577	CDK14	126.878	-0.397865	0.138799	0.428281	CDK14
247.988	-0.0802728	0.747302	0.932118	CCND2	268.15	0.37546	0.0860007	0.496577	CCND2	291.936	-0.462353	0.0498521	0.220074	CCND2
1993.35	0.384277	0.0588382	0.276585	CSF2RA	1614.2	-0.220552	0.0861949	0.496686	CSF2RA	1972.51	0.6116	0.00050672	0.00535366	CSF2RA
69.1948	-1.48433	1.11743e-05	0.000248556	PXK	82.5741	-0.592484	0.0864987	0.498121	PXK	52.0898	-0.894626	0.0331464	0.164922	PXK
946.604	0.0984713	0.555277	0.859282	SLC25A6	1018.12	0.27415	0.0865873	0.498315	SLC25A6	1103.94	-0.170382	0.306735	0.664438	SLC25A6
2032.71	0.296079	0.0431522	0.225168	YBX1	2014.29	0.236067	0.0866804	0.498536	YBX1	2334.79	0.0659033	0.642491	0.878286	YBX1
327.022	0.717191	0.00102814	0.012274	RCN1P2	217.78	-0.389823	0.0867875	0.498689	RCN1P2	316.558	1.12077	2.94461e-08	7.2895e-07	RCN1P2
514.74	0.0859707	0.682267	0.909587	GNA15	440.859	-0.371401	0.0868716	0.498689	GNA15	494.256	0.463087	0.0343352	0.169423	GNA15
111.694	-0.0359353	0.910603	0.979814	PKD1	95.5152	-0.563443	0.0868694	0.498689	PKD1	99.7041	0.535324	0.0861779	0.321607	PKD1
507.273	-0.000395769	0.998237	0.999389	AHSA1	464.138	-0.294231	0.0869469	0.498807	AHSA1	487.56	0.301866	0.0880453	0.325612	AHSA1
356.585	0.067521	0.747728	0.932118	TMX4	395.189	0.314857	0.0872946	0.500486	TMX4	425.648	-0.238006	0.237265	0.580465	TMX4
1791.1	-0.16276	0.282789	0.66794	IL1RAP	1732.52	-0.292416	0.0874518	0.501071	IL1RAP	1700.69	0.135198	0.478891	0.795771	IL1RAP
170.248	0.160263	0.498448	0.827567	MED10	187.027	0.403415	0.0877056	0.501577	MED10	204.651	-0.234	0.326005	0.679854	MED10
298.407	-0.131608	0.52223	0.841898	OTUD5	278.505	-0.377722	0.0876782	0.501577	OTUD5	278.921	0.255811	0.223147	0.560603	OTUD5
150.381	0.0289331	0.925012	0.983952	HESX1	126.207	-0.518415	0.0876509	0.501577	HESX1	133.058	0.561279	0.0337599	0.167405	HESX1
55.1547	-0.623362	0.101164	0.389918	ICE2	57.2099	-0.68077	0.0877827	0.501702	ICE2	43.4642	0.0701366	0.871848	0.962161	ICE2
793.289	0.329541	0.0711764	0.312284	CCT5	784.534	0.265139	0.0879138	0.502136	CCT5	916.834	0.067854	0.690166	0.898282	CCT5
280.929	0.237691	0.280313	0.665009	CLK3	296.33	0.365978	0.0880584	0.502646	CLK3	334.558	-0.120598	0.540716	0.8291	CLK3
16.0799	-1.25561	0.153445	0.493826	RND3	43.0546	0.855523	0.0881649	0.502938	RND3	38.1246	-2.06243	0.00452859	0.0347329	RND3
119.515	0.55421	0.0432879	0.225614	RAB32	80.8662	-0.556465	0.0884673	0.503085	RAB32	110.37	1.12283	0.00010847	0.00137976	RAB32
1113.6	-0.0932418	0.611755	0.88238	PPP1R10	1065.94	-0.239637	0.0883872	0.503085	PPP1R10	1082.65	0.153366	0.369556	0.71698	PPP1R10
149.661	-0.684933	0.054386	0.262678	H1F0	208.736	0.431933	0.0883418	0.503085	H1F0	182.036	-1.12833	5.51102e-05	0.000750871	H1F0
215.08	-0.315043	0.14539	0.478203	BCLAF1P2	212.615	-0.376927	0.0884582	0.503085	BCLAF1P2	197.702	0.0672005	0.766372	0.929281	BCLAF1P2
487.633	-0.188211	0.307323	0.691376	NEMF	575.858	0.274488	0.088417	0.503085	NEMF	572.434	-0.454495	0.00765953	0.053401	NEMF
736.076	-0.0705204	0.685513	0.910938	WDR26	833.891	0.2632	0.0886686	0.50362	WDR26	857.691	-0.326594	0.0419499	0.194922	WDR26
204.56	1.56939	0.000208884	0.00316365	FAM186B	77.6458	-0.679022	0.0886722	0.50362	FAM186B	200.067	2.29767	8.29102e-12	3.32167e-10	FAM186B
213.673	-0.0476509	0.83409	0.9565	AAMP	247.083	0.349104	0.0888634	0.504392	AAMP	257.256	-0.388707	0.0781383	0.301951	AAMP
976.755	0.345301	0.0238938	0.15004	PSMD7	944.571	0.241713	0.0889621	0.504637	PSMD7	1115.29	0.110021	0.460336	0.784472	PSMD7
224.396	-2.08406	1.11798e-13	1.69489e-11	PAPOLG	323.52	-0.319656	0.0890202	0.504651	PAPOLG	199.458	-1.75938	3.7001e-10	1.22759e-08	PAPOLG
101.39	-0.377372	0.272488	0.657425	NDUFS2	92.9544	-0.544569	0.0891769	0.504982	NDUFS2	89.6962	0.176059	0.613826	0.863935	NDUFS2
90.6405	-0.172637	0.551844	0.857422	CTD-2116N17.1	116.198	0.489336	0.0891896	0.504982	CTD-2116N17.1	116.27	-0.647278	0.0273594	0.143822	CTD-2116N17.1
601.599	0.551993	0.00290729	0.0291757	ARRDC3	442.058	-0.312063	0.0893599	0.505631	ARRDC3	585.936	0.86785	6.37183e-06	0.000105266	ARRDC3
1362.38	-0.799212	3.18208e-05	0.000616479	IQSEC1	1897.03	0.244064	0.0896235	0.506492	IQSEC1	1591.26	-1.04006	4.20741e-11	1.55244e-09	IQSEC1
134.279	2.13032	7.04355e-10	4.59669e-08	FOXF1	67.9833	0.749503	0.0895717	0.506492	FOXF1	157.768	1.39645	3.94929e-07	8.04405e-06	FOXF1
134.95	0.413436	0.11191	0.412591	RER1	137.002	0.445745	0.0897759	0.507039	RER1	164.917	-0.0250363	0.918289	0.977132	RER1
476.729	1.38937	1.1358e-10	9.04876e-09	LPCAT1	230.548	-0.362266	0.0900659	0.507613	LPCAT1	471.88	1.76813	1.73174e-18	1.42899e-16	LPCAT1
367.396	0.238033	0.240105	0.621043	SSBP1	387.314	0.355503	0.0901008	0.507613	SSBP1	438.366	-0.109294	0.554096	0.835182	SSBP1
1104.18	-0.00623891	0.967533	0.993819	MATR3	1212.19	0.240449	0.0900268	0.507613	MATR3	1268.86	-0.240808	0.10532	0.365631	MATR3
97.6397	-0.219861	0.47099	0.814092	TMX3	89.5269	-0.533377	0.09003	0.507613	TMX3	85.6647	0.325588	0.308695	0.665488	TMX3
1332.44	1.10556	1.32731e-06	3.82397e-05	RASSF5	958.402	0.261699	0.0906462	0.509235	RASSF5	1509.24	0.858976	9.07478e-06	0.000145441	RASSF5
71.4702	-1.36392	0.000205793	0.00312898	KLHL15	86.2473	-0.554695	0.0906688	0.509235	KLHL15	55.6656	-0.79371	0.0368667	0.178306	KLHL15
5420.94	0.147818	0.346859	0.728082	ACTR3	5481.58	0.203144	0.0905739	0.509235	ACTR3	6121.96	-0.0481592	0.739742	0.91697	ACTR3
232.693	-0.135522	0.53881	0.850452	THUMPD1	216.229	-0.387497	0.0904741	0.509235	THUMPD1	217.159	0.259632	0.237705	0.580939	THUMPD1
65.2126	-0.115739	0.736998	0.929604	ZNF432	85.9356	0.563591	0.0906558	0.509235	ZNF432	87.8583	-0.642753	0.0730581	0.288273	ZNF432
110.912	0.165741	0.557194	0.859985	RPL24P4	126.335	0.467738	0.0907915	0.509609	RPL24P4	141.412	-0.30393	0.27935	0.634801	RPL24P4
39.9221	-1.11685	0.0119633	0.0898972	IL16	43.681	-0.779882	0.0909412	0.510135	IL16	29.7251	-0.353167	0.500094	0.805909	IL16
404.363	-0.361526	0.0665822	0.299189	GALNT1	508.748	0.3022	0.0911609	0.510422	GALNT1	479.471	-0.660765	0.000289336	0.00330661	GALNT1
888.155	0.212136	0.192601	0.556937	RALY	910.655	0.266487	0.0911184	0.510422	RALY	1023.66	-0.0484923	0.759953	0.925993	RALY
3219.67	0.423311	0.00616715	0.053997	ITGB8	3052.74	0.246055	0.0910729	0.510422	ITGB8	3690.41	0.186082	0.264839	0.618315	ITGB8
374.636	1.46443	3.12541e-06	8.14746e-05	LAMB3	175.188	-0.466274	0.0914162	0.511226	LAMB3	359.711	1.9439	7.16735e-22	8.6067e-20	LAMB3
824.599	0.657179	0.0169929	0.116686	IL12A	703.613	0.361596	0.0914491	0.511226	IL12A	945.535	0.291585	0.17892	0.497236	IL12A
99.9367	0.06544	0.809939	0.950478	GTF2IP1	83.2155	-0.552035	0.091473	0.511226	GTF2IP1	90.4038	0.629168	0.0428992	0.197848	GTF2IP1
407.696	-0.449841	0.0389455	0.209413	WASL	427.724	-0.297086	0.0915523	0.511355	WASL	382.94	-0.143046	0.468105	0.789763	WASL
222.127	0.0783817	0.753781	0.934331	ZDHHC18	189.596	-0.393829	0.0916401	0.51153	ZDHHC18	207.959	0.477301	0.0355652	0.17355	ZDHHC18
5374.25	0.139752	0.367018	0.745737	PEA15	5523.73	0.216956	0.0917038	0.511572	PEA15	6120.85	-0.0709414	0.622261	0.868616	PEA15
703.758	-0.937921	0.000263972	0.00387763	PNP	1018.17	0.290863	0.0918391	0.511982	PNP	853.078	-1.22566	6.58433e-11	2.34919e-09	PNP
58.5585	0.512797	0.234033	0.612616	CDIP1	61.4006	0.725954	0.0921143	0.511982	CDIP1	73.5753	-0.175469	0.638444	0.877134	CDIP1
40.6986	-0.821392	0.0593665	0.277963	ABCC5	41.5401	-0.782216	0.0921151	0.511982	ABCC5	29.5541	-0.0183405	0.971654	0.992657	ABCC5
410.093	0.304188	0.231506	0.609691	RN7SKP203	414.622	0.356751	0.0919655	0.511982	RN7SKP203	446.387	-0.0645395	0.764972	0.928917	RN7SKP203
4164.84	-0.125811	0.533862	0.847783	HSPA1B	3981.42	-0.221717	0.0921135	0.511982	HSPA1B	4080.65	0.104215	0.51702	0.815544	HSPA1B
5480.07	0.0582841	0.675239	0.907743	IFIH1	5024.87	-0.222342	0.0921106	0.511982	IFIH1	5410.51	0.288402	0.0402768	0.189253	IFIH1
209.936	-0.106988	0.638964	0.893611	NENF	247.159	0.352058	0.0921937	0.512106	NENF	254.069	-0.447897	0.0508221	0.223134	NENF
200.721	0.134485	0.571602	0.865467	CTDSPL2	166.377	-0.408499	0.0925761	0.513603	CTDSPL2	187.682	0.549609	0.0169785	0.100294	CTDSPL2
31.7959	-0.00258089	0.996759	0.999059	RN7SL151P	41.9261	0.922968	0.0925595	0.513603	RN7SL151P	37.4557	-1.01712	0.0665201	0.270411	RN7SL151P
414.581	0.123019	0.574962	0.867013	RP11-680H20.1	439.918	0.318878	0.0927983	0.514298	RP11-680H20.1	500.571	-0.186075	0.314981	0.671395	RP11-680H20.1
85.6064	0.322518	0.276264	0.662447	B4GALT4	91.1451	0.519457	0.0928145	0.514298	B4GALT4	106.802	-0.188705	0.515945	0.814807	B4GALT4
320	0.474496	0.0397625	0.212125	RUFY1	235.558	-0.356272	0.0930852	0.515484	RUFY1	305.707	0.845091	8.17109e-05	0.00107179	RUFY1
77.0931	0.280649	0.368588	0.747274	ASNA1	87.4749	0.579066	0.0932499	0.516081	ASNA1	99.8608	-0.305397	0.344108	0.695458	ASNA1
76.5704	-1.61435	2.89616e-06	7.58784e-05	KBTBD8	134.085	0.47051	0.093452	0.516257	KBTBD8	100	-2.08479	7.93454e-10	2.50834e-08	KBTBD8
70.5733	-1.49564	0.000297579	0.0042981	SATB1-AS1	124.469	0.515625	0.0934191	0.516257	SATB1-AS1	93.1567	-2.00866	9.25079e-08	2.12953e-06	SATB1-AS1
196.449	0.158775	0.458966	0.806633	CLK2	163.643	-0.406319	0.0934115	0.516257	CLK2	183.257	0.570023	0.0147167	0.089496	CLK2
1475.02	0.591432	0.000147436	0.00236125	ERBIN	1301.29	0.274163	0.0937264	0.516714	ERBIN	1678.04	0.325744	0.0389888	0.185206	ERBIN
835.064	0.498353	0.0045448	0.0420421	SZRD1	754.729	0.250887	0.0939353	0.516714	SZRD1	950.677	0.251294	0.134177	0.419622	SZRD1
128.842	-0.0862936	0.75151	0.933544	ELF2	114.464	-0.48548	0.0940461	0.516714	ELF2	116.619	0.41035	0.157891	0.460926	ELF2
585.947	0.0523484	0.8132	0.95156	LARP1	524.275	-0.329284	0.0940221	0.516714	LARP1	567.882	0.387366	0.054157	0.233192	LARP1
44.6229	-1.3639	0.00323907	0.0320115	LNX2	80.9334	0.604701	0.0936334	0.516714	LNX2	62.2403	-1.98039	8.88924e-07	1.70892e-05	LNX2
324.375	0.344886	0.146008	0.479492	GANAB	325.728	0.332676	0.0937932	0.516714	GANAB	379.49	0.0152212	0.938251	0.984412	GANAB
295.718	-0.296582	0.219539	0.594898	SIDT2	292.358	-0.329286	0.0938878	0.516714	SIDT2	277.568	0.0413457	0.854622	0.956974	SIDT2
532.116	0.181893	0.318995	0.702263	RP11-478C19.2	556.149	0.26409	0.093848	0.516714	RP11-478C19.2	614.417	-0.0766655	0.664795	0.886191	RP11-478C19.2
39.1603	-0.15478	0.703571	0.918353	MSI2	53.3451	0.66421	0.0939625	0.516714	MSI2	53.9059	-0.816564	0.0318033	0.160121	MSI2
39.7899	0.834446	0.0742607	0.320681	MTPAP	39.6742	0.831045	0.0941878	0.51718	MTPAP	50.7674	0.00987455	0.980325	0.995419	MTPAP
264.291	-0.0337232	0.89777	0.976222	TXNDC11	229.679	-0.408185	0.0942554	0.517239	TXNDC11	238.987	0.396923	0.134853	0.421263	TXNDC11
236.88	-0.520757	0.0372744	0.203624	LIMD1	316.401	0.342163	0.0943893	0.517349	LIMD1	293.217	-0.848826	0.000123008	0.00154152	LIMD1
222.787	-0.176933	0.534736	0.848222	COX5A	269.526	0.398653	0.0943856	0.517349	COX5A	272.368	-0.578415	0.0150059	0.0909457	COX5A
401.826	0.301189	0.119864	0.429678	MORF4L2	403.127	0.299197	0.0945863	0.518116	MORF4L2	467.523	0.0135769	0.942418	0.985216	MORF4L2
75.2989	-1.17634	0.00562222	0.0499664	CARS2	92.9322	-0.578307	0.0950668	0.520194	CARS2	58.292	-0.595623	0.185323	0.506373	CARS2
89.5792	0.127687	0.731374	0.928101	CLLU1OS	106.079	0.589545	0.09508	0.520194	CLLU1OS	115.254	-0.467842	0.160568	0.466624	CLLU1OS
229.6	0.392265	0.133588	0.455726	SESTD1	172.41	-0.418184	0.0954922	0.521964	SESTD1	216.846	0.822651	0.000325413	0.00365147	SESTD1
204.965	-0.0294187	0.916707	0.981984	SLC35A4	239.032	0.389225	0.0955183	0.521964	SLC35A4	250.395	-0.415927	0.0518838	0.226372	SLC35A4
46.5384	0.459741	0.42999	0.790195	SYNC	57.5266	0.812997	0.095596	0.522075	SYNC	64.6988	-0.380175	0.378513	0.722619	SYNC
92.893	-0.812559	0.00727306	0.0619918	WDFY2	139.239	0.467372	0.0964196	0.525718	WDFY2	120.117	-1.25437	3.01796e-05	0.00043789	WDFY2
1535.03	0.276717	0.0798741	0.337684	RPLP2	1503.94	0.218906	0.0964366	0.525718	RPLP2	1743.4	0.0625915	0.691893	0.899109	RPLP2
441.399	0.667456	0.000478302	0.00644965	SERTAD2	386.213	0.315599	0.0963921	0.525718	SERTAD2	509.771	0.357276	0.0385584	0.183912	SERTAD2
589.973	0.958797	3.97545e-08	1.6598e-06	MKL1	364.501	-0.305056	0.0965971	0.526277	MKL1	583.63	1.27016	9.48376e-14	4.84454e-12	MKL1
555.067	0.993993	3.79562e-06	9.59039e-05	CASP7	334.306	-0.354228	0.0967149	0.526604	CASP7	545.79	1.35568	5.97434e-13	2.75453e-11	CASP7
537.139	-0.870211	2.97129e-05	0.000581412	WIPF1	768.575	0.284732	0.0968881	0.527231	WIPF1	646.096	-1.14709	8.27769e-10	2.60658e-08	WIPF1
379.276	-0.230028	0.229256	0.607473	ZMYM4	371.217	-0.316996	0.0969844	0.527439	ZMYM4	359.724	0.0918424	0.627658	0.871185	ZMYM4
95.8536	-0.239853	0.436403	0.792653	RNF146	87.6907	-0.527718	0.0971289	0.52791	RNF146	84.713	0.288326	0.38157	0.725347	RNF146
69.1661	-0.248912	0.434375	0.791811	APPBP2	63.2328	-0.597431	0.0972847	0.528441	APPBP2	60.1659	0.354183	0.331579	0.685131	APPBP2
95.3055	-2.40445	2.87784e-12	3.12066e-10	DOK1	202.651	0.469145	0.0973511	0.528486	DOK1	144.923	-2.92558	4.97659e-22	6.06654e-20	DOK1
180.159	-1.9201	2.18494e-10	1.59429e-08	SIPA1L2	251.924	-0.431254	0.0974445	0.528585	SIPA1L2	153.276	-1.49171	1.99569e-07	4.32203e-06	SIPA1L2
324.936	-0.44616	0.032998	0.187505	DSCR3	339.471	-0.313183	0.0975394	0.528586	DSCR3	300.833	-0.122433	0.551317	0.834138	DSCR3
99.5381	-0.345151	0.25059	0.631741	PHF12	95.5054	-0.562488	0.0975439	0.528586	PHF12	87.4378	0.227554	0.514706	0.813809	PHF12
118.753	-0.910912	0.00214897	0.0226272	SIMC1	134.517	-0.456337	0.0976739	0.528975	SIMC1	102.346	-0.430475	0.187865	0.509684	SIMC1
247.745	-0.171419	0.408885	0.77745	HERPUD2	236.121	-0.347053	0.097896	0.529547	HERPUD2	232.981	0.182092	0.413836	0.748627	HERPUD2
964.462	-0.0996653	0.583906	0.869557	ARPC1B	1094.32	0.230437	0.0978539	0.529547	ARPC1B	1111.37	-0.323402	0.0467244	0.210005	ARPC1B
57.3163	-0.537741	0.180608	0.539024	SLC35C2	54.3085	-0.674125	0.0981015	0.530083	SLC35C2	47.9768	0.134343	0.750617	0.922031	SLC35C2
791.44	0.244107	0.146261	0.480005	HLA-DRB6	797.118	0.253294	0.0981117	0.530083	HLA-DRB6	913.865	-0.00349153	0.983164	0.995976	HLA-DRB6
364.862	-0.127769	0.530741	0.846203	XPO1	344.396	-0.349745	0.0982383	0.530452	XPO1	345.875	0.23206	0.256446	0.606834	XPO1
588.247	-1.37084	0.000882622	0.0108095	SNORD104	653.843	-0.344096	0.0989132	0.532515	SNORD104	533.112	-1.05499	0.0891136	0.328055	SNORD104
75.5056	-0.722496	0.0420024	0.221013	EIF2AK4	76.5131	-0.620112	0.0988502	0.532515	EIF2AK4	59.898	-0.0817991	0.831976	0.951412	EIF2AK4
411.938	1.64796	5.8652e-08	2.36044e-06	ANKRD33B	185.856	-0.528485	0.0988214	0.532515	ANKRD33B	393.939	2.16802	3.22982e-20	3.35297e-18	ANKRD33B
173.06	-1.23859	0.000242327	0.00360589	RGAG4	212.578	-0.401646	0.0987324	0.532515	RGAG4	140.943	-0.814004	0.00383148	0.0302017	RGAG4
246.865	-0.349823	0.330649	0.714317	IFRD1	254.002	-0.402836	0.0988834	0.532515	IFRD1	198.626	0.0330516	0.902027	0.972051	IFRD1
1751.72	-0.179109	0.300739	0.684654	POLR2A	1729.62	-0.224681	0.0992086	0.533789	POLR2A	1719.55	0.0548459	0.717653	0.908057	POLR2A
72.9299	0.0905004	0.796975	0.947674	PAX8	84.3769	0.565749	0.0994119	0.534567	PAX8	97.6226	-0.458171	0.179385	0.498084	PAX8
202.002	0.524705	0.0261888	0.160494	GRWD1	192.789	0.418453	0.099511	0.534783	GRWD1	242.185	0.120723	0.628151	0.87143	GRWD1
49.9918	-0.354988	0.415287	0.782417	MAPK14	44.1711	-0.784444	0.0996515	0.535222	MAPK14	41.9774	0.436276	0.403596	0.742116	MAPK14
36.213	-0.413939	0.481067	0.818376	ERG	50.5155	0.76633	0.100421	0.538718	ERG	50.9375	-1.14679	0.0107751	0.0700819	ERG
48.2083	-0.21222	0.577254	0.867013	CCNG2	41.1363	-0.793616	0.100377	0.538719	CCNG2	39.0518	0.572243	0.210448	0.542766	CCNG2
420.636	0.12859	0.60492	0.879233	CDYL2	461.637	0.34074	0.100501	0.538829	CDYL2	509.251	-0.207078	0.250349	0.597327	CDYL2
417.729	0.435222	0.0359183	0.198606	TMEM217	399.319	0.311671	0.100753	0.539547	TMEM217	481.112	0.12333	0.529864	0.823852	TMEM217
1797.34	-0.00183482	0.990539	0.998585	ACTR2	1946.3	0.217154	0.100697	0.539547	ACTR2	2050.1	-0.213888	0.172248	0.48508	ACTR2
378.7	-0.650361	0.097943	0.383537	MTRNR2L1	446.267	-0.37401	0.10085	0.539746	MTRNR2L1	320.671	-0.340087	0.304615	0.662427	MTRNR2L1
195.006	0.211147	0.448375	0.800271	MANF	166.298	-0.40051	0.101119	0.540867	MANF	176.549	0.625259	0.0187899	0.108174	MANF
1355.38	-1.97913	1.54562e-19	7.78546e-17	TNS3	2017.04	-0.234091	0.101312	0.541265	TNS3	1240.18	-1.74185	9.16681e-23	1.18954e-20	TNS3
1038.02	0.135938	0.465734	0.811112	RP11-295K3.1	942.629	-0.238054	0.101312	0.541265	RP11-295K3.1	1027.46	0.384523	0.0463038	0.209114	RP11-295K3.1
526.269	0.303813	0.370045	0.748756	RP11-160E2.6	577.093	0.379958	0.101582	0.541613	RP11-160E2.6	524.97	-0.108718	0.583731	0.849817	RP11-160E2.6
834.91	1.06921	6.45474e-09	3.32643e-07	PLXND1	485.497	-0.286061	0.101621	0.541613	PLXND1	829.484	1.36653	3.71307e-13	1.77819e-11	PLXND1
365.959	1.59301	6.80808e-08	2.70504e-06	ZBTB10	164.187	-0.474569	0.101675	0.541613	ZBTB10	354.794	2.06485	1.01069e-16	6.92043e-15	ZBTB10
519.193	-0.497616	0.00326256	0.0321825	RAB2A	558.457	-0.260867	0.101578	0.541613	RAB2A	494.517	-0.228199	0.197133	0.523209	RAB2A
907.399	-0.0107715	0.949918	0.988933	DCTN1	995.123	0.241715	0.101638	0.541613	DCTN1	1046.97	-0.244953	0.142719	0.435601	DCTN1
161.429	-0.214795	0.408436	0.777109	GS1-114I9.3	198.746	0.373331	0.101847	0.542209	GS1-114I9.3	196.915	-0.579569	0.0132545	0.08257	GS1-114I9.3
576.225	-0.049859	0.769743	0.938869	N4BP2L2	538.977	-0.295967	0.10203	0.542866	N4BP2L2	553.72	0.252819	0.172385	0.48508	N4BP2L2
80.2764	-0.0480738	0.874066	0.968682	RP11-146N23.1	99.8974	0.488133	0.102194	0.543104	RP11-146N23.1	103.352	-0.535411	0.0711865	0.28346	RP11-146N23.1
675.861	-0.0935344	0.782941	0.943991	RNY4	810.501	1.36168	0.102135	0.543104	RNY4	795.433	-0.865133	0.00307726	0.0250082	RNY4
571.116	0.993371	2.51745e-05	0.000503975	IFNGR2	343.271	-0.360967	0.102259	0.543131	IFNGR2	553.782	1.36374	2.39392e-14	1.30578e-12	IFNGR2
112.458	0.274809	0.303606	0.686875	ZNF282	86.623	-0.572709	0.10236	0.543157	ZNF282	102.051	0.845979	0.00959436	0.0641391	ZNF282
183.284	0.172645	0.509305	0.834326	AIMP1	197.938	0.394274	0.102383	0.543157	AIMP1	223.411	-0.216687	0.327257	0.681051	AIMP1
62.6897	0.0881009	0.811966	0.951078	CTIF	49.5252	-0.699283	0.102522	0.543577	CTIF	53.2703	0.793456	0.0388984	0.184963	CTIF
302.936	-0.100257	0.726292	0.926516	UBR2	279.369	-0.37318	0.102898	0.54525	UBR2	279.596	0.267997	0.205224	0.534346	UBR2
675.191	0.397415	0.015228	0.10779	NUMB	646.606	0.266392	0.10309	0.54595	NUMB	778.993	0.133217	0.458167	0.783295	NUMB
395.872	0.268549	0.14484	0.477663	WSB2	402.036	0.296365	0.103304	0.546325	WSB2	460.791	-0.0240329	0.893346	0.968886	WSB2
10388.6	0.0283601	0.904055	0.977772	EIF4A1	11064.8	0.281034	0.103369	0.546325	EIF4A1	10480.8	-0.251339	0.108302	0.370941	EIF4A1
69.6116	-3.11786	8.03857e-13	9.50926e-11	ID3	98.1522	-0.600674	0.103458	0.546325	ID3	44.4006	-2.49104	2.6978e-06	4.74417e-05	ID3
40.3669	-2.11806	1.51294e-05	0.000323489	GPRIN3	80.4475	0.588195	0.103461	0.546325	GPRIN3	59.4012	-2.68625	3.75083e-08	9.10325e-07	GPRIN3
342.189	-0.204468	0.299158	0.683439	SKAP2	407.885	0.305297	0.103229	0.546325	SKAP2	405.723	-0.502001	0.0105609	0.0690795	SKAP2
126.757	-1.52043	0.000101231	0.00169242	SLC1A5	165.633	-0.429511	0.104059	0.546356	SLC1A5	96.9476	-1.11324	0.00106833	0.010196	SLC1A5
153.201	-1.02379	0.00198013	0.0211201	FAM214B	241.56	0.423234	0.104029	0.546356	FAM214B	199.479	-1.45362	2.115e-07	4.55588e-06	FAM214B
79.6956	0.32432	0.27871	0.664334	STK11	58.4076	-0.645913	0.103652	0.546356	STK11	70.846	0.980358	0.00608871	0.044524	STK11
1135.68	-0.125371	0.470787	0.814092	MYL6	1290.14	0.230586	0.103761	0.546356	MYL6	1314.13	-0.348335	0.0205791	0.116148	MYL6
6974.01	1.01775	1.19444e-05	0.000263063	ADAM19	4347.22	-0.210107	0.104108	0.546356	ADAM19	6998.08	1.23475	1.19287e-12	5.24441e-11	ADAM19
773.629	0.971225	0.00135403	0.0154668	NLRP3	580.366	0.305138	0.104067	0.546356	NLRP3	848.676	0.695422	0.00683957	0.0488484	NLRP3
39.6222	0.832654	0.0689733	0.306615	RP11-356I2.4	38.9106	0.803038	0.103632	0.546356	RP11-356I2.4	52.2259	0.0313443	0.940077	0.984665	RP11-356I2.4
1556.65	-0.215416	0.152745	0.492995	LAPTM5	1808.61	0.204484	0.104128	0.546356	LAPTM5	1775.12	-0.41343	0.00443023	0.0341576	LAPTM5
567.445	-0.254682	0.190135	0.5536	DOCK10	700.416	0.305605	0.103862	0.546356	DOCK10	683.364	-0.555566	0.00990039	0.0656125	DOCK10
990.834	0.394321	0.240933	0.622053	SNORA64	1093.12	0.935894	0.103872	0.546356	SNORA64	1017.96	-0.490159	0.0122954	0.0778609	SNORA64
115.118	0.0274082	0.938175	0.986705	MIR222HG	133.515	0.502458	0.103683	0.546356	MIR222HG	137.258	-0.475995	0.138313	0.427754	MIR222HG
31.3078	-2.2255	0.000448166	0.00611576	GPT2	62.5628	0.715521	0.10448	0.547885	GPT2	42.5618	-2.89371	1.00223e-08	2.66119e-07	GPT2
317.395	-2.44401	2.16165e-18	8.0367e-16	MEGF9	473.138	-0.325784	0.10467	0.547925	MEGF9	277.232	-2.11313	1.00996e-11	3.996e-10	MEGF9
7553.41	0.919837	0.000208282	0.00316066	BIRC3	4708.39	-0.295454	0.104908	0.547925	BIRC3	7370.45	1.23015	8.9688e-13	3.9977e-11	BIRC3
251.314	-0.215379	0.555466	0.859315	SNORD22	285.087	0.517519	0.104764	0.547925	SNORD22	235.093	-0.730406	0.00964015	0.0642584	SNORD22
262.572	0.110116	0.585783	0.869817	RAB22A	284.864	0.322596	0.104592	0.547925	RAB22A	309.97	-0.208921	0.300251	0.658221	RAB22A
54.4586	-0.144504	0.711743	0.919942	ZBTB34	46.4596	-0.732316	0.104909	0.547925	ZBTB34	45.1728	0.59081	0.154666	0.455145	ZBTB34
56.9424	-1.17189	0.00195019	0.0208719	MTO1	64.6663	-0.614964	0.104819	0.547925	MTO1	43.679	-0.547829	0.189257	0.511684	MTO1
347.076	0.0250118	0.899139	0.976664	NUDT3	310.268	-0.319874	0.104754	0.547925	NUDT3	331.435	0.352979	0.0868542	0.322968	NUDT3
12467.3	0.298294	0.0477876	0.240944	B2M	12081.7	0.205252	0.105215	0.547941	B2M	14011.2	0.100296	0.438511	0.767659	B2M
36.1681	-0.341067	0.471792	0.814092	KCTD11	53.303	0.721716	0.105244	0.547941	KCTD11	50.4623	-1.03684	0.0164446	0.0977861	KCTD11
137.942	-0.037953	0.885697	0.972996	NFATC2IP	121.446	-0.473271	0.104998	0.547941	NFATC2IP	126.454	0.439084	0.112647	0.379125	NFATC2IP
197.89	2.15155	3.40685e-12	3.66883e-10	GYPC	65.9103	-0.701861	0.105249	0.547942	GYPC	193.452	2.84228	8.42156e-19	7.20805e-17	GYPC
2892.93	0.565072	0.000154332	0.00244908	TAP1	2515.69	0.199346	0.105344	0.547942	TAP1	3238.84	0.373223	0.00678808	0.0486752	TAP1
398.602	0.331123	0.167568	0.517725	RPL26P19	397.105	0.31488	0.105394	0.547942	RPL26P19	462.714	0.012784	0.944238	0.985496	RPL26P19
46.9059	-0.399441	0.282081	0.667074	MRPL19	42.3736	-0.728118	0.105225	0.547942	MRPL19	38.8455	0.34688	0.459455	0.783847	MRPL19
248.772	-0.103412	0.634989	0.891749	CWC22	290.023	0.339764	0.105308	0.547942	CWC22	297.863	-0.446613	0.0536463	0.231427	CWC22
147.833	-0.302987	0.224157	0.600012	IFNGR1	139.191	-0.466318	0.105546	0.548102	IFNGR1	129.507	0.164376	0.555435	0.835597	IFNGR1
661.528	0.129417	0.485539	0.820796	RB1	580.369	-0.277157	0.105516	0.548102	RB1	648.282	0.411182	0.0261433	0.138928	RB1
1295.71	0.309177	0.079311	0.335985	GAB2	1272.7	0.224568	0.105777	0.548675	GAB2	1473.07	0.0896167	0.606033	0.859497	GAB2
88.0337	0.0881885	0.77906	0.94244	ZCCHC3	102.862	0.471794	0.10577	0.548675	ZCCHC3	110.251	-0.383361	0.201449	0.528398	ZCCHC3
83.046	-0.391237	0.194559	0.55949	MAP2K7	83.6599	-0.550146	0.106108	0.549896	MAP2K7	75.5712	0.173127	0.61505	0.864195	MAP2K7
1002.94	-0.287645	0.2131	0.585924	NXF1	987.245	-0.254174	0.106133	0.549896	NXF1	963.587	-0.0178505	0.922892	0.978515	NXF1
1374.54	-0.345477	0.0539547	0.261241	TUBA1C	1680.92	0.237111	0.106223	0.55005	TUBA1C	1584.78	-0.57746	0.000212601	0.00250436	TUBA1C
47.4851	-3.30154	1.16927e-07	4.35755e-06	PARP16	70.6148	-0.636014	0.106586	0.551614	PARP16	34.4148	-2.70097	8.76273e-06	0.000140579	PARP16
2242.69	0.398066	0.0188745	0.126221	CAPN2	2103.22	0.208646	0.106722	0.552004	CAPN2	2522.6	0.195361	0.208542	0.539592	CAPN2
3329.83	0.298737	0.0358688	0.198606	JAK2	2817.37	-0.204331	0.106929	0.552758	JAK2	3310.26	0.510695	0.000245295	0.00285075	JAK2
159.178	-0.341219	0.193549	0.557713	GGA1	204.019	0.366441	0.10699	0.55276	GGA1	193.924	-0.700991	0.00277535	0.0229605	GGA1
26.6333	-1.13375	0.0881676	0.359368	ZNF395	42.6598	0.775208	0.107081	0.552919	ZNF395	38.222	-1.81917	0.000686492	0.0069693	ZNF395
101.707	0.417308	0.140041	0.468655	BIN3	104.71	0.485229	0.107161	0.552947	BIN3	124.347	-0.0590296	0.830042	0.950549	BIN3
826.925	0.0934096	0.571215	0.86525	RPL14	870.035	0.233182	0.107269	0.552947	RPL14	945.875	-0.131625	0.41535	0.749415	RPL14
4779.34	1.54337	6.29537e-13	7.86417e-11	GPR132	2773.1	0.294893	0.107213	0.552947	GPR132	5271.43	1.24795	1.68409e-12	7.24564e-11	GPR132
581.503	-0.312949	0.0844742	0.350349	VCPIP1	593.384	-0.268481	0.107384	0.553227	VCPIP1	548.243	-0.0374692	0.829593	0.950401	VCPIP1
49.2749	-0.988079	0.0143287	0.103298	HACD3	52.3414	-0.703893	0.107448	0.55324	HACD3	39.6334	-0.266675	0.561415	0.838336	HACD3
96.7058	1.40818	5.44279e-05	0.000980267	WDR59	41.1026	-0.742552	0.107536	0.553381	WDR59	91.4473	2.17287	9.40981e-11	3.29876e-09	WDR59
1065.84	1.4745	1.58413e-12	1.77958e-10	TNFRSF9	531.918	-0.339689	0.1081	0.553572	TNFRSF9	1057.1	1.81984	7.88946e-20	7.60176e-18	TNFRSF9
86.1989	1.5061	0.00108914	0.0128938	RP5-1086K13.1	63.6363	0.805513	0.107961	0.553572	RP5-1086K13.1	98.3129	0.763397	0.0329031	0.164067	RP5-1086K13.1
228.595	0.232058	0.584647	0.869817	RNA5S6	241.447	1.12435	0.108182	0.553572	RNA5S6	249.268	-0.735853	0.0461525	0.208569	RNA5S6
228.595	0.232058	0.584647	0.869817	RNA5S7	241.447	1.12435	0.108182	0.553572	RNA5S7	249.268	-0.735853	0.0461525	0.208569	RNA5S7
228.595	0.232058	0.584647	0.869817	RNA5S8	241.447	1.12435	0.108182	0.553572	RNA5S8	249.268	-0.735853	0.0461525	0.208569	RNA5S8
61.6437	-0.0931397	0.787107	0.944904	DNAJC16	50.1998	-0.716649	0.10814	0.553572	DNAJC16	50.3348	0.630048	0.148777	0.445587	DNAJC16
326.369	-0.0369146	0.882912	0.971508	FAM127A	371.406	0.312508	0.107961	0.553572	FAM127A	386.575	-0.344575	0.0920072	0.334229	FAM127A
296.305	0.0320219	0.893148	0.975007	RRM2B	255.056	-0.363825	0.107705	0.553572	RRM2B	275.143	0.389356	0.118092	0.389069	RRM2B
208.587	0.136392	0.525354	0.843203	RP11-152F13.10	227.448	0.347063	0.107729	0.553572	RP11-152F13.10	249.177	-0.200918	0.346587	0.697222	RP11-152F13.10
339.265	0.0565966	0.807521	0.950156	PLCB2	370.06	0.298204	0.107772	0.553572	PLCB2	400.519	-0.231076	0.267201	0.621621	PLCB2
545.895	2.42287	3.00917e-21	1.95784e-18	MEFV	152.141	-0.549881	0.108248	0.553601	MEFV	535.469	2.98942	3.26775e-43	3.09302e-40	MEFV
46.993	0.289429	0.467131	0.812049	NOL9	55.1865	0.659094	0.108419	0.554164	NOL9	62.7559	-0.369925	0.297195	0.654642	NOL9
346.195	0.0325138	0.869692	0.967382	ARHGAP45	307.465	-0.390979	0.108526	0.554395	ARHGAP45	327.82	0.428664	0.0543476	0.233763	ARHGAP45
230.54	-0.994471	1.56949e-05	0.000333685	MTHFD1	275.707	-0.333396	0.108639	0.554414	MTHFD1	207.764	-0.65685	0.00388311	0.0305392	MTHFD1
56.4823	0.0959847	0.793293	0.946417	LYRM2	67.3156	0.573097	0.108651	0.554414	LYRM2	73.8224	-0.468103	0.162513	0.469732	LYRM2
10419.8	0.517103	0.000110743	0.0018299	HLA-B	9126.2	0.179755	0.108821	0.554971	HLA-B	11599.4	0.344629	0.00964626	0.0642724	HLA-B
90.6232	-0.132784	0.677895	0.908217	HARS2	81.1063	-0.546183	0.10893	0.555213	HARS2	79.7608	0.411046	0.229846	0.570228	HARS2
58.6975	-1.06685	0.00352807	0.0342528	MXD4	66.4504	-0.597667	0.109038	0.555454	MXD4	48.3418	-0.454831	0.284972	0.641359	MXD4
109.709	0.0623752	0.826918	0.954835	NCBP1	130.449	0.480254	0.109116	0.555537	NCBP1	138.77	-0.422683	0.122629	0.396948	NCBP1
1050.22	0.132432	0.498871	0.827829	ELF4	1063.85	0.237963	0.109254	0.555928	ELF4	1191.52	-0.0970608	0.624994	0.87019	ELF4
903.21	-0.0498702	0.767238	0.937693	HCLS1	990.921	0.224866	0.109514	0.556345	HCLS1	1033.6	-0.267107	0.101058	0.356724	HCLS1
329.864	0.822561	0.000349206	0.00492134	NAB2	275.062	0.348073	0.109507	0.556345	NAB2	384.877	0.485701	0.0152823	0.0923425	NAB2
128.957	-0.172701	0.585705	0.869817	H2AFJ	153.415	0.412981	0.109519	0.556345	H2AFJ	158.007	-0.576668	0.0369432	0.178517	H2AFJ
63.6661	0.510796	0.160714	0.508005	CSNK1E	64.4179	0.570984	0.109907	0.558003	CSNK1E	80.7308	-0.0472637	0.886453	0.966193	CSNK1E
141.409	-0.372857	0.138113	0.464692	AGO4	141.003	-0.428953	0.109999	0.558158	AGO4	130.209	0.0560777	0.84102	0.955177	AGO4
251.411	1.54649	7.45112e-13	8.94995e-11	PUS7	110.562	-0.507085	0.110169	0.55844	PUS7	243.537	2.0638	5.07364e-17	3.62844e-15	PUS7
68.7772	-0.256596	0.430533	0.790195	DOPEY2	92.8096	0.498607	0.110177	0.55844	DOPEY2	90.6975	-0.734766	0.0260662	0.138655	DOPEY2
795.214	1.09866	9.0066e-05	0.00152867	RP11-465B22.3	534.327	0.328089	0.110475	0.559638	RP11-465B22.3	886.99	0.776139	0.00150258	0.0136069	RP11-465B22.3
17223.4	1.66041	1.18347e-14	2.19999e-12	G0S2	7421.66	-0.288757	0.110737	0.560062	G0S2	17487.8	1.95988	2.75355e-47	4.43073e-44	G0S2
5371.03	0.198261	0.302264	0.685777	HSPA1A	4614.44	-0.203489	0.110706	0.560062	HSPA1A	5349	0.410112	0.00679773	0.0487009	HSPA1A
216.257	1.3948	3.92131e-09	2.11873e-07	PVR	103.666	-0.480075	0.110744	0.560062	PVR	209.28	1.87679	2.03341e-13	9.9928e-12	PVR
76.9958	-0.550267	0.08524	0.35175	DCAF15	77.0105	-0.56502	0.110899	0.560064	DCAF15	64.7555	0.0282481	0.936443	0.983333	DCAF15
1886.97	0.558726	0.00815114	0.0676268	FAM49A	1405	-0.283773	0.11099	0.560064	FAM49A	1836.96	0.851452	2.18097e-08	5.50926e-07	FAM49A
771.727	0.140379	0.365461	0.74458	CDC42	813.702	0.250936	0.110948	0.560064	CDC42	894.904	-0.104771	0.529737	0.823836	CDC42
317.023	-0.0106207	0.97552	0.996171	SNORA20	339.973	0.480066	0.110934	0.560064	SNORA20	305.016	-0.510629	0.0542658	0.233599	SNORA20
241.114	0.331393	0.172228	0.526187	NAB1	243.148	0.344067	0.111087	0.560241	NAB1	284.671	-0.0108493	0.96274	0.990629	NAB1
210.223	0.15673	0.467735	0.812514	PCNX3	176.62	-0.37954	0.111175	0.560373	PCNX3	196.822	0.542916	0.0169615	0.10023	PCNX3
432.481	0.176564	0.362172	0.741959	SS18	363.18	-0.292644	0.111249	0.560434	SS18	417.059	0.478973	0.0172814	0.101562	SS18
429.405	0.568439	0.00462913	0.0426957	RPS21	387.86	0.303746	0.111393	0.560541	RPS21	496.822	0.266405	0.133435	0.418456	RPS21
56.6967	-0.824904	0.0176087	0.11986	MTIF3	60.4858	-0.651741	0.111345	0.560541	MTIF3	47.4846	-0.153695	0.731506	0.913813	MTIF3
139.92	-0.452534	0.0776102	0.331116	FLOT2	138.762	-0.496435	0.111579	0.561166	FLOT2	126.421	0.0618452	0.849628	0.955487	FLOT2
137.034	-0.205055	0.469464	0.814056	RPAP3	123.412	-0.430089	0.111783	0.561626	RPAP3	124.725	0.234332	0.402222	0.741305	RPAP3
348.295	0.442364	0.252307	0.6332	RN7SL396P	385.037	0.981598	0.111794	0.561626	RN7SL396P	371.246	-0.491734	0.0856253	0.320642	RN7SL396P
633.675	0.739247	0.000297886	0.0042981	HLA-H	515.754	0.286774	0.112	0.561719	HLA-H	720.771	0.453502	0.0150029	0.0909457	HLA-H
84.6455	0.813354	0.0152412	0.107835	PDGFRL	50.0684	-0.79255	0.112171	0.561719	PDGFRL	76.4208	1.60208	3.43221e-05	0.000491349	PDGFRL
1299.99	0.491715	0.0713446	0.312507	HMGCS1	974.969	-0.344038	0.112176	0.561719	HMGCS1	1235.87	0.841773	1.44271e-07	3.21088e-06	HMGCS1
211.206	-0.429549	0.0938457	0.374209	HSPD1	217.702	-0.359473	0.112011	0.561719	HSPD1	198.558	-0.0564409	0.837203	0.953797	HSPD1
1515.53	-0.840787	3.72687e-05	0.000704541	RUNX1	1793.7	-0.252576	0.112183	0.561719	RUNX1	1443.32	-0.584501	0.00237714	0.020185	RUNX1
1043.31	0.216079	0.171696	0.525014	CYB5R3	1049.41	0.22111	0.111992	0.561719	CYB5R3	1187.52	0.00282022	0.985092	0.995976	CYB5R3
66.8896	-0.229026	0.545623	0.853968	PARN	62.0593	-0.645694	0.112284	0.561914	PARN	55.0907	0.414541	0.315253	0.671532	PARN
516.78	0.371814	0.0718739	0.314109	RPS27A	506.456	0.279701	0.112577	0.563071	RPS27A	585.115	0.100062	0.551185	0.834138	RPS27A
588.037	-0.801462	0.00494387	0.0450002	INTS6	683.683	-0.297257	0.112754	0.563398	INTS6	492.704	-0.503278	0.0204985	0.115827	INTS6
40.3478	0.224127	0.746177	0.932118	SNORA62	50.1574	0.96705	0.112766	0.563398	SNORA62	38.5553	-0.81709	0.0955186	0.342739	SNORA62
1339.93	0.344719	0.0305679	0.17817	YBX1P1	1285.93	0.233343	0.113196	0.565181	YBX1P1	1511.07	0.115848	0.453831	0.779774	YBX1P1
371.82	-0.186391	0.360447	0.740283	CLEC7A	439.92	0.324045	0.11331	0.565181	CLEC7A	427.746	-0.505456	0.0113992	0.0732233	CLEC7A
91.5549	0.270303	0.369221	0.747897	LAS1L	70.3728	-0.574014	0.113307	0.565181	LAS1L	81.836	0.855373	0.00747211	0.0523894	LAS1L
233.075	1.5542	3.51909e-06	8.98445e-05	ICOSLG	134.971	0.439449	0.113391	0.565275	ICOSLG	265.442	1.12237	9.09212e-06	0.000145573	ICOSLG
75.3411	-0.0776862	0.830836	0.955999	LEMD2	63.8669	-0.606153	0.113574	0.565877	LEMD2	66.8543	0.519592	0.189155	0.511546	LEMD2
207.637	1.38171	0.00059793	0.00773545	PLEKHA4	85.8632	-0.653002	0.113843	0.56691	PLEKHA4	197.422	2.08824	1.15075e-12	5.08699e-11	PLEKHA4
121.093	-1.02165	0.000187582	0.0028773	TRMT1L	141.565	-0.418501	0.115175	0.567637	TRMT1L	105.727	-0.595834	0.0432687	0.198811	TRMT1L
631.666	0.574778	0.00239886	0.0247903	NBPF19	450.462	-0.28114	0.115125	0.567637	NBPF19	620.876	0.86528	2.95953e-05	0.000430105	NBPF19
383.371	0.200287	0.296576	0.680783	EIF2S2P4	329.842	-0.301487	0.115047	0.567637	EIF2S2P4	372.708	0.505257	0.0142171	0.0871929	EIF2S2P4
229.57	0.318506	0.456566	0.805447	RNA5S10	242.92	1.19395	0.114599	0.567637	RNA5S10	250.879	-0.742432	0.043562	0.199817	RNA5S10
229.57	0.318506	0.456566	0.805447	RNA5S11	242.92	1.19395	0.114599	0.567637	RNA5S11	250.879	-0.742432	0.043562	0.199817	RNA5S11
229.57	0.318506	0.456566	0.805447	RNA5S12	242.92	1.19395	0.114599	0.567637	RNA5S12	250.879	-0.742432	0.043562	0.199817	RNA5S12
228.531	0.300644	0.493728	0.825523	RNA5S1	241.325	1.21249	0.115091	0.567637	RNA5S1	249.209	-0.725971	0.0484423	0.215446	RNA5S1
228.531	0.300644	0.493728	0.825523	RNA5S2	241.325	1.21249	0.115091	0.567637	RNA5S2	249.209	-0.725971	0.0484423	0.215446	RNA5S2
228.531	0.300644	0.493728	0.825523	RNA5S3	241.325	1.21249	0.115091	0.567637	RNA5S3	249.209	-0.725971	0.0484423	0.215446	RNA5S3
228.531	0.300644	0.493728	0.825523	RNA5S4	241.325	1.21249	0.115091	0.567637	RNA5S4	249.209	-0.725971	0.0484423	0.215446	RNA5S4
228.531	0.300644	0.493728	0.825523	RNA5S5	241.325	1.21249	0.115091	0.567637	RNA5S5	249.209	-0.725971	0.0484423	0.215446	RNA5S5
561.586	0.0909277	0.669629	0.905539	NOL7	604.126	0.256489	0.114842	0.567637	NOL7	640.828	-0.157065	0.373792	0.720011	NOL7
175.613	-0.0852188	0.714314	0.92083	PFDN2	211.056	0.374554	0.114906	0.567637	PFDN2	217.853	-0.452513	0.0495629	0.219158	PFDN2
150.207	0.009029	0.970383	0.995044	TRIM4	130.607	-0.441385	0.11429	0.567637	TRIM4	138.441	0.46655	0.10395	0.362617	TRIM4
56.2855	-0.00224238	0.995092	0.99864	COPS4	70.2944	0.564243	0.115097	0.567637	COPS4	71.4791	-0.567946	0.0895684	0.329427	COPS4
60.1061	-1.09341	0.019944	0.131293	LINC00926	68.0844	-0.587129	0.114542	0.567637	LINC00926	50.1189	-0.485942	0.294816	0.651824	LINC00926
314.338	0.369402	0.0603712	0.280801	DNAJB12	307.054	0.300216	0.114336	0.567637	DNAJB12	365.917	0.0709517	0.714965	0.906848	DNAJB12
4085.66	0.325794	0.0727614	0.31657	STK4	3854.42	0.22966	0.114204	0.567637	STK4	4584.38	0.10186	0.531656	0.824487	STK4
131.368	-0.236049	0.497607	0.826969	SNHG22	122.663	-0.516619	0.114669	0.567637	SNHG22	110.941	0.267161	0.455153	0.780592	SNHG22
86.6996	-0.577208	0.070468	0.31031	MRPS23	84.5634	-0.513733	0.115282	0.567854	MRPS23	74.7616	-0.0561779	0.870105	0.961807	MRPS23
799.656	-0.142634	0.419086	0.783977	SLC3A2	912.955	0.226619	0.115364	0.567952	SLC3A2	920.277	-0.360938	0.0229299	0.125841	SLC3A2
897.245	0.359474	0.0541652	0.261966	RPS24	863.827	0.251307	0.115668	0.568023	RPS24	1019.48	0.1127	0.460533	0.784495	RPS24
98.3053	-0.493786	0.272104	0.657048	CYB561A3	93.0937	-0.587955	0.115639	0.568023	CYB561A3	73.131	0.12926	0.745116	0.919593	CYB561A3
1097.65	-0.244455	0.459081	0.806633	SNORD26	1254.87	0.384274	0.115512	0.568023	SNORD26	1048.11	-0.682426	0.00490551	0.0371107	SNORD26
222.973	0.163516	0.646286	0.895612	PNKP	174.119	-0.398645	0.115532	0.568023	PNKP	210.296	0.584431	0.0362964	0.176023	PNKP
129.97	0.778156	0.0342225	0.192432	FLT4	109.834	0.484067	0.115691	0.568023	FLT4	155.029	0.269016	0.419544	0.752273	FLT4
229.151	0.431783	0.340821	0.723579	RNA5S17	242.034	1.22129	0.115802	0.568121	RNA5S17	249.78	-0.625042	0.0746466	0.292487	RNA5S17
204.907	0.22475	0.54285	0.85298	SNORA70	224.775	0.499898	0.115836	0.568121	SNORA70	201.024	-0.312476	0.218306	0.554241	SNORA70
1543.6	-0.239569	0.259759	0.642299	WDFY4	1740.41	0.217308	0.116729	0.572194	WDFY4	1751.05	-0.457064	0.0100948	0.0666536	WDFY4
263.956	-0.0432567	0.829925	0.955875	NUCKS1	243.878	-0.354587	0.116809	0.572218	NUCKS1	252.547	0.322881	0.146057	0.440546	NUCKS1
2902.4	0.407917	0.226863	0.604064	RNU4-2	3274.91	0.868799	0.116874	0.572218	RNU4-2	2933.32	-0.444627	0.00505577	0.0380685	RNU4-2
204.358	0.13221	0.66822	0.905438	SMOX	218.917	0.374313	0.116923	0.572218	SMOX	233.445	-0.232339	0.410333	0.74568	SMOX
195.566	-0.795343	0.00320475	0.0317514	SPTLC2	216.365	-0.356922	0.117138	0.572797	SPTLC2	178.508	-0.427375	0.0908434	0.332294	SPTLC2
413.77	0.171978	0.378831	0.756355	RP11-519G16.3	355.389	-0.338641	0.117167	0.572797	RP11-519G16.3	393.176	0.525002	0.0120302	0.0766038	RP11-519G16.3
298.576	0.432325	0.0368826	0.202149	ARID2	226.503	-0.329669	0.117693	0.574855	ARID2	288.791	0.771957	0.000228446	0.00266951	ARID2
459.075	0.837322	0.00815506	0.0676268	CLDN1	338.207	0.374202	0.117841	0.574855	CLDN1	516.408	0.486516	0.0296202	0.152445	CLDN1
53.2312	0.27164	0.494575	0.825639	SVBP	60.5371	0.604445	0.117838	0.574855	SVBP	68.6757	-0.306963	0.406594	0.743482	SVBP
57.0736	0.184603	0.615472	0.884341	SRA1	66.8785	0.573721	0.117787	0.574855	SRA1	74.1883	-0.379691	0.248498	0.596002	SRA1
1947.02	0.544491	0.119992	0.429841	SNORA73B	2125.49	0.755725	0.117933	0.574996	SNORA73B	1999.42	-0.222746	0.19525	0.520938	SNORA73B
439.226	0.172935	0.377377	0.754917	METAP2	454.959	0.272167	0.11814	0.575108	METAP2	507.153	-0.0900419	0.619023	0.866676	METAP2
49.7514	-2.75071	1.54766e-05	0.000330147	AC093323.3	58.2379	-0.845559	0.118209	0.575108	AC093323.3	18.1843	-1.78234	0.0130805	0.0817873	AC093323.3
29.1864	-0.487963	0.31695	0.70087	PPP2R5A	46.0086	0.690459	0.118056	0.575108	PPP2R5A	42.6408	-1.18052	0.00826855	0.0567374	PPP2R5A
279.121	-0.00121538	0.995337	0.998791	YKT6	314.137	0.308225	0.118187	0.575108	YKT6	331.771	-0.311471	0.152903	0.452392	YKT6
780.968	0.00958236	0.965782	0.99325	KIAA0040	696.22	-0.283711	0.118383	0.575643	KIAA0040	759.832	0.313745	0.0957692	0.343136	KIAA0040
1281.01	0.388203	0.0399265	0.212369	EHBP1L1	1002.13	-0.250154	0.11848	0.575658	EHBP1L1	1270.84	0.646704	4.80675e-05	0.000666197	EHBP1L1
90.2734	-0.13596	0.755374	0.934789	SNORA54	110.738	0.633239	0.118576	0.575658	SNORA54	96.5285	-0.775206	0.0352407	0.172566	SNORA54
275.35	-0.128888	0.557242	0.859985	EML4	258.119	-0.357435	0.118534	0.575658	EML4	256.933	0.234606	0.270451	0.624902	EML4
121.475	0.545917	0.0626864	0.287305	EIF1AX	115.874	0.446959	0.118901	0.576007	EIF1AX	147.669	0.110061	0.664137	0.886107	EIF1AX
1403.11	-0.0145514	0.932414	0.985299	ATP6V1F	1505.68	0.206582	0.118831	0.576007	ATP6V1F	1598.7	-0.213474	0.183809	0.504043	ATP6V1F
678.881	0.393132	0.0612814	0.283193	RASSF2	507.016	-0.280899	0.118854	0.576007	RASSF2	661.055	0.668488	0.00286881	0.0235558	RASSF2
95.7837	0.382113	0.365407	0.74458	CNOT6LP1	63.3611	-0.67633	0.118818	0.576007	CNOT6LP1	90.4966	1.05417	0.0181086	0.104928	CNOT6LP1
83.4639	0.619977	0.0438957	0.227773	CDK7	80.5804	0.529109	0.119041	0.576379	CDK7	102.354	0.0877869	0.776863	0.933034	CDK7
3506.57	0.516335	0.000514465	0.00683977	PIK3AP1	2703.38	-0.214411	0.11926	0.576518	PIK3AP1	3501.52	0.738491	5.1292e-07	1.03167e-05	PIK3AP1
7898.78	1.09714	0.000806612	0.0100201	CXCL2	5753.22	0.235551	0.119232	0.576518	CXCL2	8822.66	0.856372	0.0729919	0.288153	CXCL2
223.984	-0.0256655	0.92754	0.984136	MAGED2	243.57	0.341524	0.11922	0.576518	MAGED2	265.649	-0.380461	0.138803	0.428281	MAGED2
80.9709	0.546869	0.085885	0.353106	RASSF8	77.5334	0.529248	0.119325	0.576525	RASSF8	99.8812	0.0317741	0.923777	0.978605	RASSF8
1143.17	0.445482	0.0185675	0.124809	IFI35	1060.39	0.238191	0.119709	0.578074	IFI35	1295.51	0.215124	0.154144	0.454441	IFI35
98.988	-0.0655196	0.905135	0.978042	SNORD45B	119.75	0.687782	0.120012	0.579232	SNORD45B	93.192	-0.863302	0.0322052	0.161488	SNORD45B
74.0618	-0.117585	0.733355	0.928689	METTL16	92.3328	0.510745	0.120158	0.579317	METTL16	95.3552	-0.617333	0.046122	0.208569	METTL16
431.388	-0.560007	0.00323572	0.0319985	ZSWIM6	567.67	0.266166	0.120138	0.579317	ZSWIM6	505.353	-0.81581	4.06401e-06	6.9568e-05	ZSWIM6
41.9178	0.332441	0.422314	0.785538	PDDC1	48.1267	0.66563	0.120263	0.579517	PDDC1	55.4902	-0.32409	0.399288	0.739014	PDDC1
631.025	0.376242	0.0351604	0.196013	RAN	599.618	0.241513	0.120472	0.579912	RAN	720.312	0.143557	0.396214	0.73722	RAN
596.66	0.753552	0.000597156	0.00773183	ZHX2	411.149	-0.314093	0.120451	0.579912	ZHX2	583.135	1.0777	1.34981e-08	3.53166e-07	ZHX2
125.018	1.37815	0.000117379	0.00192529	L3MBTL4	56.7899	-0.674805	0.120744	0.580912	L3MBTL4	115.917	2.09863	2.35241e-11	8.9911e-10	L3MBTL4
244.047	0.130756	0.525362	0.843203	CDC42P6	264.222	0.325028	0.12081	0.580923	CDC42P6	289.384	-0.187176	0.36432	0.711988	CDC42P6
12380.5	0.486961	0.176366	0.533263	RNU1-27P	13781.3	0.978355	0.120907	0.581083	RNU1-27P	11850.9	-0.497936	0.00342511	0.0274606	RNU1-27P
542.796	0.279684	0.0982297	0.383931	UBE2N	538.981	0.267091	0.121103	0.581714	UBE2N	619.971	0.0227028	0.898741	0.971417	UBE2N
49.4173	0.346944	0.433865	0.791541	BCAS2	56.0601	0.691301	0.121423	0.582944	BCAS2	63.203	-0.330917	0.384591	0.727979	BCAS2
219.5	0.967795	7.74992e-06	0.00018035	TBC1D9	132.333	-0.444342	0.121614	0.583557	TBC1D9	211.852	1.42169	7.255e-09	1.97865e-07	TBC1D9
58.1626	0.5708	0.110639	0.409684	CMTR2	57.4883	0.575517	0.122116	0.585321	CMTR2	73.3261	0.00199154	0.995396	0.999059	CMTR2
616.93	0.149363	0.443832	0.797944	PTTG1IP	537.927	-0.26212	0.122175	0.585321	PTTG1IP	597.615	0.420412	0.0144041	0.0880276	PTTG1IP
123.55	0.10506	0.699099	0.916841	NDUFB9	145.105	0.449129	0.12217	0.585321	NDUFB9	157.815	-0.334795	0.188893	0.511093	NDUFB9
122.03	-0.095137	0.796996	0.947674	KLHL21	109.3	-0.474424	0.122264	0.58544	KLHL21	105.375	0.376073	0.294128	0.651185	KLHL21
1554.44	0.132055	0.409522	0.777848	BST2	1601.38	0.201812	0.122372	0.585646	BST2	1757.72	-0.0624568	0.672899	0.890136	BST2
83.5306	-2.40009	7.63562e-06	0.000177956	METTL12	114.956	-0.461563	0.122494	0.585762	METTL12	70.4315	-1.9471	6.69795e-05	0.000894912	METTL12
262.026	-0.181212	0.460868	0.807593	UBAC2	317.699	0.32273	0.12259	0.585762	UBAC2	317.552	-0.488497	0.0308793	0.156942	UBAC2
154.614	-0.731504	0.00739891	0.0628585	MR1	169.729	-0.369803	0.122536	0.585762	MR1	138.233	-0.355714	0.183673	0.503871	MR1
668.741	0.966178	1.40176e-06	4.01623e-05	LRP12	406.68	-0.28122	0.123117	0.586416	LRP12	666.454	1.25863	1.91019e-12	8.19649e-11	LRP12
469.829	-0.385969	0.0251713	0.155553	TDP2	492.985	-0.254937	0.123694	0.586416	TDP2	449.027	-0.123697	0.487727	0.800818	TDP2
214.596	-0.282627	0.442252	0.796319	PAX8-AS1	222.083	0.353083	0.123324	0.586416	PAX8-AS1	256.998	-0.607029	0.0636235	0.26215	PAX8-AS1
441.201	-0.116141	0.54441	0.853427	HSD17B4	425.67	-0.275752	0.123664	0.586416	HSD17B4	429.309	0.164291	0.436271	0.76638	HSD17B4
65.8386	0.177309	0.58961	0.87131	SLC20A2	75.8002	0.54843	0.123616	0.586416	SLC20A2	83.3337	-0.356589	0.282444	0.637794	SLC20A2
81.4833	-0.167898	0.683832	0.909901	SH3TC1	68.6196	-0.610388	0.123414	0.586416	SH3TC1	74.6305	0.473529	0.194649	0.520294	SH3TC1
1316.5	0.0717124	0.699183	0.916841	HLX	1173.79	-0.295747	0.122852	0.586416	HLX	1290.4	0.369116	0.0565457	0.240073	HLX
405.433	0.069789	0.83893	0.958559	RNY3P1	439.235	0.458443	0.123474	0.586416	RNY3P1	466.54	-0.427525	0.149988	0.447435	RNY3P1
3381.87	-0.026317	0.867387	0.966825	RAB7A	3671.82	0.188059	0.12358	0.586416	RAB7A	3843.71	-0.207443	0.140848	0.431978	RAB7A
262.194	0.456521	0.0611254	0.282723	SLC25A28	192.65	-0.418062	0.123048	0.586416	SLC25A28	249.145	0.892592	0.000182502	0.00218337	SLC25A28
288.055	-0.360658	0.0979537	0.383537	CCNY	297.532	-0.312976	0.123015	0.586416	CCNY	270.604	-0.0430102	0.840548	0.955174	CCNY
13340.4	0.249893	0.101412	0.390131	SOCS3	11234	-0.215633	0.123647	0.586416	SOCS3	13270.4	0.474139	0.00536109	0.0399562	SOCS3
168.019	0.163434	0.493363	0.825443	CASC4	184.261	0.363843	0.123449	0.586416	CASC4	202.879	-0.192372	0.395822	0.736746	CASC4
260.312	0.0594066	0.821138	0.954147	ZNF217	227.196	-0.331854	0.123452	0.586416	ZNF217	248.48	0.401439	0.106776	0.368209	ZNF217
396.321	-0.0149422	0.946646	0.98849	GOSR1	362.297	-0.293082	0.123268	0.586416	GOSR1	377.131	0.288299	0.144112	0.436994	GOSR1
367.972	0.918912	0.000128219	0.00207907	DGKH	228.341	-0.452415	0.123786	0.586509	DGKH	352.086	1.38109	1.97985e-09	5.76089e-08	DGKH
27.406	-0.959601	0.0797753	0.337403	RP11-525A16.4	46.5194	0.664676	0.123842	0.586509	RP11-525A16.4	40.613	-1.61898	0.00117934	0.0110525	RP11-525A16.4
127.909	-0.651754	0.0173316	0.118491	BAK1	136.24	-0.439362	0.12407	0.586684	BAK1	113.986	-0.200929	0.491271	0.802913	BAK1
235.042	-0.917392	0.0140491	0.101752	SNHG7	262.274	-0.362596	0.123987	0.586684	SNHG7	187.911	-0.549729	0.0635119	0.261909	SNHG7
89.0513	-0.801397	0.018614	0.125068	ISCU	97.5267	-0.463655	0.124137	0.586684	ISCU	78.1754	-0.33798	0.334869	0.688346	ISCU
333.41	0.280406	0.16004	0.507003	MS4A6A	336.377	0.294684	0.124097	0.586684	MS4A6A	390.499	-0.0072414	0.968439	0.99199	MS4A6A
30.135	-0.159568	0.743295	0.931792	FAM103A1	41.5916	0.67305	0.124509	0.588135	FAM103A1	42.067	-0.830752	0.0561455	0.239135	FAM103A1
852.398	0.0687907	0.719071	0.923017	LATS2	897.813	0.228973	0.124729	0.588869	LATS2	981.865	-0.148575	0.432154	0.762955	LATS2
244.502	0.304254	0.169061	0.520482	RPL29	245.096	0.316744	0.124868	0.58922	RPL29	286.526	-0.0044097	0.983138	0.995976	RPL29
60.614	0.0916166	0.783942	0.944188	XPOT	73.2997	0.524969	0.125192	0.589699	XPOT	78.972	-0.423361	0.191281	0.515217	XPOT
303.895	0.00900209	0.964483	0.992644	RAB4B-EGLN2	272.942	-0.337335	0.125292	0.589699	RAB4B-EGLN2	288.773	0.355783	0.0925072	0.335861	RAB4B-EGLN2
268.851	-0.584183	0.0173636	0.118658	KCNAB2	359.309	0.312107	0.125052	0.589699	KCNAB2	327.016	-0.89659	0.000368117	0.00408226	KCNAB2
5475.12	0.271334	0.0682304	0.304575	S100A10	5330.79	0.178664	0.125251	0.589699	S100A10	6148.84	0.0997507	0.468988	0.79015	S100A10
640.293	-0.0721408	0.802672	0.949308	KIAA1522	703.38	0.270468	0.125294	0.589699	KIAA1522	743.051	-0.346105	0.170027	0.481589	KIAA1522
115.453	-0.129795	0.687743	0.912413	PON2	131.364	0.450616	0.125719	0.591395	PON2	138.344	-0.580681	0.0802531	0.307319	PON2
178.509	0.163197	0.485923	0.820825	RB1CC1	149.25	-0.3782	0.125957	0.592207	RB1CC1	168.768	0.553081	0.0286218	0.148854	RB1CC1
269.11	1.15182	0.000345577	0.00488408	JADE2	145.227	-0.410228	0.126193	0.593008	JADE2	262.356	1.57743	1.46009e-10	5.03089e-09	JADE2
318.794	-0.847776	0.00140413	0.0158995	NRIP1	456.973	0.279758	0.126289	0.593153	NRIP1	392.569	-1.11013	4.63368e-06	7.84847e-05	NRIP1
666.75	-0.120894	0.481851	0.818426	SSR3	758.343	0.242806	0.126376	0.593257	SSR3	770.441	-0.355589	0.032984	0.164317	SSR3
508.059	0.982231	9.23997e-07	2.76933e-05	DAXX	306.551	-0.316741	0.127233	0.593529	DAXX	502.307	1.30064	5.12193e-10	1.66499e-08	DAXX
151.812	-1.10615	6.7762e-06	0.000160319	SHISA5	185.307	-0.3681	0.126969	0.593529	SHISA5	137.45	-0.737346	0.0054626	0.0405998	SHISA5
33965.5	-0.73026	2.74933e-05	0.000544807	CTSB	45459.9	0.183908	0.127512	0.593529	CTSB	38892.5	-0.907377	2.08852e-11	8.04315e-10	CTSB
1275.07	0.486393	0.0100053	0.0784699	NR3C1	1159.69	0.213394	0.127449	0.593529	NR3C1	1433.37	0.281225	0.0776797	0.300974	NR3C1
141.265	-0.662507	0.0144761	0.104072	LUZP1	197.441	0.347692	0.127609	0.593529	LUZP1	173.457	-1.00057	4.60079e-05	0.00064152	LUZP1
886.713	-0.398519	0.0333307	0.188846	CSF1R	1092.33	0.21054	0.126852	0.593529	CSF1R	1021.3	-0.599712	0.000695431	0.00703734	CSF1R
445.778	0.119907	0.514079	0.836902	RRAGC	394.453	-0.268873	0.127593	0.593529	RRAGC	432.286	0.396968	0.0313029	0.158435	RRAGC
216.978	0.091499	0.75544	0.93479	AC084082.3	223.257	0.494238	0.127442	0.593529	AC084082.3	233.413	-0.386521	0.181693	0.501353	AC084082.3
4204.98	2.06264	9.44094e-17	2.268e-14	STAT5A	1477.05	-0.320757	0.126734	0.593529	STAT5A	4251.41	2.38615	9.36312e-51	1.88327e-47	STAT5A
679.229	1.45775	6.45353e-08	2.58389e-06	JAG1	386.247	0.298132	0.127213	0.593529	JAG1	757.748	1.15584	8.38507e-07	1.61393e-05	JAG1
32.1996	-2.66112	3.72493e-05	0.000704541	CTD-2562J15.6	42.6559	-0.814298	0.127419	0.593529	CTD-2562J15.6	21.7127	-1.86656	0.0113792	0.0731242	CTD-2562J15.6
1853.58	0.313086	0.0494891	0.245636	HIPK3	1539.39	-0.225351	0.127592	0.593529	HIPK3	1836.11	0.543966	0.000163899	0.00198891	HIPK3
12564.2	0.47683	0.18565	0.546977	RNU1-28P	13966.3	0.954519	0.127017	0.593529	RNU1-28P	11947.1	-0.483892	0.00420137	0.0327381	RNU1-28P
712.953	0.216199	0.272171	0.657048	GSPT1	721.54	0.225863	0.127503	0.593529	GSPT1	813.092	-0.000992101	0.995624	0.999164	GSPT1
758.936	-0.161209	0.3012	0.684656	RP11-297L17.6	880.399	0.22157	0.127064	0.593529	RP11-297L17.6	882.684	-0.376326	0.0175221	0.102534	RP11-297L17.6
441.106	0.0837049	0.65715	0.899807	NR1H2	473.241	0.26935	0.127334	0.593529	NR1H2	512.392	-0.18441	0.331089	0.684511	NR1H2
57.4339	0.119113	0.776124	0.941514	STON2	47.249	-0.767781	0.126663	0.593529	STON2	52.1693	0.937797	0.0801997	0.307319	STON2
92.4785	-0.0255476	0.935891	0.985829	ZNF121	108.402	0.433505	0.126825	0.593529	ZNF121	114.649	-0.444646	0.136202	0.423829	ZNF121
210.218	-1.25057	7.84844e-08	3.08699e-06	UCP2	269.123	-0.316518	0.127818	0.593545	UCP2	192.026	-0.926725	0.000215736	0.00253387	UCP2
118.745	-0.928622	0.00733594	0.0624936	SEPHS2	132.572	-0.536274	0.1277	0.593545	SEPHS2	102.029	-0.395263	0.208851	0.540032	SEPHS2
333.114	0.238652	0.217361	0.592129	UTP6	340.041	0.284612	0.128051	0.593545	UTP6	386.715	-0.0378888	0.836819	0.953495	UTP6
83.9194	-0.226566	0.459151	0.806665	CRAMP1	77.4642	-0.570099	0.128012	0.593545	CRAMP1	74.7845	0.342535	0.366964	0.715028	CRAMP1
76.2515	-2.7775	3.71835e-10	2.59205e-08	HIST1H2BB	95.5709	-0.575189	0.127905	0.593546	HIST1H2BB	42.6637	-2.16489	7.0362e-05	0.000938023	HIST1H2BB
92.3913	-1.24241	0.000199663	0.00304467	GPR161	144.526	0.477521	0.128112	0.593546	GPR161	111.306	-1.63959	6.09622e-07	1.20742e-05	GPR161
5392.86	0.294623	0.0508352	0.250329	HLA-DRB5	5229.25	0.186104	0.128135	0.593546	HLA-DRB5	6175.21	0.115889	0.420431	0.752806	HLA-DRB5
229.634	0.273965	0.514414	0.836989	RNA5S13	243.173	1.13527	0.127797	0.593546	RNA5S13	251.076	-0.743699	0.0429866	0.198024	RNA5S13
3013.22	0.23026	0.16748	0.517658	ABR	2996.15	0.204581	0.128301	0.594014	ABR	3391.01	0.0336322	0.810264	0.944164	ABR
66.1699	0.284967	0.412553	0.780473	GLO1	73.2209	0.534071	0.12845	0.594401	GLO1	84.6396	-0.238456	0.441581	0.769582	GLO1
109.326	-0.758897	0.0157201	0.110572	HDAC4	120.25	-0.457754	0.128541	0.594452	HDAC4	95.6332	-0.302169	0.324701	0.679113	HDAC4
35.1435	-0.064115	0.902096	0.97761	NEU4	48.8468	0.731389	0.128592	0.594452	NEU4	49.5392	-0.755818	0.105507	0.365966	NEU4
314.215	-1.45953	2.30896e-07	8.06585e-06	TRIM38	402.04	-0.31872	0.129225	0.596771	TRIM38	278.596	-1.12631	5.23026e-05	0.000717478	TRIM38
377.947	0.485914	0.0115795	0.0876888	RBM19	353.207	0.281468	0.129206	0.596771	RBM19	437.503	0.208927	0.256771	0.607189	RBM19
2502.27	-0.245875	0.155865	0.499044	DEK	2566.19	-0.19988	0.129415	0.597345	DEK	2482.78	-0.038468	0.798988	0.940973	DEK
39.2727	-1.30573	0.0014162	0.0160155	POLR3GL	45.1599	-0.640892	0.129838	0.598693	POLR3GL	31.045	-0.652676	0.184186	0.504131	POLR3GL
363.897	0.199953	0.372414	0.750921	RP4-706A16.3	376.185	0.27554	0.129839	0.598693	RP4-706A16.3	422.512	-0.067621	0.730323	0.91338	RP4-706A16.3
472.486	0.231418	0.23298	0.611572	SRP72	478.609	0.275994	0.130083	0.599517	SRP72	539.101	-0.0359937	0.839087	0.954457	SRP72
159.11	-1.05351	3.75423e-05	0.000707999	SLC12A6	243.584	0.337653	0.130482	0.599739	SLC12A6	196.211	-1.39296	2.8042e-08	6.97408e-07	SLC12A6
832.591	0.24279	0.184414	0.54536	TRIM44	704.571	-0.235674	0.130358	0.599739	TRIM44	822.817	0.489881	0.0031697	0.02563	TRIM44
106.948	0.0841231	0.751881	0.933544	PHPT1	122.086	0.410649	0.130292	0.599739	PHPT1	131.904	-0.32174	0.22033	0.557093	PHPT1
848.596	-0.0366331	0.824174	0.954835	IFIT5	933.811	0.220779	0.130527	0.599739	IFIT5	975.431	-0.249382	0.123232	0.398338	IFIT5
54.5226	-0.983452	0.0139094	0.101068	ZEB2-AS1	63.6671	-0.581031	0.130374	0.599739	ZEB2-AS1	46.276	-0.389309	0.354106	0.703451	ZEB2-AS1
261.923	0.555199	0.0785151	0.333882	HSPG2	244.371	0.357387	0.130434	0.599739	HSPG2	303.799	0.194769	0.376136	0.721209	HSPG2
1278.85	0.310228	0.0737859	0.319683	PLSCR1	1245.28	0.233751	0.130978	0.600566	PLSCR1	1449.24	0.0853163	0.560483	0.83798	PLSCR1
172.641	0.0439999	0.864839	0.965915	PPP2R3A	152.577	-0.369885	0.130887	0.600566	PPP2R3A	161.922	0.421312	0.105581	0.366063	PPP2R3A
116.164	-0.306143	0.23047	0.608779	LAMTOR1	113.053	-0.432283	0.130939	0.600566	LAMTOR1	106.155	0.132536	0.64527	0.879739	LAMTOR1
215.672	0.210414	0.333916	0.717721	TUG1	227.992	0.337979	0.131008	0.600566	TUG1	256.212	-0.117459	0.58711	0.85157	TUG1
81.7774	-0.167345	0.577906	0.86736	CTB-58E17.1	73.509	-0.529656	0.131038	0.600566	CTB-58E17.1	72.3767	0.375033	0.273336	0.62886	CTB-58E17.1
329.747	0.287705	0.135044	0.458614	SP2	332.295	0.293492	0.131332	0.601613	SP2	383.428	0.00152755	0.993501	0.998895	SP2
1924.37	0.22388	0.123275	0.435929	KIF5B	1912.71	0.197838	0.131413	0.601683	KIF5B	2165.92	0.0327582	0.81392	0.945125	KIF5B
99.289	-0.629872	0.0852089	0.351715	AC141586.5	139.809	0.424063	0.132134	0.602141	AC141586.5	121.616	-1.05175	0.000321684	0.00361995	AC141586.5
136.566	-0.423859	0.155107	0.497533	CTDNEP1	137.302	-0.4003	0.132063	0.602141	CTDNEP1	121.417	-0.0177458	0.949796	0.986385	CTDNEP1
753.368	-0.118004	0.504077	0.83166	FBXL3	729.041	-0.239912	0.131969	0.602141	FBXL3	732.423	0.128783	0.468816	0.79015	FBXL3
88.3243	0.14996	0.749036	0.932562	SNHG20	104.672	0.595139	0.132176	0.602141	SNHG20	84.1274	-0.478187	0.141385	0.433174	SNHG20
334.602	0.0185709	0.935552	0.98562	USMG5	360.006	0.299372	0.132088	0.602141	USMG5	381.2	-0.277004	0.194246	0.520026	USMG5
811.244	0.741792	4.44136e-05	0.000820731	ARHGEF10L	521.584	-0.267898	0.132129	0.602141	ARHGEF10L	795.681	1.0169	5.72873e-07	1.13804e-05	ARHGEF10L
68.4161	-0.843801	0.0119836	0.0899237	NR1D2	76.2262	-0.547015	0.132059	0.602141	NR1D2	59.3787	-0.277446	0.458838	0.783713	NR1D2
1103.66	0.203902	0.220772	0.596325	RAC1P2	952.032	-0.216136	0.131593	0.602141	RAC1P2	1094.13	0.430393	0.00742944	0.0521812	RAC1P2
840.259	0.106028	0.533084	0.847783	NMI	754.85	-0.23792	0.131892	0.602141	NMI	819.499	0.352214	0.0287505	0.149355	NMI
182.633	0.0723059	0.778477	0.9421	NBPF10	160.888	-0.410826	0.131666	0.602141	NBPF10	175.153	0.492399	0.0841461	0.316724	NBPF10
88.4897	-0.285484	0.436865	0.792862	ZBTB39	115.725	0.468133	0.132553	0.603556	ZBTB39	108.826	-0.768802	0.012435	0.0785153	ZBTB39
[truncated: 54,309 more rows]
