# Supplementary material for: Dual RNA sequencing reveals dendritic cell reprogramming in response to typhoidal Salmonella invasion
Source: Commun Biol. 2022 Feb 4;5:111. doi: 10.1038/s42003-022-03038-z (PMC8816929; doi:10.1038/s42003-022-03038-z)
Supplement: Supplementary file 8 — Supplementary Data 6 [file 42003_2022_3038_MOESM8_ESM.xlsx]

## Sheet: Supplementary_Data_6
Supplementary Data_6: lncRNA
ST-Ty2 Infected vs Uninfected							STM-D23580 Infected vs Uninfected							STM-LT2 Infected vs Uninfected							ST-Ty2 infected			vs STM-LT2 infected				ST-Ty2 infected			vs STM-D23580 infected				STM-LT2 infected			vs STM-D23580 infected
gene	baseMean	log2 fold change	lfcSE	stat	pvalue	FDR	gene	baseMean	log2 fold change	lfcSE	stat	pvalue	FDR	gene	baseMean	log2 fold change	lfcSE	stat	pvalue	FDR	gene	baseMean	log2FoldChange	lfcSE	stat	pvalue	FDR	gene	baseMean	log2FoldChange	lfcSE	stat	pvalue	FDR	gene	baseMean	log2FoldChange	lfcSE	stat	pvalue	FDR
LINC01588	1231.16	5.10809	0.314211	-16.2568	1.99766e-59	3.3347e-57	LINC01588	1507.51	5.42442	0.339716	-15.9675	2.15128e-57	5.93877e-55	LINC01588	2330.17	6.03316	0.291011	-20.7317	1.7938e-95	2.21524e-92	LINC01588	2395.36	-0.939632	0.176259	-5.33099	9.76813e-08	2.23583e-06	LINC01588	1781.1	-0.348966	0.181637	-1.92123	0.0547031	0.263639	LINC01588	2516.57	0.600558	0.147784	4.06376	4.82879e-05	0.00214186
MIR155HG	1379.91	9.95443	0.538909	-18.4715	3.50516e-76	1.20158e-73	MIR155HG	563.485	8.67705	0.520082	-16.684	1.71294e-62	5.70705e-60	MIR155HG	492.293	8.46269	0.458551	-18.4553	4.72816e-76	2.03095e-73	MIR155HG	1287.24	1.52731	0.171338	8.91407	4.91919e-19	4.25563e-17	MIR155HG	1286.32	1.35771	0.263029	5.16185	2.44528e-07	8.44756e-06	MIR155HG	712.979	-0.161581	0.217462	-0.743029	0.457464	0.883863
SNHG15	417.617	4.13087	0.334665	-12.3433	5.29408e-35	3.46862e-33	SNHG15	357.392	3.95768	0.330163	-11.987	4.15487e-33	4.05499e-31	SNHG15	426.839	4.10217	0.247287	-16.5887	8.41432e-62	2.24674e-59	SNHG15	550.723	0.00101108	0.202246	0.00499924	0.996011	0.999339	SNHG15	486.408	0.148305	0.218684	0.67817	0.497664	0.826969	SNHG15	498.099	0.146455	0.201352	0.727355	0.467009	0.888067
MIR4435-2HG	353.607	3.07052	0.414245	-7.41234	1.24095e-13	2.06792e-12	MIR4435-2HG	605.58	3.96108	0.365487	-10.8378	2.27841e-27	1.53944e-25	MIR4435-2HG	962.044	4.56219	0.339733	-13.4287	4.10324e-41	4.79739e-39	MIR4435-2HG	846.166	-1.54453	0.189243	-8.16161	3.30591e-16	2.19816e-14	MIR4435-2HG	590.682	-0.947001	0.188734	-5.01765	5.23087e-07	1.66354e-05	MIR4435-2HG	993.206	0.608902	0.145215	4.19311	2.7515e-05	0.00134513
MIR3945HG	1094.96	7.88371	0.458773	-17.1844	3.47788e-66	8.24257e-64	MIR3945HG	594.77	7.10098	0.430278	-16.5032	3.47737e-61	1.10159e-58	MIR3945HG	274.58	5.86924	0.459109	-12.784	2.015e-37	2.00072e-35	MIR3945HG	942.744	1.98553	0.175855	11.2907	1.45794e-29	3.72375e-27	MIR3945HG	1125.69	0.742214	0.209011	3.55108	0.000383659	0.00533095	MIR3945HG	592.876	-1.23423	0.161917	-7.62264	2.4854e-14	1.18946e-11
LINC01619	116.891	4.32815	0.365108	-11.8545	2.04052e-32	1.18703e-30	LINC01619	124.295	4.58559	0.410826	-11.1619	6.26668e-29	4.73037e-27	LINC01619	137.605	4.69312	0.413133	-11.3598	6.62715e-30	4.46914e-28	LINC01619	167.763	-0.371618	0.309694	-1.19995	0.230158	0.570261	LINC01619	154.096	-0.196506	0.345404	-0.568918	0.569412	0.864666	LINC01619	168.846	0.189924	0.283708	0.669437	0.503217	0.90096
SATB1-AS1	28.4771	4.47652	0.771848	-5.79974	6.64164e-09	6.70697e-08	SATB1-AS1	79.4557	6.08288	0.657959	-9.24507	2.35077e-20	9.76908e-19	SATB1-AS1	110.439	6.50322	0.581551	-11.1825	4.96432e-29	3.21606e-27	SATB1-AS1	93.1567	-2.00866	0.376094	-5.34086	9.25079e-08	2.12953e-06	SATB1-AS1	70.5733	-1.49564	0.413457	-3.6174	0.000297579	0.0042981	SATB1-AS1	124.469	0.515625	0.307353	1.67763	0.0934191	0.516257
HELLPAR	253.249	6.32236	0.553946	-11.4133	3.58814e-30	1.85664e-28	HELLPAR	164.041	5.67595	0.576114	-9.85213	6.71046e-23	3.39458e-21	HELLPAR	177.11	5.67497	0.581469	-9.75971	1.67632e-22	7.10783e-21	HELLPAR	290.132	0.617606	0.247712	2.49324	0.0126582	0.0796258	HELLPAR	272.075	0.578269	0.272338	2.12335	0.0337246	0.190456	HELLPAR	224.176	-0.0232347	0.224356	-0.103562	0.917517	0.98919
MIR222HG	90.2462	4.51258	0.601014	-7.50828	5.99105e-14	1.03241e-12	MIR222HG	88.5728	4.35395	0.630773	-6.90257	5.10697e-12	9.95834e-11	MIR222HG	116.857	4.84358	0.496675	-9.75202	1.80829e-22	7.63463e-21	MIR222HG	137.258	-0.475995	0.321162	-1.4821	0.138313	0.427754	MIR222HG	115.118	0.0274082	0.353365	0.0775636	0.938175	0.986705	MIR222HG	133.515	0.502458	0.308777	1.62725	0.103683	0.546356
AC007879.2	37.3256	7.34163	0.893338	-8.2182	2.06584e-16	4.35801e-15	AC007879.2	40.3988	7.60026	0.896847	-8.47442	2.36254e-17	7.7379e-16	AC007879.2	60.3547	8.04216	0.829528	-9.69487	3.17034e-22	1.31879e-20	AC007879.2	66.791	-0.780338	0.411172	-1.89784	0.0577174	0.243466	AC007879.2	51.5675	-0.376158	0.417942	-0.900024	0.368107	0.746869	AC007879.2	67.1799	0.369808	0.407254	0.908053	0.36385	0.832411
AC009950.1	892.383	3.70963	0.413884	-8.96297	3.1605e-19	8.08962e-18	AC009950.1	779.855	3.55468	0.4112	-8.64465	5.39702e-18	1.86569e-16	AC009950.1	899.328	3.68582	0.400368	-9.2061	3.38202e-20	1.19331e-18	AC009950.1	1128.88	-0.0162751	0.150036	-0.108475	0.913619	0.975712	AC009950.1	1017.52	0.117993	0.153234	0.770019	0.441288	0.796063	AC009950.1	1030.59	0.141562	0.13839	1.02293	0.306343	0.794971
LINC00158	237.39	10.808	0.882801	-12.2428	1.83498e-34	1.17813e-32	LINC00158	82.5219	9.16979	0.941366	-9.74093	2.01691e-22	9.94254e-21	LINC00158	45.5511	8.405	0.971036	-8.65571	4.89871e-18	1.48229e-16	LINC00158	194.409	2.31772	0.287933	8.04952	8.31191e-16	5.37136e-14	LINC00158	211.192	1.54708	0.269591	5.73862	9.54526e-09	4.64328e-07	LINC00158	87.0486	-0.746466	0.399166	-1.87006	0.061475	0.413595
AC005083.1	54.3983	6.88402	0.751815	-9.15654	5.35883e-20	1.44688e-18	AC005083.1	34.2612	6.42298	0.846081	-7.59145	3.16355e-14	7.97033e-13	AC005083.1	45.7831	6.76659	0.78824	-8.58442	9.12955e-18	2.70857e-16	AC005083.1	68.3489	0.280095	0.372694	0.751542	0.452327	0.778681	AC005083.1	58.4394	0.669219	0.503634	1.32878	0.18392	0.54413	AC005083.1	53.063	0.420459	0.475213	0.88478	0.376275	0.841483
ST3GAL5-AS1	37.7721	6.30484	0.832233	-7.57581	3.56891e-14	6.30289e-13	ST3GAL5-AS1	30.5995	5.99662	0.812243	-7.38279	1.55011e-13	3.60028e-12	ST3GAL5-AS1	40.0972	6.41522	0.765523	-8.38019	5.28439e-17	1.47914e-15	ST3GAL5-AS1	52.3848	-0.289191	0.494497	-0.584817	0.558671	0.837014	ST3GAL5-AS1	44.7015	0.0910516	0.534656	0.170299	0.864775	0.965913	ST3GAL5-AS1	46.4747	0.371259	0.526988	0.704493	0.481126	0.892467
AC004988.1	88.4568	6.31234	0.821355	-7.68527	1.52673e-14	2.76497e-13	AC004988.1	79.1565	6.16669	0.785902	-7.84664	4.27327e-15	1.1763e-13	AC004988.1	95.8956	6.20181	0.754895	-8.21546	2.11352e-16	5.59051e-15	AC004988.1	124.369	-0.0884863	0.330133	-0.268032	0.788675	0.937265	AC004988.1	109.659	0.0502234	0.289167	0.173683	0.862115	0.964455	AC004988.1	115.506	0.141972	0.327283	0.433789	0.664441	0.945224
AC007879.3	23.1159	7.78202	1.10465	-7.04477	1.85763e-12	2.77086e-11	AC007879.3	23.1268	7.93888	1.13782	-6.97725	3.01024e-12	6.11532e-11	AC007879.3	36.7202	8.42146	1.06649	-7.89639	2.87105e-15	6.92664e-14	AC007879.3	41.081	-0.8058	0.483637	-1.66613	0.0956883	0.343075	AC007879.3	30.7179	-0.257838	0.506051	-0.509509	0.610395	0.881883	AC007879.3	39.9722	0.515409	0.484747	1.06325	0.287667	0.780124
MIR3142HG	135.491	3.06493	0.343249	-8.92917	4.29219e-19	1.09135e-17	MIR3142HG	94.5241	2.46131	0.458547	-5.36763	7.97793e-08	9.14929e-07	MIR3142HG	124.36	2.83879	0.376645	-7.53706	4.80689e-14	1.04373e-12	MIR3142HG	157.707	0.177462	0.256126	0.692871	0.48839	0.801253	MIR3142HG	133.12	0.548276	0.318039	1.72393	0.0847206	0.351172	MIR3142HG	126.655	0.378294	0.318018	1.18954	0.234229	0.735373
LINC01358	72.7833	6.12059	0.770681	-7.9418	1.99274e-15	3.8641e-14	LINC01358	60.5981	5.86932	0.849568	-6.9086	4.89466e-12	9.59275e-11	LINC01358	66.2284	5.89714	0.784335	-7.51865	5.53458e-14	1.18738e-12	LINC01358	93.119	0.149345	0.331378	0.450678	0.652222	0.883184	LINC01358	86.6252	0.228594	0.330811	0.69101	0.489559	0.822664	LINC01358	82.9094	0.092933	0.363069	0.255965	0.797978	0.970232
ERICD	45.3919	8.83858	1.04455	-8.46165	2.63612e-17	5.96061e-16	ERICD	33.0106	8.40164	1.08293	-7.75825	8.61079e-15	2.2951e-13	ERICD	32.5373	8.29143	1.10453	-7.50676	6.06065e-14	1.28905e-12	ERICD	53.6529	0.430517	0.469236	0.917484	0.358889	0.707369	ERICD	52.1833	0.336381	0.492256	0.683345	0.494389	0.825619	ERICD	44.1803	-0.102811	0.428077	-0.24017	0.810198	0.972674
CDKN2B-AS1	19.5229	6.16788	1.01644	-6.0681	1.29432e-09	1.42064e-08	CDKN2B-AS1	23.1443	6.28655	1.01452	-6.19658	5.77038e-10	8.99249e-09	CDKN2B-AS1	30.654	6.90012	0.934823	-7.3812	1.56866e-13	3.21526e-12	CDKN2B-AS1	34.1254	-0.834486	0.519434	-1.60653	0.108157	0.370739	CDKN2B-AS1	28.0683	-0.0206337	0.603142	-0.0342105	0.972709	0.995579	CDKN2B-AS1	35.6165	0.914339	0.560611	1.63097	0.102897	NA
MAGI2-AS3	68.8069	6.16081	0.592019	-10.4064	2.31741e-25	8.77463e-24	MAGI2-AS3	45.48	5.82586	0.673866	-8.64542	5.36095e-18	1.85654e-16	MAGI2-AS3	32.7225	5.2768	0.7262	-7.26632	3.69407e-13	7.24838e-12	MAGI2-AS3	69.0754	1.0165	0.364307	2.79022	0.00526717	0.0394022	MAGI2-AS3	75.5892	0.466595	0.428818	1.0881	0.276553	0.662695	MAGI2-AS3	52.3237	-0.527973	0.445782	-1.18438	0.236264	0.737757
MIR22HG	454.795	1.5947	0.31908	-4.99782	5.79828e-07	4.43465e-06	MIR22HG	433.67	1.56742	0.252361	-6.21102	5.26403e-10	8.21665e-09	MIR22HG	459.984	1.5926	0.228631	-6.96584	3.26447e-12	5.7489e-11	MIR22HG	470.252	-0.0177735	0.204837	-0.0867689	0.930855	0.981137	MIR22HG	444.171	0.00294293	0.262557	0.0112087	0.991057	0.998585	MIR22HG	449.941	0.0299081	0.194307	0.153922	0.877671	0.984566
ADAMTSL4-AS1	120.098	2.8514	0.366997	-7.76954	7.87692e-15	1.46525e-13	ADAMTSL4-AS1	94.8978	2.45233	0.451766	-5.42833	5.68824e-08	6.67392e-07	ADAMTSL4-AS1	123.583	2.88885	0.416558	-6.93505	4.06087e-12	7.05705e-11	ADAMTSL4-AS1	145.648	-0.0641193	0.273575	-0.234376	0.814693	0.945125	ADAMTSL4-AS1	122.345	0.35529	0.299575	1.18598	0.235631	0.614868	ADAMTSL4-AS1	125.462	0.429576	0.30932	1.38878	0.164901	0.653077
LINC01128	47.5846	0.684205	0.439942	-1.55522	0.119894	0.229381	LINC01128	144.716	2.84574	0.322276	-8.83015	1.04535e-18	3.84768e-17	LINC01128	117.744	2.45525	0.355071	-6.91481	4.68489e-12	8.07755e-11	LINC01128	88.1438	-1.8054	0.329864	-5.47316	4.42069e-08	1.05696e-06	LINC01128	105.869	-2.18525	0.358492	-6.09567	1.08983e-09	6.8344e-08	LINC01128	152.772	-0.383339	0.277799	-1.37992	0.167612	0.656473
AC012368.1	25.8212	5.03804	0.815443	-6.17828	6.48033e-10	7.41762e-09	AC012368.1	36.4123	5.68924	0.853269	-6.66758	2.60058e-11	4.70539e-10	AC012368.1	41.1556	5.82146	0.845137	-6.88819	5.65076e-12	9.69214e-11	AC012368.1	44.436	-0.938846	0.5188	-1.80965	0.0703501	0.280894	AC012368.1	40.1719	-0.752701	0.514881	-1.46189	0.14377	0.47583	AC012368.1	50.4514	0.212471	0.452166	0.469896	0.63843	0.941034
LINC01181	398.451	10.8955	1.35728	-8.02745	9.9523e-16	1.97984e-14	LINC01181	191.146	9.88789	1.27985	-7.72584	1.11115e-14	2.92135e-13	LINC01181	213.997	10.1818	1.49401	-6.81511	9.41936e-12	1.57726e-10	LINC01181	419.793	0.923723	0.278687	3.31455	0.000917907	0.00899515	LINC01181	389.549	0.948021	0.195988	4.83712	1.31731e-06	3.80815e-05	LINC01181	271.541	0.0353656	0.284507	0.124305	0.901074	0.985783
HEIH	128.735	0.669197	0.331706	-2.01744	0.0436498	0.102476	HEIH	175.868	1.41423	0.294405	-4.80369	1.55769e-06	1.45484e-05	HEIH	212.537	1.71326	0.260357	-6.58043	4.69101e-11	7.26977e-10	HEIH	167.364	-1.06958	0.266564	-4.01249	6.00824e-05	0.000811743	HEIH	140.926	-0.777321	0.335396	-2.31762	0.0204701	0.13419	HEIH	196.562	0.303542	0.237649	1.27727	0.201507	0.699351
LINC00299	11.5059	3.43052	0.914786	-3.75008	0.000176778	0.000860797	LINC00299	21.6539	4.47129	0.827044	-5.40635	6.43209e-08	7.47856e-07	LINC00299	25.4586	4.646	0.717059	-6.47925	9.21823e-11	1.38617e-09	LINC00299	24.0684	-1.26138	0.604293	-2.08737	0.0368551	0.178303	LINC00299	21.1668	-1.17208	0.636347	-1.84189	0.0654916	0.295671	LINC00299	30.4485	0.0763356	0.574797	0.132804	0.894348	NA
AFAP1-AS1	45.7348	6.51573	0.842865	-7.73045	1.07163e-14	1.96863e-13	AFAP1-AS1	25.7754	6.16072	0.969444	-6.3549	2.08558e-10	3.39526e-09	AFAP1-AS1	25.4229	5.92709	0.933818	-6.34715	2.19335e-10	3.14959e-09	AFAP1-AS1	48.3662	0.748452	0.46745	1.60114	0.109346	0.372786	AFAP1-AS1	46.9867	0.51182	0.504211	1.01509	0.310062	0.694437	AFAP1-AS1	33.9812	-0.205038	0.538776	-0.380563	0.703528	NA
AC008984.2	47.4071	4.64765	0.579659	-8.0179	1.07571e-15	2.13551e-14	AC008984.2	37.1125	4.5409	0.704831	-6.44254	1.17488e-10	1.95888e-09	AC008984.2	36.3539	4.37237	0.689731	-6.33924	2.30906e-10	3.30614e-09	AC008984.2	55.1118	0.339893	0.405664	0.837869	0.402104	0.741305	AC008984.2	53.8885	0.25393	0.448706	0.565917	0.57145	0.865344	AC008984.2	46.8982	-0.0901052	0.431443	-0.208846	0.834569	0.975408
FGD5-AS1	278.222	-1.01137	0.236887	4.26944	1.95969e-05	0.000115541	FGD5-AS1	261.063	-1.13221	0.284745	3.97623	7.00156e-05	0.000464623	FGD5-AS1	258.124	-1.46843	0.234729	6.25585	3.95345e-10	5.49727e-09	FGD5-AS1	112.183	0.423387	0.281399	1.50458	0.132432	0.416773	FGD5-AS1	117.5	0.0714604	0.288592	0.247617	0.80443	0.949593	FGD5-AS1	102.943	-0.336292	0.315448	-1.06608	0.286388	0.779113
DIRC3	96.0698	7.76902	0.953194	-8.15051	3.62402e-16	7.47265e-15	DIRC3	29.6212	6.15769	1.06004	-5.8089	6.28865e-09	8.52785e-08	DIRC3	32.6539	6.19171	1.00364	-6.16923	6.86246e-10	9.35785e-09	DIRC3	87.0501	1.40683	0.369069	3.81183	0.00013794	0.00170475	DIRC3	81.171	1.51872	0.377138	4.02694	5.65063e-05	0.00101536	DIRC3	40.7078	0.106947	0.450609	0.237339	0.812394	0.972674
KCNJ2-AS1	25.8382	5.17651	0.736423	-7.02926	2.07631e-12	3.07791e-11	KCNJ2-AS1	22.3773	4.94084	0.822775	-6.00509	1.91225e-09	2.79518e-08	KCNJ2-AS1	26.9377	4.91455	0.81626	-6.02082	1.73537e-09	2.25439e-08	KCNJ2-AS1	35.6211	0.146334	0.487101	0.300418	0.763858	0.928272	KCNJ2-AS1	31.416	0.187442	0.448018	0.418381	0.675669	0.907857	KCNJ2-AS1	32.4757	0.0340791	0.502938	0.06776	0.945977	NA
AC004490.1	33.3264	2.22404	0.531942	-4.18097	2.90265e-05	0.000165348	AC004490.1	38.5684	2.61116	0.489775	-5.33133	9.7496e-08	1.10047e-06	AC004490.1	46.53	2.8199	0.471493	-5.98078	2.22066e-09	2.84e-08	AC004490.1	46.9073	-0.636348	0.433339	-1.46848	0.141975	0.434318	AC004490.1	40.6147	-0.430163	0.450493	-0.954871	0.339643	0.721961	AC004490.1	49.52	0.197357	0.411895	0.479144	0.631836	0.938002
BISPR	61.2717	2.41033	0.413265	-5.8324	5.46348e-09	5.57293e-08	BISPR	50.3199	2.13586	0.466637	-4.57713	4.71397e-06	3.99881e-05	BISPR	67.9207	2.58236	0.43215	-5.97563	2.29207e-09	2.92564e-08	BISPR	74.9889	-0.219571	0.336315	-0.652873	0.513838	0.813515	BISPR	61.3256	0.23214	0.381808	0.608001	0.543187	0.853035	BISPR	66.1352	0.460583	0.375564	1.22638	0.220057	0.721074
INHBA-AS1	26.8513	6.73773	1.05197	-6.40485	1.5052e-10	1.86181e-09	INHBA-AS1	26.024	6.76535	1.05301	-6.42477	1.32073e-10	2.1926e-09	INHBA-AS1	21.5166	6.41822	1.09051	-5.88554	3.96747e-09	4.90878e-08	INHBA-AS1	32.6958	0.339524	0.497099	0.68301	0.494601	0.80425	INHBA-AS1	34.7817	-0.0187652	0.468096	-0.0400884	0.968023	0.993994	INHBA-AS1	31.5456	-0.346906	0.519306	-0.668018	0.504122	NA
AC027682.1	318.263	-1.00768	0.237743	4.23853	2.24985e-05	0.000130524	AC027682.1	259.083	-1.8928	0.324298	5.8366	5.32754e-09	7.29619e-08	AC027682.1	282.508	-1.6206	0.276347	5.86437	4.50836e-09	5.53297e-08	AC027682.1	122.408	0.587224	0.303917	1.93219	0.0533366	0.230586	AC027682.1	109.911	0.861596	0.32859	2.6221	0.00873888	0.0711087	AC027682.1	85.0414	0.28168	0.329447	0.85501	0.392545	0.851077
LINC00520	17.0257	4.70519	0.833734	-5.64352	1.66606e-08	1.60478e-07	LINC00520	32.8978	5.39545	0.752049	-7.17433	7.26641e-13	1.56365e-11	LINC00520	28.9533	5.0306	0.86539	-5.8131	6.13273e-09	7.38881e-08	LINC00520	30.7924	-0.538173	0.561333	-0.95874	0.33769	0.690353	LINC00520	33.2622	-0.914077	0.536586	-1.70351	0.0884733	0.360237	LINC00520	41.2232	-0.420843	0.505164	-0.833082	0.404799	0.854888
LINC01050	10.9951	5.48218	1.16162	-4.71945	2.36489e-06	1.63954e-05	LINC01050	9.80888	5.44434	1.20848	-4.5051	6.63416e-06	5.47389e-05	LINC01050	17.6042	6.05458	1.05075	-5.76215	8.30467e-09	9.84355e-08	LINC01050	19.3856	-0.616225	0.642158	-0.959616	0.337248	0.689889	LINC01050	13.6396	0.0366128	0.655798	0.0558293	0.955478	0.990032	LINC01050	18.0684	0.682633	0.67814	1.00663	0.314115	NA
ROR1-AS1	205.454	6.15633	0.524364	-11.7406	7.89481e-32	4.45755e-30	ROR1-AS1	51.4533	4.16943	0.706575	-5.90091	3.61507e-09	5.09166e-08	ROR1-AS1	48.8962	3.73342	0.650717	-5.73739	9.61446e-09	1.13079e-07	ROR1-AS1	169.018	2.30263	0.32741	7.03288	2.02317e-12	8.65821e-11	ROR1-AS1	163.17	1.99846	0.313671	6.37121	1.87542e-10	1.40118e-08	ROR1-AS1	61.8773	-0.319244	0.409596	-0.779412	0.435737	0.871378
KCNQ1OT1	141.153	0.967684	0.341479	-2.83381	0.00459974	0.0152849	KCNQ1OT1	210.463	1.94351	0.278095	-6.98867	2.77501e-12	5.66255e-11	KCNQ1OT1	190.675	1.70432	0.297191	-5.73476	9.76492e-09	1.14575e-07	KCNQ1OT1	163.785	-0.789695	0.321083	-2.45947	0.0139141	0.0857315	KCNQ1OT1	175.095	-1.02446	0.302473	-3.38693	0.000706786	0.00892196	KCNQ1OT1	208.265	-0.240053	0.236176	-1.01642	0.309432	0.797976
AP000640.2	16.8128	7.87303	1.29283	-6.08976	1.13077e-09	1.25767e-08	AP000640.2	18.8283	8.07737	3.37779	-2.39132	0.0167881	0.0539698	AP000640.2	14.6461	7.59845	1.36172	-5.58005	2.40448e-08	2.68723e-07	AP000640.2	21.5098	0.226579	0.616815	0.367338	0.713367	0.906848	AP000640.2	23.6533	-0.0676512	0.706046	-0.095817	0.923666	0.983604	AP000640.2	22.4823	-0.292709	0.703924	-0.415824	0.677538	NA
IL12A-AS1	26.6559	8.53795	1.20896	-7.06224	1.63837e-12	2.45717e-11	IL12A-AS1	8.97908	7.10703	1.5202	-4.67506	2.93861e-06	2.58587e-05	IL12A-AS1	13.9682	7.61135	1.36749	-5.56593	2.60762e-08	2.9044e-07	IL12A-AS1	28.0419	0.93312	0.53585	1.74138	0.0816163	0.31083	IL12A-AS1	23.5755	1.489	0.561031	2.65405	0.00795318	0.0662521	IL12A-AS1	15.5038	0.54148	0.734885	0.736823	0.46123	NA
LINC00884	40.3352	4.14319	0.57234	-7.23903	4.51921e-13	7.15213e-12	LINC00884	22.954	3.17474	0.652223	-4.86757	1.12979e-06	1.07866e-05	LINC00884	26.5043	3.38666	0.611455	-5.53869	3.04747e-08	3.36585e-07	LINC00884	42.6747	0.684878	0.448409	1.52735	0.126674	0.405794	LINC00884	38.8357	0.899321	0.481603	1.86735	0.061853	0.284616	LINC00884	30.1139	0.218541	0.511162	0.427538	0.668988	NA
SNHG1	3926.83	0.718436	0.26947	-2.66611	0.00767351	0.023757	SNHG1	5067.48	1.07984	0.300984	-3.5877	0.000333609	0.00188004	SNHG1	4811.41	1.2391	0.223731	-5.53834	3.05346e-08	3.37057e-07	SNHG1	4093.24	-0.558864	0.212377	-2.63148	0.0085014	0.0581369	SNHG1	4270.36	-0.390842	0.299726	-1.304	0.192234	0.556393	SNHG1	4873.92	0.134611	0.172575	0.780015	0.435382	0.87109
AC113404.1	1401.09	1.58738	0.224937	-7.05702	1.70115e-12	2.54338e-11	AC113404.1	1042.91	1.05758	0.237091	-4.46065	8.17107e-06	6.65113e-05	AC113404.1	1123.78	1.1094	0.2018	-5.49753	3.85147e-08	4.1906e-07	AC113404.1	1251.23	0.446119	0.157749	2.82804	0.00468346	0.0356994	AC113404.1	1167.25	0.491103	0.153036	3.20908	0.00133162	0.0152582	AC113404.1	992.137	0.0509115	0.154128	0.330319	0.741159	0.961395
CLLU1	11.8967	5.70164	1.32056	-4.31758	1.57748e-05	9.4782e-05	CLLU1	5.84803	5.37004	1.66766	-3.22011	0.00128142	0.00613989	CLLU1	16.5215	6.53308	1.20516	-5.4209	5.92988e-08	6.26569e-07	CLLU1	19.5643	-0.745918	0.668225	-1.11627	0.264307	0.617888	CLLU1	11.6797	0.544857	0.867069	0.628389	0.529749	0.845551	CLLU1	14.8909	1.35385	0.811182	1.66899	0.0951197	NA
MIR503HG	44.5054	0.779688	0.485779	-1.60503	0.108488	0.212234	MIR503HG	45.3314	0.768651	0.629074	-1.22188	0.221754	0.388574	MIR503HG	87.9498	2.17984	0.41561	-5.24492	1.56347e-07	1.54386e-06	MIR503HG	67.1021	-1.44027	0.398992	-3.60976	0.000306476	0.00347289	MIR503HG	37.6419	-0.0751452	0.598207	-0.125617	0.900035	0.97715	MIR503HG	66.2357	1.39538	0.419958	3.32266	0.000891642	0.0221522
LINC01629	4.90328	3.34456	1.44094	-2.32109	0.0202817	0.054534	LINC01629	7.69452	4.53654	1.23508	-3.67308	0.00023964	0.0014003	LINC01629	14.5242	5.45667	1.04344	-5.22952	1.69951e-07	1.66653e-06	LINC01629	13.2455	-2.18836	0.816626	-2.67976	0.0073676	0.0519054	LINC01629	8.37566	-1.2077	0.915511	-1.31915	0.187119	0.549118	LINC01629	14.7336	0.987759	0.724751	1.36289	0.172916	NA
LINC01539	37.9962	8.10866	1.10041	-7.36875	1.72232e-13	2.8332e-12	LINC01539	13.2556	7.0284	1.34824	-5.21304	1.85775e-07	2.01454e-06	LINC01539	13.2736	6.62624	1.34629	-4.92185	8.57301e-07	7.43468e-06	LINC01539	35.1721	1.36723	0.640096	2.13598	0.0326812	0.163264	LINC01539	33.7512	1.14437	0.609338	1.87805	0.0603741	0.280801	LINC01539	17.8841	-0.340809	0.677271	-0.50321	0.614817	NA
SERPINB9P1	165.976	9.43868	1.7345	-5.44172	5.27672e-08	4.75351e-07	SERPINB9P1	107.155	8.79824	1.63053	-5.39593	6.81681e-08	7.9021e-07	SERPINB9P1	92.2619	8.68025	1.78452	-4.86418	1.14932e-06	9.72567e-06	SERPINB9P1	176.358	0.836742	0.246687	3.39191	0.000694061	0.0070284	SERPINB9P1	180.496	0.568454	0.29209	1.94616	0.0516358	0.253074	SERPINB9P1	133.66	-0.253189	0.306817	-0.825212	0.409251	0.858041
AC114730.2	11.1079	3.8694	1.13727	-3.40236	0.000668057	0.00280444	AC114730.2	15.3907	4.56848	1.14828	-3.97856	6.93332e-05	0.000460727	AC114730.2	24.7516	4.87556	1.00539	-4.84944	1.23812e-06	1.04147e-05	AC114730.2	23.3896	-1.12937	0.637682	-1.77106	0.0765513	0.297533	AC114730.2	16.7195	-0.60882	0.71832	-0.847561	0.396683	0.769083	AC114730.2	25.6921	0.480733	0.681226	0.705688	0.480382	NA
TMEM212-AS1	6.38799	6.75244	1.58088	-4.2713	1.94334e-05	0.000114647	TMEM212-AS1	10.7292	7.43053	1.44142	-5.155	2.53628e-07	2.69144e-06	TMEM212-AS1	9.89279	7.09423	1.46386	-4.84625	1.25814e-06	1.05606e-05	TMEM212-AS1	11.3129	-0.414164	0.813946	-0.508835	0.610868	0.862462	TMEM212-AS1	11.6664	-0.71779	0.716497	-1.0018	0.316438	0.700381	TMEM212-AS1	14.0892	-0.324672	0.723345	-0.448847	0.653542	NA
SNHG3	823.851	0.953507	0.273268	-3.48927	0.000484334	0.00210929	SNHG3	1000.63	0.963485	0.247108	-3.89904	9.65738e-05	0.000621857	SNHG3	982.075	1.25246	0.259922	-4.81861	1.44565e-06	1.20261e-05	SNHG3	809.992	-0.339382	0.188642	-1.79908	0.0720057	0.28578	SNHG3	823.271	-0.036146	0.288759	-0.125177	0.900383	0.97715	SNHG3	930.105	0.288911	0.199113	1.45099	0.146782	0.625006
LINC01094	42.0484	-2.52795	0.631035	4.00603	6.17478e-05	0.000330272	LINC01094	41.8558	-2.29193	0.589621	3.88713	0.000101438	0.000650577	LINC01094	39.7478	-3.49752	0.728357	4.80193	1.57144e-06	1.30025e-05	LINC01094	6.36389	1.10727	1.11094	0.99669	0.318915	0.673816	LINC01094	8.97981	-0.2911	0.89572	-0.32499	0.745189	0.931938	LINC01094	7.09639	-1.30575	1.08504	-1.20341	0.228818	NA
SNHG5	379.31	0.677218	0.232708	-2.91016	0.00361248	0.0123331	SNHG5	633.525	1.57375	0.293369	-5.3644	8.12186e-08	9.29779e-07	SNHG5	476.569	1.08286	0.22633	-4.78444	1.71468e-06	1.40349e-05	SNHG5	396.805	-0.44017	0.224046	-1.96464	0.0494564	0.218807	SNHG5	509.001	-0.940759	0.316416	-2.97317	0.00294742	0.0295594	SNHG5	573.305	-0.490758	0.193215	-2.53995	0.0110867	0.148622
ZFAS1	238.651	0.954568	0.238663	-3.99964	6.34381e-05	0.00033866	ZFAS1	357.818	1.59701	0.308891	-5.17014	2.33922e-07	2.49741e-06	ZFAS1	295.832	1.24086	0.261043	-4.75349	1.99938e-06	1.62108e-05	ZFAS1	258.038	-0.318927	0.237132	-1.34494	0.178646	0.496991	ZFAS1	300.314	-0.679135	0.296704	-2.28893	0.0220835	0.141868	ZFAS1	338.708	-0.360237	0.197049	-1.82816	0.0675259	0.43547
HYMAI	27.9208	2.60613	0.553055	-4.71224	2.45003e-06	1.69489e-05	HYMAI	37.9821	3.08126	0.532848	-5.78262	7.35444e-09	9.87611e-08	HYMAI	30.8436	2.67109	0.562138	-4.75166	2.0175e-06	1.63443e-05	HYMAI	35.2249	-0.105108	0.469389	-0.223925	0.822816	0.947503	HYMAI	39.5534	-0.53679	0.415323	-1.29246	0.196196	0.561923	HYMAI	41.6451	-0.432689	0.43956	-0.984366	0.324935	0.80967
AC023283.1	145.939	-1.55611	0.37834	4.11299	3.90571e-05	0.000217013	AC023283.1	142.782	-1.44766	0.350881	4.12577	3.69489e-05	0.000261826	AC023283.1	147.958	-1.56978	0.330444	4.75052	2.02892e-06	1.64301e-05	AC023283.1	48.8	-0.0214691	0.398176	-0.0539185	0.957	0.988395	AC023283.1	48.0101	-0.122718	0.37123	-0.330571	0.740969	0.931205	AC023283.1	48.4709	-0.104066	0.403956	-0.257617	0.796702	0.970232
SNHG8	414.557	0.642836	0.244068	-2.63384	0.00844246	0.0257745	SNHG8	669.341	1.79263	0.339207	-5.28476	1.25869e-07	1.39948e-06	SNHG8	545.676	1.53418	0.323437	-4.74337	2.10189e-06	1.69792e-05	SNHG8	441.312	-0.921009	0.253544	-3.63254	0.000280648	0.00322796	SNHG8	530.875	-1.19069	0.316896	-3.75735	0.000171723	0.00267877	SNHG8	618.183	-0.244718	0.190862	-1.28218	0.199781	0.698158
LINC01359	53.6576	5.25351	0.577485	-9.09722	9.26712e-20	2.464e-18	LINC01359	21.232	3.87719	0.786209	-4.93149	8.16039e-07	7.99247e-06	LINC01359	22.7901	3.79352	0.808472	-4.6922	2.70278e-06	2.14561e-05	LINC01359	50.364	1.27402	0.481852	2.644	0.00819325	0.0563649	LINC01359	47.2788	1.2276	0.449181	2.73297	0.00627665	0.0547236	LINC01359	27.4793	-0.0305975	0.547852	-0.05585	0.955461	NA
RMRP	16171.7	1.12267	0.310141	-3.61986	0.000294759	0.00135176	RMRP	16842.1	0.895227	0.183812	-4.87035	1.114e-06	1.06463e-05	RMRP	18208.2	1.36836	0.292613	-4.67635	2.92033e-06	2.30535e-05	RMRP	15377.6	-0.284074	0.154967	-1.83312	0.0667842	0.271164	RMRP	14383	0.197586	0.275023	0.718435	0.472489	0.814092	RMRP	15771.5	0.477187	0.403473	1.1827	0.236928	0.738784
MAP3K14	929.309	0.0862063	0.408496	-0.211033	0.832861	0.896867	MAP3K14	1411.12	1.34535	0.243247	-5.53078	3.18813e-08	3.90167e-07	MAP3K14	1443.48	1.28257	0.275094	-4.66229	3.12706e-06	2.45969e-05	MAP3K14	1092.9	-1.22967	0.207783	-5.91806	3.25766e-09	9.22869e-08	MAP3K14	1059.13	-1.30542	0.27741	-4.70574	2.52941e-06	6.72858e-05	MAP3K14	1405.57	-0.0693505	0.171631	-0.404067	0.686164	0.95199
LINC00309	6.9482	6.10369	1.44339	-4.22873	2.35015e-05	0.00013585	LINC00309	7.52918	6.23596	1.48534	-4.19835	2.68866e-05	0.000196504	LINC00309	9.4228	6.52421	1.39958	-4.66155	3.13842e-06	2.46765e-05	LINC00309	11.2614	-0.444938	0.778043	-0.571867	0.567412	0.840152	LINC00309	9.64434	-0.192843	0.759434	-0.25393	0.79955	0.948442	LINC00309	11.3997	0.24861	0.803583	0.309377	0.757035	NA
KIFC1	38.3014	3.42945	0.693202	-4.94727	7.52633e-07	5.65934e-06	KIFC1	22.282	2.82141	0.777115	-3.63062	0.000282738	0.00162174	KIFC1	37.5262	3.46225	0.74519	-4.64614	3.38211e-06	2.64035e-05	KIFC1	47.1049	-0.110542	0.471638	-0.234379	0.814691	0.945125	KIFC1	35.3148	0.593929	0.55885	1.06277	0.287886	0.67346	KIFC1	35.2545	0.679773	0.548069	1.24031	0.214862	NA
NRIR	9.94094	6.2019	1.48433	-4.17825	2.93765e-05	0.000167242	NRIR	11.1972	6.63371	1.5254	-4.34884	1.36859e-05	0.000106382	NRIR	11.636	6.32619	1.36254	-4.64293	3.43509e-06	2.67853e-05	NRIR	14.3168	-0.27479	0.717917	-0.38276	0.701898	0.901412	NRIR	13.7227	-0.245512	0.714795	-0.343472	0.731244	0.928101	NRIR	14.948	0.0409499	0.743058	0.05511	0.956051	NA
OTUD6B-AS1	135.511	-1.77378	0.319313	5.55497	2.77664e-08	2.60779e-07	OTUD6B-AS1	142.101	-1.51785	0.469331	3.23408	0.00122036	0.00590736	OTUD6B-AS1	139.928	-1.5602	0.336467	4.637	3.535e-06	2.74668e-05	OTUD6B-AS1	46.0799	-0.245197	0.427691	-0.573304	0.566439	0.83982	OTUD6B-AS1	50.8456	-0.300073	0.457809	-0.655455	0.512175	0.835696	OTUD6B-AS1	52.5875	-0.0274324	0.444989	-0.0616474	0.950844	0.995552
KMT2E-AS1	69.1352	1.49731	0.362239	-4.1335	3.57285e-05	0.000200433	KMT2E-AS1	81.1431	1.65643	0.435665	-3.80206	0.000143496	0.000887016	KMT2E-AS1	84.1359	1.7774	0.386389	-4.60003	4.22429e-06	3.24021e-05	KMT2E-AS1	80.8302	-0.308476	0.339499	-0.908621	0.36355	0.711492	KMT2E-AS1	77.9413	-0.191295	0.417637	-0.458042	0.646922	0.89588	KMT2E-AS1	88.0601	0.11587	0.334093	0.34682	0.728727	0.958151
ADORA2A-AS1	42.2501	8.36093	0.96845	-8.63331	5.95991e-18	1.41425e-16	ADORA2A-AS1	8.07153	6.02724	1.41028	-4.27377	1.92192e-05	0.000145075	ADORA2A-AS1	9.84535	6.1915	1.35166	-4.58068	4.63471e-06	3.52899e-05	ADORA2A-AS1	35.6944	2.12375	0.54269	3.91337	9.10168e-05	0.00118109	ADORA2A-AS1	32.7559	2.31599	0.513489	4.51031	6.47335e-06	0.000154087	ADORA2A-AS1	12.0092	0.152713	0.799445	0.191024	0.848507	NA
LINC00960	23.1845	7.68878	1.23067	-6.24763	4.16723e-10	4.89286e-09	LINC00960	8.64756	5.74918	1.58213	-3.63382	0.000279256	0.0016051	LINC00960	12.6947	6.54957	1.43221	-4.57305	4.80676e-06	3.64594e-05	LINC00960	25.1884	0.985403	0.681881	1.44513	0.148423	0.44496	LINC00960	21.5284	1.78838	0.670287	2.66808	0.0076286	0.0643895	LINC00960	14.6947	0.845806	0.844626	1.0014	0.316635	NA
LINC00294	43.2321	-2.34579	0.611222	3.83787	0.000124104	0.000623671	LINC00294	43.2243	-1.90628	0.465215	4.09763	4.17404e-05	0.000292243	LINC00294	43.9256	-2.32178	0.51268	4.52872	5.93425e-06	4.41971e-05	LINC00294	10.7291	-0.198715	0.892476	-0.222656	0.823803	0.947995	LINC00294	11.2355	-0.591185	0.859095	-0.688148	0.491359	0.823875	LINC00294	11.4052	-0.463922	0.823119	-0.563615	0.573016	NA
TMEM44-AS1	18.0974	1.95849	0.732743	-2.67282	0.00752173	0.0233724	TMEM44-AS1	17.575	1.95742	0.789301	-2.47994	0.0131406	0.0442692	TMEM44-AS1	28.595	2.61169	0.584348	-4.46941	7.84364e-06	5.70374e-05	TMEM44-AS1	25.8379	-0.716223	0.560403	-1.27805	0.201231	0.528138	TMEM44-AS1	17.7419	-0.0645581	0.573914	-0.112487	0.910437	0.979814	TMEM44-AS1	24.8454	0.677416	0.594235	1.13998	0.254295	NA
LINC-PINT	329.168	0.874961	0.297206	-2.94395	0.00324053	0.0112087	LINC-PINT	367.497	1.14128	0.285913	-3.9917	6.56011e-05	0.000437913	LINC-PINT	413.556	1.21932	0.27429	-4.44538	8.77373e-06	6.31779e-05	LINC-PINT	335.079	-0.388931	0.211497	-1.83895	0.0659228	0.268684	LINC-PINT	300.825	-0.310595	0.222532	-1.39573	0.162796	0.510083	LINC-PINT	355.589	0.0875848	0.202802	0.431874	0.665833	0.945224
STX18-AS1	21.5339	5.10195	0.999097	-5.10657	3.28063e-07	2.62628e-06	STX18-AS1	13.4338	4.57446	1.01023	-4.52813	5.95078e-06	4.95659e-05	STX18-AS1	15.8518	4.68042	1.05632	-4.43086	9.38581e-06	6.72179e-05	STX18-AS1	24.9837	0.47709	0.570469	0.836312	0.402979	0.741576	STX18-AS1	22.4133	0.69413	0.706243	0.982848	0.325682	0.70958	STX18-AS1	18.8702	0.213807	0.725599	0.294662	0.768252	NA
LINC00346	23.7755	4.4585	0.727323	-6.13001	8.78746e-10	9.89982e-09	LINC00346	7.70971	2.99082	1.01506	-2.94644	0.00321451	0.0136411	LINC00346	15.8398	3.77414	0.853292	-4.42304	9.73211e-06	6.95719e-05	LINC00346	26.171	0.663878	0.531535	1.24898	0.211672	0.544787	LINC00346	19.5491	1.45973	0.630221	2.31622	0.0205461	0.13435	LINC00346	14.5373	0.804138	0.758725	1.05985	0.28921	NA
AC002480.2	50.7817	5.65643	0.791635	-7.14525	8.98305e-13	1.37958e-11	AC002480.2	26.994	4.72915	0.874621	-5.40709	6.40581e-08	7.45698e-07	AC002480.2	19.1578	4.33545	0.981861	-4.41554	1.00757e-05	7.18461e-05	AC002480.2	45.549	1.51884	0.436391	3.48045	0.000500572	0.00529218	AC002480.2	49.1326	0.985288	0.428486	2.29946	0.0214786	0.138877	AC002480.2	28.8346	-0.509715	0.569493	-0.895034	0.370769	NA
LINC01058	6.88473	0.346739	1.11683	-0.310467	0.756206	0.846465	LINC01058	44.8176	3.73774	0.628456	-5.94749	2.7228e-09	3.91192e-08	LINC01058	29.6899	3.12216	0.714928	-4.3671	1.2591e-05	8.80344e-05	LINC01058	21.1068	-2.82909	0.788958	-3.58585	0.000335978	0.0037538	LINC01058	32.303	-3.52019	0.68804	-5.11626	3.11653e-07	1.05792e-05	LINC01058	47.2994	-0.573433	0.525191	-1.09186	0.274896	0.770749
AC009120.4	2.5117	4.17637	2.15145	-1.94119	0.0522358	0.118713	AC009120.4	5.96122	5.23793	1.5842	-3.30635	0.000945198	0.0047172	AC009120.4	7.69307	6.29045	1.44383	-4.35679	1.31986e-05	9.17957e-05	AC009120.4	6.99322	-2.09216	1.13781	-1.83876	0.0659507	0.268729	AC009120.4	5.8666	-1.09493	1.12392	-0.974205	0.329955	0.714154	AC009120.4	9.23142	1.21986	1.02935	1.18508	0.235986	NA
NEAT1	5887.35	0.866696	0.225089	-3.85046	0.000117897	0.000595755	NEAT1	9663.02	2.08722	0.316162	-6.60172	4.0641e-11	7.16556e-10	NEAT1	7113.72	1.3542	0.311228	-4.35115	1.35426e-05	9.39894e-05	NEAT1	5872.89	-0.505427	0.184402	-2.7409	0.00612707	0.0447124	NEAT1	7587.73	-1.24915	0.217648	-5.73933	9.50517e-09	4.64328e-07	NEAT1	8405.95	-0.736741	0.129624	-5.68367	1.31831e-08	1.93346e-06
RASAL2-AS1	12.3604	0.52294	0.711175	-0.735319	0.462145	0.615072	RASAL2-AS1	16.4585	1.1588	0.683682	-1.69494	0.0900875	0.202589	RASAL2-AS1	33.1306	2.44118	0.561196	-4.34996	1.36163e-05	9.44677e-05	RASAL2-AS1	23.9973	-1.94711	0.597407	-3.25928	0.00111697	0.0106099	RASAL2-AS1	12.3116	-0.682239	0.721391	-0.945728	0.344287	0.726543	RASAL2-AS1	26.1658	1.27459	0.561234	2.27105	0.0231438	NA
WAC-AS1	113.322	-1.35695	0.318967	4.25419	2.09803e-05	0.000122643	WAC-AS1	112.975	-1.22216	0.409883	2.98172	0.00286635	0.0123444	WAC-AS1	112.516	-1.49358	0.344847	4.33112	1.48353e-05	0.000102315	WAC-AS1	41.479	0.105786	0.427191	0.247632	0.804419	0.942335	WAC-AS1	43.5335	-0.165524	0.424168	-0.390232	0.696365	0.915606	WAC-AS1	42.4666	-0.257476	0.444252	-0.579572	0.562203	0.916846
LINC00536	2.68068	4.27923	2.42009	-1.76822	0.0770249	0.162115	LINC00536	7.90793	6.94735	1.63471	-4.24989	2.13879e-05	0.000159637	LINC00536	7.08583	6.86252	1.60051	-4.2877	1.80536e-05	0.000122796	LINC00536	6.765	-2.6893	1.20572	-2.23045	0.0257173	0.137207	LINC00536	7.14998	-2.98583	1.25636	-2.37657	0.0174742	0.119153	LINC00536	10.0511	-0.0934085	0.891602	-0.104765	0.916562	NA
AC003092.1	4.13539	5.02823	1.57664	-3.1892	0.00142667	0.0055073	AC003092.1	3.52364	4.9132	1.77297	-2.77117	0.00558561	0.0217745	AC003092.1	8.55296	5.92339	1.38406	-4.27973	1.87119e-05	0.000126836	AC003092.1	8.61994	-1.03652	0.959278	-1.08052	0.279912	0.635534	AC003092.1	5.041	0.0966182	1.03234	0.0935913	0.925434	0.983952	AC003092.1	7.93778	1.20353	1.02607	1.17296	0.240813	NA
LINC00847	105.106	0.476005	0.374486	-1.27109	0.203697	0.342056	LINC00847	102.519	0.376553	0.492907	-0.763943	0.444901	0.618423	LINC00847	140.815	1.17428	0.274904	-4.27159	1.94083e-05	0.000130973	LINC00847	110.64	-0.728312	0.315341	-2.3096	0.0209105	0.117401	LINC00847	82.6475	0.0745436	0.440444	0.169246	0.865603	0.966131	LINC00847	106.622	0.758658	0.389009	1.95023	0.0511481	0.371216
MAST4-IT1	0	NA	NA	NA	NA	NA	MAST4-IT1	2.14911	5.16994	2.81631	-1.83572	0.0663998	NA	MAST4-IT1	7.16023	6.82992	1.59977	-4.26932	1.96066e-05	0.000132175	MAST4-IT1	4.94449	-5.73864	1.62494	-3.5316	0.000413052	0.0045091	MAST4-IT1	1.45346	-4.00946	2.8219	-1.42084	0.155364	NA	MAST4-IT1	6.17171	1.75611	1.18349	1.48385	0.13785	NA
DPYD-AS1	3.36621	4.29897	2.25599	-1.90558	0.0567052	0.127004	DPYD-AS1	4.56299	5.3925	2.10192	-2.56551	0.0103023	0.0362561	DPYD-AS1	7.73125	6.64869	1.5695	-4.23618	2.27353e-05	0.000151408	DPYD-AS1	7.73306	-2.19706	1.17492	-1.86996	0.0614888	0.255663	DPYD-AS1	5.37744	-1.36783	1.4699	-0.93056	0.352081	0.731958	DPYD-AS1	8.32254	1.22548	1.03477	1.18431	0.236291	NA
VIM-AS1	678.518	1.7823	0.231015	-7.71508	1.20907e-14	2.21898e-13	VIM-AS1	394.807	0.735706	0.240063	-3.06463	0.00217937	0.00976901	VIM-AS1	458.764	0.893868	0.211111	-4.23412	2.29449e-05	0.000152701	VIM-AS1	570.273	0.85242	0.190663	4.47081	7.79235e-06	0.000126525	VIM-AS1	512.173	1.00507	0.174659	5.75449	8.69015e-09	4.2942e-07	VIM-AS1	370.085	0.16229	0.20559	0.789387	0.429886	0.868123
ITGB2-AS1	42.9034	-2.75759	0.518567	5.31772	1.05077e-07	9.05779e-07	ITGB2-AS1	44.3408	-2.35207	0.580395	4.05254	5.06644e-05	0.000348041	ITGB2-AS1	47.3419	-2.00933	0.47651	4.21676	2.47842e-05	0.000163619	ITGB2-AS1	10.1053	-0.832827	0.852321	-0.977128	0.328506	0.682005	ITGB2-AS1	9.10596	-0.398399	0.901417	-0.441969	0.658512	0.899857	ITGB2-AS1	11.6721	0.452143	0.876923	0.515602	0.606132	NA
LINC01176	83.8399	1.78194	0.370356	-4.81144	1.49849e-06	1.07619e-05	LINC01176	94.8771	1.8716	0.481882	-3.88394	0.000102778	0.000657425	LINC01176	104.243	1.93548	0.464937	-4.16289	3.1424e-05	0.000203176	LINC01176	101.624	-0.239864	0.341289	-0.702819	0.482169	0.797551	LINC01176	93.2667	-0.182355	0.360853	-0.505346	0.613316	0.88333	LINC01176	106.919	0.0708803	0.304814	0.232536	0.816122	0.973756
AC061992.2	16.7244	7.99949	1.28651	-6.21799	5.0355e-10	5.8444e-09	AC061992.2	12.3052	7.44298	1.41841	-5.24739	1.54266e-07	1.69089e-06	AC061992.2	6.78234	6.7387	1.62037	-4.15874	3.20004e-05	0.000206498	AC061992.2	16.2426	1.24088	0.691843	1.79359	0.0728794	0.287921	AC061992.2	19.4279	0.469885	0.624019	0.752998	0.451451	0.802853	AC061992.2	13.0078	-0.728941	0.838836	-0.86899	0.384852	NA
PAX8-AS1	248.232	1.44546	0.30853	-4.685	2.79962e-06	1.91466e-05	PAX8-AS1	203.447	1.74187	0.499968	-3.48395	0.000494063	0.00265202	PAX8-AS1	257.916	2.0773	0.506177	-4.1039	4.06249e-05	0.000257031	PAX8-AS1	256.998	-0.607029	0.327273	-1.85481	0.0636235	0.26215	PAX8-AS1	214.596	-0.282627	0.367815	-0.768396	0.442252	0.796319	PAX8-AS1	222.083	0.353083	0.22913	1.54097	0.123324	0.586416
FIRRE	16.8189	3.31552	0.962923	-3.44318	0.000574911	0.00245694	FIRRE	21.5952	3.8661	0.943936	-4.09572	4.20862e-05	0.000294131	FIRRE	23.4321	3.84378	0.945783	-4.06412	4.82141e-05	0.000300619	FIRRE	23.7011	-0.5833	0.577001	-1.01092	0.312056	0.668856	FIRRE	22.0253	-0.551174	0.548536	-1.00481	0.314988	0.699264	FIRRE	26.5162	0.0221269	0.556752	0.0397429	0.968298	NA
ZNF503-AS2	17.0219	4.00419	1.24545	-3.21505	0.00130423	0.00508235	ZNF503-AS2	25.6263	5.01414	1.18131	-4.24455	2.19031e-05	0.000162979	ZNF503-AS2	23.2779	4.54992	1.12051	-4.06059	4.89487e-05	0.000304623	ZNF503-AS2	24.4923	-0.64059	0.591461	-1.08306	0.27878	0.634401	ZNF503-AS2	25.5541	-0.800523	0.617692	-1.29599	0.194979	0.560182	ZNF503-AS2	29.9183	-0.18148	0.582366	-0.311625	0.755326	NA
SNHG16	212.605	1.3234	0.280753	-4.71375	2.43203e-06	1.68365e-05	SNHG16	195.347	0.912362	0.324589	-2.81082	0.00494151	0.0195997	SNHG16	214.176	1.15599	0.285574	-4.04796	5.16657e-05	0.000319419	SNHG16	212.225	0.134903	0.24758	0.544888	0.58583	0.851468	SNHG16	196.488	0.364285	0.335889	1.08454	0.278126	0.663652	SNHG16	198.777	0.237498	0.250805	0.946941	0.343669	0.819775
SPATA41	1.17973	1.02479	2.86301	-0.35794	0.720388	NA	SPATA41	11.4296	5.65638	1.44543	-3.9133	9.10448e-05	0.000590257	SPATA41	9.99309	5.53531	1.38865	-3.9861	6.71675e-05	0.000405984	SPATA41	7.0114	-4.07062	1.273	-3.19765	0.00138552	0.0126756	SPATA41	7.91885	-4.14741	1.24978	-3.3185	0.000905013	0.0110061	SPATA41	13.6852	-0.0695514	0.79708	-0.0872578	0.930467	NA
HIF1A-AS1	29.036	3.85968	0.788184	-4.89693	9.73446e-07	7.18188e-06	HIF1A-AS1	18.6401	3.33031	0.915448	-3.6379	0.000274869	0.00158343	HIF1A-AS1	22.6327	3.34173	0.842036	-3.96863	7.22872e-05	0.000433482	HIF1A-AS1	33.4933	0.516096	0.498597	1.0351	0.300624	0.658568	HIF1A-AS1	29.7278	0.523902	0.50816	1.03098	0.302551	0.685879	HIF1A-AS1	25.768	-0.00974861	0.607548	-0.0160458	0.987198	NA
ST7-AS1	42.5688	4.82069	0.726083	-6.63932	3.15141e-11	4.23653e-10	ST7-AS1	11.6288	2.90636	1.21436	-2.39332	0.0166966	0.0537472	ST7-AS1	15.8881	3.30301	0.833472	-3.96295	7.40288e-05	0.000442716	ST7-AS1	37.5792	1.45279	0.492051	2.95252	0.00315196	0.0255122	ST7-AS1	32.9773	2.04374	0.566135	3.61	0.000306203	0.00440678	ST7-AS1	15.9691	0.670283	0.78811	0.850494	0.39505	NA
LINC01136	3.80217	3.62717	1.93522	-1.8743	0.0608891	0.13434	LINC01136	6.85876	4.30511	1.47652	-2.91571	0.00354883	0.0148084	LINC01136	11.9943	5.00428	1.26689	-3.95005	7.81356e-05	0.000465305	LINC01136	9.34695	-2.01175	0.990547	-2.03095	0.0422599	0.19591	LINC01136	5.70048	-1.30323	1.11875	-1.1649	0.244058	0.626121	LINC01136	11.1719	0.775406	0.828397	0.936032	0.349257	NA
OIP5-AS1	147.165	-1.26088	0.335588	3.75722	0.000171812	0.000838828	OIP5-AS1	140.501	-1.2101	0.303389	3.98861	6.64625e-05	0.00044287	OIP5-AS1	150.386	-1.17399	0.30052	3.90652	9.36345e-05	0.000548673	OIP5-AS1	65.1707	-0.12546	0.361037	-0.347498	0.728217	0.91269	OIP5-AS1	60.297	-0.0989863	0.355353	-0.278557	0.780585	0.94295	OIP5-AS1	61.8085	0.0434048	0.363104	0.119538	0.904849	0.985783
MALAT1	146294	1.04202	0.235852	-4.41809	9.95747e-06	6.20629e-05	MALAT1	158398	1.30642	0.22559	-5.79114	6.99123e-09	9.44084e-08	MALAT1	146361	0.954462	0.247315	-3.8593	0.000113712	0.000650606	MALAT1	133162	0.0559673	0.151845	0.368581	0.71244	0.906512	MALAT1	139625	-0.302345	0.139399	-2.16891	0.0300893	0.176711	MALAT1	139940	-0.350686	0.131117	-2.67461	0.00748171	0.111893
BAALC-AS2	3.23805	5.65914	1.93647	-2.92241	0.00347334	0.0119131	BAALC-AS2	3.18547	5.26079	2.10191	-2.50286	0.0123193	0.0419781	BAALC-AS2	5.85382	6.47419	1.70504	-3.79709	0.000146406	0.000813279	BAALC-AS2	6.29385	-0.868115	1.04977	-0.826959	0.40826	0.744398	BAALC-AS2	4.3797	0.384997	1.17274	0.32829	0.742692	NA	BAALC-AS2	6.11425	1.22611	1.13167	1.08345	0.278607	NA
SNHG19	7.43598	0.976907	1.04287	-0.936746	0.348889	0.50693	SNHG19	40.0693	3.17915	0.68929	-4.61222	3.98398e-06	3.42771e-05	SNHG19	21.4009	2.91703	0.770528	-3.78575	0.000153245	0.000847933	SNHG19	17.1426	-1.99609	0.780292	-2.55813	0.0105237	0.0689418	SNHG19	30.8801	-2.28125	0.669536	-3.4072	0.00065632	0.00837118	SNHG19	39.9147	-0.287855	0.598536	-0.480932	0.630564	0.937802
LINC00963	224.015	-1.44026	0.271577	5.30332	1.13715e-07	9.72809e-07	LINC00963	249.94	-0.810719	0.302155	2.68313	0.00729375	0.0271204	LINC00963	249.473	-1.04663	0.277744	3.76834	0.000164339	0.00090124	LINC00963	98.5835	-0.437478	0.300087	-1.45784	0.144885	0.438332	LINC00963	103.037	-0.668461	0.304538	-2.195	0.0281636	0.16882	LINC00963	118.329	-0.234294	0.301077	-0.778185	0.43646	0.872056
AL365273.1	57.9084	-3.32108	0.570431	5.82206	5.81283e-09	5.91043e-08	AL365273.1	59.9945	-2.42128	0.55088	4.39529	1.10624e-05	8.76465e-05	AL365273.1	71.9588	-1.49384	0.397584	3.75731	0.00017175	0.000937721	AL365273.1	16.7216	-1.96044	0.756554	-2.59127	0.0095622	0.0639773	AL365273.1	10.126	-0.925987	0.877877	-1.0548	0.291516	0.677167	AL365273.1	18.8301	1.00255	0.704867	1.42233	0.154931	NA
MIR17HG	48.4433	3.55083	0.482496	-7.35929	1.84888e-13	3.03359e-12	MIR17HG	37.6984	2.4797	0.691661	-3.58515	0.00033689	0.00189577	MIR17HG	28.7368	2.42799	0.649672	-3.73725	0.000186045	0.00100825	MIR17HG	48.3643	1.13166	0.456127	2.48101	0.0131011	0.0818175	MIR17HG	53.4721	1.15148	0.589228	1.95422	0.0506756	0.250169	MIR17HG	40.5059	-0.0289281	0.538457	-0.053724	0.957155	0.995841
LINC01215	7.64007	6.11125	1.42991	-4.27386	1.92118e-05	0.000113444	LINC01215	2.68499	3.97916	2.23323	-1.78179	0.0747828	0.176879	LINC01215	7.96155	5.83008	1.56695	-3.72067	0.000198698	0.00107036	LINC01215	10.7111	0.105805	0.906723	0.11669	0.907106	0.973213	LINC01215	6.78312	1.92845	1.1176	1.72552	0.0844334	0.350273	LINC01215	7.05884	1.76573	1.19533	1.4772	0.139623	NA
ADPGK-AS1	97.8096	1.01095	0.449907	-2.24702	0.0246387	0.0641253	ADPGK-AS1	123.118	1.6462	0.35906	-4.58476	4.545e-06	3.86735e-05	ADPGK-AS1	117.811	1.42262	0.385679	-3.68862	0.000225471	0.00119986	ADPGK-AS1	105.781	-0.420629	0.301164	-1.39667	0.162512	0.469732	ADPGK-AS1	108.267	-0.644627	0.351663	-1.83308	0.06679	0.299777	ADPGK-AS1	121.959	-0.211864	0.284783	-0.74395	0.456907	0.883492
AF131216.1	3.57015	3.37373	1.45975	-2.31118	0.0208231	0.0558325	AF131216.1	3.24677	3.37021	1.58799	-2.12231	0.0338113	0.095466	AF131216.1	8.55352	4.43533	1.20514	-3.68036	0.000232907	0.00123577	AF131216.1	8.03084	-1.15828	0.993949	-1.16533	0.243885	0.589419	AF131216.1	4.19711	0.00780017	1.14562	0.00680869	0.994567	NA	AF131216.1	7.56304	1.11848	1.02052	1.096	0.27308	NA
ACTA2-AS1	0.995274	2.06452	3.45251	-0.597977	0.549855	NA	ACTA2-AS1	6.22837	5.5299	1.51764	-3.64375	0.000268695	0.00155317	ACTA2-AS1	6.11612	5.48748	1.5085	-3.6377	0.000275078	0.00143373	ACTA2-AS1	4.76417	-3.58613	1.48199	-2.41981	0.0155286	0.0935496	ACTA2-AS1	4.80872	-3.63802	1.48432	-2.45096	0.0142476	0.102855	ACTA2-AS1	8.15771	-0.0945875	0.964675	-0.0980511	0.921892	NA
LINC01055	19.6684	7.96386	1.28944	-6.17621	6.56606e-10	7.49843e-09	LINC01055	5.08879	5.96592	2.05398	-2.90457	0.00367756	0.0152697	LINC01055	5.8735	6.2068	1.72632	-3.5954	0.000323897	0.00165542	LINC01055	17.5932	1.88529	0.705291	2.67307	0.00751608	0.0526289	LINC01055	16.2242	1.99381	0.790884	2.52099	0.0117024	0.0884047	LINC01055	7.35104	0.209817	1.12874	0.185886	0.852534	NA
AC016747.3	14.4301	-2.51031	0.840176	2.98785	0.00280952	0.00991987	AC016747.3	14.1024	-2.95506	1.0252	2.88243	0.00394621	0.0162075	AC016747.3	13.7157	-3.4168	0.951941	3.5893	0.000331572	0.00168985	AC016747.3	2.09078	0.771686	1.87758	0.411001	0.681072	NA	AC016747.3	2.72258	0.179791	1.6741	0.107395	0.914475	NA	AC016747.3	2.1285	-0.492301	1.92423	-0.255843	0.798072	NA
SOCS2-AS1	23.7356	6.89196	1.00797	-6.83746	8.06088e-12	1.13616e-10	SOCS2-AS1	10.7048	5.35345	1.21791	-4.3956	1.10466e-05	8.75704e-05	SOCS2-AS1	8.9483	4.76752	1.33773	-3.56388	0.000365411	0.00184376	SOCS2-AS1	22.1475	1.90864	0.705863	2.70398	0.00685135	0.0488891	SOCS2-AS1	22.5069	1.59716	0.680389	2.34743	0.0189035	0.126307	SOCS2-AS1	12.9696	-0.431642	0.8551	-0.504786	0.613709	NA
SNHG25	43.0661	0.4797	0.556763	-0.861587	0.388915	0.546959	SNHG25	96.6491	2.48143	0.594851	-4.17151	3.02584e-05	0.000218585	SNHG25	83.0313	1.98768	0.558604	-3.5583	0.000373262	0.00188001	SNHG25	57.6577	-1.49306	0.535008	-2.79073	0.00525898	0.0393762	SNHG25	67.8915	-1.97811	0.587604	-3.36639	0.00076158	0.0095442	SNHG25	94.3611	-0.469903	0.323306	-1.45343	0.146103	0.623116
C1orf61	62.5722	4.91542	0.721474	-6.81302	9.55687e-12	1.34111e-10	C1orf61	31.6515	3.45451	0.818353	-4.2213	2.42899e-05	0.000179084	C1orf61	24.4966	3.01336	0.851872	-3.53734	0.00040418	0.00202029	C1orf61	56.4909	1.58685	0.511905	3.0999	0.00193587	0.016957	C1orf61	59.4577	1.25789	0.602948	2.08623	0.0369581	0.202278	C1orf61	34.9565	-0.320006	0.567604	-0.563783	0.572902	NA
SNHG12	314.929	0.40004	0.351006	-1.1397	0.254413	0.404001	SNHG12	522.404	1.55426	0.353372	-4.39836	1.09071e-05	8.66296e-05	SNHG12	425.131	1.12636	0.319617	-3.52409	0.000424942	0.00211497	SNHG12	360.477	-0.753196	0.27691	-2.72	0.00652814	0.0470839	SNHG12	429.305	-1.20988	0.371048	-3.26071	0.00111132	0.0130476	SNHG12	502.776	-0.43654	0.19189	-2.27494	0.0229093	0.23149
TTN-AS1	168.461	1.40099	0.303067	-4.62271	3.78754e-06	2.53136e-05	TTN-AS1	138.803	1.02945	0.30052	-3.42557	0.000613509	0.00320938	TTN-AS1	146.204	1.05901	0.301801	-3.50898	0.000449825	0.00222536	TTN-AS1	151.69	0.307343	0.252596	1.21674	0.223705	0.561302	TTN-AS1	143.833	0.331803	0.29903	1.1096	0.267172	0.651859	TTN-AS1	129.765	0.0353266	0.298965	0.118163	0.905938	0.986314
AC133644.2	12.2299	1.8681	0.959802	-1.94634	0.0516142	0.117593	AC133644.2	16.5774	2.57795	0.88313	-2.91911	0.00351032	0.0147048	AC133644.2	24.1903	3.0152	0.860948	-3.50218	0.000461465	0.00227554	AC133644.2	20.426	-1.21312	0.60384	-2.009	0.044537	0.203303	AC133644.2	14.8268	-0.747028	0.650233	-1.14886	0.250613	0.631741	AC133644.2	22.8548	0.454005	0.610514	0.743644	0.457092	NA
SNHG9	8.98473	0.541981	0.787766	-0.687997	0.491455	0.639191	SNHG9	29.0309	2.50971	0.75943	-3.30473	0.000950673	0.00474085	SNHG9	24.909	2.44045	0.699494	-3.48888	0.000485042	0.00238095	SNHG9	18.4048	-1.95078	0.730707	-2.66971	0.00759162	0.0530424	SNHG9	21.5472	-2.02689	0.778573	-2.60334	0.00923198	0.0740788	SNHG9	31.9581	-0.0355972	0.557891	-0.0638068	0.949124	NA
AC067945.3	34.092	1.29917	0.551989	-2.35362	0.0185915	0.0506674	AC067945.3	35.9563	1.43996	0.603854	-2.38462	0.0170968	0.0547891	AC067945.3	44.6826	1.76126	0.50609	-3.48014	0.000501146	0.00245103	AC067945.3	39.1715	-0.49968	0.443055	-1.12781	0.259402	0.610328	AC067945.3	32.4878	-0.229805	0.465013	-0.494191	0.621172	0.885889	AC067945.3	39.7254	0.288236	0.457072	0.630614	0.528293	0.908091
USP30-AS1	16.3353	3.53595	0.790634	-4.4723	7.73825e-06	4.9043e-05	USP30-AS1	9.94256	2.83559	1.03207	-2.74748	0.00600557	0.0231109	USP30-AS1	12.1147	3.18377	0.92621	-3.43741	0.0005873	0.00281799	USP30-AS1	17.7342	0.28955	0.66851	0.433128	0.664922	0.886214	USP30-AS1	15.6939	0.598264	0.677828	0.882619	0.377442	0.754917	USP30-AS1	12.9736	0.333856	0.791931	0.421573	0.673337	NA
LINC00702	0.867696	2.69363	3.50139	-0.769302	0.441714	NA	LINC00702	1.52764	3.63408	3.17645	-1.14407	0.252594	NA	LINC00702	5.12754	6.01399	1.75797	-3.42099	0.000623943	0.00297072	LINC00702	4.21646	-3.30324	1.52668	-2.16367	0.0304899	0.155849	LINC00702	1.6669	-1.10093	2.16329	-0.508912	0.610814	NA	LINC00702	4.51753	2.25496	1.3996	1.61115	0.107147	NA
JARID2-AS1	3.50832	4.04968	1.73801	-2.33007	0.0198024	0.0534815	JARID2-AS1	3.71487	4.62697	1.75843	-2.63131	0.00850566	0.0308258	JARID2-AS1	5.313	5.4077	1.58677	-3.40799	0.000654424	0.00309851	JARID2-AS1	6.01912	-1.34082	1.15943	-1.15645	0.247498	0.594591	JARID2-AS1	4.80564	-0.598189	1.12556	-0.531459	0.595101	0.874341	JARID2-AS1	6.01473	0.781219	1.15082	0.678835	0.497242	NA
DLEU1	2.34297	-1.37432	1.62973	0.843277	0.399074	0.556841	DLEU1	14.0077	2.89506	0.797199	-3.63154	0.000281731	0.00161692	DLEU1	13.9192	2.75893	0.819055	-3.36843	0.000755981	0.00352049	DLEU1	8.7061	-4.05621	1.11241	-3.64633	0.000266013	0.00306839	DLEU1	8.81596	-4.21663	1.05549	-3.99494	6.47101e-05	0.00114693	DLEU1	16.4008	-0.157179	0.701097	-0.224191	0.822609	NA
USP12-AS2	24.3437	5.68224	1.16244	-4.88819	1.01766e-06	7.47643e-06	USP12-AS2	8.45608	5.2478	1.32859	-3.9499	7.8184e-05	0.000513189	USP12-AS2	5.94403	4.80363	1.43457	-3.34848	0.000812562	0.00375389	USP12-AS2	20.4045	1.29633	0.806824	1.60671	0.108118	0.370707	USP12-AS2	21.1702	0.892116	0.743691	1.19958	0.230303	0.608779	USP12-AS2	9.41388	-0.564782	0.89827	-0.628745	0.529516	NA
IGFBP7-AS1	31.4542	2.86889	0.599578	-4.78486	1.71111e-06	1.2175e-05	IGFBP7-AS1	37.0294	2.8854	0.627247	-4.60011	4.22267e-06	3.61858e-05	IGFBP7-AS1	23.0423	2.5165	0.760208	-3.31028	0.000932031	0.00423259	IGFBP7-AS1	31.4712	0.318803	0.55789	0.571445	0.567698	0.840293	IGFBP7-AS1	40.5332	-0.0902958	0.535438	-0.168639	0.86608	0.966196	IGFBP7-AS1	35.2169	-0.398552	0.55823	-0.713956	0.475254	NA
AC024560.3	116.685	-0.825314	0.375084	2.20035	0.0277824	0.0707158	AC024560.3	112.616	-0.826769	0.343874	2.40428	0.0162045	0.0524604	AC024560.3	110.656	-1.12177	0.338954	3.30952	0.000934565	0.00424131	AC024560.3	52.7501	0.253466	0.389958	0.649983	0.515703	0.814764	AC024560.3	55.2536	-0.0529707	0.371903	-0.142431	0.886739	0.973336	AC024560.3	50.8965	-0.297753	0.395477	-0.752896	0.451513	0.880633
MBNL1-AS1	19.9078	1.88508	0.629675	-2.99374	0.00275579	0.0097661	MBNL1-AS1	24.2311	2.24218	0.631192	-3.5523	0.000381882	0.0021175	MBNL1-AS1	21.5995	2.04786	0.61878	-3.30951	0.000934596	0.00424131	MBNL1-AS1	22.8046	-0.166324	0.571825	-0.290865	0.771154	0.931335	MBNL1-AS1	24.2513	-0.365326	0.543825	-0.671771	0.50173	0.829979	MBNL1-AS1	25.4864	-0.207191	0.562358	-0.368432	0.712551	NA
AC114730.3	2.34817	3.31493	3.17147	-1.04523	0.295915	0.450312	AC114730.3	4.13492	5.44916	2.26947	-2.40107	0.016347	0.0528067	AC114730.3	7.71862	5.90967	1.796	-3.29046	0.00100025	0.00450231	AC114730.3	6.89677	-1.79117	1.26368	-1.41742	0.156359	0.457905	AC114730.3	4.30465	-1.44805	1.48556	-0.974752	0.329683	NA	AC114730.3	7.89744	0.506769	1.1751	0.431256	0.666282	NA
KIF25-AS1	4.48646	4.6839	1.50759	-3.10687	0.00189077	0.00704377	KIF25-AS1	3.91982	4.17179	1.83933	-2.2681	0.0233231	0.0707751	KIF25-AS1	5.38939	4.94509	1.51249	-3.2695	0.00107739	0.00480763	KIF25-AS1	6.5125	-0.24678	1.01498	-0.243139	0.807898	0.943645	KIF25-AS1	5.37272	0.943951	1.28343	0.735492	0.46204	0.808106	KIF25-AS1	6.01327	1.14238	1.2484	0.915076	0.360152	NA
AC092620.2	12.9554	-2.91172	0.960664	3.03094	0.0024379	0.00879047	AC092620.2	11.3735	-4.03816	1.2381	3.26157	0.00110795	0.00540933	AC092620.2	12.2672	-4.07404	1.2479	3.26473	0.00109567	0.0048793	AC092620.2	2.00094	1.54296	1.95532	0.789104	0.430051	NA	AC092620.2	1.68906	1.34841	1.96508	0.686186	0.492596	NA	AC092620.2	1.10058	-0.474216	2.91783	-0.162524	0.870894	NA
SLC16A1-AS1	31.668	-1.55946	0.569276	2.73938	0.00615558	0.0197046	SLC16A1-AS1	27.8559	-1.95062	0.635823	3.06786	0.00215595	0.00968426	SLC16A1-AS1	29.3308	-2.01476	0.617803	3.26116	0.00110956	0.00493558	SLC16A1-AS1	10.4098	0.404059	0.893107	0.452419	0.650967	0.882669	SLC16A1-AS1	9.85722	0.273714	0.903725	0.302873	0.761987	0.936555	SLC16A1-AS1	8.07485	-0.0833023	1.00545	-0.0828506	0.93397	NA
AP001437.1	1.42377	2.16622	2.50517	-0.864702	0.387202	NA	AP001437.1	1.43124	2.61905	2.34085	-1.11884	0.263207	NA	AP001437.1	5.48255	4.50009	1.39059	-3.2361	0.00121177	0.00532784	AP001437.1	4.5744	-2.19684	1.37916	-1.59289	0.111185	0.375937	AP001437.1	1.69503	-0.436475	1.98841	-0.21951	0.826253	NA	AP001437.1	4.41791	1.885	1.34191	1.40471	0.160106	NA
AP001043.1	1.04724	4.13222	3.42931	-1.20497	0.228214	NA	AP001043.1	1.67629	4.72073	3.08081	-1.5323	0.125448	NA	AP001043.1	4.86598	5.85339	1.81003	-3.23387	0.00122124	0.00535996	AP001043.1	4.13709	-1.68845	1.40082	-1.20533	0.228076	0.567579	AP001043.1	1.8083	-0.602606	1.77982	-0.338578	0.734928	NA	AP001043.1	4.39905	1.27638	1.42136	0.897994	0.369189	NA
VPS9D1-AS1	22.7323	3.82697	0.945542	-4.04738	5.17938e-05	0.000281667	VPS9D1-AS1	9.49072	2.71042	1.20321	-2.25265	0.024281	0.0730851	VPS9D1-AS1	12.6656	3.36685	1.04246	-3.22972	0.00123912	0.00542639	VPS9D1-AS1	22.3929	0.668555	0.648352	1.03116	0.302466	0.660438	VPS9D1-AS1	19.2883	1.04854	0.856573	1.22411	0.220911	0.596545	VPS9D1-AS1	12.8652	0.588802	0.891373	0.660556	0.508897	NA
AC008641.1	37.0387	6.10891	0.737328	-8.28519	1.17916e-16	2.54341e-15	AC008641.1	16.0769	4.87976	0.907322	-5.3782	7.52351e-08	8.67448e-07	AC008641.1	7.86725	3.58246	1.11325	-3.21802	0.00129081	0.00561909	AC008641.1	29.9423	2.36014	0.596196	3.95866	7.53713e-05	0.000999835	AC008641.1	34.2124	1.06616	0.470431	2.26634	0.0234304	0.147915	AC008641.1	15.4815	-1.31661	0.742707	-1.77272	0.0762748	NA
PSMB8-AS1	65.2751	1.51407	0.430489	-3.51709	0.000436311	0.00192814	PSMB8-AS1	62.6696	1.49215	0.438057	-3.40629	0.000658523	0.00342262	PSMB8-AS1	63.8401	1.40408	0.437601	-3.20858	0.0013339	0.00577614	PSMB8-AS1	65.0908	0.0651124	0.3647	0.178537	0.858302	0.958227	PSMB8-AS1	63.0141	-0.032206	0.340258	-0.0946516	0.924592	0.98385	PSMB8-AS1	62.3319	-0.0776621	0.367402	-0.211382	0.832589	0.975408
HMGN3-AS1	44.2235	1.67249	0.469692	-3.56082	0.000369696	0.00165664	HMGN3-AS1	29.2342	0.736751	0.737424	-0.999087	0.317753	0.494265	HMGN3-AS1	41.7648	1.57374	0.491764	-3.2002	0.00137332	0.00592736	HMGN3-AS1	45.2511	0.0714907	0.428814	0.166717	0.867593	0.961014	HMGN3-AS1	35.5239	0.844461	0.554931	1.52174	0.128074	0.445933	HMGN3-AS1	34.1638	0.788495	0.549918	1.43384	0.151617	NA
FAM13A-AS1	17.5673	-1.37279	0.670947	2.04605	0.0407516	0.0969403	FAM13A-AS1	15.1218	-2.21309	0.94538	2.34095	0.0192346	0.0604767	FAM13A-AS1	14.4631	-3.06892	0.959259	3.19926	0.00137782	0.00594418	FAM13A-AS1	4.42438	1.74106	1.33913	1.30015	0.193551	0.518784	FAM13A-AS1	5.17894	0.891137	1.1209	0.795017	0.426604	0.788147	FAM13A-AS1	3.02488	-1.04466	1.60092	-0.652536	0.514055	NA
LINC01465	38.836	3.11	0.66534	-4.6743	2.94952e-06	2.00716e-05	LINC01465	35.5823	2.82757	0.724456	-3.90302	9.49989e-05	0.000613146	LINC01465	21.3995	2.22836	0.697385	-3.19531	0.0013968	0.00601295	LINC01465	36.3041	0.883856	0.482753	1.83087	0.0671204	0.272049	LINC01465	45.1126	0.216768	0.463447	0.46773	0.639977	0.893732	LINC01465	33.9156	-0.643093	0.526505	-1.22144	0.22192	NA
RFX3-AS1	6.42455	2.81904	1.24667	-2.26126	0.0237433	0.0622431	RFX3-AS1	17.3134	3.66222	0.824206	-4.44333	8.85775e-06	7.16481e-05	RFX3-AS1	9.79604	3.14901	0.990592	-3.17892	0.00147827	0.00631684	RFX3-AS1	9.57234	-0.668304	0.941394	-0.709908	0.477761	0.794971	RFX3-AS1	14.9335	-0.892471	0.895755	-0.996334	0.319088	0.702263	RFX3-AS1	17.1827	-0.415786	0.717865	-0.579198	0.562455	NA
LINC00649	7.86865	2.07394	1.11652	-1.85751	0.063239	0.138395	LINC00649	8.39251	1.86582	1.21471	-1.53602	0.124535	0.256941	LINC00649	13.8663	3.12636	0.984431	-3.1758	0.00149424	0.00637821	LINC00649	12.1752	-1.1859	0.7729	-1.53435	0.124945	0.401918	LINC00649	8.33068	-0.0402991	0.883823	-0.0455963	0.963632	0.992574	LINC00649	12.2803	1.2011	0.831967	1.44368	0.148828	NA
STK24-AS1	3.9977	3.92416	1.45003	-2.70626	0.00680458	0.0214319	STK24-AS1	7.59973	4.43978	1.32333	-3.35502	0.000793598	0.00404524	STK24-AS1	6.53033	4.50315	1.4186	-3.17437	0.00150161	0.00640135	STK24-AS1	7.02005	-0.56596	1.132	-0.499965	0.6171	0.865564	STK24-AS1	7.78313	-0.641198	0.945098	-0.678446	0.497489	0.826969	STK24-AS1	9.45265	0.0571232	1.09974	0.0519422	0.958575	NA
NRAV	15.2692	-3.7149	1.11862	3.32096	0.000897085	0.00365246	NRAV	19.3362	-1.99805	0.943735	2.11717	0.0342456	0.0964762	NRAV	15.1658	-2.9859	0.947501	3.15134	0.00162524	0.0068691	NRAV	3.70244	-0.86998	1.53341	-0.567351	0.570475	NA	NRAV	7.10612	-1.82996	1.17601	-1.55608	0.119689	0.429445	NRAV	6.86934	-1.00063	1.16088	-0.861962	0.388709	NA
ACTN1-AS1	8.56193	6.95799	1.5185	-4.58216	4.60205e-06	3.03176e-05	ACTN1-AS1	4.50854	5.27631	2.13809	-2.46776	0.013596	0.0455257	ACTN1-AS1	6.46712	5.79572	1.85369	-3.12659	0.00176847	0.0073954	ACTN1-AS1	10.4596	1.22127	0.954874	1.27899	0.200902	0.52779	ACTN1-AS1	8.75976	1.63573	1.05213	1.55468	0.120022	0.42985	ACTN1-AS1	7.52503	0.488713	1.1602	0.421233	0.673585	NA
LINC00467	17.5141	0.826279	0.68441	-1.20729	0.227321	0.372441	LINC00467	28.7638	2.10468	0.600069	-3.5074	0.000452511	0.00245834	LINC00467	28.5053	2.005	0.645814	-3.10461	0.00190528	0.00788738	LINC00467	23.6633	-1.13704	0.644645	-1.76382	0.0777625	0.301077	LINC00467	23.6164	-1.21882	0.660776	-1.84453	0.065106	0.294675	LINC00467	30.8052	-0.0694392	0.53184	-0.130564	0.89612	NA
AC010184.1	3.43766	1.87763	1.46891	-1.27824	0.201163	0.33899	AC010184.1	4.80521	2.479	1.30429	-1.90065	0.0573482	0.144334	AC010184.1	8.12246	3.35186	1.0824	-3.09669	0.00195694	0.00806576	AC010184.1	7.05791	-1.48581	1.07205	-1.38595	0.165762	0.475426	AC010184.1	4.69748	-0.681982	1.21165	-0.562852	0.573535	0.866347	AC010184.1	7.78028	0.903532	0.976142	0.925616	0.354646	NA
ZEB2-AS1	106.251	-1.57661	0.364887	4.32081	1.5546e-05	9.35246e-05	ZEB2-AS1	129.756	-0.637091	0.312469	2.0389	0.0414605	0.111756	ZEB2-AS1	120.718	-1.20212	0.38914	3.08917	0.00200717	0.00825041	ZEB2-AS1	46.276	-0.389309	0.420123	-0.926655	0.354106	0.703451	ZEB2-AS1	54.5226	-0.983452	0.399843	-2.4596	0.0139094	0.101068	ZEB2-AS1	63.6671	-0.581031	0.384121	-1.51263	0.130374	0.599739
ABALON	153.744	4.75502	0.625052	-7.60739	2.79677e-14	4.98049e-13	ABALON	40.0426	2.40759	0.677201	-3.55521	0.000377682	0.00209481	ABALON	39.4003	2.31365	0.749367	-3.08747	0.00201868	0.00828738	ABALON	120.6	2.22255	0.394315	5.6365	1.73545e-08	4.48237e-07	ABALON	115.399	2.22546	0.363711	6.11876	9.43048e-10	6.01049e-08	ABALON	41.9038	-0.0435493	0.521336	-0.0835341	0.933427	0.992808
CERS6-AS1	8.07362	1.76513	0.912085	-1.93527	0.0529573	0.120111	CERS6-AS1	11.0254	2.51151	0.861096	-2.91664	0.00353821	0.01478	CERS6-AS1	13.9435	2.73404	0.88968	-3.07306	0.00211879	0.00862303	CERS6-AS1	12.4896	-1.04235	0.817856	-1.27449	0.202488	0.530398	CERS6-AS1	10.3516	-0.750125	0.799424	-0.938332	0.348074	0.728859	CERS6-AS1	14.202	0.294671	0.763556	0.385919	0.699557	NA
AC144652.1	10.3045	1.4946	0.78646	-1.90042	0.0573786	0.128096	AC144652.1	21.5747	2.17286	0.6992	-3.10763	0.00188592	0.00863183	AC144652.1	15.2319	2.16211	0.710296	-3.04395	0.00233491	0.00937906	AC144652.1	13.6279	-0.713946	0.725054	-0.98468	0.324781	0.679113	AC144652.1	18.214	-0.659389	0.736789	-0.89495	0.370814	0.749645	AC144652.1	21.4439	-0.00502221	0.670504	-0.0074902	0.994024	NA
GAS5	2803.7	0.451319	0.267515	-1.68708	0.0915878	0.186484	GAS5	3646.25	1.19104	0.334158	-3.56431	0.000364813	0.00203043	GAS5	3466.76	1.01088	0.335276	-3.01507	0.0025692	0.0102183	GAS5	2866.89	-0.598521	0.243359	-2.45941	0.0139165	0.0857315	GAS5	2989.72	-0.782206	0.298723	-2.6185	0.00883175	0.0717149	GAS5	3444.71	-0.174328	0.138222	-1.26122	0.207231	0.704522
AC006369.2	1.67117	0.442493	2.1869	-0.202338	0.839652	NA	AC006369.2	2.04608	0.57399	2.22989	-0.257407	0.796865	NA	AC006369.2	6.23866	3.58717	1.1917	-3.01013	0.00261133	0.010363	AC006369.2	4.8198	-3.05984	1.43111	-2.13808	0.0325102	0.162742	AC006369.2	1.87083	-0.253198	2.21507	-0.114307	0.908994	NA	AC006369.2	4.90586	2.88498	1.48963	1.93671	0.0527812	NA
ST20-AS1	5.04141	3.15286	1.53472	-2.05436	0.0399412	0.0954503	ST20-AS1	8.29866	3.91641	1.39533	-2.80679	0.00500385	0.0198103	ST20-AS1	6.23168	3.95011	1.32894	-2.97238	0.00295502	0.0115096	ST20-AS1	7.43515	-0.83086	1.07252	-0.77468	0.438529	0.767659	ST20-AS1	8.81185	-0.569284	0.984698	-0.57813	0.563176	0.861988	ST20-AS1	9.63861	0.0809605	0.943999	0.0857633	0.931655	NA
SPAG5-AS1	10.9539	1.1696	0.781225	-1.49713	0.134358	0.249904	SPAG5-AS1	9.51876	0.632022	0.971231	-0.650743	0.515212	0.67819	SPAG5-AS1	17.8966	2.03519	0.68474	-2.9722	0.00295673	0.0115135	SPAG5-AS1	15.2014	-0.934121	0.723167	-1.29171	0.196458	0.522859	SPAG5-AS1	9.0804	0.425229	0.906007	0.469344	0.638824	0.893598	SPAG5-AS1	13.7903	1.34149	0.853353	1.57202	0.115945	NA
AC009495.2	6.75902	6.74245	1.57441	-4.28253	1.84777e-05	0.000109605	AC009495.2	4.19329	5.6365	2.21975	-2.53925	0.011109	0.0385318	AC009495.2	4.63126	5.56364	1.88163	-2.95681	0.00310835	0.012001	AC009495.2	7.84504	0.942327	1.01786	0.925797	0.354551	0.703905	AC009495.2	7.29765	0.97506	1.05108	0.927673	0.353577	0.733215	AC009495.2	5.98319	-0.0525299	1.26109	-0.0416544	0.966774	NA
TRAF3IP2-AS1	20.4511	1.38036	0.553903	-2.49207	0.0127002	0.0365524	TRAF3IP2-AS1	61.0588	2.22051	0.673436	-3.29729	0.000976224	0.00484452	TRAF3IP2-AS1	26.1128	1.74355	0.591898	-2.9457	0.00322225	0.0123989	TRAF3IP2-AS1	24.2296	-0.402309	0.55898	-0.71972	0.471697	0.790728	TRAF3IP2-AS1	49.4029	-0.902778	0.618009	-1.46079	0.144074	0.476131	TRAF3IP2-AS1	52.808	-0.536013	0.52884	-1.01356	0.310792	0.79853
SNHG6	1215.68	0.448693	0.246543	-1.81994	0.0687687	0.148165	SNHG6	1552.47	0.872538	0.271649	-3.212	0.00131812	0.00629234	SNHG6	1403.26	0.712598	0.242251	-2.94157	0.00326557	0.012546	SNHG6	1166.84	-0.296272	0.201039	-1.4737	0.140562	0.431308	SNHG6	1272.32	-0.462043	0.270831	-1.70602	0.0880045	0.359063	SNHG6	1400.22	-0.170265	0.158959	-1.07113	0.284113	0.778049
LINC00472	7.03203	5.66645	1.42138	-3.9866	6.7028e-05	0.000356338	LINC00472	4.26127	5.06007	1.70593	-2.96616	0.00301544	0.0128917	LINC00472	5.68853	4.73462	1.61219	-2.93677	0.0033165	0.0127219	LINC00472	8.70523	0.949317	1.00553	0.944096	0.34512	0.695991	LINC00472	7.35669	0.703197	0.945011	0.744115	0.456807	0.805447	LINC00472	6.61529	-0.35008	1.1833	-0.295851	0.767344	NA
TCF7L1-IT1	12.7211	7.54066	3.38987	-2.22447	0.026117	0.0672797	TCF7L1-IT1	7.15585	6.31548	1.68191	-3.75494	0.000173382	0.00104931	TCF7L1-IT1	7.76885	5.35527	1.82433	-2.93547	0.00333043	0.0127531	TCF7L1-IT1	13.9881	1.51247	0.919131	1.64555	0.099857	0.353921	TCF7L1-IT1	13.0954	0.854949	0.833909	1.02523	0.305254	0.688802	TCF7L1-IT1	9.85939	-0.687847	1.03811	-0.662596	0.507589	NA
LINC00528	13.4352	2.08184	0.697415	-2.98508	0.00283506	0.0100008	LINC00528	8.2254	1.35535	1.02364	-1.32405	0.185487	0.343461	LINC00528	14.7964	2.35161	0.806699	-2.9151	0.00355571	0.0135006	LINC00528	15.6817	-0.298361	0.699785	-0.42636	0.669845	0.8888	LINC00528	10.7747	0.690024	0.82499	0.836404	0.402928	0.773794	LINC00528	11.7255	1.07043	0.850296	1.25889	0.208068	NA
CEBPB-AS1	152.245	1.95255	0.346716	-5.63156	1.78582e-08	1.71156e-07	CEBPB-AS1	164.005	2.2293	0.341776	-6.52269	6.90588e-11	1.18097e-09	CEBPB-AS1	90.6208	1.02598	0.353607	-2.90147	0.0037142	0.0140055	CEBPB-AS1	125.499	0.896921	0.304646	2.94415	0.00323848	0.0260813	CEBPB-AS1	172.751	-0.324409	0.261855	-1.23889	0.215388	0.588925	CEBPB-AS1	133.15	-1.19599	0.300292	-3.98274	6.81246e-05	0.0028812
C9orf139	21.0051	-3.65219	0.961693	3.79767	0.000146066	0.000723431	C9orf139	21.4377	-3.63137	0.973599	3.72984	0.000191601	0.00114877	C9orf139	25.5965	-2.02251	0.7011	2.88477	0.00391697	0.0146582	C9orf139	5.20096	-1.80333	1.37296	-1.31346	0.189029	0.511377	C9orf139	3.05103	0.713489	1.83692	0.388417	0.697708	NA	C9orf139	5.8283	1.76744	1.42302	1.24204	0.214223	NA
POT1-AS1	0.0824633	1.78022	3.52679	-0.504769	0.613721	NA	POT1-AS1	0.494139	2.15967	3.51142	-0.615042	0.538527	NA	POT1-AS1	3.61648	5.73884	1.9899	-2.88399	0.00392673	0.0146892	POT1-AS1	2.57006	-4.00218	1.93385	-2.06955	0.0384949	NA	POT1-AS1	0.395419	-0.409005	3.50806	-0.11659	0.907185	NA	POT1-AS1	2.75082	3.5482	1.9224	1.84572	0.0649333	NA
SLC25A25-AS1	27.4673	-3.24747	0.889747	3.64988	0.000262361	0.00121921	SLC25A25-AS1	27.9042	-3.0108	0.752923	3.99882	6.36601e-05	0.000426106	SLC25A25-AS1	30.4915	-2.23822	0.782601	2.85998	0.0042367	0.0156473	SLC25A25-AS1	4.6768	-0.844969	1.24936	-0.676323	0.498836	0.80534	SLC25A25-AS1	3.71454	0.0376647	1.49509	0.0251922	0.979902	NA	SLC25A25-AS1	5.35112	1.08672	1.39605	0.778423	0.43632	NA
AC037459.4	17.922	-1.5844	0.741847	2.13576	0.0326992	0.080851	AC037459.4	15.7837	-1.99086	0.900348	2.21121	0.0270213	0.0796824	AC037459.4	16.7967	-2.49568	0.874782	2.85292	0.00433197	0.0159366	AC037459.4	5.25225	0.61614	1.29965	0.474083	0.635441	0.875193	AC037459.4	4.82084	0.4328	1.2713	0.34044	0.733525	0.928689	AC037459.4	4.01045	-0.363842	1.47816	-0.246146	0.805569	NA
ZNF503-AS1	0.169793	2.41578	3.51463	-0.687349	0.491863	NA	ZNF503-AS1	0.87435	3.87516	3.45607	-1.12126	0.262176	NA	ZNF503-AS1	4.98658	5.79036	2.03208	-2.84948	0.00437913	0.0160831	ZNF503-AS1	3.61244	-3.2701	1.68222	-1.94392	0.0519053	NA	ZNF503-AS1	0.707758	-1.54169	2.77923	-0.55472	0.579086	NA	ZNF503-AS1	3.93552	1.80977	1.56803	1.15417	0.248431	NA
AC147651.1	1.04655	0.165952	3.40219	-0.0487779	0.961096	NA	AC147651.1	7.44846	3.91263	1.22719	-3.18829	0.00143117	0.0067553	AC147651.1	6.34149	3.6383	1.28081	-2.84063	0.00450242	0.0164594	AC147651.1	4.5189	-3.66544	1.53873	-2.38212	0.0172134	0.101236	AC147651.1	5.24986	-3.91342	1.42467	-2.74689	0.00601631	0.0529862	AC147651.1	8.71359	-0.285479	0.939359	-0.303908	0.761198	NA
LINC00211	1.63909	4.77888	2.91423	-1.63984	0.101038	NA	LINC00211	1.02686	3.75818	3.46248	-1.0854	0.277744	NA	LINC00211	4.24096	5.39866	1.90779	-2.8298	0.00465767	0.0169236	LINC00211	4.11296	-0.686858	1.42604	-0.481655	0.630051	NA	LINC00211	1.7605	0.794181	1.83699	0.432328	0.665503	NA	LINC00211	3.56988	1.46917	1.54412	0.95146	0.341371	NA
CASC15	15.4626	4.67816	0.872427	-5.36224	8.21948e-08	7.19259e-07	CASC15	12.8981	4.13132	0.947274	-4.36128	1.29306e-05	0.00010108	CASC15	6.4845	3.26532	1.16103	-2.81244	0.00491679	0.0177089	CASC15	14.2478	1.41656	0.732743	1.93323	0.0532075	0.230089	CASC15	18.248	0.380439	0.634593	0.599502	0.548838	0.855642	CASC15	12.4926	-1.00763	0.784304	-1.28475	0.198881	NA
AC016831.6	6.10619	4.27004	1.57139	-2.71736	0.00658053	0.0208425	AC016831.6	4.49305	3.56217	1.88434	-1.8904	0.0587039	0.146931	AC016831.6	7.56328	4.29849	1.53301	-2.80394	0.00504816	0.0181555	AC016831.6	8.87179	-0.385071	1.10785	-0.347584	0.728152	0.91269	AC016831.6	6.5548	0.334772	1.22936	0.272315	0.78538	0.944715	AC016831.6	7.54697	0.661371	1.13689	0.581739	0.560743	NA
THRB-AS1	2.56004	3.99422	2.06803	-1.93141	0.0534318	0.121059	THRB-AS1	2.23583	1.04735	3.38336	-0.309558	0.756897	NA	THRB-AS1	5.85421	4.67293	1.6709	-2.79665	0.00516349	0.0184929	THRB-AS1	5.79194	-0.517327	1.32929	-0.389174	0.697147	0.900214	THRB-AS1	3.20576	3.54789	2.1398	1.65805	0.0973081	NA	THRB-AS1	5.44491	2.74772	1.60509	1.71188	0.0869193	NA
SNHG7	188.969	0.59272	0.290809	-2.03818	0.0415323	0.0984073	SNHG7	296.158	1.45196	0.436807	-3.32404	0.000887237	0.00446019	SNHG7	230.55	1.0914	0.391238	-2.78961	0.00527719	0.0187911	SNHG7	187.911	-0.549729	0.296256	-1.85559	0.0635119	0.261909	SNHG7	235.042	-0.917392	0.37353	-2.45601	0.0140491	0.101752	SNHG7	262.274	-0.362596	0.235719	-1.53825	0.123987	0.586684
HCG11	12.709	-1.72224	0.839397	2.05176	0.0401928	0.0959322	HCG11	11.7642	-2.46403	1.10767	2.22452	0.0261133	0.0775228	HCG11	12.7473	-3.52298	1.27268	2.76816	0.00563745	0.0198592	HCG11	3.44069	1.8662	1.62953	1.14524	0.252111	NA	HCG11	3.0126	0.819271	1.4207	0.576667	0.564165	NA	HCG11	2.9728	-0.649575	1.8583	-0.349553	0.726674	NA
AC006538.4	25.964	-2.95138	0.628757	4.69399	2.67922e-06	1.84216e-05	AC006538.4	34.4681	-0.995246	0.538047	1.84974	0.0643513	0.157808	AC006538.4	32.4148	-1.85252	0.670385	2.76337	0.00572085	0.0201136	AC006538.4	8.70953	-1.09431	0.927069	-1.1804	0.23784	0.581001	AC006538.4	10.8594	-1.95563	0.760975	-2.56989	0.010173	0.0793858	AC006538.4	14.9695	-0.872205	0.73744	-1.18275	0.236909	NA
ADIRF-AS1	20.4692	2.48254	0.763354	-3.25216	0.00114533	0.00452965	ADIRF-AS1	13.217	1.83091	0.959619	-1.90796	0.0563965	0.142495	ADIRF-AS1	18.6653	2.30487	0.834906	-2.76064	0.0057689	0.0202645	ADIRF-AS1	21.2986	0.233565	0.601799	0.388112	0.697933	0.900398	ADIRF-AS1	16.9944	0.693166	0.61662	1.12414	0.260955	0.643933	ADIRF-AS1	15.9946	0.435407	0.695773	0.625789	0.531453	NA
LINC00511	6.02094	3.06366	1.33767	-2.29029	0.0220045	0.0584665	LINC00511	10.8212	3.76767	1.16943	-3.22179	0.00127391	0.00611499	LINC00511	8.83648	3.59349	1.3019	-2.76018	0.00577701	0.0202858	LINC00511	8.4165	-0.656689	0.950196	-0.691109	0.489497	0.802061	LINC00511	9.80968	-0.898748	0.815306	-1.10234	0.270312	0.655683	LINC00511	11.6258	-0.249953	0.872278	-0.286552	0.774456	NA
SCAANT1	2.82074	4.78605	1.86843	-2.56154	0.010421	0.0309389	SCAANT1	4.68964	5.0765	1.66919	-3.04129	0.00235565	0.0104479	SCAANT1	4.6639	5.09165	1.84946	-2.75304	0.00590438	0.020645	SCAANT1	5.10115	-0.49369	1.21601	-0.405993	0.684748	0.895722	SCAANT1	5.0879	-0.374563	1.15061	-0.325534	0.744777	0.931902	SCAANT1	6.30616	-0.0169705	1.21236	-0.0139979	0.988832	NA
LINC00937	21.3674	-0.590716	0.83195	0.710038	0.47768	0.627883	LINC00937	17.1439	-2.45498	0.952192	2.57824	0.0099304	0.035107	LINC00937	18.3238	-2.39018	0.869465	2.74902	0.0059773	0.0208741	LINC00937	6.53999	2.00464	1.2341	1.62437	0.104297	0.363299	LINC00937	6.04496	1.51865	1.24227	1.22247	0.221529	0.597646	LINC00937	3.91549	0.015097	1.58909	0.00950042	0.99242	NA
LINC00641	299.352	2.39981	0.250265	-9.58908	8.88698e-22	2.72529e-20	LINC00641	165.531	1.45539	0.309136	-4.70793	2.50243e-06	2.23667e-05	LINC00641	138.169	0.9013	0.329178	-2.73803	0.00618077	0.0215086	LINC00641	234.463	1.46465	0.23925	6.12182	9.25107e-10	2.87373e-08	LINC00641	245.844	0.894316	0.285449	3.13302	0.00173019	0.0189194	LINC00641	142.138	-0.538286	0.308997	-1.74204	0.0815012	0.48154
LINC00324	80.7554	1.18329	0.47307	-2.50129	0.0123741	0.035775	LINC00324	78.2733	1.0422	0.511413	-2.03788	0.0415619	0.111983	LINC00324	102.985	1.38191	0.505323	-2.73471	0.00624354	0.0216965	LINC00324	102.956	-0.254845	0.326324	-0.780958	0.434827	0.76518	LINC00324	84.1674	0.0855388	0.350726	0.243891	0.807315	0.950051	LINC00324	99.7336	0.345458	0.330555	1.04508	0.295984	0.784147
LINC01578	351.452	0.855206	0.237457	-3.60152	0.000316361	0.00144065	LINC01578	316.825	0.690364	0.229569	-3.00721	0.00263653	0.0114749	LINC01578	328.502	0.662552	0.243042	-2.72608	0.00640917	0.0221707	LINC01578	295.064	0.159729	0.206613	0.773081	0.439474	0.768483	LINC01578	283.261	0.125028	0.220451	0.567145	0.570616	0.865064	LINC01578	268.787	-0.0269839	0.213743	-0.126245	0.899538	0.985783
LINC00243	16.428	2.80258	0.910016	-3.07971	0.00207204	0.0076245	LINC00243	11.5809	1.54779	1.21333	-1.27565	0.202078	0.365153	LINC00243	11.5596	2.51657	0.929373	-2.70781	0.00677286	0.0232335	LINC00243	17.0421	0.378418	0.677507	0.558545	0.576472	0.845504	LINC00243	16.7896	1.45661	0.762393	1.91057	0.0560596	0.268272	LINC00243	13.5714	1.02792	0.8744	1.17557	0.239766	NA
AC007126.1	1.18517	4.25447	2.76404	-1.53922	0.12375	NA	AC007126.1	2.04539	5.10428	2.4238	-2.1059	0.0352131	NA	AC007126.1	3.10227	5.70322	2.12077	-2.68922	0.00716196	0.0243568	AC007126.1	2.95766	-1.45444	1.48372	-0.980262	0.326957	NA	AC007126.1	2.19817	-0.880996	1.44293	-0.610559	0.541491	NA	AC007126.1	3.46864	0.559151	1.40195	0.398839	0.690012	NA
MIR100HG	2.1457	3.51237	2.09304	-1.67812	0.0933235	0.18906	MIR100HG	2.76432	1.37887	3.12112	-0.441788	0.658643	0.787348	MIR100HG	3.48506	4.98495	1.86239	-2.67664	0.00743655	0.0251006	MIR100HG	3.87068	-1.56931	1.38544	-1.13271	0.257334	NA	MIR100HG	3.37345	1.37475	1.74415	0.788208	0.430575	NA	MIR100HG	4.24146	3.56928	1.74744	2.04258	0.0410936	NA
AP000350.10	246.613	0.633642	0.258078	-2.45524	0.0140791	0.0399463	AP000350.10	207.759	0.377589	0.303757	-1.24306	0.213845	0.379496	AP000350.10	252.983	0.734993	0.274677	-2.67585	0.00745403	0.0251381	AP000350.10	210.368	-0.126582	0.255271	-0.495873	0.619984	0.867115	AP000350.10	177.151	0.223793	0.315195	0.710014	0.477696	0.81747	AP000350.10	182.062	0.36103	0.242449	1.4891	0.136462	0.607686
SNAI3-AS1	10.4643	-3.28249	1.14947	2.85566	0.00429469	0.0143758	SNAI3-AS1	12.5596	-1.68747	0.890726	1.89448	0.0581609	0.145866	SNAI3-AS1	10.9553	-2.82975	1.05944	2.67098	0.00756294	0.0254489	SNAI3-AS1	1.9696	-0.636339	2.05375	-0.309842	0.756681	NA	SNAI3-AS1	3.42874	-1.76479	1.51214	-1.16708	0.243176	NA	SNAI3-AS1	3.65899	-1.14083	1.49804	-0.76155	0.446329	NA
DARS-AS1	26.1874	2.11736	0.559076	-3.78725	0.000152321	0.000752087	DARS-AS1	19.8607	1.65554	0.632608	-2.61701	0.00887027	0.0318841	DARS-AS1	23.5026	1.78713	0.669615	-2.66888	0.00761036	0.0255824	DARS-AS1	27.4042	0.290989	0.539604	0.539264	0.589704	0.852796	DARS-AS1	24.2351	0.406894	0.542153	0.750516	0.452944	0.804007	DARS-AS1	22.6843	0.107241	0.597394	0.179514	0.857534	NA
LINC01537	0	NA	NA	NA	NA	NA	LINC01537	0.189125	2.0715	3.49932	-0.591972	0.553869	NA	LINC01537	4.74337	5.56572	2.08683	-2.66707	0.00765158	0.0256753	LINC01537	3.24285	-4.42839	1.99303	-2.22194	0.0262875	NA	LINC01537	0.128472	-1.10328	3.51013	-0.314312	0.753284	NA	LINC01537	3.20449	2.89507	1.94394	1.48928	0.136413	NA
AC130469.1	13.6815	-3.422	0.957363	3.5744	0.000351037	0.00158561	AC130469.1	16.3189	-1.94841	0.879999	2.21411	0.0268213	0.0791772	AC130469.1	15.8466	-2.12267	0.804488	2.63853	0.00832657	0.0276002	AC130469.1	2.9607	-1.76674	1.66238	-1.06278	0.287883	NA	AC130469.1	3.65984	-1.38756	1.56596	-0.886081	0.375574	NA	AC130469.1	5.01958	-0.123407	1.27903	-0.0964849	0.923135	NA
NUTM2A-AS1	158.473	0.59799	0.292193	-2.04656	0.0407016	0.0968425	NUTM2A-AS1	140.857	0.414018	0.292149	-1.41714	0.156441	0.303368	NUTM2A-AS1	168.414	0.710789	0.269966	-2.63288	0.00846637	0.0279885	NUTM2A-AS1	139.2	-0.147399	0.267372	-0.55129	0.581435	0.848528	NUTM2A-AS1	118.773	0.14152	0.255068	0.554833	0.579009	0.867735	NUTM2A-AS1	125.538	0.299187	0.27252	1.09786	0.272267	0.768381
AOAH-IT1	8.07092	-2.80232	1.20995	2.31606	0.0205552	0.0551731	AOAH-IT1	6.7794	-4.15286	1.39053	2.98654	0.00282157	0.0121678	AOAH-IT1	7.66321	-3.37924	1.29017	2.61923	0.00881294	0.0289838	AOAH-IT1	1.57804	0.568031	2.25304	0.252117	0.80095	NA	AOAH-IT1	1.1576	1.1819	2.38307	0.49596	0.619923	NA	AOAH-IT1	0.81194	0.529676	3.25572	0.162691	0.870762	NA
MIR663AHG	19.9082	1.2426	0.85721	-1.44958	0.147175	0.268234	MIR663AHG	21.3675	1.62759	0.865526	-1.88047	0.0600443	0.149638	MIR663AHG	23.7182	2.06867	0.800218	-2.58513	0.00973419	0.0315285	MIR663AHG	23.8364	-0.878407	0.78424	-1.12007	0.262682	0.615616	MIR663AHG	21.719	-0.389107	0.781648	-0.497804	0.618622	0.885261	MIR663AHG	24.5744	0.510725	0.759824	0.672163	0.50148	NA
PACERR	6.59419	5.78857	1.58428	-3.65375	0.000258437	0.00120388	PACERR	3.60007	4.06128	2.10922	-1.92549	0.0541681	0.138317	PACERR	3.88419	5.00191	1.93856	-2.58022	0.00987372	0.031881	PACERR	7.1417	0.794376	1.07446	0.739327	0.459708	0.783847	PACERR	6.69387	1.33433	1.33556	0.999082	0.317755	0.701406	PACERR	4.98743	0.486185	1.46465	0.331947	0.739929	NA
LINC00339	14.0635	-2.19668	0.982502	2.2358	0.025365	0.0657368	LINC00339	12.7881	-2.83999	1.14705	2.47592	0.0132895	0.0446931	LINC00339	12.8954	-2.43675	0.947938	2.57058	0.010153	0.0326306	LINC00339	3.72007	0.827843	1.62145	0.510556	0.609662	NA	LINC00339	3.93322	1.02622	1.7598	0.583144	0.559797	NA	LINC00339	3.05564	0.38427	1.82505	0.210553	0.833236	NA
AC010492.4	1.53195	3.85436	2.60599	-1.47904	0.13913	NA	AC010492.4	5.94603	5.19606	1.6353	-3.17744	0.00148582	0.00697571	AC010492.4	4.35509	4.96586	1.95538	-2.53959	0.0110984	0.0350588	AC010492.4	3.7494	-1.37168	1.45445	-0.943094	0.345633	NA	AC010492.4	4.86065	-1.66986	1.2286	-1.35916	0.174097	0.529513	AC010492.4	6.70581	-0.409492	1.19769	-0.341902	0.732424	NA
AC007879.5	19.4558	5.19433	1.14131	-4.55118	5.33453e-06	3.47968e-05	AC007879.5	7.26391	3.63473	1.54377	-2.35445	0.0185504	0.0586019	AC007879.5	6.55751	3.69896	1.4613	-2.53128	0.0113648	0.0357177	AC007879.5	16.85	1.65577	0.702217	2.35792	0.0183777	0.106105	AC007879.5	16.6892	1.69905	0.723106	2.34966	0.0187906	0.125821	AC007879.5	8.42179	0.0655961	0.954704	0.0687084	0.945222	NA
LINC00667	49.8119	-1.32525	0.429104	3.08841	0.00201228	0.00743596	LINC00667	46.4256	-1.52513	0.505211	3.01879	0.00253783	0.0111204	LINC00667	50.928	-1.41746	0.564899	2.50924	0.0120993	0.0376546	LINC00667	20.2993	0.0964468	0.683769	0.141052	0.887829	0.966515	LINC00667	18.0749	0.182974	0.657858	0.278137	0.780907	0.94295	LINC00667	18.4567	0.146768	0.683543	0.214716	0.829988	NA
LINC00987	4.44155	3.18064	1.48061	-2.14819	0.0316987	0.0788341	LINC00987	6.32231	3.91904	1.45217	-2.69875	0.00696	0.0260548	LINC00987	5.65218	3.6763	1.46998	-2.50091	0.0123874	0.0383279	LINC00987	6.45973	-0.625755	1.16179	-0.538612	0.590155	0.852823	LINC00987	6.74943	-0.831112	1.15437	-0.719968	0.471545	0.814092	LINC00987	7.55059	-0.218891	1.08877	-0.201044	0.840664	NA
PCED1B-AS1	8.48611	1.07321	1.17315	-0.91481	0.360292	0.518596	PCED1B-AS1	8.29403	1.7107	1.06686	-1.60349	0.108827	0.232363	PCED1B-AS1	10.9713	2.46315	0.987164	-2.49518	0.0125894	0.0388376	PCED1B-AS1	10.571	-1.42083	0.922844	-1.53962	0.123653	0.399141	PCED1B-AS1	8.4977	-0.67746	1.02244	-0.662589	0.507594	0.833433	PCED1B-AS1	10.2074	0.677253	0.916437	0.739006	0.459903	NA
DSCR9	6.23653	3.33238	1.20862	-2.75718	0.00583019	0.018801	DSCR9	5.80471	2.91655	1.42941	-2.04039	0.041312	0.11148	DSCR9	6.04493	3.09031	1.24219	-2.48779	0.012854	0.0395426	DSCR9	7.4511	0.135179	0.964245	0.140192	0.888508	0.967058	DSCR9	7.06412	0.239677	0.988543	0.242455	0.808428	0.950357	DSCR9	7.02039	0.13891	1.08315	0.128247	0.897954	NA
LINC00115	20.5033	0.810426	0.596444	-1.35876	0.174222	0.304464	LINC00115	25.642	1.25586	0.661925	-1.89728	0.0577914	0.14509	LINC00115	27.3839	1.4234	0.574225	-2.47881	0.0131821	0.0404072	LINC00115	22.4807	-0.646002	0.579126	-1.11548	0.264645	0.618172	LINC00115	21.1963	-0.491716	0.579318	-0.848783	0.396002	0.768931	LINC00115	25.7509	0.164433	0.566602	0.290209	0.771657	NA
RNF144A-AS1	4.01205	5.92123	1.83537	-3.22618	0.00125455	0.00491202	RNF144A-AS1	3.66701	5.61817	2.35784	-2.38276	0.0171832	0.0550022	RNF144A-AS1	4.09011	5.52624	2.23847	-2.46876	0.0135583	0.0412851	RNF144A-AS1	5.55604	0.335089	1.23949	0.270345	0.786895	0.936452	RNF144A-AS1	5.10107	0.082828	1.2197	0.0679084	0.945859	0.988389	RNF144A-AS1	5.13147	-0.143026	1.39628	-0.102434	0.918412	NA
TSIX	2.94233	3.32436	2.06858	-1.60707	0.108039	0.211591	TSIX	1.4025	3.28947	2.49328	-1.31934	0.187057	NA	TSIX	6.28396	4.42112	1.79374	-2.46475	0.0137108	0.0416595	TSIX	6.25235	-0.840911	1.37928	-0.609674	0.542078	0.82936	TSIX	2.69423	0.143238	1.56752	0.0913791	0.927191	NA	TSIX	4.97924	1.21874	1.44067	0.845955	0.397578	NA
AC016716.1	16.5325	1.05244	0.745105	-1.41248	0.15781	0.282374	AC016716.1	19.9721	1.62275	0.701544	-2.31311	0.0207168	0.0643411	AC016716.1	20.3242	1.57493	0.639725	-2.46189	0.0138205	0.0419155	AC016716.1	18.5708	-0.587376	0.711596	-0.825434	0.409125	0.74484	AC016716.1	18.115	-0.581891	0.810288	-0.718128	0.472678	0.814126	AC016716.1	20.7417	-0.0627116	0.65931	-0.0951169	0.924222	NA
TPT1-AS1	33.0002	0.0408793	0.509805	-0.0801861	0.936089	0.960917	TPT1-AS1	38.5715	0.782808	0.604884	-1.29414	0.195616	0.35688	TPT1-AS1	49.7214	1.13598	0.463545	-2.45062	0.0142609	0.0430989	TPT1-AS1	34.0937	-1.09133	0.50299	-2.16968	0.0300311	0.153944	TPT1-AS1	26.538	-0.68189	0.569736	-1.19685	0.231364	0.609691	TPT1-AS1	37.4582	0.398576	0.490735	0.812201	0.416676	0.86096
SLC8A1-AS1	2.07361	2.01117	2.65745	-0.756805	0.449167	NA	SLC8A1-AS1	0.909042	1.38213	3.47093	-0.398201	0.690482	NA	SLC8A1-AS1	5.88392	4.34699	1.78109	-2.44063	0.0146618	0.0440478	SLC8A1-AS1	4.96213	-2.40505	1.55452	-1.54714	0.12183	0.395715	SLC8A1-AS1	1.43341	0.93058	2.91817	0.318892	0.749808	NA	SLC8A1-AS1	3.98403	3.16746	1.77418	1.78531	0.0742118	NA
LINC00926	51.3897	0.693196	0.528695	-1.31115	0.189808	0.324466	LINC00926	78.7621	1.76776	0.437766	-4.03815	5.3874e-05	0.000367606	LINC00926	63.4641	1.1549	0.474578	-2.43353	0.0149524	0.0447103	LINC00926	50.1189	-0.485942	0.463856	-1.04761	0.294816	0.651824	LINC00926	60.1061	-1.09341	0.4698	-2.3274	0.019944	0.131293	LINC00926	68.0844	-0.587129	0.372047	-1.5781	0.114542	0.567637
MAPKAPK5-AS1	28.429	-0.825376	0.533051	1.5484	0.121526	0.231672	MAPKAPK5-AS1	23.4904	-1.71894	0.688528	2.49655	0.0125409	0.0426346	MAPKAPK5-AS1	25.9863	-1.41191	0.580413	2.4326	0.014991	0.0448121	MAPKAPK5-AS1	12.4678	0.540756	0.756056	0.715233	0.474465	0.792795	MAPKAPK5-AS1	10.9666	0.893807	0.836431	1.0686	0.285252	0.671285	MAPKAPK5-AS1	9.27151	0.343089	0.917385	0.373986	0.708414	NA
AL135791.1	5.35748	-3.36538	1.40105	2.40204	0.0163039	0.045275	AL135791.1	4.93848	-3.88499	1.58958	2.44403	0.0145241	0.0480423	AL135791.1	5.349	-3.80141	1.57446	2.41442	0.0157601	0.0466383	AL135791.1	0.667517	1.08171	3.43739	0.31469	0.752997	NA	AL135791.1	0.543314	0.970164	3.44853	0.281327	0.77846	NA	AL135791.1	0.478952	0.0443188	3.46096	0.0128054	0.989783	NA
TRG-AS1	19.5339	-0.407751	0.834139	0.488829	0.624963	0.751866	TRG-AS1	16.3761	-0.978576	0.897685	1.09011	0.275665	0.449835	TRG-AS1	12.0455	-2.54963	1.05861	2.40847	0.0160193	0.0473346	TRG-AS1	8.05547	2.36626	1.18952	1.98926	0.0466724	0.209837	TRG-AS1	11.193	0.839575	0.918614	0.913958	0.360739	0.740592	TRG-AS1	6.2032	-1.80426	1.38629	-1.3015	0.193087	NA
AC002401.1	6.28091	-3.44308	1.29161	2.66573	0.00768219	0.0237643	AC002401.1	5.86817	-3.21291	1.43904	2.23268	0.0255699	0.0762872	AC002401.1	6.16524	-3.36887	1.40188	2.40312	0.016256	0.0479551	AC002401.1	1.02502	0.603118	2.72524	0.221308	0.824852	NA	AC002401.1	0.985872	0.419395	2.6076	0.160835	0.872223	NA	AC002401.1	0.850217	-0.154615	3.18923	-0.0484805	0.961333	NA
AC004837.3	2.8763	4.92863	2.44157	-2.01863	0.0435256	0.102247	AC004837.3	2.70569	3.03014	3.13747	-0.965791	0.334149	0.512275	AC004837.3	4.18038	5.34186	2.22809	-2.3975	0.0165073	0.0485287	AC004837.3	4.80521	-0.43668	1.35152	-0.323103	0.746617	0.919658	AC004837.3	3.68781	0.876303	1.67099	0.524421	0.599985	NA	AC004837.3	4.57588	1.11429	1.61533	0.689821	0.490307	NA
DLEU2	111.194	-0.404755	0.365248	1.10817	0.26779	0.419312	DLEU2	213.773	1.14085	0.340544	-3.35007	0.000807899	0.0041073	DLEU2	187.07	0.848159	0.354356	-2.39353	0.0166873	0.0489642	DLEU2	114.721	-1.31627	0.352442	-3.73471	0.000187929	0.00223832	DLEU2	133.391	-1.63184	0.32661	-4.9963	5.84394e-07	1.83978e-05	DLEU2	182.747	-0.274584	0.288752	-0.950933	0.341638	0.819012
LINC00265	6.4901	-4.18376	1.39541	2.99822	0.00271559	0.00963617	LINC00265	7.93722	-2.12187	1.22054	1.73846	0.0821291	0.189568	LINC00265	7.43156	-3.54745	1.48237	2.3931	0.0167067	0.0490138	LINC00265	1.22623	-0.0791813	2.96298	-0.0267235	0.97868	NA	LINC00265	1.81436	-1.9648	2.06202	-0.952855	0.340664	NA	LINC00265	2.34773	-1.47154	2.19782	-0.669545	0.503148	NA
LINC01353	2.94757	0.450691	1.64404	-0.274137	0.783979	0.865642	LINC01353	5.71672	2.33981	1.17767	-1.98681	0.0469436	0.123454	LINC01353	8.6526	2.80595	1.17452	-2.38902	0.0168933	0.0494512	LINC01353	6.51205	-1.96603	1.31525	-1.49479	0.134968	0.421459	LINC01353	4.53902	-1.78772	1.32932	-1.34484	0.178678	0.536549	LINC01353	8.23688	0.449012	1.06248	0.422606	0.672583	NA
STARD7-AS1	19.3137	-0.431255	0.65387	0.659543	0.509547	0.654431	STARD7-AS1	16.6242	-0.965838	0.864574	1.11713	0.26394	0.437688	STARD7-AS1	13.0335	-2.32685	0.985174	2.36186	0.0181834	0.0525195	STARD7-AS1	7.48997	1.91361	1.13493	1.68611	0.0917741	0.333877	STARD7-AS1	9.89296	0.358285	1.03285	0.346888	0.728675	0.92729	STARD7-AS1	5.74819	-1.10339	1.34271	-0.821763	0.411212	NA
LINC01623	27.6053	1.51717	0.72331	-2.09753	0.0359464	0.0874715	LINC01623	25.2956	1.10297	0.687877	-1.60344	0.108838	0.232363	LINC01623	29.6684	1.63069	0.691596	-2.35787	0.01838	0.0529713	LINC01623	28.8145	-0.140221	0.569602	-0.246174	0.805547	0.942901	LINC01623	25.5485	0.442186	0.764563	0.578351	0.563027	0.861988	LINC01623	27.0729	0.54766	0.708281	0.773224	0.43939	NA
NAMA	0.0873298	1.81643	3.53168	-0.514324	0.607026	NA	NAMA	1.62318	3.80339	3.09977	-1.22699	0.219827	NA	NAMA	2.94141	5.12827	2.18673	-2.34518	0.0190181	0.0544921	NAMA	2.10244	-3.35025	2.05016	-1.63414	0.102229	NA	NAMA	1.2119	-2.47465	2.68553	-0.921474	0.356803	NA	NAMA	3.10314	1.02349	1.67218	0.612071	0.540491	NA
DIAPH2-AS1	0.911307	2.2078	3.4138	-0.646728	0.517808	NA	DIAPH2-AS1	1.69076	2.16827	3.15191	-0.687924	0.4915	NA	DIAPH2-AS1	3.98266	4.33341	1.84946	-2.34307	0.0191257	0.0547504	DIAPH2-AS1	3.25708	-2.56313	1.649	-1.55436	0.120099	NA	DIAPH2-AS1	1.63044	-0.885829	2.3597	-0.375399	0.707363	NA	DIAPH2-AS1	3.66371	1.58275	1.57419	1.00544	0.314685	NA
TM4SF19-AS1	1.76967	-1.58637	2.25235	0.704317	0.481235	NA	TM4SF19-AS1	4.62543	1.56718	1.42438	-1.10025	0.271223	0.445256	TM4SF19-AS1	6.93281	2.56398	1.0943	-2.34304	0.0191276	0.0547504	TM4SF19-AS1	4.78526	-3.76132	1.50086	-2.50611	0.0122068	0.077422	TM4SF19-AS1	3.13868	-3.10292	1.8449	-1.68188	0.0925912	NA	TM4SF19-AS1	6.59168	1.08118	1.1635	0.929247	0.352761	NA
ASH1L-AS1	24.508	1.0779	0.622418	-1.7318	0.0833099	0.172793	ASH1L-AS1	23.8612	1.10638	0.618873	-1.78773	0.07382	0.175224	ASH1L-AS1	26.6114	1.27218	0.543972	-2.33868	0.0193521	0.0553209	ASH1L-AS1	24.6719	-0.240658	0.584748	-0.411559	0.680662	0.894214	ASH1L-AS1	22.3799	-0.093675	0.538052	-0.1741	0.861787	0.964455	ASH1L-AS1	23.8978	0.17457	0.584032	0.298905	0.765012	NA
LINC00278	33.2369	0.950054	0.586452	-1.62	0.105232	0.207346	LINC00278	42.5596	1.45448	0.606395	-2.39856	0.0164595	0.053108	LINC00278	44.151	1.41378	0.607285	-2.32804	0.0199101	0.0566049	LINC00278	36.5173	-0.517886	0.470905	-1.09977	0.271434	0.626232	LINC00278	34.935	-0.586942	0.452263	-1.29779	0.19436	0.559126	LINC00278	42.1906	-0.0320477	0.487001	-0.0658062	0.947532	0.994993
CABIN1	422.963	-0.645517	0.282323	2.28645	0.0222279	0.0589865	CABIN1	450.807	-0.348188	0.271485	1.28253	0.199657	0.3621	CABIN1	437.042	-0.595073	0.257265	2.31307	0.0207186	0.0584821	CABIN1	224.014	-0.0874075	0.22034	-0.396694	0.691593	0.899049	CABIN1	236.349	-0.351025	0.247549	-1.418	0.15619	0.499776	CABIN1	244.75	-0.261489	0.221935	-1.17822	0.238708	0.74057
RASSF8-AS1	8.55304	3.22656	1.11746	-2.88741	0.00388433	0.0131536	RASSF8-AS1	7.15288	3.06647	1.1355	-2.70055	0.0069224	0.0259409	RASSF8-AS1	5.90582	2.91861	1.26309	-2.3107	0.0208495	0.0587656	RASSF8-AS1	8.50381	0.42631	0.961022	0.443601	0.657331	0.884541	RASSF8-AS1	9.20747	0.229081	0.880004	0.260318	0.794618	0.946636	RASSF8-AS1	7.48702	-0.163123	1.01169	-0.161239	0.871905	NA
EZR-AS1	3.58381	1.84135	1.65558	-1.11221	0.266047	0.417196	EZR-AS1	4.38143	2.50967	1.72046	-1.45872	0.144642	0.286321	EZR-AS1	4.15838	3.30405	1.43029	-2.31006	0.020885	0.0588432	EZR-AS1	4.72675	-1.4947	1.35707	-1.10142	0.270715	0.625229	EZR-AS1	4.80412	-1.00227	1.44951	-0.691453	0.489281	0.822664	EZR-AS1	5.19675	0.467673	1.32309	0.353471	0.723736	NA
JMJD1C-AS1	2.02334	3.28265	2.66068	-1.23376	0.21729	NA	JMJD1C-AS1	1.00445	2.70382	3.44028	-0.78593	0.431909	NA	JMJD1C-AS1	3.85974	4.45014	1.92708	-2.30926	0.020929	0.0589414	JMJD1C-AS1	3.99435	-0.630214	1.54016	-0.409187	0.682402	NA	JMJD1C-AS1	1.89754	0.701669	2.14185	0.3276	0.743214	NA	JMJD1C-AS1	3.17479	1.53533	1.75359	0.875531	0.381285	NA
AC016549.1	6.28463	2.73032	1.16426	-2.34511	0.0190217	0.0516272	AC016549.1	4.85342	2.45394	1.38135	-1.77648	0.0756533	0.178436	AC016549.1	6.71958	2.86278	1.24055	-2.30767	0.0210174	0.0591318	AC016549.1	7.64722	-0.102557	0.991369	-0.10345	0.917606	0.977051	AC016549.1	6.19018	0.36781	0.997423	0.36876	0.712306	0.920141	AC016549.1	6.51838	0.43618	1.0955	0.398158	0.690514	NA
COX10-AS1	36.0909	-0.199434	0.483141	0.412787	0.679763	0.793395	COX10-AS1	26.8673	-1.24496	0.587101	2.12052	0.0339622	0.0958082	COX10-AS1	27.1005	-1.51031	0.655444	2.30426	0.021208	0.0595833	COX10-AS1	17.2286	1.28556	0.684919	1.87695	0.0605247	0.252568	COX10-AS1	17.1639	0.990919	0.605935	1.63536	0.101974	0.3917	COX10-AS1	11.1436	-0.286363	0.857396	-0.333991	0.738386	NA
HCP5	60.4506	-0.397187	0.376565	1.05476	0.291534	0.446123	HCP5	45.1418	-1.52337	0.518237	2.93953	0.00328714	0.0139026	HCP5	55.4409	-1.00632	0.438225	2.29636	0.0216553	0.0606589	HCP5	31.3234	0.558544	0.531247	1.05138	0.293083	0.649765	HCP5	24.3607	1.09058	0.529776	2.05856	0.0395364	0.211425	HCP5	21.0377	0.564786	0.678425	0.832495	0.405129	NA
PTOV1-AS1	22.6512	3.3175	0.950285	-3.49105	0.00048112	0.00209625	PTOV1-AS1	10.7269	2.16636	1.18143	-1.83367	0.0667027	0.162328	PTOV1-AS1	12.5768	2.38149	1.04516	-2.27858	0.0226918	0.0628892	PTOV1-AS1	21.1388	0.8957	0.760845	1.17724	0.239098	0.582904	PTOV1-AS1	19.1417	1.13472	0.701988	1.61645	0.105998	0.400765	PTOV1-AS1	12.7471	0.272292	0.934173	0.291479	0.770685	NA
AC009120.3	18.7796	-0.818681	0.847391	0.966119	0.333984	0.492397	AC009120.3	14.6361	-1.42839	0.961951	1.48489	0.137573	0.276347	AC009120.3	14.0938	-2.10564	0.925163	2.27597	0.0228479	0.0632374	AC009120.3	7.73989	1.00082	1.12753	0.887626	0.374742	0.720011	AC009120.3	8.28257	0.655102	0.946768	0.691935	0.488978	0.822664	AC009120.3	5.08304	-0.60617	1.35081	-0.448746	0.653615	NA
SCARNA9	119.171	0.723869	0.300809	-2.40641	0.0161104	0.0448154	SCARNA9	141.661	0.827825	0.339595	-2.43768	0.0147817	0.0487444	SCARNA9	125.655	0.78539	0.34734	-2.26115	0.0237497	0.0653489	SCARNA9	105.038	-0.103665	0.332205	-0.312052	0.755001	0.924068	SCARNA9	116.481	-0.133289	0.371313	-0.358967	0.71962	0.923276	SCARNA9	120.771	-0.0441982	0.332223	-0.133038	0.894163	0.985622
CCDC183-AS1	7.36221	-4.17655	1.31271	3.18162	0.00146454	0.00562857	CCDC183-AS1	9.54203	-1.16181	1.01194	1.1481	0.250927	0.42282	CCDC183-AS1	8.93331	-2.85671	1.26557	2.25724	0.0239928	0.0658985	CCDC183-AS1	1.46246	-1.18757	2.69744	-0.440259	0.65975	NA	CCDC183-AS1	2.10643	-2.99696	2.17502	-1.3779	0.168235	NA	CCDC183-AS1	3.07963	-1.83806	1.86246	-0.986898	0.323693	NA
VAV3-AS1	0.126712	0.127365	3.4904	-0.03649	0.970892	NA	VAV3-AS1	0.558047	2.08429	3.42897	-0.607847	0.543289	NA	VAV3-AS1	3.22774	4.36919	1.9633	-2.22543	0.0260524	0.0703814	VAV3-AS1	2.16736	-4.1711	2.14784	-1.94199	0.0521378	NA	VAV3-AS1	0.299886	-1.7103	3.4947	-0.489399	0.624559	NA	VAV3-AS1	2.37166	2.47559	1.86963	1.32411	0.185468	NA
SNHG20	86.1599	0.275085	0.315361	-0.872286	0.383053	0.541651	SNHG20	115.845	0.0599741	0.504453	-0.118889	0.905363	0.946251	SNHG20	110.766	0.715123	0.321962	-2.22114	0.0263415	0.070978	SNHG20	84.1274	-0.478187	0.325153	-1.47065	0.141385	0.433174	SNHG20	88.3243	0.14996	0.468756	0.319911	0.749036	0.932562	SNHG20	104.672	0.595139	0.39529	1.50558	0.132176	0.602141
GUSBP11	38.0252	-0.630643	0.507489	1.24267	0.213989	0.355074	GUSBP11	30.1888	-1.57463	0.602261	2.61452	0.00893515	0.0320994	GUSBP11	34.28	-1.27031	0.573372	2.21551	0.0267249	0.0717956	GUSBP11	16.9189	0.602828	0.677325	0.890012	0.373459	0.719939	GUSBP11	14.336	0.910542	0.652044	1.39644	0.162581	0.510083	GUSBP11	11.7611	0.274394	0.822333	0.333678	0.738623	NA
DHRS4-AS1	18.0632	-1.15082	0.648178	1.77546	0.0758218	0.160127	DHRS4-AS1	15.2729	-2.02296	0.831244	2.43365	0.0149472	0.0491702	DHRS4-AS1	15.3986	-1.86098	0.842283	2.20945	0.0271431	0.0727313	DHRS4-AS1	6.68979	0.692082	1.05785	0.654237	0.512959	0.813249	DHRS4-AS1	6.88437	0.870016	0.927574	0.937947	0.348272	0.728859	DHRS4-AS1	4.97446	0.233044	1.24049	0.187865	0.850983	NA
AC008592.3	6.54586	-0.522177	0.93648	0.557596	0.577121	0.713033	AC008592.3	7.3584	-0.295073	1.06113	0.278074	0.780955	0.87061	AC008592.3	4.37069	-3.75379	1.7165	2.18689	0.0287506	0.0762427	AC008592.3	1.97607	3.3015	2.12749	1.55183	0.120703	NA	AC008592.3	4.09032	-0.171569	1.23348	-0.139094	0.889376	NA	AC008592.3	2.65601	-3.21036	2.10957	-1.52181	0.128057	NA
AC073052.1	10.3777	2.19896	1.038	-2.11847	0.0341356	0.0838518	AC073052.1	9.03873	1.62645	1.23748	-1.31432	0.188739	0.347749	AC073052.1	11.5344	2.32567	1.06344	-2.18694	0.0287469	0.0762427	AC073052.1	11.5185	-0.117034	0.806818	-0.145057	0.884666	0.965502	AC073052.1	9.57738	0.471702	0.885287	0.532823	0.594156	0.874158	AC073052.1	10.3971	0.640137	0.928081	0.689743	0.490356	NA
DLX6-AS1	2.07699	3.35095	2.41755	-1.38609	0.165719	NA	DLX6-AS1	1.26528	2.30235	3.45666	-0.666063	0.505371	NA	DLX6-AS1	2.96791	4.41512	2.02346	-2.18197	0.029112	0.0769735	DLX6-AS1	3.41287	-1.02697	1.49114	-0.688716	0.491002	NA	DLX6-AS1	2.17097	1.20761	1.91977	0.629038	0.529324	NA	DLX6-AS1	2.77149	2.38248	1.8184	1.31021	0.190126	NA
ST7-OT4	32.8856	2.85772	0.537551	-5.31618	1.05968e-07	9.13047e-07	ST7-OT4	17.1983	1.84124	0.703556	-2.61705	0.00886935	0.0318841	ST7-OT4	16.0065	1.57591	0.723482	-2.17823	0.029389	0.0775297	ST7-OT4	28.2118	1.2294	0.545684	2.25295	0.0242624	0.131147	ST7-OT4	27.9556	0.938518	0.556305	1.68706	0.0915925	0.368405	ST7-OT4	17.2476	-0.253075	0.702291	-0.360356	0.718581	NA
AL157871.2	7.55115	-2.30458	1.13811	2.02493	0.0428749	0.100978	AL157871.2	7.9459	-1.5321	1.05274	1.45534	0.145575	0.287813	AL157871.2	7.39054	-2.70073	1.24044	2.17723	0.0294635	0.0776952	AL157871.2	1.70406	0.08659	2.22076	0.0389911	0.968897	NA	AL157871.2	2.26196	-0.959155	1.70638	-0.5621	0.574048	NA	AL157871.2	2.12031	-1.38858	1.84188	-0.753892	0.450914	NA
AP000432.1	4.1751	2.35156	1.22222	-1.92401	0.0543538	0.122944	AP000432.1	1.61551	0.384914	2.30249	-0.167173	0.867234	NA	AP000432.1	6.83869	2.56312	1.18686	-2.15958	0.0308052	0.0805133	AP000432.1	6.71718	-0.357952	1.07203	-0.3339	0.738455	0.916703	AP000432.1	2.90533	2.01506	1.60612	1.25461	0.20962	NA	AP000432.1	4.75703	2.33967	1.45266	1.61061	0.107265	NA
MAMDC2-AS1	0.934286	2.86135	3.07108	-0.93171	0.351486	NA	MAMDC2-AS1	0.963607	2.31754	3.45265	-0.671237	0.50207	NA	MAMDC2-AS1	3.5684	4.51913	2.10026	-2.1517	0.0314208	0.0818131	MAMDC2-AS1	3.08987	-1.16966	1.66801	-0.701231	0.483159	NA	MAMDC2-AS1	1.23068	0.715335	2.35832	0.303324	0.761643	NA	MAMDC2-AS1	3.01182	1.73995	1.8176	0.957284	0.338424	NA
CCND2-AS1	1.5217	0.604785	2.99514	-0.201922	0.839977	NA	CCND2-AS1	0.674285	0.913758	3.42924	-0.266461	0.789884	NA	CCND2-AS1	3.57662	3.67227	1.71209	-2.14491	0.0319599	0.0829128	CCND2-AS1	3.00439	-3.26823	1.86426	-1.7531	0.0795855	NA	CCND2-AS1	0.928253	-0.354165	3.4228	-0.103472	0.917588	NA	CCND2-AS1	2.3102	2.89495	2.02055	1.43276	0.151927	NA
LINC01206	0.372936	1.78474	3.52744	-0.505959	0.612885	NA	LINC01206	0.247069	1.85878	3.52255	-0.527681	0.597721	NA	LINC01206	3.42517	4.93743	2.30196	-2.14488	0.0319625	0.0829128	LINC01206	2.68114	-3.60926	2.04964	-1.76092	0.0782515	NA	LINC01206	0.41684	-0.131743	3.49452	-0.0376997	0.969927	NA	LINC01206	2.47664	3.32606	2.15429	1.54392	0.122608	NA
MIR3681HG	0.0824633	1.78022	3.52679	-0.504769	0.613721	NA	MIR3681HG	1.105	4.18387	3.45004	-1.2127	0.225244	NA	MIR3681HG	2.57943	4.90432	2.28734	-2.14411	0.0320239	0.0830285	MIR3681HG	1.85759	-3.21829	2.18218	-1.47481	0.140265	NA	MIR3681HG	0.800424	-2.39316	3.04095	-0.786979	0.431294	NA	MIR3681HG	2.47304	0.957218	1.78181	0.537218	0.591117	NA
SLX1A-SULT1A3	39.2151	-0.995034	0.493313	2.01705	0.0436907	0.102547	SLX1A-SULT1A3	38.6426	-0.950875	0.532494	1.7857	0.0741477	0.175764	SLX1A-SULT1A3	39.0566	-1.08825	0.509239	2.13701	0.0325974	0.0841465	SLX1A-SULT1A3	17.7747	0.0668771	0.629896	0.106172	0.915446	0.976035	SLX1A-SULT1A3	18.0103	-0.0394485	0.602008	-0.0655282	0.947753	0.988598	SLX1A-SULT1A3	17.7518	-0.115012	0.646435	-0.177918	0.858788	NA
URB1-AS1	11.8158	-0.286641	0.790327	0.362686	0.716839	0.819904	URB1-AS1	13.7125	0.506713	0.714114	-0.70957	0.477971	0.647655	URB1-AS1	7.44673	-3.09637	1.45634	2.12612	0.033493	0.0859688	URB1-AS1	5.15841	2.71272	1.42628	1.90195	0.0571775	0.241926	URB1-AS1	9.53221	-0.840694	0.876933	-0.958675	0.337722	0.720534	URB1-AS1	6.59825	-3.44978	1.35535	-2.54531	0.0109181	NA
C4B	12.1535	3.4256	0.934403	-3.66609	0.000246287	0.00115373	C4B	6.57464	2.84402	1.33466	-2.13089	0.0330979	0.0938356	C4B	6.72793	2.70336	1.27288	-2.12382	0.0336856	0.0863398	C4B	11.29	0.892205	0.818834	1.0896	0.275887	0.631016	C4B	10.7843	0.871896	0.823334	1.05898	0.289608	0.67506	C4B	7.35374	0.00399477	1.01051	0.00395322	0.996846	NA
LINC01004	25.4338	1.25444	0.617539	-2.03135	0.0422192	0.0997516	LINC01004	34.4307	1.65808	0.594178	-2.79054	0.00526205	0.0207011	LINC01004	26.4794	1.33959	0.63101	-2.12293	0.0337596	0.0864959	LINC01004	24.7543	-0.0915291	0.545674	-0.167736	0.866791	0.960905	LINC01004	30.2246	-0.380326	0.565809	-0.67218	0.501469	0.829935	LINC01004	30.8994	-0.282925	0.548474	-0.51584	0.605966	NA
ZNF674-AS1	4.81688	0.889489	1.20339	-0.73915	0.459816	0.61295	ZNF674-AS1	3.68165	0.504859	1.4827	-0.340499	0.733481	0.839281	ZNF674-AS1	8.2226	2.09565	0.993283	-2.10983	0.0348733	0.0887852	ZNF674-AS1	6.58727	-1.26948	1.07871	-1.17685	0.239256	0.582921	ZNF674-AS1	3.37189	0.341569	1.37145	0.249057	0.803317	NA	ZNF674-AS1	5.64233	1.66911	1.20638	1.38357	0.166491	NA
AC138969.4	111.79	-0.197235	0.341024	0.578362	0.56302	0.7007	AC138969.4	92.681	-0.642469	0.411287	1.56209	0.118266	0.247468	AC138969.4	93.7439	-0.809023	0.385409	2.09913	0.0358057	0.0908314	AC138969.4	57.4383	0.593175	0.388043	1.52863	0.126355	0.405152	AC138969.4	56.8801	0.413785	0.409578	1.01027	0.312365	0.696997	AC138969.4	44.9341	-0.158257	0.436997	-0.362147	0.717242	0.955745
LINC01003	13.6165	-0.295382	0.778744	0.379306	0.704461	0.810932	LINC01003	19.7993	0.795718	0.637862	-1.24748	0.212222	0.377686	LINC01003	23.7538	1.20819	0.575769	-2.0984	0.03587	0.090971	LINC01003	15.7399	-1.52229	0.743919	-2.04631	0.0407255	0.190942	LINC01003	13.0332	-1.11664	0.784479	-1.42342	0.154616	0.496221	LINC01003	19.7698	0.403723	0.634266	0.636519	0.524438	NA
OR2A1-AS1	0.834633	1.14518	3.21986	-0.355662	0.722094	NA	OR2A1-AS1	0.507207	1.44655	3.47049	-0.416815	0.676814	NA	OR2A1-AS1	3.99875	3.6651	1.74692	-2.09803	0.0359026	0.0910303	OR2A1-AS1	3.30878	-2.98769	1.79411	-1.66527	0.0958588	NA	OR2A1-AS1	0.804323	-0.22256	3.1153	-0.0714409	0.943047	NA	OR2A1-AS1	2.93841	2.36196	1.89584	1.24586	0.212814	NA
LINC00612	2.18992	1.2202	1.98677	-0.614164	0.539107	0.680647	LINC00612	4.56291	3.49247	1.98788	-1.75688	0.0789378	0.184137	LINC00612	4.55869	3.66788	1.76251	-2.08105	0.0374292	0.094188	LINC00612	3.30196	-2.41888	1.6111	-1.50138	0.133257	NA	LINC00612	3.26239	-2.14236	1.68651	-1.27029	0.203982	NA	LINC00612	4.81453	0.0442441	1.29621	0.0341333	0.972771	NA
KLF7-IT1	5.9154	3.2598	1.32594	-2.45848	0.0139528	0.0396467	KLF7-IT1	5.73307	2.78923	1.6131	-1.72912	0.0837885	0.192302	KLF7-IT1	5.47768	3.01684	1.45758	-2.06975	0.0384754	0.0961835	KLF7-IT1	7.24663	0.272342	1.19885	0.227169	0.820292	0.947085	KLF7-IT1	7.10878	0.216717	1.18551	0.182804	0.854952	0.962427	KLF7-IT1	6.95047	0.0936557	1.29619	0.0722548	0.942399	NA
DACT3-AS1	3.10422	3.08675	2.77748	-1.11135	0.266418	0.417641	DACT3-AS1	6.85007	5.3321	1.86955	-2.85208	0.00434341	0.0175774	DACT3-AS1	2.92006	5.01618	2.44491	-2.05168	0.0402008	0.0996347	DACT3-AS1	4.23871	-1.61882	1.63364	-0.990927	0.321721	0.676973	DACT3-AS1	6.99777	-2.02381	1.36807	-1.47932	0.139056	0.466764	DACT3-AS1	6.83274	-0.397612	1.23841	-0.321066	0.74816	NA
SH3BP5-AS1	42.7413	-0.49083	0.456672	1.0748	0.282465	0.436312	SH3BP5-AS1	40.5368	-0.526061	0.473885	1.1101	0.266954	0.440599	SH3BP5-AS1	37.2634	-1.11356	0.542946	2.05095	0.0402714	0.0997645	SH3BP5-AS1	20.7075	0.592946	0.606901	0.977005	0.328567	0.682005	SH3BP5-AS1	23.1732	0.00679925	0.564553	0.0120436	0.990391	0.998576	SH3BP5-AS1	19.4229	-0.572856	0.657926	-0.8707	0.383918	NA
RAET1E-AS1	9.03138	6.76705	1.52683	-4.43208	9.33275e-06	5.84156e-05	RAET1E-AS1	3.15194	3.25008	2.97785	-1.09142	0.275088	0.449323	RAET1E-AS1	2.96002	5.0161	2.46348	-2.03619	0.0417314	0.102649	RAET1E-AS1	8.15604	1.7358	1.08226	1.60387	0.108743	0.371882	RAET1E-AS1	7.90549	2.55469	1.22001	2.09399	0.0362606	0.199932	RAET1E-AS1	4.02844	0.959056	1.65292	0.580219	0.561767	NA
RPARP-AS1	36.4479	1.76894	0.508386	-3.47953	0.000502294	0.00217714	RPARP-AS1	29.9996	1.60731	0.609305	-2.63795	0.00834096	0.0303427	RPARP-AS1	27.1174	1.22113	0.601049	-2.03167	0.0421873	0.103576	RPARP-AS1	32.1865	0.526156	0.489695	1.07446	0.282619	0.63795	RPARP-AS1	33.3834	0.140178	0.488806	0.286776	0.774284	0.940454	RPARP-AS1	27.4847	-0.374502	0.541494	-0.691609	0.489183	NA
LINC00173	1.37071	1.72389	2.32228	-0.742324	0.457891	NA	LINC00173	2.12122	2.4049	1.88957	-1.27273	0.203114	NA	LINC00173	4.12584	3.28849	1.62302	-2.02616	0.0427487	0.104603	LINC00173	3.29434	-1.59106	1.48335	-1.07262	0.283444	NA	LINC00173	1.84381	-0.891647	1.69412	-0.526319	0.598667	NA	LINC00173	3.7027	0.769514	1.39539	0.551468	0.581313	NA
HM13-IT1	11.0452	0.515687	1.15593	-0.446121	0.65551	0.774913	HM13-IT1	7.56177	0.835085	1.05885	-0.788669	0.430306	0.60536	HM13-IT1	13.2942	1.76742	0.872717	-2.02519	0.0428481	0.104782	HM13-IT1	12.6436	-1.06295	0.940368	-1.13036	0.258326	0.608794	HM13-IT1	8.51161	-0.145301	1.13019	-0.128563	0.897703	0.976222	HM13-IT1	10.0727	0.938465	0.929846	1.00927	0.312845	NA
CCDC140	2.23651	4.1044	3.19659	-1.28399	0.199145	0.336235	CCDC140	2.02308	4.87965	2.50032	-1.95161	0.0509843	NA	CCDC140	3.25126	4.8461	2.40506	-2.01496	0.0439092	0.106796	CCDC140	3.75873	-0.477344	1.57928	-0.302254	0.762459	NA	CCDC140	2.8322	-0.317333	1.58352	-0.200397	0.84117	NA	CCDC140	3.54689	0.167395	1.51249	0.110675	0.911874	NA
DGUOK-AS1	1.51466	1.6325	2.79139	-0.584835	0.558659	NA	DGUOK-AS1	2.96268	2.37996	1.9434	-1.22464	0.220711	0.387448	DGUOK-AS1	3.72994	3.39951	1.69238	-2.00872	0.0445669	0.108062	DGUOK-AS1	2.66121	-2.4973	1.77736	-1.40506	0.160002	NA	DGUOK-AS1	2.08631	-1.60777	2.01399	-0.798299	0.424697	NA	DGUOK-AS1	3.58948	0.593472	1.45858	0.406884	0.684093	NA
NOP14-AS1	84.7941	1.45016	0.326545	-4.44092	8.95731e-06	5.62675e-05	NOP14-AS1	50.603	0.395083	0.42023	-0.94016	0.347135	0.525297	NOP14-AS1	65.3496	0.86098	0.428903	-2.0074	0.0447072	0.108309	NOP14-AS1	72.7121	0.541311	0.39975	1.35413	0.175696	0.491289	NOP14-AS1	60.9239	1.0132	0.385172	2.63051	0.00852569	0.0699205	NOP14-AS1	48.5192	0.45731	0.413043	1.10717	0.268219	0.762809
LINC00656	2.21009	3.31844	2.20571	-1.50447	0.13246	0.247166	LINC00656	0.0812354	0.242918	3.51216	-0.0691648	0.944858	NA	LINC00656	3.63061	3.91909	1.97875	-1.98059	0.0476372	0.114189	LINC00656	3.88484	-0.674557	1.52571	-0.442128	0.658397	NA	LINC00656	1.38143	3.0088	2.89691	1.03862	0.298979	NA	LINC00656	2.30187	3.6527	2.36395	1.54517	0.122305	NA
AL034550.1	50.5208	0.871141	0.480978	-1.81119	0.070112	0.150637	AL034550.1	30.2084	-0.388673	0.534233	0.727535	0.466898	0.637621	AL034550.1	26.6064	-1.35908	0.687149	1.97785	0.0479454	0.114747	AL034550.1	28.2085	2.1961	0.582367	3.77099	0.000162599	0.00197612	AL034550.1	30.0147	1.17175	0.482002	2.431	0.015057	0.107065	AL034550.1	14.343	-0.998444	0.778142	-1.28311	0.199453	NA
LINC01388	4.05346	2.48654	1.87227	-1.32809	0.184148	0.317175	LINC01388	5.28181	2.39572	1.50597	-1.59082	0.111651	0.236884	LINC01388	5.94952	2.92215	1.4781	-1.97696	0.0480464	0.114905	LINC01388	5.341	-0.625455	1.26519	-0.494356	0.621055	0.867633	LINC01388	4.86133	-0.219331	1.3563	-0.161713	0.871532	0.968092	LINC01388	6.16732	0.506681	1.10837	0.457139	0.647571	NA
HLA-F-AS1	4.29337	-0.521756	1.27366	0.409652	0.682062	0.794945	HLA-F-AS1	4.2328	0.0310447	1.47228	-0.0210862	0.983177	0.990322	HLA-F-AS1	10.0365	1.82108	0.922202	-1.97471	0.0483012	0.115403	HLA-F-AS1	6.90644	-2.24591	1.13423	-1.98012	0.04769	0.213161	HLA-F-AS1	2.80349	-0.692514	1.70094	-0.407136	0.683908	NA	HLA-F-AS1	6.65248	1.73778	1.17597	1.47774	0.139477	NA
C10orf55	13.2059	-1.24035	0.855132	1.45047	0.146927	0.267961	C10orf55	10.3187	-2.62686	1.04217	2.52058	0.0117162	0.0403501	C10orf55	11.9074	-1.9589	0.99314	1.97243	0.048561	0.11594	C10orf55	4.09513	0.587811	1.3408	0.438403	0.661094	NA	C10orf55	3.21356	1.26571	1.33209	0.950174	0.342024	NA	C10orf55	2.26193	0.641553	1.8077	0.354899	0.722665	NA
TRHDE-AS1	0.86283	2.67053	3.49708	-0.763645	0.445079	NA	TRHDE-AS1	1.37317	3.25842	3.48111	-0.936028	0.349259	NA	TRHDE-AS1	3.36893	4.64535	2.35709	-1.9708	0.0487467	0.116285	TRHDE-AS1	2.95295	-1.9541	1.86249	-1.04919	0.294092	NA	TRHDE-AS1	1.55692	-0.390803	2.45488	-0.159194	0.873516	NA	TRHDE-AS1	3.21756	1.6043	1.78175	0.900405	0.367905	NA
B4GALT1-AS1	18.843	1.68954	0.706754	-2.39056	0.0168228	0.046494	B4GALT1-AS1	12.5693	0.945054	0.744683	-1.26907	0.204416	0.368209	B4GALT1-AS1	16.5159	1.46617	0.74576	-1.96601	0.0492979	0.117333	B4GALT1-AS1	18.2756	0.171356	0.659853	0.259688	0.795105	0.939534	B4GALT1-AS1	15.2184	0.715922	0.712852	1.00431	0.31523	0.699264	B4GALT1-AS1	13.7757	0.493478	0.792606	0.622602	0.533546	NA
AC012370.2	4.63373	1.73283	1.21971	-1.42069	0.155408	0.279381	AC012370.2	2.82405	-0.0520847	1.97573	0.0263622	0.978968	0.988217	AC012370.2	6.46227	2.31913	1.18052	-1.96449	0.049473	0.117577	AC012370.2	6.06989	-0.470659	1.10007	-0.427844	0.668765	0.888215	AC012370.2	3.53627	2.09145	1.55075	1.34867	0.177444	NA	AC012370.2	4.70576	2.44965	1.52539	1.60592	0.108292	NA
LINC00504	11.9785	2.9934	0.903542	-3.31296	0.00092314	0.00374741	LINC00504	6.76253	2.08448	1.16306	-1.79225	0.0730935	0.17397	LINC00504	7.38917	2.14924	1.09779	-1.95778	0.0502554	0.119061	LINC00504	11.1296	0.955344	0.813994	1.17365	0.240535	0.584381	LINC00504	10.2992	0.999723	0.850056	1.17607	0.239568	0.620214	LINC00504	7.34874	0.115545	1.05757	0.109256	0.913	NA
MIR7515HG	0.472646	2.3843	3.50953	-0.679379	0.496898	NA	MIR7515HG	1.08948	2.15053	3.50703	-0.613205	0.539741	NA	MIR7515HG	3.53134	4.44005	2.27226	-1.95403	0.0506979	0.119754	MIR7515HG	2.82633	-2.12477	1.86397	-1.13992	0.254321	NA	MIR7515HG	1.10471	0.274712	3.15709	0.0870144	0.93066	NA	MIR7515HG	3.15588	2.27041	1.96358	1.15626	0.247574	NA
DLGAP4-AS1	28.2765	1.57665	0.483588	-3.26032	0.00111287	0.00441673	DLGAP4-AS1	28.5586	1.77433	0.52151	-3.40229	0.000668244	0.00346848	DLGAP4-AS1	24.669	1.19186	0.616668	-1.93274	0.0532687	0.124562	DLGAP4-AS1	27.1641	0.357565	0.5468	0.653923	0.513161	0.813434	DLGAP4-AS1	29.2544	-0.234352	0.468393	-0.500333	0.616841	0.884722	DLGAP4-AS1	27.1145	-0.569936	0.587835	-0.96955	0.332271	NA
JAZF1-AS1	2.93114	1.12086	1.60938	-0.696453	0.486145	0.634866	JAZF1-AS1	1.98897	0.881224	1.71674	-0.513314	0.607732	NA	JAZF1-AS1	6.78618	2.32619	1.20844	-1.92496	0.0542339	0.126399	JAZF1-AS1	5.75725	-0.73866	1.36552	-0.540938	0.58855	0.852265	JAZF1-AS1	2.28718	0.121746	1.7978	0.0677198	0.946009	NA	JAZF1-AS1	4.93484	1.05776	1.40572	0.752466	0.451771	NA
FOXP1-IT1	18.4526	2.32607	0.969719	-2.39871	0.0164529	0.0456229	FOXP1-IT1	17.94	2.37379	0.960005	-2.47269	0.01341	0.0450216	FOXP1-IT1	13.6136	1.9249	1.00092	-1.92314	0.0544631	0.126798	FOXP1-IT1	17.9723	0.412053	0.69621	0.591851	0.55395	0.835084	FOXP1-IT1	20.7547	0.12103	0.689237	0.1756	0.860608	0.964455	FOXP1-IT1	17.5929	-0.182697	0.770955	-0.236975	0.812676	NA
HCG20	3.5118	3.40385	1.94368	-1.75124	0.0799054	0.167078	HCG20	0.907571	1.58748	3.35197	-0.473597	0.635788	NA	HCG20	3.87601	3.18203	1.66016	-1.9167	0.0552757	0.128357	HCG20	4.88226	-0.678634	1.41037	-0.481175	0.630392	0.872421	HCG20	2.64414	1.54137	1.75884	0.876357	0.380836	NA	HCG20	2.97352	2.39989	1.83337	1.309	0.190534	NA
ZBED3-AS1	5.12871	-3.78711	1.4556	2.60176	0.00927477	0.0279685	ZBED3-AS1	6.69557	-1.09968	1.06907	1.02863	0.303656	0.480616	ZBED3-AS1	5.7604	-2.69229	1.40929	1.91038	0.0560837	0.129867	ZBED3-AS1	1.00649	-0.537398	2.92707	-0.183596	0.85433	NA	ZBED3-AS1	1.8058	-2.84153	1.89399	-1.50029	0.13354	NA	ZBED3-AS1	2.17601	-1.72211	1.95458	-0.881065	0.378283	NA
LINC00433	0.86283	2.67053	3.49708	-0.763645	0.445079	NA	LINC00433	0	NA	NA	NA	NA	NA	LINC00433	3.21194	4.49547	2.35529	-1.90867	0.0563045	0.13018	LINC00433	2.88379	-1.96319	1.84889	-1.06182	0.288318	NA	LINC00433	0.571587	1.40191	3.49643	0.400955	0.688454	NA	LINC00433	2.16621	3.25349	2.40664	1.35188	0.176414	NA
BAALC-AS1	14.5162	3.24458	0.911002	-3.56155	0.000368675	0.00165245	BAALC-AS1	12.0978	2.91601	0.9873	-2.95352	0.00314176	0.0133637	BAALC-AS1	12.1087	2.14471	1.12802	-1.90131	0.0572615	0.13192	BAALC-AS1	16.7004	0.98006	0.778539	1.25885	0.208086	0.539181	BAALC-AS1	16.1616	0.269954	0.670446	0.402648	0.687207	0.912074	BAALC-AS1	14.7699	-0.703773	0.824906	-0.853156	0.393573	NA
ZNRD1ASP	30.9454	-1.17999	0.817778	1.44293	0.149041	0.270941	ZNRD1ASP	27.7786	-1.32332	0.640278	2.06679	0.0387542	0.105971	ZNRD1ASP	31.0182	-1.06084	0.558195	1.90049	0.0573695	0.132117	ZNRD1ASP	13.6917	-0.344201	0.818958	-0.420291	0.674273	0.890646	ZNRD1ASP	11.8181	-0.156116	0.801713	-0.194728	0.845606	0.959646	ZNRD1ASP	11.6597	0.296731	0.7958	0.372871	0.709245	NA
BACH1-IT1	38.1818	0.962615	0.512893	-1.87683	0.0605409	0.133764	BACH1-IT1	45.146	1.45876	0.522087	-2.79409	0.00520463	0.0205086	BACH1-IT1	39.3	0.946309	0.500757	-1.88976	0.0587906	0.13473	BACH1-IT1	34.2576	-0.0176992	0.487562	-0.0363014	0.971042	0.992616	BACH1-IT1	37.9997	-0.514689	0.437108	-1.17749	0.239001	0.619522	BACH1-IT1	38.7167	-0.50075	0.483863	-1.0349	0.300716	0.78865
LYPLAL1-AS1	0.645627	0.153801	3.48835	-0.04409	0.964833	NA	LYPLAL1-AS1	0.622355	0.156533	3.49755	-0.0447552	0.964302	NA	LYPLAL1-AS1	4.46643	3.63722	1.92621	-1.88828	0.0589886	0.135081	LYPLAL1-AS1	2.67601	-3.97926	2.14472	-1.85537	0.0635428	NA	LYPLAL1-AS1	0	NA	NA	NA	NA	NA	LYPLAL1-AS1	2.55125	3.85249	2.25528	1.70821	0.0875973	NA
RASSF1-AS1	2.75827	-3.63238	1.7872	2.03244	0.042109	0.0995403	RASSF1-AS1	3.62575	-1.46189	1.55833	0.938116	0.348185	0.526514	RASSF1-AS1	4.64008	-3.36736	1.79225	1.87885	0.0602654	0.137409	RASSF1-AS1	1.42996	-0.205413	3.03755	-0.0676247	0.946084	NA	RASSF1-AS1	0.761017	-1.94255	3.4221	-0.567648	0.570274	NA	RASSF1-AS1	2.0089	-2.23035	2.56492	-0.869559	0.384541	NA
CCDC144NL-AS1	0.42205	3.15582	3.48429	-0.905728	0.36508	NA	CCDC144NL-AS1	0.589682	2.75618	3.49671	-0.78822	0.430568	NA	CCDC144NL-AS1	3.15638	4.52282	2.4154	-1.8725	0.0611381	0.13895	CCDC144NL-AS1	2.50792	-1.86535	1.95757	-0.952894	0.340644	NA	CCDC144NL-AS1	0.676356	0.348296	3.2932	0.105762	0.915771	NA	CCDC144NL-AS1	2.53162	1.81788	2.04185	0.890311	0.373299	NA
THUMPD3-AS1	106.669	0.654172	0.32986	-1.98318	0.0473473	0.109575	THUMPD3-AS1	127.807	0.872906	0.434957	-2.00688	0.0447628	0.11908	THUMPD3-AS1	127.524	0.803023	0.428942	-1.8721	0.0611927	0.139042	THUMPD3-AS1	104.482	-0.194359	0.338331	-0.574465	0.565653	0.839429	THUMPD3-AS1	104.425	-0.272578	0.353093	-0.771972	0.440131	0.795365	THUMPD3-AS1	118.207	-0.0805607	0.29061	-0.277213	0.781617	0.967973
AC093642.3	1.27658	2.47611	2.7933	-0.886445	0.375378	NA	AC093642.3	2.33277	3.87361	2.26544	-1.70987	0.0872905	NA	AC093642.3	3.57558	3.65643	1.96067	-1.86489	0.0621964	0.140869	AC093642.3	3.03492	-1.26308	1.6591	-0.761301	0.446477	NA	AC093642.3	2.1389	-0.789096	1.60598	-0.49135	0.623179	NA	AC093642.3	3.69163	0.387235	1.52802	0.253423	0.799941	NA
FAM87B	1.07274	2.03229	3.39777	-0.598125	0.549756	NA	FAM87B	3.17702	3.84584	2.15643	-1.78342	0.0745172	0.17651	FAM87B	2.99686	3.94295	2.11535	-1.86397	0.0623259	0.14113	FAM87B	2.59446	-1.53168	1.81032	-0.846081	0.397508	NA	FAM87B	2.68008	-1.69751	1.67053	-1.01615	0.30956	NA	FAM87B	3.94986	-0.146745	1.4593	-0.100558	0.919901	NA
MIR4458HG	38.2967	0.554328	0.49613	-1.1173	0.263864	0.414857	MIR4458HG	35.0075	0.500789	0.508205	-0.985408	0.324424	0.501533	MIR4458HG	43.7019	0.860334	0.46264	-1.85962	0.0629398	0.142161	MIR4458HG	36.7163	-0.349848	0.474614	-0.737122	0.461048	0.784718	MIR4458HG	30.1795	-0.00341972	0.465459	-0.007347	0.994138	0.99864	MIR4458HG	33.9643	0.364097	0.511677	0.711575	0.476728	NA
CYP51A1-AS1	0.904753	1.93929	2.67068	-0.726139	0.467753	NA	CYP51A1-AS1	2.8807	3.97355	1.77136	-2.24321	0.0248831	0.0745965	CYP51A1-AS1	3.44376	3.44936	1.86549	-1.84904	0.0644522	0.144876	CYP51A1-AS1	2.68065	-1.77364	1.70704	-1.03902	0.298798	NA	CYP51A1-AS1	2.26371	-2.01898	1.60999	-1.25403	0.20983	NA	CYP51A1-AS1	3.96358	-0.288844	1.43899	-0.200727	0.840912	NA
TAPT1-AS1	10.0811	-3.3209	1.01009	3.28772	0.00101002	0.0040623	TAPT1-AS1	12.1784	-1.34256	0.843794	1.5911	0.111587	0.236775	TAPT1-AS1	12.9575	-1.70723	0.925518	1.84462	0.0650924	0.14584	TAPT1-AS1	3.4385	-1.55069	1.48917	-1.04131	0.297729	NA	TAPT1-AS1	3.12073	-1.8767	1.42934	-1.31299	0.189187	NA	TAPT1-AS1	4.95935	-0.521388	1.38826	-0.37557	0.707237	NA
MAP3K14-AS1	10.8198	1.18532	1.02104	-1.16089	0.245687	0.393595	MAP3K14-AS1	14.459	1.9263	0.952331	-2.02272	0.043102	0.115521	MAP3K14-AS1	13.0538	1.60866	0.873094	-1.84248	0.0654044	0.146397	MAP3K14-AS1	12.2316	-0.470084	0.932925	-0.503881	0.614345	0.863935	MAP3K14-AS1	13.1728	-0.766399	0.722359	-1.06097	0.288705	0.674357	MAP3K14-AS1	14.6529	-0.287583	0.868837	-0.330998	0.740646	NA
TMEM161B-AS1	24.8526	-1.91569	0.724308	2.64485	0.00817262	0.0250743	TMEM161B-AS1	21.9704	-1.74516	0.677293	2.57667	0.00997561	0.0352411	TMEM161B-AS1	28.0432	-1.01524	0.555214	1.82855	0.0674668	0.149935	TMEM161B-AS1	11.908	-0.913104	0.826366	-1.10496	0.269175	0.623209	TMEM161B-AS1	7.99695	-0.0789105	1.0134	-0.0778673	0.937934	0.98665	TMEM161B-AS1	9.99366	0.772217	0.906937	0.851455	0.394516	NA
PTPRG-AS1	2.88862	0.481866	2.42598	-0.198628	0.842554	0.903604	PTPRG-AS1	20.7291	3.95557	1.20726	-3.27649	0.00105107	0.00516423	PTPRG-AS1	6.74414	3.00332	1.64379	-1.82707	0.0676887	0.150281	PTPRG-AS1	6.0323	-2.18035	1.49613	-1.45733	0.145026	0.438605	PTPRG-AS1	16.0952	-3.63889	1.09646	-3.31877	0.000904141	0.011004	PTPRG-AS1	18.5334	-1.57206	0.882505	-1.78136	0.0748533	NA
FARP1-AS1	2.19674	2.9921	2.32097	-1.28916	0.197341	0.334001	FARP1-AS1	3.1262	3.22958	2.333	-1.3843	0.166265	0.317262	FARP1-AS1	2.58737	3.73168	2.04329	-1.82631	0.0678039	0.150448	FARP1-AS1	2.87894	-0.358154	1.55076	-0.230953	0.817351	NA	FARP1-AS1	3.25633	0.720717	1.64666	0.437683	0.661616	NA	FARP1-AS1	3.52249	0.722358	1.53146	0.471678	0.637157	NA
FAM85B	1.45924	3.23501	2.6854	-1.20467	0.228331	NA	FAM85B	1.62308	3.12029	2.71556	-1.14904	0.25054	NA	FAM85B	2.75161	3.99829	2.19334	-1.82292	0.0683153	0.151345	FAM85B	2.82615	-1.34069	1.70714	-0.785341	0.432254	NA	FAM85B	2.03502	-0.401503	1.80022	-0.22303	0.823512	NA	FAM85B	2.86153	1.08534	1.71205	0.633943	0.526118	NA
C17orf102	1.13606	2.67927	3.497	-0.766164	0.443579	NA	C17orf102	0.735826	2.80393	3.50023	-0.801071	0.42309	NA	C17orf102	2.80243	4.58821	2.52112	-1.81991	0.0687728	0.151949	C17orf102	2.76712	-2.16327	1.93944	-1.11541	0.264674	NA	C17orf102	1.27465	-0.314115	2.69827	-0.116413	0.907325	NA	C17orf102	2.39888	1.47591	2.03402	0.725613	0.468076	NA
NFYC-AS1	12.2306	0.540557	0.743519	-0.727025	0.467211	0.61911	NFYC-AS1	13.8803	0.821111	0.748365	-1.09721	0.272551	0.446843	NFYC-AS1	17.1239	1.3036	0.725375	-1.79713	0.0723144	0.158182	NFYC-AS1	13.7949	-0.838402	0.749354	-1.11883	0.263211	0.616227	NFYC-AS1	11.4732	-0.330242	0.744962	-0.443301	0.657548	0.899857	NFYC-AS1	14.7219	0.475913	0.798727	0.595839	0.551283	NA
AC113189.5	44.5758	0.0509398	0.429179	-0.118692	0.90552	0.943486	AC113189.5	57.1121	0.746072	0.422232	-1.76697	0.0772332	0.181387	AC113189.5	59.9328	0.733348	0.409018	-1.79295	0.0729809	0.159182	AC113189.5	42.3007	-0.70682	0.468914	-1.50736	0.131719	0.415669	AC113189.5	40.4013	-0.741331	0.440685	-1.68222	0.0925253	0.370654	AC113189.5	50.2543	-0.00371605	0.411989	-0.00901979	0.992803	0.999677
CARMN	1.0269	2.14568	2.8813	-0.744692	0.456458	NA	CARMN	3.65856	2.62976	2.54573	-1.03301	0.3016	0.478774	CARMN	2.72266	3.49099	1.94819	-1.79191	0.073147	0.159351	CARMN	2.32997	-1.44159	1.72297	-0.836692	0.402765	NA	CARMN	3.04147	-0.232706	1.84593	-0.126064	0.899681	NA	CARMN	4.15395	1.28141	1.61041	0.795705	0.426203	NA
LINC01232	3.28858	0.903948	1.878	-0.481335	0.630278	0.756027	LINC01232	3.60922	1.38037	1.69303	-0.815326	0.414886	0.591068	LINC01232	5.48262	2.35805	1.31682	-1.79072	0.0733376	0.159645	LINC01232	4.04526	-1.54343	1.46337	-1.05471	0.291558	NA	LINC01232	2.70051	-0.586346	1.8534	-0.316362	0.751727	NA	LINC01232	4.19613	1.22967	1.41999	0.865973	0.386505	NA
LINC01020	0	NA	NA	NA	NA	NA	LINC01020	0	NA	NA	NA	NA	NA	LINC01020	2.83721	4.44855	2.49061	-1.78613	0.0740784	0.160848	LINC01020	2.01071	-3.34462	2.40227	-1.39228	0.163838	NA	LINC01020	0	NA	NA	NA	NA	NA	LINC01020	1.91116	3.07549	2.53871	1.21144	0.225726	NA
AP000936.1	64.7764	0.839671	0.50325	-1.6685	0.0952171	0.191779	AP000936.1	53.972	0.854197	0.56511	-1.51156	0.130646	0.266272	AP000936.1	63.9696	0.867827	0.487857	-1.77885	0.0752636	0.16292	AP000936.1	53.1555	-0.0622905	0.395481	-0.157506	0.874846	0.962949	AP000936.1	45.5697	-0.0143352	0.451022	-0.0317837	0.974645	0.996171	AP000936.1	45.298	0.04693	0.451854	0.103861	0.91728	0.98919
AP001372.2	2.94562	-3.57205	1.82347	1.95894	0.0501204	0.11483	AP001372.2	3.64081	-1.83799	1.6729	1.09868	0.271906	0.44607	AP001372.2	3.12564	-3.4432	1.93664	1.77792	0.0754163	0.163179	AP001372.2	0.193404	-0.247435	3.47969	-0.0711085	0.943311	NA	AP001372.2	0.651389	-1.57716	3.45084	-0.457038	0.647643	NA	AP001372.2	0.737641	-1.35224	3.44697	-0.392297	0.694839	NA
KIAA1614-AS1	9.13177	0.181741	0.960573	-0.189201	0.849935	0.908538	KIAA1614-AS1	8.69557	-0.372916	1.22793	0.303695	0.76136	0.857423	KIAA1614-AS1	5.39876	-2.5915	1.45829	1.77708	0.0755546	0.163407	KIAA1614-AS1	3.50492	2.70863	1.50158	1.80385	0.071255	NA	KIAA1614-AS1	5.70604	0.718711	1.23191	0.583412	0.559616	0.860522	KIAA1614-AS1	3.25678	-1.75459	1.79323	-0.978449	0.327852	NA
CD27-AS1	14.3402	-1.43323	0.822783	1.74193	0.0815207	0.169919	CD27-AS1	10.9741	-2.42682	1.00262	2.42048	0.0155002	0.0505869	CD27-AS1	13.8824	-1.36349	0.769761	1.77131	0.0765084	0.165036	CD27-AS1	5.94927	-0.175076	1.10175	-0.158908	0.873742	0.962627	CD27-AS1	4.07698	1.22709	1.40984	0.870378	0.384094	NA	CD27-AS1	3.71054	1.17604	1.44471	0.814033	0.415626	NA
LINC01132	1.30787	2.06637	3.41499	-0.60509	0.545119	NA	LINC01132	2.4894	1.66821	2.67442	-0.623765	0.532782	0.689659	LINC01132	3.51556	4.16652	2.35318	-1.77059	0.0766284	0.165223	LINC01132	2.29048	-2.01607	1.95951	-1.02887	0.303542	NA	LINC01132	1.59776	-0.866743	2.57032	-0.337212	0.735957	NA	LINC01132	3.05992	1.51514	1.94621	0.778506	0.436271	NA
DPP9-AS1	12.6181	-1.24035	0.774209	1.60209	0.109136	0.213239	DPP9-AS1	10.6412	-2.09637	0.989954	2.11764	0.0342056	0.0964243	DPP9-AS1	12.2199	-1.61826	0.916869	1.76498	0.0775664	0.16679	DPP9-AS1	4.86578	0.433681	1.23352	0.351579	0.725154	0.911127	DPP9-AS1	3.92792	0.825405	1.28997	0.639861	0.522263	NA	DPP9-AS1	3.59616	0.305034	1.56604	0.19478	0.845565	NA
E2F3-IT1	8.1316	0.267269	0.933681	-0.286253	0.774684	0.859233	E2F3-IT1	7.06566	-0.108194	1.05537	0.102517	0.918346	0.953956	E2F3-IT1	4.7287	-3.03088	1.71946	1.7627	0.0779517	0.167455	E2F3-IT1	3.75193	2.99967	1.68996	1.775	0.0758987	NA	E2F3-IT1	5.38138	0.272782	1.10204	0.247525	0.804502	0.949593	E2F3-IT1	3.14028	-3.35747	1.8679	-1.79745	0.0722641	NA
INE1	11.4865	1.39657	1.0194	-1.37	0.170688	0.299954	INE1	9.57208	1.2207	1.08868	-1.12126	0.262176	0.435885	INE1	11.9981	1.64908	0.939063	-1.7561	0.0790721	0.169383	INE1	11.8066	-0.240914	0.902351	-0.266985	0.789481	0.937738	INE1	9.91385	0.240218	0.890565	0.269737	0.787363	0.944904	INE1	10.2799	0.48671	0.962606	0.505617	0.613125	NA
AC011525.2	0.329853	2.19718	3.48628	-0.630237	0.528539	NA	AC011525.2	0	NA	NA	NA	NA	NA	AC011525.2	2.86028	4.39747	2.50781	-1.75351	0.0795148	0.17011	AC011525.2	2.23035	-2.96585	2.2515	-1.31728	0.187745	NA	AC011525.2	0.210361	0.938701	3.48612	0.269268	0.787723	NA	AC011525.2	1.91392	3.25539	2.5395	1.2819	0.199877	NA
LINC01630	0.164927	2.09415	3.51362	-0.596009	0.551169	NA	LINC01630	1.88129	2.94688	3.48595	-0.845358	0.397911	NA	LINC01630	2.58495	4.50437	2.57528	-1.74908	0.0802766	0.171387	LINC01630	1.92313	-3.12815	2.31833	-1.34931	0.177236	NA	LINC01630	1.46553	-1.04853	2.92576	-0.35838	0.720059	NA	LINC01630	3.07655	1.3019	1.85759	0.700855	0.483393	NA
PARD6G-AS1	7.06414	-0.823688	1.09504	0.752201	0.45193	0.606014	PARD6G-AS1	15.6366	0.893486	0.803206	-1.1124	0.265966	0.439539	PARD6G-AS1	15.8986	1.3972	0.80056	-1.74527	0.0809373	0.172462	PARD6G-AS1	8.58747	-2.35083	1.0078	-2.33263	0.0196674	0.11187	PARD6G-AS1	8.71017	-1.74346	1.02592	-1.6994	0.0892432	0.36205	PARD6G-AS1	14.4578	0.548531	0.823751	0.665895	0.505478	NA
LINC00894	31.1919	-0.775471	0.518366	1.49599	0.134656	0.250265	LINC00894	28.0818	-1.06851	0.574177	1.86094	0.0627523	0.154758	LINC00894	29.3909	-1.00538	0.579218	1.73575	0.0826081	0.175304	LINC00894	14.6427	0.18596	0.727959	0.255455	0.798372	0.940606	LINC00894	13.9207	0.225306	0.691856	0.325655	0.744686	0.931902	LINC00894	12.6889	0.0511286	0.791066	0.0646325	0.948467	NA
U91328.2	1.67237	0.719354	2.53377	-0.283906	0.776482	NA	U91328.2	6.78348	3.25449	1.75722	-1.85206	0.0640168	0.157167	U91328.2	6.10834	2.96665	1.71042	-1.73445	0.0828383	0.175641	U91328.2	4.73278	-3.09597	1.67467	-1.84871	0.0645	0.264641	U91328.2	5.20143	-3.38431	1.70796	-1.98149	0.0475368	0.240456	U91328.2	8.15471	-0.384139	1.10624	-0.347249	0.728405	NA
TMEM147-AS1	13.9024	-1.94356	0.8541	2.27557	0.0228718	0.0603367	TMEM147-AS1	12.4456	-2.03141	0.909981	2.23237	0.0255907	0.0763375	TMEM147-AS1	15.4914	-1.29088	0.750105	1.72093	0.0852636	0.179493	TMEM147-AS1	5.47693	-0.704255	1.1961	-0.588794	0.556	0.835817	TMEM147-AS1	3.5853	0.140508	1.42672	0.0984826	0.921549	NA	TMEM147-AS1	4.57551	0.90449	1.28974	0.701297	0.483118	NA
ARHGAP31-AS1	13.1642	2.42403	0.755223	-3.20968	0.00132883	0.00516596	ARHGAP31-AS1	7.85975	1.59202	0.954959	-1.66711	0.095493	0.211254	ARHGAP31-AS1	8.68246	1.56784	0.912609	-1.71797	0.0858013	0.180433	ARHGAP31-AS1	12.1788	0.869762	0.784195	1.10911	0.267381	0.621918	ARHGAP31-AS1	11.264	0.86123	0.719506	1.19697	0.231316	0.609691	ARHGAP31-AS1	8.38131	-0.0124188	0.945821	-0.0131302	0.989524	NA
LINC00710	1.13606	2.67927	3.497	-0.766164	0.443579	NA	LINC00710	2.12836	3.22795	3.32075	-0.972053	0.331024	NA	LINC00710	2.53262	4.40972	2.56796	-1.7172	0.085942	0.18071	LINC00710	2.58124	-1.63893	1.90641	-0.859697	0.389956	NA	LINC00710	2.28211	-0.555689	2.11162	-0.263157	0.79243	NA	LINC00710	3.22652	0.946207	1.78304	0.530671	0.595647	NA
LINC01343	0.419459	1.12455	3.52748	-0.318797	0.749881	NA	LINC01343	0.0284337	0.567949	3.52397	-0.161167	0.871962	NA	LINC01343	2.52778	3.84839	2.24314	-1.71563	0.0862304	0.181142	LINC01343	2.02743	-2.67499	2.23048	-1.19929	0.230415	NA	LINC01343	0.259499	0.507621	3.52434	0.144033	0.885475	NA	LINC01343	1.6712	3.32697	2.66466	1.24855	0.211829	NA
TERC	2.39143	0.901565	1.646	-0.547732	0.583876	0.71878	TERC	7.03771	2.69165	1.29539	-2.07787	0.037721	0.103909	TERC	4.97857	2.47294	1.44606	-1.71012	0.0872443	0.182787	TERC	3.22147	-1.65891	1.4589	-1.1371	0.255497	NA	TERC	4.74616	-2.05689	1.21292	-1.69582	0.0899208	0.363383	TERC	6.46022	-0.407629	1.07723	-0.378405	0.70513	NA
ZDHHC20-IT1	9.66622	-0.33111	0.977495	0.338733	0.734811	0.83036	ZDHHC20-IT1	6.87416	-1.76288	1.22155	1.44315	0.148978	0.292774	ZDHHC20-IT1	6.89673	-2.14425	1.25633	1.70675	0.0878687	0.183786	ZDHHC20-IT1	3.66103	1.74588	1.57882	1.10581	0.268807	NA	ZDHHC20-IT1	3.67955	1.36766	1.49433	0.91523	0.360071	NA	ZDHHC20-IT1	1.8365	-0.343586	2.28687	-0.150243	0.880573	NA
LINC01471	0.447987	0.884072	3.48412	-0.253743	0.799694	NA	LINC01471	0.347038	0.410595	3.4957	-0.117457	0.906498	NA	LINC01471	3.39119	3.5504	2.09967	-1.69093	0.0908502	0.188206	LINC01471	2.20044	-2.70269	2.17304	-1.24374	0.213595	NA	LINC01471	0.0558823	0.528654	3.5275	0.149867	0.88087	NA	LINC01471	2.03763	3.21504	2.46132	1.30622	0.191477	NA
LGALS8-AS1	1.2525	2.01715	2.40859	-0.837482	0.402321	NA	LGALS8-AS1	2.73995	3.37411	1.88699	-1.7881	0.0737602	0.175125	LGALS8-AS1	5.08044	2.75146	1.6391	-1.67865	0.0932211	0.191972	LGALS8-AS1	3.83261	-1.42215	1.55671	-0.913562	0.360947	NA	LGALS8-AS1	2.11954	-1.74663	1.62263	-1.07642	0.281739	NA	LGALS8-AS1	4.70576	-0.101218	1.43058	-0.0707537	0.943594	NA
LINC00940	0.141015	0.90583	3.50403	-0.258511	0.796013	NA	LINC00940	0.0568673	0.262502	3.51216	-0.0747408	0.940421	NA	LINC00940	2.69715	3.63953	2.17005	-1.67717	0.0935097	0.192504	LINC00940	1.89037	-3.05083	2.30727	-1.32227	0.186078	NA	LINC00940	0.0525902	0.524173	3.52686	0.148623	0.881851	NA	LINC00940	1.75349	3.27187	2.61869	1.24943	0.211507	NA
TEX41	11.1734	0.463502	0.829807	-0.558566	0.576458	0.712562	TEX41	11.1795	0.546437	0.899671	-0.607375	0.543602	0.698814	TEX41	17.5708	1.35089	0.808391	-1.67109	0.0947036	0.194335	TEX41	13.0906	-0.893261	0.729492	-1.2245	0.220765	0.557878	TEX41	8.53729	-0.089481	0.790428	-0.113206	0.909867	0.979814	TEX41	12.8437	0.7927	0.760426	1.04244	0.297207	NA
LINC01191	8.71246	0.949104	0.892779	-1.06309	0.287741	0.442185	LINC01191	7.58833	0.468006	1.09719	-0.426551	0.669706	0.795171	LINC01191	13.1276	1.5444	0.924704	-1.67016	0.0948877	0.194571	LINC01191	10.7795	-0.630267	0.907435	-0.694559	0.487332	0.800495	LINC01191	6.87413	0.456076	1.03199	0.441938	0.658534	0.899857	LINC01191	9.74876	1.06696	1.02159	1.04441	0.296298	NA
MCM3AP-AS1	13.4054	0.0287138	0.807551	-0.0355566	0.971636	0.983817	MCM3AP-AS1	9.86769	-1.11728	0.99895	1.11845	0.263375	0.437164	MCM3AP-AS1	9.76543	-1.80135	1.08027	1.6675	0.0954156	0.19543	MCM3AP-AS1	6.40002	1.87005	1.20287	1.55466	0.120028	0.392156	MCM3AP-AS1	6.47122	1.1181	1.03875	1.0764	0.28175	0.666695	MCM3AP-AS1	4.03129	-1.02045	1.51022	-0.675692	0.499236	NA
RNF139-AS1	5.06434	1.55791	1.16894	-1.33276	0.18261	0.315249	RNF139-AS1	12.1908	2.85716	0.933905	-3.05937	0.00221806	0.00991251	RNF139-AS1	5.7627	2.07323	1.24847	-1.66061	0.0967912	0.197613	RNF139-AS1	5.65781	-0.382414	1.10886	-0.344871	0.730191	0.91338	RNF139-AS1	10.2507	-1.28816	0.812182	-1.58605	0.112728	0.414223	RNF139-AS1	10.649	-0.766194	0.932211	-0.821911	0.411127	NA
MEG3	4.53382	1.2142	2.02167	-0.600593	0.548111	0.688608	MEG3	4.8834	3.18702	1.83403	-1.73772	0.082261	0.189714	MEG3	4.12632	3.0952	1.86553	-1.65915	0.0970858	0.198153	MEG3	5.76825	-1.96435	3.31719	-0.592172	0.553735	0.835084	MEG3	6.30062	-1.25793	1.38338	-0.90932	0.363181	0.742644	MEG3	5.9196	0.0544755	1.58735	0.0343186	0.972623	NA
TRIM52-AS1	7.53153	0.0659406	0.892497	-0.0738832	0.941103	0.964208	TRIM52-AS1	7.18809	-0.801009	1.15762	0.691945	0.488972	0.65717	TRIM52-AS1	13.7431	1.26192	0.762211	-1.65561	0.0978007	0.199324	TRIM52-AS1	9.7045	-1.26653	0.865167	-1.46391	0.143218	0.435798	TRIM52-AS1	5.15471	0.770828	1.161	0.663932	0.506734	0.833086	TRIM52-AS1	9.27726	2.02301	1.00636	2.01023	0.0444072	NA
LINC01063	0.539928	-0.95297	3.45259	0.276016	0.782536	NA	LINC01063	1.41134	1.57008	2.61773	-0.599785	0.54865	NA	LINC01063	3.30112	2.74709	1.66112	-1.65376	0.098177	0.199843	LINC01063	1.90299	-4.23772	2.27651	-1.8615	0.0626737	NA	LINC01063	0.631719	-2.01913	3.48883	-0.57874	0.562765	NA	LINC01063	2.44771	1.84516	1.81037	1.01922	0.308101	NA
AL135787.1	43.4999	0.3854	0.432019	-0.89209	0.372345	0.530995	AL135787.1	65.9789	1.20414	0.552697	-2.17866	0.029357	0.0852718	AL135787.1	51.4545	0.692085	0.423097	-1.63576	0.10189	0.205686	AL135787.1	38.4898	-0.346586	0.452673	-0.765642	0.443889	0.77138	AL135787.1	48.0006	-0.856923	0.467519	-1.83292	0.066815	0.299804	AL135787.1	53.6302	-0.510728	0.511355	-0.998774	0.317904	0.799469
AP001429.1	2.92864	-3.25903	2.0403	1.59733	0.110192	0.214801	AP001429.1	3.12878	-2.58673	2.09587	1.2342	0.217128	0.383396	AP001429.1	2.98697	-3.47033	2.12356	1.63421	0.102215	0.206029	AP001429.1	0.115247	0.00256723	3.53101	0.000727051	0.99942	NA	AP001429.1	0.309534	-0.262609	3.47265	-0.0756221	0.93972	NA	AP001429.1	0.315212	-0.679712	3.46981	-0.195893	0.844694	NA
AC104532.2	3.77815	-3.48022	1.60066	2.17423	0.0296875	0.0746837	AC104532.2	4.59938	-1.74367	1.43149	1.21808	0.223192	0.390562	AC104532.2	4.55799	-2.57248	1.57948	1.62869	0.103379	0.20763	AC104532.2	0.863869	-1.42905	3.43028	-0.416599	0.676972	NA	AC104532.2	0.97923	-1.61188	2.95526	-0.545428	0.585459	NA	AC104532.2	1.46858	-1.34148	2.43474	-0.550973	0.581652	NA
DUXAP8	4.07029	3.27677	1.54645	-2.1189	0.0340989	0.0837937	DUXAP8	2.69816	1.91814	1.96429	-0.976508	0.328813	0.506132	DUXAP8	3.63095	2.83639	1.74332	-1.627	0.103737	0.208244	DUXAP8	4.9097	0.352049	1.26672	0.277921	0.781073	0.934051	DUXAP8	4.14267	1.08635	1.36337	0.796809	0.425562	NA	DUXAP8	3.89228	0.723122	1.51374	0.477706	0.632859	NA
LINC00941	0.360657	0.154672	3.50994	-0.0440669	0.964851	NA	LINC00941	1.72755	2.60975	2.61698	-0.997237	0.31865	NA	LINC00941	4.15116	3.45729	2.12817	-1.62454	0.10426	0.209017	LINC00941	2.62451	-3.44214	2.18297	-1.57682	0.114838	NA	LINC00941	0.974791	-2.43158	3.29182	-0.738673	0.460105	NA	LINC00941	3.49097	1.02584	1.70254	0.602533	0.54682	NA
HLCS-IT1	3.18506	-1.51496	1.70888	0.886522	0.375337	0.534085	HLCS-IT1	2.60767	-2.2728	2.22547	1.02127	0.307126	0.483968	HLCS-IT1	3.86037	-3.67086	2.27053	1.61674	0.105934	0.211739	HLCS-IT1	1.51752	1.06841	2.75606	0.387658	0.698269	NA	HLCS-IT1	0.692357	0.873794	3.44998	0.253275	0.800056	NA	HLCS-IT1	1.13664	-0.225439	3.41541	-0.0660065	0.947373	NA
DSCAS	4.72704	1.5616	1.19978	-1.30158	0.19306	0.328432	DSCAS	3.5357	1.51646	1.29868	-1.16769	0.242931	0.414058	DSCAS	4.80649	1.96165	1.21489	-1.61467	0.106383	0.212493	DSCAS	5.27925	-0.336721	1.20364	-0.279752	0.779668	0.934051	DSCAS	4.3102	0.0108364	1.17687	0.00920788	0.992653	NA	DSCAS	4.35288	0.420334	1.28198	0.32788	0.743003	NA
NNT-AS1	24.4883	-1.3353	0.627644	2.12748	0.0333803	0.0822911	NNT-AS1	26.7459	-0.80415	0.607109	1.32456	0.185318	0.343348	NNT-AS1	27.0301	-0.942934	0.585331	1.61094	0.107193	0.213747	NNT-AS1	12.3446	-0.402831	0.797198	-0.505308	0.613342	0.863908	NNT-AS1	12.5043	-0.533988	0.748	-0.713888	0.475296	0.815308	NNT-AS1	14.1313	-0.146608	0.740605	-0.197957	0.843078	NA
MYT1L-AS1	0	NA	NA	NA	NA	NA	MYT1L-AS1	0	NA	NA	NA	NA	NA	MYT1L-AS1	2.54662	4.16099	2.58609	-1.60899	0.107618	0.214405	MYT1L-AS1	1.80575	-3.07011	2.50558	-1.22531	0.220458	NA	MYT1L-AS1	0	NA	NA	NA	NA	NA	MYT1L-AS1	1.71748	2.89313	2.64801	1.09257	0.274584	NA
AC084809.2	1.79935	1.21107	2.51399	-0.481733	0.629996	NA	AC084809.2	3.77861	3.70724	1.89763	-1.95362	0.0507461	0.131186	AC084809.2	3.44131	3.32799	2.08221	-1.5983	0.109977	0.218044	AC084809.2	2.33915	-1.69033	1.96673	-0.85946	0.390087	NA	AC084809.2	2.55129	-2.57974	1.77659	-1.45208	0.14648	NA	AC084809.2	3.63712	-0.715543	1.47561	-0.484914	0.627737	NA
AC092159.2	3.07495	1.07339	1.77759	-0.603843	0.545948	0.68671	AC092159.2	2.61638	1.11488	2.19892	-0.507013	0.612146	0.753031	AC092159.2	4.59822	2.46904	1.54565	-1.59741	0.110175	0.21834	AC092159.2	3.52152	-1.3263	1.46189	-0.907251	0.364274	NA	AC092159.2	2.11259	0.295923	1.86837	0.158385	0.874153	NA	AC092159.2	3.11869	1.25749	1.59801	0.786911	0.431334	NA
AC012668.2	0.360657	0.154672	3.50994	-0.0440669	0.964851	NA	AC012668.2	3.11002	3.36527	2.10493	-1.59876	0.109875	0.234015	AC012668.2	3.59341	3.41988	2.14596	-1.59364	0.111017	0.219689	AC012668.2	2.29456	-3.11038	2.30235	-1.35096	0.176708	NA	AC012668.2	1.94909	-3.27128	2.50721	-1.30475	0.191978	NA	AC012668.2	4.14241	-0.258387	1.57431	-0.164128	0.869631	NA
CASC2	1.11358	1.39535	2.97977	-0.468275	0.639588	NA	CASC2	3.30199	1.48557	2.35014	-0.63212	0.527309	0.685889	CASC2	3.05458	2.7158	1.71625	-1.58241	0.113556	0.223474	CASC2	2.34252	-2.03839	1.90905	-1.06775	0.285634	NA	CASC2	2.56935	-1.041	2.15018	-0.484146	0.628282	NA	CASC2	3.85121	1.15292	1.64333	0.701578	0.482942	NA
FAM157C	16.3729	0.561416	0.637947	-0.880036	0.37884	0.537632	FAM157C	24.1031	1.37488	0.661142	-2.07955	0.037567	0.103588	FAM157C	20.1289	0.995049	0.628936	-1.58212	0.113623	0.223524	FAM157C	15.9913	-0.453832	0.66489	-0.682568	0.49488	0.804274	FAM157C	18.7348	-0.813105	0.589748	-1.37873	0.167977	0.518269	FAM157C	21.2664	-0.380322	0.614758	-0.618653	0.536145	NA
PLCB1-IT1	1.98744	2.41414	2.42346	-0.996155	0.319175	NA	PLCB1-IT1	4.91066	3.61821	1.86631	-1.9387	0.0525378	0.135001	PLCB1-IT1	4.46392	3.00239	1.89945	-1.58066	0.113956	0.224089	PLCB1-IT1	3.46563	-1.11149	1.53676	-0.72327	0.469514	NA	PLCB1-IT1	3.7338	-1.62091	1.35652	-1.19491	0.232123	NA	PLCB1-IT1	5.36235	-0.496388	1.30062	-0.381654	0.702718	NA
H1FX-AS1	2.29328	0.930451	1.84908	-0.503197	0.614826	0.743953	H1FX-AS1	2.61638	1.20974	1.90431	-0.635263	0.525257	0.684335	H1FX-AS1	3.94187	2.44916	1.5559	-1.57411	0.115463	0.226333	H1FX-AS1	3.22536	-1.29485	1.66302	-0.778614	0.436207	NA	H1FX-AS1	2.27476	-0.393717	2.0016	-0.196701	0.844061	NA	H1FX-AS1	3.35917	0.876688	1.68465	0.520398	0.602786	NA
SRD5A3-AS1	1.80509	0.254502	2.05612	-0.123778	0.901491	NA	SRD5A3-AS1	1.52816	0.720744	2.11022	-0.34155	0.73269	NA	SRD5A3-AS1	3.7615	2.23991	1.42418	-1.57277	0.115772	0.226859	SRD5A3-AS1	2.90649	-2.16216	1.72848	-1.2509	0.21097	NA	SRD5A3-AS1	1.32222	-0.826038	2.37398	-0.347955	0.727874	NA	SRD5A3-AS1	2.64835	1.70375	1.6606	1.02599	0.304898	NA
LINC00174	5.10527	-1.80409	1.3773	1.30988	0.190237	0.324938	LINC00174	5.5768	-1.16432	1.4747	0.789529	0.429803	0.604873	LINC00174	4.81665	-2.53375	1.61447	1.5694	0.116556	0.228068	LINC00174	1.15747	1.19614	2.41564	0.495165	0.620484	NA	LINC00174	1.75508	-0.411142	1.91936	-0.214208	0.830385	NA	LINC00174	1.52525	-0.808824	2.5718	-0.314498	0.753143	NA
AC027601.1	3.09284	-4.46	1.95855	2.2772	0.0227742	0.0601702	AC027601.1	4.57097	-2.42883	1.63519	1.48535	0.137452	0.27622	AC027601.1	3.6921	-2.48552	1.5842	1.56894	0.116662	0.228184	AC027601.1	0.365972	-1.82954	3.47665	-0.526236	0.598725	NA	AC027601.1	1.13545	-1.99668	3.48718	-0.572577	0.566931	NA	AC027601.1	1.48288	-0.22043	2.677	-0.082342	0.934375	NA
FOXD2-AS1	4.33808	-2.95889	1.53042	1.93339	0.0531883	0.120578	FOXD2-AS1	3.85498	-3.27872	1.7823	1.83959	0.0658277	0.160602	FOXD2-AS1	4.52021	-2.25388	1.44024	1.56494	0.117597	0.229729	FOXD2-AS1	0.814469	-0.543228	3.14931	-0.172491	0.863051	NA	FOXD2-AS1	0.479078	0.983709	3.45934	0.284364	0.776132	NA	FOXD2-AS1	0.552612	1.11315	3.43036	0.324501	0.745559	NA
AC007036.5	7.14818	1.78043	0.947782	-1.87853	0.0603091	0.133413	AC007036.5	4.76385	1.08851	1.19288	-0.912505	0.361503	0.539627	AC007036.5	6.87492	1.60049	1.02307	-1.56439	0.117725	0.229911	AC007036.5	7.53087	0.131006	0.937264	0.139775	0.888837	0.967155	AC007036.5	5.87903	0.64689	0.97641	0.662519	0.507639	0.833433	AC007036.5	5.75049	0.560444	1.12344	0.498866	0.617874	NA
PSMG3-AS1	15.5719	-2.62835	0.933273	2.81627	0.00485846	0.0159979	PSMG3-AS1	15.7878	-2.15484	0.787345	2.73685	0.00620304	0.023708	PSMG3-AS1	20.0943	-1.14924	0.735247	1.56306	0.118038	0.23033	PSMG3-AS1	6.61715	-1.56521	1.14759	-1.36391	0.172596	0.485447	PSMG3-AS1	4.04441	-0.652828	1.33473	-0.489108	0.624765	NA	PSMG3-AS1	6.93519	1.02361	1.07053	0.956176	0.338983	NA
ARMCX5-GPRASP2	15.9963	-1.63698	0.702983	2.32861	0.0198795	0.0536747	ARMCX5-GPRASP2	16.0153	-1.3466	0.745629	1.806	0.0709187	0.170135	ARMCX5-GPRASP2	18.0126	-1.06274	0.68378	1.55421	0.120134	0.233461	ARMCX5-GPRASP2	7.23197	-0.580254	0.946866	-0.612815	0.539998	0.8291	ARMCX5-GPRASP2	6.08216	-0.301346	0.974406	-0.309261	0.757123	0.935611	ARMCX5-GPRASP2	7.33915	0.300228	1.01728	0.295128	0.767896	NA
IDH1-AS1	0.0422373	0.42755	3.52911	-0.121149	0.903573	NA	IDH1-AS1	1.46788	3.21336	3.22944	-0.995022	0.319726	NA	IDH1-AS1	2.82077	3.57243	2.29909	-1.55385	0.120221	0.233573	IDH1-AS1	1.90911	-3.37195	2.45385	-1.37414	0.169397	NA	IDH1-AS1	0.961349	-3.12187	3.4431	-0.906702	0.364565	NA	IDH1-AS1	2.79501	0.638924	1.90007	0.336264	0.736672	NA
DPYD-IT1	5.66543	-1.19446	1.47995	0.807097	0.41961	0.575911	DPYD-IT1	4.5915	-2.30887	1.74787	1.32096	0.186514	0.344602	DPYD-IT1	4.00636	-2.94999	1.89958	1.55297	0.120431	0.233867	DPYD-IT1	1.80207	1.81762	2.3324	0.779291	0.435808	NA	DPYD-IT1	2.26888	0.587457	1.94337	0.302288	0.762433	NA	DPYD-IT1	1.12813	-0.960929	3.11595	-0.30839	0.757785	NA
L34079.2	20.0842	-0.309111	0.57879	0.534064	0.593297	0.726605	L34079.2	15.7606	-1.09658	0.743	1.47588	0.139977	0.279926	L34079.2	16.5001	-1.35981	0.881744	1.54218	0.123029	0.237841	L34079.2	9.45159	1.08803	0.945576	1.15065	0.249875	0.597257	L34079.2	9.01743	0.79458	0.829882	0.957462	0.338334	0.720906	L34079.2	6.623	-0.328276	1.13308	-0.28972	0.77203	NA
TGFA-IT1	1.93714	1.15253	2.32648	-0.495397	0.62032	NA	TGFA-IT1	4.38119	3.28893	1.96132	-1.6769	0.0935628	0.208128	TGFA-IT1	3.69152	3.05386	1.9907	-1.53406	0.125014	0.240756	TGFA-IT1	2.5399	-1.69612	1.91231	-0.88695	0.375106	NA	TGFA-IT1	3.00138	-1.87016	1.85299	-1.00927	0.312847	NA	TGFA-IT1	4.13512	-0.309551	1.46734	-0.21096	0.832919	NA
XIST	0.564843	2.71588	3.49879	-0.776235	0.43761	NA	XIST	1.58362	3.0489	3.48598	-0.874616	0.381783	NA	XIST	3.99193	3.82971	2.50537	-1.5286	0.126364	0.242764	XIST	3.22313	-1.34907	1.91616	-0.704048	0.481403	NA	XIST	1.50672	-0.66916	2.50909	-0.266695	0.789704	NA	XIST	3.82481	0.810805	1.76624	0.459057	0.646193	NA
DLGAP1-AS2	17.9989	2.26937	0.654173	-3.46907	0.000522262	0.00225452	DLGAP1-AS2	14.7773	1.80702	0.749968	-2.40946	0.0159761	0.051834	DLGAP1-AS2	12.5227	1.32043	0.864498	-1.5274	0.126661	0.243122	DLGAP1-AS2	16.5258	0.93506	0.706137	1.32419	0.18544	0.506397	DLGAP1-AS2	17.6681	0.413591	0.612107	0.675683	0.499242	0.828068	DLGAP1-AS2	14.2339	-0.544377	0.727906	-0.747866	0.454541	NA
LENG8-AS1	21.8969	-0.0220631	0.729273	0.0302536	0.975865	0.986139	LENG8-AS1	19.4899	-0.219899	0.678979	0.323867	0.746039	0.848376	LENG8-AS1	18.0869	-1.17791	0.772438	1.52492	0.127279	0.244119	LENG8-AS1	12.4108	1.03087	0.834516	1.23529	0.216723	0.551786	LENG8-AS1	13.358	0.119924	0.678046	0.176867	0.859613	0.964271	LENG8-AS1	10.8329	-0.94208	0.863622	-1.09085	0.27534	NA
AP001056.1	12.0506	0.22778	0.722077	-0.315452	0.752419	0.843604	AP001056.1	7.88371	-1.8351	1.25534	1.46183	0.143787	0.28495	AP001056.1	7.93274	-1.8339	1.20285	1.52463	0.127352	0.244234	AP001056.1	6.07141	2.04394	1.25638	1.62684	0.10377	0.36252	AP001056.1	5.97884	2.02597	1.25146	1.61888	0.105473	0.399747	AP001056.1	3.23977	-0.0847826	1.82033	-0.0465754	0.962852	NA
SEMA6A-AS1	7.12719	-2.02853	1.16868	1.73576	0.0826072	0.171656	SEMA6A-AS1	7.83779	-0.98594	1.06287	0.927624	0.353602	0.531872	SEMA6A-AS1	7.2614	-1.80298	1.18515	1.5213	0.128184	0.245619	SEMA6A-AS1	2.37108	-0.20421	2.00711	-0.101743	0.91896	NA	SEMA6A-AS1	2.88289	-1.095	1.66615	-0.657204	0.51105	NA	SEMA6A-AS1	2.92664	-0.870708	1.7818	-0.488669	0.625076	NA
CCDC39	0.791337	-2.30779	3.43338	0.672162	0.50148	NA	CCDC39	1.25836	-1.86349	3.00884	0.619338	0.535694	NA	CCDC39	5.07911	2.03315	1.33756	-1.52004	0.128501	0.246016	CCDC39	2.98612	-4.51818	1.93225	-2.3383	0.0193718	NA	CCDC39	0.342829	-1.08943	3.5116	-0.310239	0.756379	NA	CCDC39	3.20091	3.37518	1.8249	1.84951	0.0643839	NA
AC091133.1	38.6933	1.80702	0.534682	-3.37963	0.000725846	0.00301734	AC091133.1	29.7393	1.45478	0.563321	-2.58251	0.0098084	0.0347584	AC091133.1	25.0527	0.94182	0.623652	-1.51017	0.131	0.249512	AC091133.1	33.0147	0.826214	0.493621	1.67378	0.0941733	0.339612	AC091133.1	35.2755	0.306515	0.462857	0.662223	0.507828	0.833481	AC091133.1	26.6004	-0.518846	0.553239	-0.937833	0.34833	NA
YTHDF3-AS1	6.23215	0.310609	1.20779	-0.25717	0.797048	0.874039	YTHDF3-AS1	9.16545	1.76493	1.01073	-1.74619	0.0807782	0.187278	YTHDF3-AS1	8.1674	1.57952	1.04641	-1.50946	0.131181	0.249797	YTHDF3-AS1	6.41464	-1.07966	1.19928	-0.90026	0.367982	0.716159	YTHDF3-AS1	7.19249	-1.38699	1.13593	-1.22101	0.222082	0.598104	YTHDF3-AS1	8.40737	0.00362607	1.00127	0.00362148	0.99711	NA
LINC00837	0	NA	NA	NA	NA	NA	LINC00837	0.189125	2.0715	3.49932	-0.591972	0.553869	NA	LINC00837	3.50128	3.98015	2.66998	-1.49071	0.136039	0.256982	LINC00837	2.49016	-2.83214	2.39348	-1.18327	0.236702	NA	LINC00837	0.128472	-1.10328	3.51013	-0.314312	0.753284	NA	LINC00837	2.49538	1.53419	2.26607	0.677026	0.498389	NA
SOS1-IT1	7.54231	0.13313	1.21756	-0.109342	0.912932	0.947748	SOS1-IT1	10.3303	1.58679	0.880799	-1.80153	0.0716187	0.171367	SOS1-IT1	10.3538	1.32908	0.903443	-1.47113	0.141257	0.264609	SOS1-IT1	8.33392	-1.39657	1.13625	-1.2291	0.219035	0.555214	SOS1-IT1	8.23575	-1.45477	1.09729	-1.32578	0.184912	0.546096	SOS1-IT1	10.1261	-0.263243	0.913627	-0.288129	0.773248	NA
LINC00863	19.1792	-0.0727895	0.639672	0.113792	0.909403	0.945915	LINC00863	41.9906	1.13164	0.603819	-1.87413	0.060912	0.151196	LINC00863	28.449	0.873531	0.594042	-1.47049	0.14143	0.264901	LINC00863	19.0439	-0.946133	0.614098	-1.54069	0.123393	0.398618	LINC00863	29.0533	-1.20117	0.616527	-1.94829	0.0513801	0.252216	LINC00863	34.97	-0.2508	0.546698	-0.458755	0.64641	NA
AC006460.2	5.82383	1.42885	1.1845	-1.20629	0.227706	0.372717	AC006460.2	5.22197	0.95009	1.40582	-0.675827	0.49915	0.66535	AC006460.2	7.17556	1.70154	1.15752	-1.46999	0.141564	0.264984	AC006460.2	6.44304	-0.244019	1.05931	-0.230358	0.817814	0.946095	AC006460.2	4.97011	0.442293	1.20431	0.367259	0.713426	0.920444	AC006460.2	5.87014	0.707901	1.22788	0.57652	0.564263	NA
TMPO-AS1	20.3163	-1.31028	0.659079	1.98804	0.0468068	0.108595	TMPO-AS1	29.3717	-0.207962	0.731996	0.284103	0.776332	0.867583	TMPO-AS1	19.9255	-1.10424	0.751675	1.46905	0.14182	0.265388	TMPO-AS1	8.01282	-0.188556	0.99597	-0.189319	0.849843	0.955487	TMPO-AS1	15.2276	-1.14119	0.774939	-1.47262	0.140854	0.470567	TMPO-AS1	14.7007	-0.704672	0.84227	-0.836634	0.402798	NA
C5orf66	6.01346	-3.72999	1.48761	2.50737	0.0121633	0.0352345	C5orf66	8.24714	-0.799031	0.921566	0.867036	0.385922	0.563984	C5orf66	7.91028	-1.59018	1.08511	1.46546	0.142796	0.266834	C5orf66	2.03721	-2.57644	2.14116	-1.2033	0.228862	NA	C5orf66	2.4325	-3.18151	1.88355	-1.6891	0.0911999	NA	C5orf66	3.6485	-0.846133	1.42219	-0.594951	0.551876	NA
RAP2C-AS1	34.3993	1.36014	0.50155	-2.71187	0.00669043	0.0211439	RAP2C-AS1	20.2326	0.206023	0.615732	-0.334599	0.737928	0.842424	RAP2C-AS1	28.3939	0.794169	0.542853	-1.46296	0.14348	0.267833	RAP2C-AS1	29.2792	0.504818	0.550224	0.917476	0.358893	0.707369	RAP2C-AS1	23.0337	1.12539	0.53413	2.10697	0.0351206	0.196	RAP2C-AS1	19.1978	0.617956	0.658131	0.938956	0.347753	NA
AC129492.1	2.28274	-3.81721	2.14194	1.78213	0.0747285	0.15848	AC129492.1	5.17185	-1.83007	1.54762	1.1825	0.237006	0.407392	AC129492.1	2.69663	-2.59039	1.7712	1.4625	0.143603	0.267988	AC129492.1	0.256826	-1.25203	3.50996	-0.356707	0.721312	NA	AC129492.1	2.15297	-1.90718	2.83252	-0.673315	0.500747	NA	AC129492.1	2.37603	-0.413082	2.25485	-0.183197	0.854643	NA
LINC01547	3.03819	-4.11374	2.30038	1.78829	0.0737293	0.156742	LINC01547	5.23372	-1.60285	1.81842	0.88145	0.378074	0.556175	LINC01547	3.27003	-3.00996	2.05876	1.46202	0.143735	0.268158	LINC01547	0.11887	-0.942502	3.51099	-0.268443	0.788358	NA	LINC01547	1.58386	-2.94655	3.14556	-0.936733	0.348896	NA	LINC01547	1.7261	-2.70592	2.726	-0.992631	0.32089	NA
PRR29-AS1	0.980669	2.33548	3.43761	-0.679389	0.496891	NA	PRR29-AS1	1.73208	2.53382	3.044	-0.832398	0.405184	NA	PRR29-AS1	2.55442	3.35797	2.30038	-1.45975	0.14436	0.269116	PRR29-AS1	2.27501	-1.30338	1.95326	-0.667284	0.504591	NA	PRR29-AS1	1.64157	-0.680248	2.29794	-0.296025	0.767211	NA	PRR29-AS1	2.69664	0.388283	1.85135	0.209729	0.833879	NA
C1orf147	8.17599	3.8827	1.43053	-2.71417	0.00664416	0.0210128	C1orf147	2.22748	2.20332	2.09047	-1.05398	0.291891	NA	C1orf147	3.69069	2.83841	1.94575	-1.45877	0.144628	0.269476	C1orf147	7.24588	1.4048	1.11098	1.26447	0.206063	0.535923	C1orf147	5.97184	1.89467	1.15156	1.6453	0.0999081	0.387497	C1orf147	3.10905	0.510662	1.66167	0.307318	0.758601	NA
AC025171.1	22.6334	2.11343	0.731526	-2.88907	0.0038638	0.0130909	AC025171.1	22.3382	2.10205	0.688442	-3.05335	0.00226306	0.0100926	AC025171.1	14.015	1.1769	0.809358	-1.45412	0.145913	0.271422	AC025171.1	19.0139	0.872123	0.69043	1.26316	0.206532	0.536647	AC025171.1	24.3171	0.0115793	0.60751	0.0190603	0.984793	0.997764	AC025171.1	18.8611	-0.87316	0.680624	-1.28288	0.199533	NA
MIR193BHG	2.29042	3.69109	2.07531	-1.77857	0.0753101	0.159368	MIR193BHG	1.25618	2.01255	3.40547	-0.590974	0.554538	NA	MIR193BHG	2.67322	3.29423	2.27249	-1.44961	0.147168	0.273298	MIR193BHG	3.02683	-0.0815063	1.5184	-0.053679	0.957191	NA	MIR193BHG	1.96209	1.35103	1.83588	0.735903	0.46179	NA	MIR193BHG	2.24211	1.59398	2.06615	0.771474	0.440426	NA
AC083900.1	2.02287	1.21783	2.15633	-0.564769	0.572231	NA	AC083900.1	2.93408	1.64435	1.87943	-0.87492	0.381618	0.55996	AC083900.1	4.94544	2.42466	1.68077	-1.44259	0.149137	0.275918	AC083900.1	3.35994	-1.6963	1.55268	-1.0925	0.274615	NA	AC083900.1	1.9368	-0.935848	1.89036	-0.495063	0.620555	NA	AC083900.1	3.87214	0.633348	1.57278	0.402694	0.687173	NA
LINC00893	17.9942	-0.536588	0.646262	0.830295	0.406372	0.563261	LINC00893	16.1843	-0.937843	0.725178	1.29326	0.195921	0.357269	LINC00893	15.7747	-1.12184	0.777729	1.44246	0.149173	0.275932	LINC00893	8.32357	0.581059	0.903331	0.64324	0.520068	0.817584	LINC00893	8.74414	0.378311	0.823155	0.459587	0.645813	0.895354	LINC00893	7.22094	-0.179999	1.0229	-0.17597	0.860318	NA
UGDH-AS1	5.54591	-0.389091	1.24302	0.313021	0.754264	0.84518	UGDH-AS1	12.2551	1.75748	0.898603	-1.95579	0.0504896	0.130701	UGDH-AS1	11.246	1.35438	0.941878	-1.43795	0.150448	0.277588	UGDH-AS1	6.96194	-1.75314	1.11619	-1.57064	0.116266	0.385464	UGDH-AS1	7.75129	-2.0575	0.997325	-2.06302	0.0391111	0.210091	UGDH-AS1	11.4777	-0.409334	0.827043	-0.494937	0.620644	NA
LINC01137	36.2763	3.10764	0.66386	-4.68116	2.85253e-06	1.94788e-05	LINC01137	21.915	2.11553	0.860654	-2.45805	0.0139692	0.0465495	LINC01137	12.7843	1.25691	0.876242	-1.43443	0.151449	0.278998	LINC01137	28.1774	1.94568	0.541514	3.59304	0.000326844	0.00366299	LINC01137	33.5412	0.921339	0.484645	1.90106	0.057294	0.272012	LINC01137	18.2164	-1.00623	0.701351	-1.4347	0.151373	NA
CARD8-AS1	36.667	-1.1572	0.461249	2.50885	0.0121125	0.0351298	CARD8-AS1	40.164	-0.717395	0.467285	1.53524	0.124725	0.257203	CARD8-AS1	42.7086	-0.691924	0.485477	1.42525	0.154086	0.282639	CARD8-AS1	19.4227	-0.511019	0.61141	-0.835805	0.403265	0.741931	CARD8-AS1	18.2856	-0.479742	0.60203	-0.796874	0.425524	0.787876	CARD8-AS1	22.0875	0.0316341	0.608065	0.0520242	0.958509	NA
ENTPD3-AS1	4.59661	-1.14066	1.28789	0.885678	0.375791	0.534573	ENTPD3-AS1	12.0914	0.241831	1.09921	-0.220004	0.825868	0.898289	ENTPD3-AS1	4.24721	-2.27743	1.59872	1.42453	0.154293	0.282835	ENTPD3-AS1	1.35698	1.13383	2.13806	0.530306	0.595899	NA	ENTPD3-AS1	7.14372	-1.13862	1.22076	-0.932713	0.350968	0.730611	ENTPD3-AS1	6.81211	-2.39103	1.39675	-1.71185	0.0869243	NA
PART1	1.91331	1.70483	1.91582	-0.88987	0.373536	NA	PART1	4.40947	1.50983	1.66641	-0.906039	0.364915	0.543603	PART1	3.49717	2.38695	1.67635	-1.42389	0.154477	0.282962	PART1	3.29117	-1.12774	1.64376	-0.686071	0.492669	NA	PART1	4.01048	-0.402641	1.53105	-0.262985	0.792562	NA	PART1	5.023	1.21735	1.57358	0.773619	0.439156	NA
PSMD6-AS2	31.3929	0.699206	0.575769	-1.21439	0.2246	0.368985	PSMD6-AS2	39.0323	1.19041	0.585989	-2.03146	0.0422082	0.113438	PSMD6-AS2	33.1172	0.892766	0.627696	-1.42229	0.154942	0.283551	PSMD6-AS2	26.3119	-0.181824	0.596868	-0.304631	0.760647	0.926569	PSMD6-AS2	30.0013	-0.515052	0.52456	-0.981874	0.326162	0.710224	PSMD6-AS2	31.2219	-0.285396	0.589994	-0.483726	0.62858	NA
CCNT2-AS1	4.11085	1.64799	1.42123	-1.15955	0.246231	0.394072	CCNT2-AS1	5.4193	2.37626	1.20136	-1.97797	0.0479324	0.12561	CCNT2-AS1	5.10519	1.82678	1.2924	-1.41347	0.157516	0.287039	CCNT2-AS1	5.02451	-0.0653432	1.35561	-0.0482021	0.961555	0.990169	CCNT2-AS1	5.1287	-0.862642	1.15652	-0.745893	0.455732	0.805447	CCNT2-AS1	5.83727	-0.54309	1.20479	-0.450776	0.652151	NA
FAR1-IT1	16.9303	-1.24999	0.829537	1.50685	0.131848	0.246449	FAR1-IT1	18.2974	-0.423221	0.86377	0.489969	0.624156	0.762642	FAR1-IT1	15.7433	-1.6147	1.14363	1.4119	0.157979	0.28759	FAR1-IT1	7.05055	0.896579	1.22172	0.733865	0.463031	0.786465	FAR1-IT1	8.95901	-0.860931	1.09367	-0.787194	0.431168	0.790593	FAR1-IT1	8.1802	-1.01885	1.13623	-0.896696	0.369881	NA
CCDC26	7.3801	-1.99465	1.23012	1.6215	0.104909	0.206877	CCDC26	9.43669	-1.87551	1.47009	1.27578	0.202034	0.365124	CCDC26	7.69588	-1.79722	1.27545	1.40909	0.158808	0.288634	CCDC26	2.12011	-0.497443	1.78209	-0.279135	0.780141	NA	CCDC26	3.56907	-0.52606	1.54521	-0.340446	0.73352	NA	CCDC26	3.71156	-0.430315	1.51519	-0.284	0.77641	NA
CSE1L-AS1	0.973406	-0.0212651	3.47114	0.00612625	0.995112	NA	CSE1L-AS1	1.64402	1.22371	2.66934	-0.458431	0.646643	NA	CSE1L-AS1	2.75189	3.0931	2.2007	-1.40551	0.15987	0.289922	CSE1L-AS1	1.79726	-2.44606	2.34132	-1.04473	0.296146	NA	CSE1L-AS1	1.00939	-1.4458	3.29649	-0.438586	0.660961	NA	CSE1L-AS1	2.21328	1.77241	2.13823	0.828916	0.407152	NA
N4BP2L2-IT2	65.8423	0.990417	0.459459	-2.15562	0.0311137	0.0776204	N4BP2L2-IT2	68.414	1.34568	0.511369	-2.63153	0.00850013	0.0308116	N4BP2L2-IT2	60.5814	0.706458	0.503687	-1.40257	0.160744	0.290989	N4BP2L2-IT2	53.4605	0.242981	0.476933	0.509466	0.610426	0.862216	N4BP2L2-IT2	58.1266	-0.371905	0.471366	-0.788994	0.430115	0.790195	N4BP2L2-IT2	54.6815	-0.620507	0.445125	-1.394	0.163316	0.650508
LINC00921	33.2738	-0.619247	0.606786	1.02054	0.307474	0.463493	LINC00921	78.5688	1.03703	0.593245	-1.74807	0.0804524	0.186814	LINC00921	53.3274	0.678002	0.485651	-1.39607	0.162694	0.293658	LINC00921	33.8916	-1.31234	0.511828	-2.56403	0.0103465	0.0680924	LINC00921	52.3462	-1.77587	0.476286	-3.72857	0.000192566	0.00294508	LINC00921	65.2734	-0.417098	0.415654	-1.00348	0.315631	0.799469
LINC00106	36.7443	-0.814589	0.539714	1.5093	0.131223	0.245547	LINC00106	32.9786	-0.908569	0.710033	1.27962	0.20068	0.363444	LINC00106	35.5059	-0.836487	0.600345	1.39334	0.163516	0.294737	LINC00106	18.412	-0.0144976	0.727791	-0.01992	0.984107	0.995976	LINC00106	16.859	0.115298	0.884307	0.130383	0.896264	0.976046	LINC00106	15.9222	0.148094	0.783585	0.188996	0.850096	NA
DHRSX-IT1	7.08365	0.00567596	0.995664	-0.00570068	0.995452	0.997455	DHRSX-IT1	5.87129	-0.425061	1.1911	0.356863	0.721194	0.830862	DHRSX-IT1	4.62042	-2.11106	1.52157	1.38742	0.165313	0.297028	DHRSX-IT1	3.64125	1.87733	1.65902	1.13159	0.257808	NA	DHRSX-IT1	4.47618	0.299969	1.25916	0.238229	0.811704	0.951029	DHRSX-IT1	2.8327	-1.41799	1.86585	-0.759971	0.447272	NA
TTLL10-AS1	0.0873298	1.81643	3.53168	-0.514324	0.607026	NA	TTLL10-AS1	0	NA	NA	NA	NA	NA	TTLL10-AS1	3.08328	3.89241	2.81681	-1.38185	0.167018	0.299384	TTLL10-AS1	2.239	-2.20222	2.28717	-0.962859	0.335618	NA	TTLL10-AS1	0.0558823	0.528654	3.5275	0.149867	0.88087	NA	TTLL10-AS1	2.07434	2.69989	2.66052	1.0148	0.310202	NA
LBX2-AS1	39.682	-0.625702	0.482076	1.29793	0.19431	0.329994	LBX2-AS1	34.6977	-1.03374	0.535933	1.92885	0.0537492	0.137533	LBX2-AS1	39.4897	-0.696245	0.507898	1.37084	0.170426	0.303784	LBX2-AS1	20.9788	0.0522437	0.596824	0.0875362	0.930245	0.981137	LBX2-AS1	17.9602	0.371887	0.652544	0.569904	0.568743	0.86446	LBX2-AS1	17.723	0.345887	0.68133	0.507665	0.611688	NA
FOXN3-AS1	5.24242	0.334498	1.12121	-0.298336	0.765446	0.852483	FOXN3-AS1	6.08726	0.709432	1.025	-0.692129	0.488856	0.657159	FOXN3-AS1	8.50605	1.2919	0.943195	-1.36971	0.170779	0.304105	FOXN3-AS1	6.10055	-1.0482	1.15551	-0.907132	0.364337	0.711988	FOXN3-AS1	4.43461	-0.453587	1.21899	-0.372102	0.709817	0.919735	FOXN3-AS1	6.58403	0.580067	1.04255	0.556392	0.577943	NA
LINC01278	39.6476	-0.731924	0.447931	1.63401	0.102257	0.202725	LINC01278	35.4122	-1.10531	0.490154	2.25503	0.0241317	0.0727262	LINC01278	40.3139	-0.781695	0.570841	1.36937	0.170882	0.304158	LINC01278	20.4776	0.0353932	0.635122	0.0557266	0.95556	0.988267	LINC01278	17.5239	0.33193	0.593412	0.559359	0.575917	0.867013	LINC01278	17.7268	0.31677	0.719286	0.440395	0.659651	NA
STX18-IT1	1.27704	-0.39449	2.2878	0.172432	0.863098	NA	STX18-IT1	1.93846	-0.471753	2.21378	0.213098	0.83125	NA	STX18-IT1	4.42226	1.99013	1.4533	-1.36939	0.170879	0.304158	STX18-IT1	2.70452	-2.36839	1.78255	-1.32865	0.183963	NA	STX18-IT1	1.05126	-0.484244	2.82009	-0.171712	0.863664	NA	STX18-IT1	3.08592	2.26964	1.84057	1.23312	0.217533	NA
HOTAIRM1	31.2705	-0.445796	0.47403	0.940437	0.346994	0.50506	HOTAIRM1	41.3285	0.454669	0.478139	-0.950913	0.341648	0.519476	HOTAIRM1	45.44	0.595303	0.435301	-1.36757	0.171448	0.304905	HOTAIRM1	27.7804	-1.08387	0.527818	-2.05349	0.0400251	0.188372	HOTAIRM1	25.175	-0.934576	0.533669	-1.75123	0.0799066	0.337684	HOTAIRM1	34.4304	0.145285	0.490326	0.296304	0.766998	NA
AC074286.1	12.2488	-1.8529	0.802196	2.30979	0.0208998	0.0559963	AC074286.1	12.6258	-1.52004	0.871036	1.74509	0.080969	0.187654	AC074286.1	14.9721	-1.01804	0.749691	1.35794	0.174482	0.308813	AC074286.1	5.47481	-0.874074	1.16722	-0.748852	0.453947	0.779821	AC074286.1	4.1144	-0.389377	1.2151	-0.320449	0.748628	NA	AC074286.1	5.84623	0.539985	1.13876	0.474187	0.635366	NA
LINC01144	0.318682	-1.24182	3.46824	0.358054	0.720303	NA	LINC01144	0.881963	0.461926	3.39822	-0.135932	0.891875	NA	LINC01144	3.19238	2.78706	2.05584	-1.35568	0.1752	0.309835	LINC01144	2.01571	-3.38454	2.38534	-1.41889	0.15593	NA	LINC01144	0.383955	-1.18537	3.47106	-0.3415	0.732727	NA	LINC01144	2.30428	1.86268	2.19115	0.850091	0.395275	NA
LINC01001	13.3832	0.615894	0.732401	-0.840925	0.40039	0.558029	LINC01001	23.1456	1.86657	0.651742	-2.86397	0.00418371	0.017031	LINC01001	15.9212	0.976721	0.72104	-1.3546	0.175545	0.310222	LINC01001	12.4114	-0.368477	0.751437	-0.490363	0.623877	0.869236	LINC01001	17.2688	-1.27454	0.597296	-2.13384	0.0328556	0.187102	LINC01001	18.993	-0.904252	0.640212	-1.41243	0.157825	NA
PLBD1-AS1	4.8194	-2.9687	1.33622	2.22171	0.0263027	0.0676408	PLBD1-AS1	4.15371	-4.92779	1.87339	2.63042	0.00852802	0.0308895	PLBD1-AS1	5.92692	-1.64155	1.21322	1.35305	0.176039	0.310631	PLBD1-AS1	1.40719	-1.42446	2.33756	-0.609377	0.542275	NA	PLBD1-AS1	0.332002	1.70913	3.47498	0.491838	0.622834	NA	PLBD1-AS1	1.00404	3.33889	3.25749	1.02499	0.305369	NA
COL4A2-AS2	0.673785	0.264878	3.45679	-0.0766254	0.938922	NA	COL4A2-AS2	3.05277	1.48705	2.82023	-0.527278	0.598	0.743374	COL4A2-AS2	6.52134	2.43645	1.80298	-1.35135	0.176583	0.311361	COL4A2-AS2	4.03661	-2.18256	1.92447	-1.13411	0.256749	NA	COL4A2-AS2	1.7164	-1.13476	3.08936	-0.367313	0.713386	NA	COL4A2-AS2	5.43813	0.875259	1.70142	0.51443	0.606952	NA
LINC01239	0.0824633	1.78022	3.52679	-0.504769	0.613721	NA	LINC01239	1.63422	2.19545	3.48984	-0.629097	0.529286	NA	LINC01239	3.32706	3.67058	2.71988	-1.34954	0.177164	0.312051	LINC01239	2.4271	-2.02907	2.27867	-0.890459	0.37322	NA	LINC01239	1.24153	-0.141345	3.47474	-0.0406778	0.967553	NA	LINC01239	3.42527	1.27691	2.02048	0.631981	0.527399	NA
AC062029.1	11.9045	1.42132	0.876609	-1.62138	0.104936	0.206886	AC062029.1	13.5141	2.12086	0.811907	-2.61219	0.00899633	0.0323012	AC062029.1	14.5557	1.28998	0.960779	-1.34263	0.17939	0.314989	AC062029.1	13.0417	-0.0929457	0.920862	-0.100933	0.919603	0.977331	AC062029.1	12.099	-0.642677	0.802995	-0.800349	0.423508	0.786801	AC062029.1	13.9529	-0.800748	0.878887	-0.911093	0.362246	NA
SNHG22	142.709	0.680675	0.413524	-1.64604	0.0997561	0.198901	SNHG22	159.403	0.900137	0.348511	-2.58281	0.00980005	0.0347549	SNHG22	129.309	0.379139	0.28256	-1.3418	0.179661	0.31524	SNHG22	110.941	0.267161	0.357716	0.746852	0.455153	0.780592	SNHG22	131.368	-0.236049	0.348022	-0.678259	0.497607	0.826969	SNHG22	122.663	-0.516619	0.327482	-1.57755	0.114669	0.567637
PRKCQ-AS1	0.909296	3.5829	3.45308	-1.0376	0.299458	NA	PRKCQ-AS1	2.61712	3.943	2.60305	-1.51476	0.129833	0.265014	PRKCQ-AS1	2.90906	3.84853	2.87056	-1.34069	0.180021	0.315631	PRKCQ-AS1	2.68867	-0.259335	1.85946	-0.139468	0.88908	NA	PRKCQ-AS1	2.47615	-0.732992	1.80547	-0.405983	0.684755	NA	PRKCQ-AS1	3.82807	-0.433149	1.74811	-0.247782	0.804303	NA
MATN1-AS1	3.70214	0.851607	2.03392	-0.418703	0.675433	0.790016	MATN1-AS1	1.19606	1.27087	2.67308	-0.475434	0.634478	NA	MATN1-AS1	3.27568	2.41389	1.80575	-1.33678	0.181294	0.317092	MATN1-AS1	4.4521	-1.02566	1.50901	-0.67969	0.496701	0.804393	MATN1-AS1	2.87535	0.558302	1.86075	0.300041	0.764146	NA	MATN1-AS1	2.59895	1.893	1.84557	1.0257	0.305034	NA
HAND2-AS1	0.111739	1.13108	3.52842	-0.320564	0.748541	NA	HAND2-AS1	0.0284337	0.567949	3.52397	-0.161167	0.871962	NA	HAND2-AS1	2.81711	3.31358	2.47962	-1.33633	0.181442	0.317239	HAND2-AS1	2.02078	-2.35893	2.43022	-0.970666	0.331715	NA	HAND2-AS1	0.0525902	0.524173	3.52686	0.148623	0.881851	NA	HAND2-AS1	1.87129	2.60936	2.77129	0.941569	0.346413	NA
PRMT5-AS1	10.3399	0.828649	0.907737	-0.912874	0.361309	0.519574	PRMT5-AS1	11.8838	1.9262	1.03794	-1.85578	0.0634851	0.156239	PRMT5-AS1	10.6135	1.36574	1.02274	-1.33538	0.181753	0.317638	PRMT5-AS1	8.75777	-0.621269	0.952236	-0.652432	0.514122	0.813515	PRMT5-AS1	9.60931	-1.00587	0.947687	-1.0614	0.28851	0.674181	PRMT5-AS1	9.73543	-0.410284	0.878579	-0.466986	0.64051	NA
CFLAR-AS1	29.1398	2.06011	0.53106	-3.87924	0.000104785	0.000534421	CFLAR-AS1	18.7348	1.18837	0.731458	-1.62465	0.104236	0.225158	CFLAR-AS1	17.4916	0.940309	0.704792	-1.33417	0.18215	0.31811	CFLAR-AS1	24.2187	1.07114	0.629754	1.70089	0.0889638	0.327705	CFLAR-AS1	24.2911	0.810933	0.578622	1.40149	0.161067	0.508277	CFLAR-AS1	16.8117	-0.216949	0.760057	-0.285438	0.775309	NA
STXBP5-AS1	5.56268	1.23281	1.11706	-1.10362	0.269758	0.421499	STXBP5-AS1	7.48275	1.4694	1.16538	-1.26087	0.207355	0.372164	STXBP5-AS1	7.87065	1.6104	1.21211	-1.3286	0.183982	0.320488	STXBP5-AS1	6.67833	-0.245218	1.04851	-0.233873	0.815083	0.945146	STXBP5-AS1	6.3853	-0.100172	1.00203	-0.099969	0.920369	0.982753	STXBP5-AS1	7.95084	0.0739681	0.980542	0.0754359	0.939868	NA
RAB11B-AS1	25.3867	-0.856165	0.712225	1.2021	0.229325	0.37435	RAB11B-AS1	22.0852	-1.2166	0.795056	1.5302	0.125967	0.258709	RAB11B-AS1	24.8786	-0.859557	0.647456	1.32759	0.184313	0.320893	RAB11B-AS1	12.549	-0.147491	0.844982	-0.174549	0.861434	0.958994	RAB11B-AS1	10.7577	0.432299	0.853859	0.506289	0.612654	0.88326	RAB11B-AS1	10.4119	0.527732	0.93928	0.561848	0.57422	NA
PTENP1-AS	2.56005	-3.50663	2.48221	1.41271	0.157742	0.282294	PTENP1-AS	2.47383	-3.58471	2.66352	1.34585	0.17835	0.33381	PTENP1-AS	2.69914	-2.89411	2.18574	1.32408	0.185475	0.322378	PTENP1-AS	0.0594352	-0.654371	3.52814	-0.185472	0.852859	NA	PTENP1-AS	0	NA	NA	NA	NA	NA	PTENP1-AS	0.057069	0.514955	3.52781	0.14597	0.883945	NA
LINC01089	46.7646	-0.539984	0.49084	1.10012	0.271279	0.423153	LINC01089	41.308	-0.859935	0.510896	1.68319	0.0923381	0.206378	LINC01089	46.0426	-0.695809	0.525708	1.32356	0.185648	0.322594	LINC01089	24.3868	0.14367	0.542036	0.265056	0.790966	0.938479	LINC01089	21.4105	0.287136	0.53928	0.532444	0.594419	0.874273	LINC01089	20.8049	0.163562	0.619227	0.26414	0.791672	NA
GAS6-AS1	43.1386	-0.747135	0.546302	1.36762	0.17143	0.300999	GAS6-AS1	35.6959	-1.59716	0.864118	1.84831	0.0645571	0.158148	GAS6-AS1	44.6951	-0.74704	0.565847	1.32022	0.186763	0.324076	GAS6-AS1	21.1545	-0.0469919	0.642966	-0.0730861	0.941738	0.985195	GAS6-AS1	15.3897	0.807991	0.925949	0.872609	0.382876	0.760016	GAS6-AS1	16.1833	0.872581	0.909765	0.959128	0.337494	NA
RBM5-AS1	3.87596	-3.03407	1.69352	1.79158	0.0732007	0.155877	RBM5-AS1	6.3973	0.117411	1.07489	-0.109231	0.913019	0.950981	RBM5-AS1	3.68174	-2.11037	1.60754	1.3128	0.189252	0.32713	RBM5-AS1	1.37732	-0.712888	2.78973	-0.25554	0.798306	NA	RBM5-AS1	3.39138	-3.19071	1.76775	-1.80495	0.0710828	NA	RBM5-AS1	3.22326	-2.07874	1.68644	-1.23261	0.21772	NA
BACH1-IT3	7.78161	0.794098	1.22035	-0.650712	0.515232	0.659698	BACH1-IT3	11.4644	1.77435	1.05063	-1.68884	0.0912501	0.204585	BACH1-IT3	12.1178	1.40852	1.07692	-1.30792	0.190902	0.329262	BACH1-IT3	8.71637	-0.603701	1.08843	-0.554656	0.57913	0.847084	BACH1-IT3	8.26298	-0.980649	1.01758	-0.963707	0.335193	0.718411	BACH1-IT3	11.0715	-0.323859	0.979929	-0.330493	0.741028	NA
GRM5-AS1	0.360657	0.154672	3.50994	-0.0440669	0.964851	NA	GRM5-AS1	0.347038	0.410595	3.4957	-0.117457	0.906498	NA	GRM5-AS1	2.93487	2.90337	2.22086	-1.30732	0.191105	0.329476	GRM5-AS1	1.82483	-2.77748	2.5069	-1.10793	0.267892	NA	GRM5-AS1	0	NA	NA	NA	NA	NA	GRM5-AS1	1.73488	2.62738	2.64485	0.993395	0.320518	NA
LINC01505	2.57655	1.96754	1.85321	-1.06169	0.288375	0.442772	LINC01505	2.69775	2.31717	1.93716	-1.19617	0.231632	0.400792	LINC01505	2.63247	2.66032	2.03628	-1.30646	0.191396	0.329856	LINC01505	2.96188	-0.749172	1.61077	-0.465103	0.641858	NA	LINC01505	2.93402	-0.741744	1.56531	-0.473864	0.635597	NA	LINC01505	2.98354	0.616274	1.74052	0.354075	0.723283	NA
CADM3-AS1	0.857612	2.12884	3.49381	-0.609317	0.542314	NA	CADM3-AS1	1.11791	1.2934	3.4893	-0.370676	0.710879	NA	CADM3-AS1	2.69522	3.28865	2.52864	-1.30056	0.193409	0.332391	CADM3-AS1	2.44239	-1.29359	2.18085	-0.593155	0.553077	NA	CADM3-AS1	1.33606	0.883102	3.04167	0.290334	0.77156	NA	CADM3-AS1	2.56444	1.37821	2.2649	0.608507	0.542851	NA
NUCB1-AS1	19.9688	1.11837	0.677587	-1.65052	0.098837	0.197463	NUCB1-AS1	18.5031	1.16691	0.803262	-1.45272	0.146301	0.288865	NUCB1-AS1	21.5241	1.25608	0.97456	-1.28887	0.197443	0.337452	NUCB1-AS1	18.9278	-0.0939376	0.777662	-0.120795	0.903853	0.972254	NUCB1-AS1	16.7297	-0.0673173	0.705202	-0.0954582	0.923951	0.983604	NUCB1-AS1	17.7017	0.117907	0.749038	0.157412	0.87492	NA
KIAA0087	1.11244	3.55665	3.39572	-1.04739	0.294919	NA	KIAA0087	0.189125	2.0715	3.49932	-0.591972	0.553869	NA	KIAA0087	2.94384	3.63605	2.85096	-1.27538	0.202176	0.343192	KIAA0087	2.86862	-0.0242887	1.84413	-0.0131708	0.989492	NA	KIAA0087	0.856925	1.3656	2.97549	0.458951	0.64627	NA	KIAA0087	2.12112	1.24248	2.42579	0.512196	0.608514	NA
LOH12CR2	2.20446	-0.0794654	2.5337	0.0313634	0.97498	0.985531	LOH12CR2	2.80575	1.68427	1.89884	-0.887002	0.375078	0.553367	LOH12CR2	4.8379	2.35806	1.84902	-1.2753	0.202203	0.343192	LOH12CR2	3.9768	-1.81455	1.68327	-1.078	0.281035	NA	LOH12CR2	2.49353	-2.77306	2.08262	-1.33153	0.183016	NA	LOH12CR2	4.27356	0.304828	1.53212	0.198958	0.842295	NA
AC007620.3	7.79042	0.416933	1.11648	-0.373434	0.708825	0.814097	AC007620.3	7.02895	0.157241	1.13087	-0.139044	0.889415	0.936541	AC007620.3	11.2787	1.11735	0.878868	-1.27135	0.203605	0.344792	AC007620.3	8.59818	-0.802128	1.04063	-0.770809	0.44082	0.769249	AC007620.3	5.61311	-0.0906842	1.25004	-0.0725452	0.942168	0.987584	AC007620.3	7.85799	1.0501	1.10759	0.948087	0.343085	NA
PRNCR1	12.4922	0.801706	0.89813	-0.89264	0.37205	0.530787	PRNCR1	11.1865	0.907804	0.901143	-1.00739	0.313746	0.490273	PRNCR1	12.8167	1.044	0.825192	-1.26516	0.205813	0.347221	PRNCR1	11.5431	-0.219714	0.825378	-0.266198	0.790087	0.938181	PRNCR1	10.2792	-0.0798768	0.74931	-0.1066	0.915106	0.981523	PRNCR1	10.4902	0.151615	0.852718	0.177802	0.858879	NA
FTX	184.527	-0.0763886	0.324123	0.235678	0.813683	0.884337	FTX	181.04	-0.0494933	0.281796	0.175635	0.860581	0.9194	FTX	170.833	-0.386781	0.305824	1.26472	0.205973	0.347432	FTX	110.131	0.269992	0.285608	0.945326	0.344493	0.695458	FTX	117.02	-0.0836737	0.29009	-0.28844	0.77301	0.939765	FTX	107.923	-0.348532	0.295123	-1.18097	0.237614	0.739432
ITPKB-IT1	3.10082	0.760081	1.46466	-0.518949	0.603796	0.735008	ITPKB-IT1	2.27406	-0.161273	2.04297	0.0789401	0.93708	NA	ITPKB-IT1	5.41348	1.66795	1.31988	-1.26372	0.206332	0.3478	ITPKB-IT1	4.20684	-0.922661	1.40379	-0.657266	0.51101	0.811361	ITPKB-IT1	2.01403	0.914085	1.93961	0.471272	0.637446	NA	ITPKB-IT1	3.5149	1.78131	1.67297	1.06475	0.286987	NA
LINC01141	0.349319	2.03774	3.47638	-0.586166	0.557764	NA	LINC01141	0	NA	NA	NA	NA	NA	LINC01141	2.92661	3.67347	2.90929	-1.26267	0.206708	0.348226	LINC01141	2.28483	-1.73467	2.2421	-0.77368	0.43912	NA	LINC01141	0.223529	0.918284	3.48454	0.263531	0.792141	NA	LINC01141	1.95359	2.55472	2.728	0.936481	0.349026	NA
ARIH2OS	7.35422	0.602116	0.950128	-0.633721	0.526263	0.669938	ARIH2OS	6.30775	0.0185833	1.20236	-0.0154557	0.987669	0.993065	ARIH2OS	11.5312	1.203	0.959291	-1.25405	0.209823	0.35227	ARIH2OS	8.18496	-0.833403	0.947454	-0.879623	0.379063	0.723018	ARIH2OS	4.52882	0.429711	1.16046	0.370294	0.711163	0.919942	ARIH2OS	7.27417	1.21081	1.07324	1.12819	0.259241	NA
LINC00909	31.4462	0.169141	0.478992	-0.353119	0.723999	0.823671	LINC00909	24.3764	-0.522595	0.603165	0.86642	0.38626	0.564264	LINC00909	37.6832	0.584904	0.467097	-1.25221	0.210493	0.352971	LINC00909	26.64	-0.459142	0.5193	-0.884157	0.376611	0.721349	LINC00909	17.365	0.641231	0.593179	1.08101	0.279694	0.664672	LINC00909	21.4544	1.11616	0.607991	1.83581	0.0663852	NA
HCG18	173.378	0.20948	0.308436	-0.67917	0.49703	0.644129	HCG18	156.271	-0.0441281	0.346098	0.127502	0.898543	0.941831	HCG18	189.454	0.358092	0.286728	-1.24889	0.211706	0.35432	HCG18	135.145	-0.185417	0.268387	-0.690857	0.489655	0.802061	HCG18	111.813	0.20863	0.289825	0.71985	0.471617	0.814092	HCG18	122.398	0.406608	0.283611	1.43368	0.151662	0.63144
AC125232.1	11.6033	-1.10775	0.826462	1.34035	0.180132	0.312009	AC125232.1	10.3203	-1.60724	0.968424	1.65965	0.0969856	0.213457	AC125232.1	12.1756	-1.13121	0.906737	1.24757	0.21219	0.354949	AC125232.1	5.63638	0.103631	1.23203	0.0841143	0.932966	0.982031	AC125232.1	4.48901	0.55254	1.2505	0.441854	0.658595	0.899857	AC125232.1	4.8342	0.422831	1.32328	0.319532	0.749323	NA
PPP3CB-AS1	38.957	0.524369	0.433854	-1.20863	0.226805	0.371881	PPP3CB-AS1	37.1723	0.41484	0.507514	-0.817397	0.413701	0.590087	PPP3CB-AS1	41.0172	0.58441	0.470897	-1.24106	0.214585	0.357322	PPP3CB-AS1	32.9516	-0.0821896	0.478519	-0.171758	0.863628	0.95983	PPP3CB-AS1	30.0723	0.0878305	0.469024	0.187262	0.851455	0.96135	PPP3CB-AS1	31.4992	0.162638	0.507879	0.320229	0.748795	NA
NPTN-IT1	42.8396	1.76499	0.511076	-3.45349	0.000553392	0.00237343	NPTN-IT1	24.1469	0.315107	0.694736	-0.453564	0.650143	0.781229	NPTN-IT1	26.8315	0.795475	0.641748	-1.23954	0.215144	0.357921	NPTN-IT1	32.7129	0.992427	0.500384	1.98333	0.0473305	0.211852	NPTN-IT1	29.883	1.40277	0.576542	2.43308	0.0149708	0.106695	NPTN-IT1	19.6289	0.48576	0.729084	0.66626	0.505245	NA
LINC01301	1.89284	0.714884	2.46071	-0.290519	0.771419	NA	LINC01301	1.79959	0.979492	2.62273	-0.373463	0.708804	NA	LINC01301	4.48982	1.9915	1.61144	-1.23585	0.216513	0.359805	LINC01301	3.58426	-1.776	1.61496	-1.09972	0.271455	NA	LINC01301	1.64588	-0.171482	2.37567	-0.0721826	0.942457	NA	LINC01301	3.37993	1.83177	1.79661	1.01957	0.307932	NA
LINC00685	1.03433	-0.516631	2.43565	0.212113	0.832019	NA	LINC00685	1.7685	0.921328	1.94157	-0.474528	0.635124	NA	LINC00685	3.2163	1.84456	1.49627	-1.23277	0.21766	0.361316	LINC00685	1.97434	-2.48803	1.93949	-1.28283	0.199553	NA	LINC00685	0.968802	-1.45645	2.46883	-0.589934	0.555235	NA	LINC00685	2.40941	0.985533	1.70482	0.578085	0.563207	NA
LINC01391	1.10653	1.10995	3.47235	-0.319652	0.749232	NA	LINC01391	1.27003	2.52354	3.41894	-0.738105	0.46045	NA	LINC01391	3.03598	2.75676	2.25208	-1.2241	0.220915	0.365094	LINC01391	2.419	-1.59682	2.14846	-0.743238	0.457338	NA	LINC01391	1.14411	-1.59106	3.23269	-0.492179	0.622593	NA	LINC01391	2.45557	0.670129	2.03808	0.328805	0.742303	NA
ZBTB11-AS1	43.7447	1.0783	0.402339	-2.68007	0.00736078	0.0229577	ZBTB11-AS1	34.928	0.600971	0.477241	-1.25926	0.207936	0.372868	ZBTB11-AS1	36.1569	0.600834	0.491186	-1.22323	0.221243	0.3653	ZBTB11-AS1	35.241	0.434747	0.468043	0.92886	0.352961	0.702215	ZBTB11-AS1	33.9054	0.431737	0.440137	0.980916	0.326634	0.710613	ZBTB11-AS1	28.9223	0.00687429	0.516655	0.0133054	0.989384	NA
LINC01002	15.237	0.268773	0.650774	-0.413006	0.679602	0.793282	LINC01002	25.1529	1.4311	0.572563	-2.49946	0.0124383	0.0423165	LINC01002	20.3663	0.816639	0.672933	-1.21355	0.224919	0.36964	LINC01002	14.957	-0.59064	0.702864	-0.840333	0.400722	0.740089	LINC01002	18.182	-1.18936	0.610989	-1.94661	0.0515809	0.252958	LINC01002	21.6514	-0.60685	0.654782	-0.926796	0.354032	NA
HCG25	1.83933	-1.39862	2.00155	0.698769	0.484696	NA	HCG25	5.04959	-0.126019	1.57537	0.0799935	0.936242	0.963722	HCG25	6.66686	1.44953	1.1963	-1.21168	0.225633	0.370436	HCG25	3.84076	-3.13444	1.55346	-2.01772	0.0436207	NA	HCG25	2.79401	-1.7356	1.82699	-0.949977	0.342124	NA	HCG25	5.99942	1.20361	1.21519	0.990473	0.321943	NA
BHLHE40-AS1	3.93333	1.96423	1.65919	-1.18385	0.236472	0.382592	BHLHE40-AS1	1.61778	0.578577	2.39501	-0.241576	0.809108	NA	BHLHE40-AS1	3.2976	2.03135	1.67742	-1.21099	0.225898	0.370556	BHLHE40-AS1	4.04381	0.196278	1.35083	0.145302	0.884472	NA	BHLHE40-AS1	2.74387	1.44724	1.73013	0.836492	0.402878	NA	BHLHE40-AS1	2.3704	1.52191	1.87669	0.810957	0.41739	NA
SEPSECS-AS1	5.30584	-1.11321	1.20305	0.925323	0.354798	0.513074	SEPSECS-AS1	3.88666	-2.91813	1.61997	1.80135	0.0716471	0.171393	SEPSECS-AS1	4.70849	-1.6408	1.361	1.20559	0.227977	0.373206	SEPSECS-AS1	2.23109	0.410769	1.84717	0.222378	0.82402	NA	SEPSECS-AS1	1.72791	1.5948	2.10806	0.756527	0.449333	NA	SEPSECS-AS1	1.30378	1.22815	2.54577	0.482428	0.629502	NA
AC012613.2	1.89864	1.73339	2.74515	-0.63144	0.527753	NA	AC012613.2	2.80132	1.34787	2.94399	-0.457838	0.647069	0.779403	AC012613.2	2.92127	2.7757	2.30266	-1.20543	0.228037	0.373273	AC012613.2	2.44989	-1.00126	1.98803	-0.503644	0.614511	NA	AC012613.2	2.41633	0.32306	2.32898	0.138713	0.889677	NA	AC012613.2	3.06256	1.61104	2.03849	0.790307	0.429349	NA
CAPN15	282.329	0.260313	0.239795	-1.08556	0.277672	0.430814	CAPN15	228.745	-0.180446	0.321136	0.561899	0.574185	0.722419	CAPN15	226.057	-0.378716	0.314761	1.20319	0.228905	0.374197	CAPN15	169.348	0.619196	0.278776	2.22112	0.0263426	0.139617	CAPN15	170.131	0.426733	0.281353	1.51672	0.129338	0.44804	CAPN15	133.513	-0.184071	0.308267	-0.597116	0.55043	0.913847
RUSC1-AS1	23.0055	1.06851	0.614318	-1.73933	0.0819759	0.170571	RUSC1-AS1	24.2171	1.20183	0.689285	-1.74359	0.0812304	0.188012	RUSC1-AS1	19.6941	0.773242	0.646779	-1.19553	0.231881	0.377672	RUSC1-AS1	19.4032	0.233314	0.66168	0.352609	0.724382	0.910879	RUSC1-AS1	22.0361	-0.230091	0.665893	-0.345538	0.72969	0.927434	RUSC1-AS1	19.9728	-0.440837	0.643594	-0.684961	0.493369	NA
LINC00565	0	NA	NA	NA	NA	NA	LINC00565	0	NA	NA	NA	NA	NA	LINC00565	2.56063	3.58267	3.00878	-1.19074	0.233756	0.379647	LINC00565	1.82304	-2.43872	2.71063	-0.899687	0.368287	NA	LINC00565	0	NA	NA	NA	NA	NA	LINC00565	1.73193	2.31667	2.86609	0.808302	0.418917	NA
TMEM51-AS1	27.9423	1.95388	0.613794	-3.18328	0.00145615	0.00560308	TMEM51-AS1	22.9973	1.75965	0.623257	-2.82331	0.00475303	0.0189494	TMEM51-AS1	19.4553	1.022	0.859807	-1.18864	0.234581	0.380695	TMEM51-AS1	25.6066	1.02226	0.640274	1.5966	0.110354	0.374149	TMEM51-AS1	27.3161	0.16271	0.507019	0.320916	0.748274	0.932208	TMEM51-AS1	21.9903	-0.835494	0.673639	-1.24027	0.214876	NA
PITRM1-AS1	15.66	1.2306	0.660252	-1.86384	0.0623446	0.136937	PITRM1-AS1	20.8826	1.38854	0.718117	-1.93359	0.0531641	0.136307	PITRM1-AS1	14.6393	0.951342	0.801816	-1.18648	0.235432	0.381709	PITRM1-AS1	14.0706	0.241646	0.719272	0.335959	0.736901	0.916494	PITRM1-AS1	18.4633	-0.165701	0.690229	-0.240067	0.810278	0.950529	PITRM1-AS1	17.7939	-0.355057	0.721979	-0.491783	0.622873	NA
AC079922.2	24.5008	0.692305	0.574992	-1.20403	0.22858	0.373578	AC079922.2	21.5157	0.305966	0.618705	-0.494526	0.620935	0.760004	AC079922.2	24.3075	0.644763	0.545101	-1.18283	0.236876	0.383203	AC079922.2	20.8816	0.0104979	0.611277	0.0171737	0.986298	0.996593	AC079922.2	18.7228	0.358285	0.61517	0.582415	0.560287	0.860522	AC079922.2	18.7441	0.341003	0.643869	0.529615	0.596379	NA
THAP7-AS1	5.00771	0.235755	1.31641	-0.17909	0.857867	0.912932	THAP7-AS1	5.41132	0.556163	1.31143	-0.424088	0.671502	0.796324	THAP7-AS1	7.28004	1.30918	1.11146	-1.17789	0.23884	0.385717	THAP7-AS1	5.6386	-1.30306	1.19093	-1.09415	0.273888	0.629066	THAP7-AS1	4.33797	-0.534617	1.26681	-0.422019	0.673011	NA	THAP7-AS1	5.82763	0.775512	1.10567	0.701397	0.483055	NA
ANKRD10-IT1	6.44474	0.154271	1.15837	-0.133179	0.894052	0.936698	ANKRD10-IT1	9.09869	0.994666	1.03678	-0.95938	0.337368	0.515308	ANKRD10-IT1	11.0157	1.4376	1.22214	-1.1763	0.239476	0.386484	ANKRD10-IT1	7.53512	-1.15728	1.12949	-1.0246	0.30555	0.663868	ANKRD10-IT1	6.20913	-0.974613	1.09538	-0.889745	0.373603	0.752264	ANKRD10-IT1	9.20412	0.101975	1.03438	0.0985852	0.921468	NA
ASB16-AS1	27.1635	-1.00108	0.538237	1.85992	0.0628975	0.137789	ASB16-AS1	37.6328	-0.14678	0.631431	0.232456	0.816184	0.892934	ASB16-AS1	30.0954	-0.71971	0.61351	1.1731	0.240754	0.387984	ASB16-AS1	14.2948	-0.275937	0.720392	-0.383037	0.701692	0.9014	ASB16-AS1	20.1038	-0.887296	0.624881	-1.41994	0.155624	0.498735	ASB16-AS1	21.8322	-0.617359	0.617629	-0.999564	0.317522	NA
LMCD1-AS1	1.47085	2.24784	1.98786	-1.13079	0.258145	NA	LMCD1-AS1	1.09572	2.14721	2.60197	-0.825225	0.409244	NA	LMCD1-AS1	3.67653	2.34212	2.00003	-1.17104	0.241582	0.388842	LMCD1-AS1	3.32705	-0.212426	1.6559	-0.128284	0.897924	NA	LMCD1-AS1	1.45702	0.129232	1.8227	0.0709014	0.943476	NA	LMCD1-AS1	2.95372	0.131777	1.91025	0.0689844	0.945002	NA
TTTY14	12.151	-2.11468	0.846868	2.49706	0.0125229	0.0361344	TTTY14	14.64	-1.19842	0.83203	1.44036	0.149765	0.293874	TTTY14	15.4427	-0.89492	0.764517	1.17057	0.241772	0.388989	TTTY14	5.16672	-1.16489	1.16878	-0.996675	0.318922	0.673816	TTTY14	4.85687	-0.859275	1.16562	-0.737181	0.461013	0.807664	TTTY14	6.91493	0.327185	1.06558	0.307049	0.758806	NA
SNHG10	6.35926	1.67031	1.05371	-1.58518	0.112926	0.21877	SNHG10	4.68518	0.955812	1.1684	-0.818055	0.413326	0.589715	SNHG10	5.57167	1.31453	1.12725	-1.16614	0.24356	0.391196	SNHG10	6.02684	0.265863	1.05253	0.252594	0.800582	0.941511	SNHG10	5.28019	0.574339	1.06531	0.539126	0.5898	0.87131	SNHG10	4.79636	0.312144	1.20043	0.260028	0.794842	NA
LINC01185	0.514893	-0.767895	3.4892	0.220077	0.825811	NA	LINC01185	1.50657	2.35099	2.4415	-0.962926	0.335585	NA	LINC01185	2.64615	2.53314	2.17786	-1.16313	0.244777	0.392577	LINC01185	1.47973	-3.18191	2.70768	-1.17514	0.239937	NA	LINC01185	0.683598	-2.73459	3.44739	-0.793233	0.427642	NA	LINC01185	2.10365	1.02899	2.02479	0.508194	0.611317	NA
CBR3-AS1	10.1974	0.489462	0.896219	-0.546141	0.584969	0.719711	CBR3-AS1	12.7937	1.03956	0.948469	-1.09604	0.27306	0.447527	CBR3-AS1	12.2908	1.05767	0.9141	-1.15706	0.247247	0.395639	CBR3-AS1	8.58638	-0.545502	0.90994	-0.599492	0.548845	0.83269	CBR3-AS1	8.96402	-0.66598	0.808267	-0.82396	0.409962	0.778139	CBR3-AS1	10.3071	-0.0722542	0.889513	-0.081229	0.93526	NA
EPHA1-AS1	9.68614	1.05634	0.968623	-1.09056	0.275468	0.42826	EPHA1-AS1	13.7906	1.68662	0.841711	-2.0038	0.0450917	0.119773	EPHA1-AS1	10.0541	1.06831	0.925396	-1.15444	0.24832	0.396938	EPHA1-AS1	8.94446	-0.0197157	0.957184	-0.0205976	0.983567	0.995976	EPHA1-AS1	11.2899	-0.712323	0.873621	-0.815368	0.414862	0.782417	EPHA1-AS1	11.6298	-0.606799	0.889306	-0.682328	0.495032	NA
LINC01126	1.23847	-0.197576	2.39995	0.0823251	0.934388	NA	LINC01126	2.92267	1.00564	2.05553	-0.489235	0.624675	0.763005	LINC01126	3.46104	1.78878	1.55481	-1.15048	0.249946	0.398796	LINC01126	2.21797	-1.98365	1.96869	-1.0076	0.313648	NA	LINC01126	1.89172	-0.430388	2.27933	-0.188822	0.850232	NA	LINC01126	3.34935	0.831148	1.75425	0.47379	0.63565	NA
PAN3-AS1	4.94211	1.17051	1.19772	-0.977285	0.328428	0.486334	PAN3-AS1	5.40197	1.07593	1.31422	-0.818686	0.412965	0.589375	PAN3-AS1	6.0554	1.39993	1.21856	-1.14884	0.250622	0.399642	PAN3-AS1	5.17998	-0.159388	1.16041	-0.137355	0.89075	0.968254	PAN3-AS1	4.74802	0.227586	1.1524	0.19749	0.843444	0.959337	PAN3-AS1	5.44991	0.362835	1.19129	0.304572	0.760692	NA
ATP6V0E2-AS1	1.18411	2.70441	3.24137	-0.83434	0.40409	NA	ATP6V0E2-AS1	0.0568673	0.262502	3.51216	-0.0747408	0.940421	NA	ATP6V0E2-AS1	2.88183	2.79601	2.44062	-1.14562	0.251954	0.400919	ATP6V0E2-AS1	2.76575	0.255184	1.98503	0.128554	0.89771	NA	ATP6V0E2-AS1	0.719886	2.12933	3.44958	0.617272	0.537055	NA	ATP6V0E2-AS1	1.90314	2.61445	2.75616	0.948585	0.342832	NA
AC017074.2	2.63896	0.262187	1.9564	-0.134015	0.893391	0.936261	AC017074.2	2.69693	0.853983	1.65102	-0.517245	0.604985	0.748677	AC017074.2	4.9311	1.62963	1.42626	-1.14259	0.253208	0.402311	AC017074.2	3.34366	-1.36921	1.66659	-0.821562	0.411326	NA	AC017074.2	1.79433	-0.939142	2.08304	-0.450853	0.652096	NA	AC017074.2	3.33014	0.812713	1.59195	0.510513	0.609692	NA
AP000997.2	0.171804	0.91166	3.48298	-0.261747	0.793516	NA	AP000997.2	0.175798	0.946893	3.48458	-0.271738	0.785823	NA	AP000997.2	3.32555	2.8507	2.50647	-1.13733	0.255399	0.404718	AP000997.2	2.3712	-1.50873	2.27082	-0.664397	0.506436	NA	AP000997.2	0.120118	-0.14557	3.49433	-0.0416588	0.966771	NA	AP000997.2	2.25964	1.42677	2.39173	0.596545	0.550812	NA
C8orf44	9.62211	-0.912822	0.905247	1.00837	0.313278	0.469623	C8orf44	9.85995	-0.646609	0.913305	0.707988	0.478953	0.64794	C8orf44	9.42429	-1.03148	0.907986	1.13601	0.255952	0.405237	C8orf44	4.90901	0.0557474	1.18615	0.0469988	0.962514	0.99046	C8orf44	5.28468	-0.274274	1.08926	-0.251799	0.801196	0.94891	C8orf44	5.12276	-0.349688	1.18676	-0.294659	0.768254	NA
NBR2	20.5038	-1.59828	0.67315	2.37433	0.0175807	0.0483034	NBR2	26.3259	-0.629361	0.63668	0.988505	0.322905	0.499585	NBR2	25.9405	-0.73631	0.650458	1.13199	0.25764	0.407256	NBR2	11.6267	-0.855561	0.842999	-1.0149	0.310153	0.6674	NBR2	12.3599	-0.900163	0.823003	-1.09376	0.274062	0.659397	NBR2	15.8696	-0.159897	0.754535	-0.211915	0.832174	NA
LINC01010	57.0053	-0.463489	0.58462	0.792804	0.427892	0.584228	LINC01010	67.6294	0.117544	0.661696	-0.177641	0.859005	0.918617	LINC01010	82.2349	0.559924	0.494678	-1.1319	0.257678	0.407284	LINC01010	44.8749	-1.04417	0.468496	-2.22876	0.0258297	0.137716	LINC01010	35.1435	-0.758971	0.491126	-1.54537	0.122257	0.43411	LINC01010	51.976	0.301768	0.458007	0.658872	0.509978	0.902628
LINC00598	5.10097	0.171191	1.38518	-0.123587	0.901642	0.941053	LINC00598	2.88721	-1.92588	1.89231	1.01774	0.308802	0.4855	LINC00598	9.19322	1.31979	1.17031	-1.12773	0.259434	0.409568	LINC00598	6.15365	-1.21481	1.13855	-1.06697	0.285984	0.642795	LINC00598	1.77645	2.14106	1.88419	1.13633	0.255819	NA	LINC00598	4.4727	3.44075	1.54036	2.23373	0.025501	NA
CAHM	12.9477	0.227042	0.784464	-0.289423	0.772258	0.857583	CAHM	17.2253	1.02106	0.760887	-1.34193	0.179618	0.33553	CAHM	8.97188	-1.17274	1.05629	1.11025	0.266893	0.418177	CAHM	7.17459	1.34238	1.11788	1.20083	0.229819	0.570228	CAHM	12.9188	-0.75043	0.816426	-0.919165	0.35801	0.737513	CAHM	10.3177	-2.1076	0.985935	-2.13767	0.0325435	NA
C3orf35	7.47459	2.18535	1.18039	-1.85138	0.0641146	0.139992	C3orf35	11.569	3.0002	1.01464	-2.95692	0.00310729	0.0132287	C3orf35	5.65098	1.56946	1.42373	-1.10236	0.270305	0.42241	C3orf35	6.85589	0.681938	1.09549	0.622497	0.533615	0.826251	C3orf35	10.6729	-0.907357	0.861562	-1.05315	0.29227	0.677481	C3orf35	9.51376	-1.50818	1.0068	-1.498	0.134133	NA
LINC01184	18.4445	-1.58511	0.799519	1.98258	0.0474144	0.109678	LINC01184	17.8437	-1.28876	0.68963	1.86877	0.0616545	0.152647	LINC01184	22.5981	-0.850495	0.773366	1.09973	0.271449	0.42393	LINC01184	10.3124	-0.77173	0.853488	-0.904207	0.365886	0.713719	LINC01184	7.17458	-0.443955	0.985673	-0.450408	0.652417	0.897892	LINC01184	9.90409	0.309743	0.927785	0.333852	0.738491	NA
FAM215B	4.14068	-1.31698	1.46293	0.900237	0.367994	0.526917	FAM215B	4.25498	-0.864574	1.45517	0.594141	0.552418	0.706027	FAM215B	4.30874	-2.07358	1.89039	1.09691	0.272683	0.425409	FAM215B	1.35188	0.859123	2.79471	0.307411	0.758531	NA	FAM215B	1.39353	-0.572298	2.16865	-0.263896	0.79186	NA	FAM215B	1.48643	-1.7064	2.61749	-0.651923	0.514451	NA
AC156455.1	1.38574	-1.84614	2.72803	0.676732	0.498576	NA	AC156455.1	1.7096	-0.179883	2.38771	0.075337	0.939947	NA	AC156455.1	3.9469	1.87364	1.71021	-1.09556	0.273271	0.426034	AC156455.1	2.32129	-2.80774	2.15364	-1.30372	0.19233	NA	AC156455.1	0.770209	-1.458	3.47913	-0.419069	0.675166	NA	AC156455.1	2.48326	1.67254	1.96773	0.849986	0.395333	NA
LINC00922	0.164927	2.09415	3.51362	-0.596009	0.551169	NA	LINC00922	0.54474	1.90388	3.52933	-0.539443	0.589581	NA	LINC00922	3.15284	3.06785	2.80726	-1.09282	0.274471	0.427047	LINC00922	2.36404	-1.1415	2.33501	-0.488864	0.624938	NA	LINC00922	0.501492	0.149151	3.48733	0.0427692	0.965885	NA	LINC00922	2.52906	1.3158	2.30243	0.571481	0.567673	NA
AC093627.10	5.37384	-3.68317	1.53195	2.40423	0.0162064	0.0450432	AC093627.10	10.2813	-0.697498	1.2051	0.57879	0.562731	0.713905	AC093627.10	6.77616	-1.53533	1.40794	1.09048	0.275501	0.428065	AC093627.10	1.90598	-2.62035	2.54819	-1.02832	0.303801	NA	AC093627.10	4.67726	-3.4501	1.75012	-1.97136	0.0486831	0.24365	AC093627.10	5.46338	-0.540848	1.48536	-0.364119	0.715769	NA
LINC01480	3.25729	-0.796647	1.66294	0.479059	0.631897	0.757447	LINC01480	6.84443	1.84626	1.29413	-1.42664	0.153682	0.29937	LINC01480	8.02505	1.32589	1.21832	-1.08829	0.276465	0.429081	LINC01480	4.28308	-2.15435	1.5207	-1.41668	0.156577	0.45842	LINC01480	3.57017	-2.38872	1.36186	-1.75402	0.0794276	NA	LINC01480	6.69845	-0.331623	1.16544	-0.284547	0.775991	NA
LIPE-AS1	11.1598	-0.140961	0.878716	0.160417	0.872553	0.922097	LIPE-AS1	12.2691	0.196156	0.892309	-0.21983	0.826004	0.898289	LIPE-AS1	16.4096	0.878345	0.808365	-1.08657	0.277227	0.42993	LIPE-AS1	11.105	-1.0612	0.818376	-1.29671	0.19473	0.520294	LIPE-AS1	8.35024	-0.306827	0.861391	-0.356199	0.721691	0.924439	LIPE-AS1	11.7363	0.693048	0.872655	0.794183	0.427089	NA
AC023590.1	2.68581	1.18071	1.7109	-0.690108	0.490126	0.638025	AC023590.1	6.54291	2.16641	1.43071	-1.51422	0.12997	0.265182	AC023590.1	3.62189	1.71088	1.58104	-1.08212	0.279199	0.432162	AC023590.1	3.08835	-0.64475	1.55894	-0.413582	0.67918	NA	AC023590.1	5.21422	-0.713318	1.31002	-0.54451	0.586091	0.869973	AC023590.1	5.82835	0.0227716	1.29999	0.0175168	0.986024	NA
LINC01504	41.6979	0.177884	0.466482	-0.381332	0.702957	0.810271	LINC01504	43.3983	0.274975	0.542404	-0.506957	0.612185	0.753031	LINC01504	53.8915	0.529583	0.489408	-1.08209	0.279213	0.432162	LINC01504	39.3401	-0.383452	0.490292	-0.782088	0.434163	0.764783	LINC01504	31.7956	-0.12225	0.46412	-0.263401	0.792241	0.946046	LINC01504	40.0733	0.293873	0.512777	0.573101	0.566576	0.918907
ADNP-AS1	11.3764	0.203447	0.818291	-0.248624	0.803651	0.87812	ADNP-AS1	6.73673	-0.979264	1.08884	0.899364	0.368459	0.546901	ADNP-AS1	7.09246	-1.09955	1.01839	1.07969	0.280279	0.433052	ADNP-AS1	6.33857	1.223	1.0627	1.15084	0.249797	0.597257	ADNP-AS1	5.96675	0.978722	1.09724	0.891984	0.372402	0.750921	ADNP-AS1	3.12829	-0.173522	1.52679	-0.113651	0.909514	NA
ASTN2-AS1	0.995575	1.37524	3.48165	-0.394996	0.692845	NA	ASTN2-AS1	0.207452	0.551032	3.52657	-0.156251	0.875835	NA	ASTN2-AS1	2.62353	2.78043	2.59026	-1.07342	0.283084	0.436443	ASTN2-AS1	2.24156	-1.51064	2.2886	-0.660072	0.509208	NA	ASTN2-AS1	0.518997	0.814231	3.51235	0.231819	0.816679	NA	ASTN2-AS1	1.61117	2.47639	2.94425	0.841092	0.400297	NA
ZRANB2-AS2	3.48953	-0.137281	1.86095	0.0737692	0.941194	0.964249	ZRANB2-AS2	1.48849	0.231849	2.08388	-0.111258	0.911411	NA	ZRANB2-AS2	3.70272	1.84581	1.71976	-1.0733	0.283138	0.436493	ZRANB2-AS2	3.99954	-1.00902	1.67863	-0.601096	0.547776	NA	ZRANB2-AS2	2.35524	-0.13848	2.00405	-0.0690998	0.94491	NA	ZRANB2-AS2	2.51766	1.25748	1.83213	0.68635	0.492493	NA
STAG3L5P-PVRIG2P-PILRB	54.2999	-0.0129108	0.447113	0.028876	0.976963	0.986557	STAG3L5P-PVRIG2P-PILRB	55.8996	0.118592	0.45091	-0.263006	0.792546	0.87802	STAG3L5P-PVRIG2P-PILRB	65.1635	0.443496	0.415998	-1.0661	0.286378	0.439566	STAG3L5P-PVRIG2P-PILRB	44.5334	-0.499589	0.44145	-1.1317	0.257761	0.60795	STAG3L5P-PVRIG2P-PILRB	37.9065	-0.203727	0.432629	-0.470905	0.637709	0.893044	STAG3L5P-PVRIG2P-PILRB	45.1019	0.310713	0.448911	0.692149	0.488844	0.89734
AC093484.4	22.2065	0.0348302	0.617169	-0.0564354	0.954995	0.973556	AC093484.4	24.6582	0.491476	0.629138	-0.781189	0.434691	0.608948	AC093484.4	27.0182	0.6182	0.581987	-1.06222	0.288134	0.441405	AC093484.4	19.5557	-0.583118	0.623114	-0.935812	0.34937	0.698714	AC093484.4	17.9265	-0.431009	0.668157	-0.645071	0.518881	0.839706	AC093484.4	21.1236	0.149959	0.608554	0.246418	0.805358	NA
NRSN2-AS1	7.37142	-2.54542	1.31426	1.93677	0.0527739	0.11978	NRSN2-AS1	15.6903	0.885197	0.682236	-1.29749	0.194461	0.355546	NRSN2-AS1	13.254	0.761987	0.720045	-1.05825	0.289942	0.443144	NRSN2-AS1	7.28024	-3.27053	1.26112	-2.59334	0.00950475	0.0636194	NRSN2-AS1	9.22756	-3.4173	1.18232	-2.89033	0.00384832	0.0367286	NRSN2-AS1	13.0486	-0.1223	0.765285	-0.159809	0.873031	NA
TIPARP-AS1	2.49969	-0.805048	2.22043	0.362565	0.71693	0.819904	TIPARP-AS1	9.5733	2.96935	1.15655	-2.56743	0.0102457	0.0360895	TIPARP-AS1	4.17571	1.58505	1.52202	-1.04141	0.297687	0.451627	TIPARP-AS1	2.91044	-2.12109	1.93145	-1.09818	0.272125	NA	TIPARP-AS1	6.83614	-3.09546	1.44485	-2.14241	0.0321607	0.18429	TIPARP-AS1	7.91052	-1.35377	1.12222	-1.20633	0.227689	NA
AC144831.1	35.7866	-0.921501	0.568293	1.62153	0.104905	0.206877	AC144831.1	36.911	-0.858097	0.625498	1.37186	0.170107	0.322522	AC144831.1	42.5081	-0.54297	0.524692	1.03484	0.300746	0.454404	AC144831.1	20.361	-0.406426	0.676466	-0.600808	0.547968	0.83214	AC144831.1	16.9103	-0.0760486	0.708854	-0.107284	0.914564	0.981169	AC144831.1	21.0888	0.348691	0.697501	0.499915	0.617135	NA
PKN2-AS1	3.21759	1.52818	1.65953	-0.920849	0.357129	0.515397	PKN2-AS1	2.46202	1.19339	1.86377	-0.64031	0.521971	NA	PKN2-AS1	3.22056	1.79062	1.73375	-1.0328	0.301696	0.455367	PKN2-AS1	3.31154	-0.114593	1.55863	-0.0735214	0.941391	NA	PKN2-AS1	2.70934	-0.0886464	1.60559	-0.0552111	0.95597	NA	PKN2-AS1	2.70406	0.159616	1.78415	0.0894633	0.928714	NA
LINC01269	2.69415	-0.438404	1.93671	0.226365	0.820917	0.889029	LINC01269	5.19052	1.85915	1.40463	-1.32359	0.185641	0.343589	LINC01269	4.26714	1.48188	1.43701	-1.03122	0.302437	0.456067	LINC01269	2.97669	-1.91427	1.76104	-1.08701	0.277032	NA	LINC01269	3.53933	-2.13447	1.66019	-1.28567	0.198557	NA	LINC01269	4.60724	-0.076247	1.39308	-0.0547325	0.956352	NA
LINC00607	6.01219	1.55719	1.0319	-1.50906	0.131284	0.245616	LINC00607	6.73451	1.97582	1.00233	-1.97123	0.048698	0.127013	LINC00607	6.12974	1.19243	1.16117	-1.02692	0.304459	0.45811	LINC00607	6.44521	0.23502	1.16867	0.2011	0.84062	0.955174	LINC00607	6.71178	-0.44547	0.931308	-0.478327	0.632417	0.890106	LINC00607	6.87565	-0.809662	1.10953	-0.729732	0.465554	NA
SRRM2-AS1	7.30789	-0.699414	0.935441	0.747683	0.454651	0.608388	SRRM2-AS1	5.05022	-1.92681	1.23411	1.5613	0.118452	0.247676	SRRM2-AS1	7.05393	-1.29506	1.26187	1.02631	0.304746	0.458395	SRRM2-AS1	4.04058	0.688979	1.51376	0.455143	0.649007	NA	SRRM2-AS1	2.72434	1.21629	1.44361	0.842532	0.39949	NA	SRRM2-AS1	2.48201	0.408245	1.93447	0.211037	0.832858	NA
RARA-AS1	3.03088	-0.798821	1.47748	0.540663	0.58874	0.722729	RARA-AS1	4.25806	-0.782452	1.41768	0.551925	0.581	0.72858	RARA-AS1	6.59634	1.22757	1.20074	-1.02235	0.306617	0.460509	RARA-AS1	4.24815	-2.0532	1.48471	-1.3829	0.166697	0.476752	RARA-AS1	2.74173	-0.117706	1.67484	-0.0702787	0.943972	NA	RARA-AS1	5.05154	1.57143	1.42129	1.10564	0.268881	NA
AL109923.1	316.961	0.247569	0.249706	-0.991441	0.32147	0.479061	AL109923.1	289.049	0.0951294	0.233857	-0.406784	0.684167	0.805854	AL109923.1	323.781	0.241694	0.237383	-1.01816	0.308601	0.462889	AL109923.1	239.204	-0.0272142	0.227468	-0.11964	0.904769	0.972437	AL109923.1	214.099	0.118322	0.22339	0.529664	0.596345	0.875017	AL109923.1	218.786	0.15412	0.21614	0.713056	0.475811	0.889236
MIATNB	26.76	-0.457697	0.529244	0.864814	0.387141	0.545288	MIATNB	22.451	-0.923603	0.60814	1.51873	0.128829	0.2633	MIATNB	26.2891	-0.6162	0.605464	1.01773	0.308806	0.463126	MIATNB	15.271	0.114623	0.723876	0.158346	0.874184	0.962931	MIATNB	12.7219	0.416657	0.713866	0.583662	0.559448	0.860522	MIATNB	12.3861	0.26611	0.798436	0.333289	0.738916	NA
AP000253.1	1.85948	1.37733	2.09193	-0.658401	0.51028	NA	AP000253.1	0.341191	-0.987305	3.45908	0.285425	0.775319	NA	AP000253.1	2.84399	1.95805	1.92946	-1.01482	0.310193	0.464502	AP000253.1	2.80816	-0.634038	1.65517	-0.383064	0.701672	NA	AP000253.1	0.992149	2.55761	3.24479	0.78822	0.430568	NA	AP000253.1	1.66707	3.18908	2.658	1.19981	0.230214	NA
LINC00654	5.72749	-2.00728	1.34263	1.49504	0.134905	0.250558	LINC00654	4.58718	-3.04496	1.54974	1.96483	0.0494342	0.128604	LINC00654	6.26328	-1.18671	1.17147	1.01302	0.311052	0.46537	LINC00654	2.71213	-0.912029	1.83726	-0.496409	0.619606	NA	LINC00654	1.63585	1.28972	2.41214	0.534678	0.592873	NA	LINC00654	1.97634	1.75846	2.13485	0.82369	0.410115	NA
LINC00899	4.30421	-3.39538	1.66366	2.04091	0.0412602	0.0978955	LINC00899	5.7671	-0.962303	1.27521	0.754624	0.450475	0.623297	LINC00899	5.26498	-1.50281	1.48372	1.01287	0.311124	0.46537	LINC00899	1.14194	-1.86642	2.7935	-0.66813	0.504051	NA	LINC00899	1.62704	-2.52102	2.16974	-1.1619	0.245275	NA	LINC00899	2.23482	-0.817182	1.85054	-0.44159	0.658786	NA
RFPL1S	3.93733	-0.395859	1.39579	0.283609	0.77671	0.860663	RFPL1S	2.41977	-2.80781	2.6281	1.06838	0.285351	NA	RFPL1S	2.64654	-2.26695	2.24219	1.01104	0.311997	0.46639	RFPL1S	1.06001	1.97807	2.85753	0.69223	0.488793	NA	RFPL1S	0.942851	2.39788	3.3147	0.723408	0.469429	NA	RFPL1S	0.057069	0.514955	3.52781	0.14597	0.883945	NA
KCTD21-AS1	7.56728	0.579873	1.02102	-0.567937	0.570078	0.706963	KCTD21-AS1	5.05786	0.417173	1.197	-0.348515	0.727453	0.834707	KCTD21-AS1	7.38697	0.995364	0.985201	-1.01032	0.312344	0.466768	KCTD21-AS1	7.29237	-0.255974	1.10099	-0.232493	0.816155	0.945414	KCTD21-AS1	5.51794	0.19429	1.27682	0.152167	0.879055	0.970341	KCTD21-AS1	5.38577	0.547687	1.22824	0.445911	0.655661	NA
ZNF213-AS1	4.67442	0.0911677	1.16159	-0.0784854	0.937442	0.961842	ZNF213-AS1	3.42573	-1.42109	1.68894	0.841408	0.400119	0.577137	ZNF213-AS1	7.05412	1.01644	1.00724	-1.00914	0.312908	0.467328	ZNF213-AS1	5.2509	-1.00695	1.19692	-0.841288	0.400187	0.739671	ZNF213-AS1	2.65229	1.49172	1.85126	0.805786	0.420367	NA	ZNF213-AS1	4.25722	2.55878	1.56191	1.63824	0.101372	NA
ENTPD1-AS1	11.1592	-0.917759	0.875325	1.04848	0.294419	0.449064	ENTPD1-AS1	9.90214	-1.27377	1.10457	1.15318	0.248836	0.420559	ENTPD1-AS1	11.683	-1.15944	1.17005	0.990927	0.321721	0.476494	ENTPD1-AS1	6.35615	0.484096	1.24676	0.388283	0.697806	0.900361	ENTPD1-AS1	5.17147	0.335166	1.24683	0.268815	0.788072	0.945215	ENTPD1-AS1	5.47453	0.0310678	1.35978	0.0228477	0.981772	NA
AC127070.1	314.57	0.15999	0.252188	-0.634407	0.525815	0.66959	AC127070.1	264.837	-0.194093	0.239917	0.809	0.418515	0.594355	AC127070.1	274.789	-0.243047	0.246014	0.987939	0.323182	0.477976	AC127070.1	201.587	0.376829	0.245785	1.53316	0.125236	0.402391	AC127070.1	193.559	0.31585	0.261527	1.20771	0.227158	0.604169	AC127070.1	167.855	-0.0499796	0.242735	-0.205902	0.836868	0.975673
UBR5-AS1	6.10145	0.882609	1.14332	-0.771968	0.440133	0.595814	UBR5-AS1	3.9426	-0.786382	1.57552	0.499125	0.617691	0.757161	UBR5-AS1	2.90849	-1.75127	1.77304	0.987724	0.323288	0.478051	UBR5-AS1	3.16587	2.25191	1.69241	1.33059	0.183322	NA	UBR5-AS1	3.81051	1.68308	1.74181	0.966286	0.333901	NA	UBR5-AS1	1.72117	-1.28313	2.47721	-0.517973	0.604477	NA
BACH1-IT2	37.2802	0.691199	0.505786	-1.36659	0.171755	0.301471	BACH1-IT2	40.7428	0.92543	0.505648	-1.83019	0.0672219	0.163314	BACH1-IT2	36.2573	0.518783	0.526041	-0.986203	0.324033	0.478805	BACH1-IT2	31.2967	0.117911	0.52416	0.224952	0.822017	0.947227	BACH1-IT2	33.8574	-0.297016	0.530613	-0.55976	0.575643	0.867013	BACH1-IT2	33.2788	-0.404823	0.529056	-0.76518	0.444164	NA
HCG17	2.21386	-0.30342	1.83674	0.165195	0.868791	0.919863	HCG17	1.89154	-1.16075	2.55945	0.453517	0.650177	NA	HCG17	4.17307	1.3387	1.36342	-0.981867	0.326165	0.481127	HCG17	2.62625	-1.82461	1.70118	-1.07256	0.283469	NA	HCG17	1.05119	0.895049	3.1915	0.280448	0.779134	NA	HCG17	2.3425	2.98861	2.04897	1.45859	0.144677	NA
PDCD4-AS1	2.42718	-0.628516	1.95354	0.321731	0.747656	0.839735	PDCD4-AS1	5.45839	0.440453	1.63935	-0.268676	0.788179	0.875442	PDCD4-AS1	2.92494	-2.06497	2.11276	0.977377	0.328382	0.483676	PDCD4-AS1	1.76454	0.218887	2.41764	0.0905374	0.92786	NA	PDCD4-AS1	3.63287	-1.24818	1.66634	-0.749056	0.453824	NA	PDCD4-AS1	3.93614	-0.997912	1.76119	-0.566612	0.570978	NA
LINC01422	2.66184	-0.725928	1.91997	0.378094	0.705361	0.811605	LINC01422	4.12251	-0.0503309	1.8283	0.0275288	0.978038	0.987756	LINC01422	6.04087	1.305	1.33918	-0.974472	0.329822	0.485254	LINC01422	3.69612	-2.7417	1.62106	-1.6913	0.0907797	NA	LINC01422	2.39469	-0.906797	2.27359	-0.39884	0.690011	NA	LINC01422	4.64135	1.66572	1.47292	1.13089	0.258101	NA
AC068580.5	3.4035	-3.34232	1.73873	1.92228	0.0545706	0.123271	AC068580.5	4.9176	-0.907976	1.30682	0.694796	0.487183	0.655824	AC068580.5	3.84272	-1.55526	1.60016	0.97194	0.33108	0.486494	AC068580.5	0.797643	-1.94737	3.4338	-0.567119	0.570633	NA	AC068580.5	1.70489	-2.38726	2.33233	-1.02355	0.306048	NA	AC068580.5	1.92736	-0.395638	2.15325	-0.183741	0.854217	NA
ITCH-IT1	0.843703	-0.0477277	3.39565	0.0140555	0.988786	NA	ITCH-IT1	2.04574	1.7033	2.04934	-0.831147	0.40589	NA	ITCH-IT1	3.66995	1.71425	1.7681	-0.969543	0.332274	0.487808	ITCH-IT1	2.29816	-2.21816	2.18672	-1.01438	0.310404	NA	ITCH-IT1	1.17194	-2.09747	2.69134	-0.77934	0.43578	NA	ITCH-IT1	3.02079	-0.0246483	1.73128	-0.0142371	0.988641	NA
ARRDC3-AS1	10.1328	-0.121592	0.804388	0.151161	0.879849	0.926977	ARRDC3-AS1	8.42556	-0.479395	0.894504	0.535933	0.592005	0.738296	ARRDC3-AS1	8.40056	-1.10465	1.14428	0.965366	0.334362	0.490066	ARRDC3-AS1	5.83316	1.04274	1.22103	0.853983	0.393114	0.734992	ARRDC3-AS1	5.81509	0.27414	0.992484	0.276216	0.782382	0.943513	ARRDC3-AS1	4.67908	-0.769889	1.34641	-0.571808	0.567452	NA
ZNF667-AS1	3.3834	-2.35737	1.56782	1.5036	0.132684	0.247511	ZNF667-AS1	3.38814	-1.52175	1.43758	1.05855	0.289804	0.465789	ZNF667-AS1	4.69775	-1.49167	1.54775	0.963763	0.335165	0.490848	ZNF667-AS1	1.87643	-0.970676	2.28214	-0.425335	0.670592	NA	ZNF667-AS1	1.02481	-0.785429	2.5123	-0.312633	0.754559	NA	ZNF667-AS1	1.88055	-0.141469	2.24653	-0.0629724	0.949789	NA
AC009299.2	1.91706	0.0639021	2.03268	-0.0314374	0.974921	NA	AC009299.2	0.89963	-1.36746	3.26817	0.418417	0.675642	NA	AC009299.2	2.85859	1.47513	1.53442	-0.961362	0.33637	0.492249	AC009299.2	2.27444	-1.63261	1.84383	-0.885444	0.375917	NA	AC009299.2	0.898247	1.72808	3.41901	0.505433	0.613255	NA	AC009299.2	1.52381	2.8585	2.40086	1.19062	0.233804	NA
HMGA1P4	9.86005	0.882235	0.834969	-1.05661	0.29069	0.445265	HMGA1P4	8.11784	-0.310392	1.04067	0.298261	0.765504	0.860536	HMGA1P4	9.95667	0.821807	0.856357	-0.959655	0.337229	0.492921	HMGA1P4	8.90602	-0.0405959	0.924525	-0.04391	0.964976	0.991016	HMGA1P4	7.63002	1.07305	1.0902	0.984273	0.324981	0.708965	HMGA1P4	7.67783	1.06416	1.09476	0.972047	0.331027	NA
AC005104.3	0.641605	-1.06897	3.47022	0.30804	0.758052	NA	AC005104.3	2.25221	0.345349	2.80007	-0.123336	0.901841	NA	AC005104.3	3.61918	1.82146	1.90613	-0.955584	0.339283	0.495227	AC005104.3	2.05963	-2.70192	2.58544	-1.04506	0.295997	NA	AC005104.3	1.18894	-1.04832	3.4847	-0.300834	0.763541	NA	AC005104.3	3.12481	1.1543	2.11166	0.546632	0.584632	NA
LINC00342	18.7767	-1.14848	0.663921	1.72985	0.0836575	0.173338	LINC00342	19.6843	-0.881589	0.707742	1.24564	0.212898	0.378337	LINC00342	22.9278	-0.716809	0.750932	0.95456	0.3398	0.495637	LINC00342	10.7986	-0.395144	0.934149	-0.423	0.672296	0.889816	LINC00342	8.84919	-0.311206	0.874787	-0.35575	0.722028	0.924439	LINC00342	11.4664	0.168194	0.96249	0.174749	0.861277	NA
OVCH1-AS1	7.39199	2.57112	1.26626	-2.03048	0.0423076	0.0999358	OVCH1-AS1	2.73171	1.41374	1.86888	-0.756465	0.44937	0.622572	OVCH1-AS1	4.86156	1.59734	1.67517	-0.953541	0.340316	0.496112	OVCH1-AS1	7.33459	0.835776	1.23381	0.677397	0.498154	0.805157	OVCH1-AS1	5.66967	1.3037	1.15821	1.12561	0.260329	0.642911	OVCH1-AS1	3.99802	0.300943	1.61543	0.186293	0.852215	NA
SNHG14	40.2986	-0.429841	0.534269	0.80454	0.421085	0.577398	SNHG14	67.6026	0.147011	0.623636	-0.235733	0.81364	0.891567	SNHG14	53.3182	0.396038	0.416338	-0.951241	0.341482	0.497261	SNHG14	35.653	-0.851623	0.495872	-1.71743	0.0859014	0.321024	SNHG14	46.4974	-0.512281	0.56774	-0.902316	0.366889	0.745669	SNHG14	54.9502	0.260526	0.498129	0.52301	0.600967	0.930778
NORAD	1256.9	-0.281273	0.260204	1.08097	0.27971	0.433241	NORAD	1094.67	-0.682827	0.334377	2.04209	0.0411429	0.11116	NORAD	1294.52	-0.279873	0.294579	0.950076	0.342074	0.497866	NORAD	795.081	-0.0372373	0.172231	-0.216205	0.828828	0.9498	NORAD	660.589	0.361041	0.201549	1.79133	0.0732403	0.318318	NORAD	683.048	0.403583	0.160874	2.50869	0.0121179	0.156963
AL513412.1	85.535	0.256227	0.338248	-0.757511	0.448744	0.603258	AL513412.1	72.1961	-0.0999701	0.354719	0.281829	0.778075	0.868402	AL513412.1	70.709	-0.339614	0.359132	0.945652	0.344326	0.50015	AL513412.1	53.7969	0.561732	0.392576	1.43089	0.152463	0.451625	AL513412.1	54.3615	0.319055	0.364877	0.874419	0.38189	0.758819	AL513412.1	44.6452	-0.239994	0.427545	-0.561331	0.574572	0.923398
ARRDC1-AS1	24.083	-0.491998	0.677369	0.726338	0.467632	0.619411	ARRDC1-AS1	22.7462	-0.409187	0.638036	0.641322	0.521313	0.680712	ARRDC1-AS1	23.3315	-0.599369	0.63404	0.945317	0.344497	0.500288	ARRDC1-AS1	13.8894	0.100834	0.759281	0.132802	0.89435	0.968912	ARRDC1-AS1	13.607	-0.0517909	0.764051	-0.0677847	0.945957	0.988389	ARRDC1-AS1	13.1036	-0.196032	0.768846	-0.254969	0.798747	NA
C22orf34	25.1109	-1.40463	0.826855	1.69876	0.0893641	0.182872	C22orf34	21.375	-2.31701	0.885764	2.61584	0.00890095	0.0319885	C22orf34	30.4499	-0.953405	1.01256	0.941583	0.346406	0.502415	C22orf34	11.3761	-0.702128	0.891989	-0.787149	0.431195	0.762205	C22orf34	5.49417	1.02178	1.18048	0.865566	0.386728	0.761605	C22orf34	8.87738	1.46772	1.09224	1.34377	0.179022	NA
ZNF528-AS1	6.35551	-0.810541	0.969719	0.835852	0.403238	0.560939	ZNF528-AS1	5.39317	-1.20031	1.19283	1.00628	0.314283	0.490683	ZNF528-AS1	10.9783	0.762983	0.811375	-0.940358	0.347034	0.503085	ZNF528-AS1	6.73379	-1.56886	1.02814	-1.52593	0.127028	0.406606	ZNF528-AS1	2.88773	0.380406	1.35957	0.279797	0.779633	NA	ZNF528-AS1	5.919	1.91735	1.18525	1.61766	0.105735	NA
LINC00954	1.01397	0.339562	3.40341	-0.0997711	0.920526	NA	LINC00954	1.61372	1.21703	2.71483	-0.44829	0.653944	NA	LINC00954	2.7078	1.96074	2.09455	-0.936115	0.349214	0.505592	LINC00954	2.09495	-1.46941	2.33107	-0.630358	0.52846	NA	LINC00954	1.35531	-1.31862	3.11053	-0.423922	0.671623	NA	LINC00954	2.45314	0.408585	2.17451	0.187897	0.850957	NA
SLFNL1-AS1	4.77216	-1.30598	1.3085	0.998078	0.318242	0.47515	SLFNL1-AS1	4.11768	-1.67177	1.57615	1.06067	0.28884	0.465013	SLFNL1-AS1	5.06206	-1.65589	1.77635	0.932188	0.351239	0.507654	SLFNL1-AS1	1.94829	0.567629	2.11672	0.268165	0.788573	NA	SLFNL1-AS1	1.36038	0.481438	2.21295	0.217555	0.827776	NA	SLFNL1-AS1	1.51993	0.44723	2.57658	0.173575	0.862199	NA
TNKS2-AS1	0.645627	0.153801	3.48835	-0.04409	0.964833	NA	TNKS2-AS1	0.622355	0.156533	3.49755	-0.0447552	0.964302	NA	TNKS2-AS1	3.13224	2.21661	2.3821	-0.93053	0.352097	0.508299	TNKS2-AS1	1.76361	-2.2276	2.74822	-0.810559	0.417619	NA	TNKS2-AS1	0	NA	NA	NA	NA	NA	TNKS2-AS1	1.67486	2.1512	2.91508	0.737954	0.460542	NA
DTX2P1-UPK3BP1-PMS2P11	183.814	0.473646	0.259095	-1.82808	0.0675375	0.145922	DTX2P1-UPK3BP1-PMS2P11	174.393	0.404355	0.278512	-1.45184	0.146547	0.289144	DTX2P1-UPK3BP1-PMS2P11	173.118	0.263798	0.283926	-0.929109	0.352832	0.509137	DTX2P1-UPK3BP1-PMS2P11	137.467	0.180118	0.265931	0.67731	0.498209	0.805157	DTX2P1-UPK3BP1-PMS2P11	136.924	0.0316974	0.253391	0.125093	0.90045	0.97715	DTX2P1-UPK3BP1-PMS2P11	129.998	-0.134105	0.269311	-0.497958	0.618514	0.93471
SGO1-AS1	1.63511	-2.5448	2.56926	0.990482	0.321938	NA	SGO1-AS1	6.49236	1.31573	1.35905	-0.968121	0.332984	0.511037	SGO1-AS1	7.48449	1.23559	1.34622	-0.917816	0.358715	0.514844	SGO1-AS1	4.67462	-3.64419	1.66643	-2.18683	0.0287553	0.149355	SGO1-AS1	4.03992	-3.66126	1.64296	-2.22845	0.0258508	NA	SGO1-AS1	7.93756	0.0186868	1.12082	0.0166724	0.986698	NA
GTF3C2-AS1	3.18223	-1.66094	1.8934	0.877227	0.380364	0.538925	GTF3C2-AS1	5.02496	-0.782406	1.58231	0.49447	0.620975	0.760005	GTF3C2-AS1	2.68657	-1.88915	2.05843	0.917758	0.358745	0.51485	GTF3C2-AS1	1.00113	0.635188	2.93132	0.21669	0.82845	NA	GTF3C2-AS1	2.75817	-0.0792127	2.11133	-0.0375179	0.970072	NA	GTF3C2-AS1	2.38645	-0.761916	2.25377	-0.338063	0.735316	NA
THAP9-AS1	61.4569	-0.0131254	0.355682	0.036902	0.970563	0.983162	THAP9-AS1	61.9257	0.0391752	0.383038	-0.102275	0.918539	0.954018	THAP9-AS1	56.878	-0.356061	0.390124	0.912689	0.361406	0.517728	THAP9-AS1	38.3686	0.307342	0.447814	0.686316	0.492514	0.80343	THAP9-AS1	41.8983	-0.0928696	0.405747	-0.228886	0.818958	0.953405	THAP9-AS1	38.8642	-0.392438	0.452487	-0.86729	0.385783	0.846508
A1BG-AS1	22.7538	0.209341	0.577262	-0.362645	0.71687	0.819904	A1BG-AS1	18.6567	-0.43296	0.754716	0.573673	0.566189	0.716318	A1BG-AS1	17.8219	-0.737381	0.815619	0.904076	0.365955	0.522351	A1BG-AS1	12.8819	0.992473	0.775716	1.27943	0.200746	0.527556	A1BG-AS1	13.2655	0.593313	0.736183	0.805931	0.420282	0.784924	A1BG-AS1	10.1163	-0.340162	0.961061	-0.353944	0.723381	NA
MMP25-AS1	7.32927	-0.281418	1.40685	0.200034	0.841454	0.902828	MMP25-AS1	6.16989	0.0714471	1.25301	-0.0570202	0.954529	0.974185	MMP25-AS1	8.80685	0.975316	1.08107	-0.902181	0.366961	0.523371	MMP25-AS1	7.06048	-1.6121	1.20588	-1.33687	0.181266	0.501067	MMP25-AS1	5.10008	-0.52104	1.34833	-0.386433	0.699176	0.916841	MMP25-AS1	6.13124	0.956868	1.18351	0.808501	0.418802	NA
APTR	24.0322	0.921561	0.676246	-1.36276	0.172958	0.302862	APTR	26.8833	1.4031	0.620873	-2.25988	0.0238285	0.0720371	APTR	19.8309	0.629433	0.699098	-0.90035	0.367934	0.523889	APTR	20.0348	0.27644	0.65999	0.418855	0.675322	0.890779	APTR	24.6996	-0.518354	0.617513	-0.839422	0.401233	0.772418	APTR	22.0228	-0.812217	0.644963	-1.25932	0.207913	NA
C11orf45	4.49846	-1.45962	1.34601	1.0844	0.278186	0.431369	C11orf45	12.1692	1.43491	0.82692	-1.73525	0.0826963	0.190364	C11orf45	9.13608	0.797278	0.888662	-0.897167	0.36963	0.525622	C11orf45	5.30594	-2.14136	1.29768	-1.65014	0.0989138	0.351351	C11orf45	7.4353	-2.809	1.0937	-2.56835	0.0102183	0.079541	C11orf45	10.5105	-0.621861	0.872026	-0.713123	0.47577	NA
RMDN2-AS1	5.94367	3.77263	1.53833	-2.45242	0.0141897	0.0401889	RMDN2-AS1	4.76686	3.34466	1.60527	-2.08355	0.0372007	0.102749	RMDN2-AS1	2.90339	1.81252	2.0269	-0.894235	0.371196	0.527204	RMDN2-AS1	4.94824	1.26878	1.24562	1.01859	0.308396	0.665334	RMDN2-AS1	6.08748	-0.00337958	0.998792	-0.00338367	0.9973	0.999059	RMDN2-AS1	4.08937	-1.43587	1.37036	-1.04781	0.294727	NA
POLR2J4	50.4074	0.249847	0.404563	-0.617572	0.536858	0.679011	POLR2J4	40.3745	-0.245925	0.494963	0.496856	0.619291	0.758616	POLR2J4	40.6179	-0.40846	0.458944	0.89	0.373466	0.529967	POLR2J4	30.9045	0.63249	0.503913	1.25516	0.209421	0.541133	POLR2J4	30.5235	0.461629	0.470262	0.981642	0.326276	0.710374	POLR2J4	24.0451	-0.151036	0.571716	-0.264181	0.791641	NA
SNHG21	2.0002	-1.78268	1.7099	1.04257	0.297149	NA	SNHG21	4.05419	0.0732061	1.25141	-0.0584987	0.953351	0.973605	SNHG21	2.77209	-1.63927	1.85904	0.881781	0.377895	0.534261	SNHG21	0.979917	-0.434765	2.9489	-0.147433	0.88279	NA	SNHG21	1.96174	-1.88433	1.81084	-1.04058	0.298068	NA	SNHG21	2.45112	-1.85659	1.90728	-0.97342	0.330344	NA
LINC00167	1.22933	-1.14844	2.38468	0.481593	0.630095	NA	LINC00167	2.03564	-1.14946	2.18895	0.525117	0.599502	NA	LINC00167	7.03241	1.14842	1.30817	-0.877889	0.380004	0.536053	LINC00167	4.46873	-1.92363	1.73837	-1.10657	0.268479	0.62285	LINC00167	0.950394	0.119324	3.43885	0.0346989	0.97232	NA	LINC00167	4.86605	2.14634	1.70268	1.26057	0.207465	NA
TBC1D30	17.8622	1.93274	0.832198	-2.32246	0.0202084	0.0543941	TBC1D30	11.0794	1.15021	0.805058	-1.42873	0.153083	0.298534	TBC1D30	9.15807	0.78446	0.894359	-0.87712	0.380422	0.536451	TBC1D30	13.5889	1.23393	0.786033	1.56982	0.116457	0.385798	TBC1D30	14.5882	0.823282	0.757569	1.08674	0.277151	0.663068	TBC1D30	8.97984	-0.368434	0.906656	-0.406366	0.684474	NA
CYP1B1-AS1	119.754	0.316432	0.369321	-0.856794	0.391559	0.54927	CYP1B1-AS1	118.914	0.413588	0.325028	-1.27247	0.203206	0.366541	CYP1B1-AS1	119.974	0.290928	0.331955	-0.876409	0.380808	0.536612	CYP1B1-AS1	91.1565	-0.00154337	0.310319	-0.0049735	0.996032	0.999339	CYP1B1-AS1	89.7568	-0.128732	0.309192	-0.416351	0.677153	0.908064	CYP1B1-AS1	90.1515	-0.124228	0.310077	-0.400634	0.688689	0.951991
MIF-AS1	6.56218	-2.20697	1.12993	1.95318	0.050798	0.116119	MIF-AS1	9.56982	-1.11283	1.08895	1.02193	0.306814	0.483634	MIF-AS1	8.48614	-0.80724	0.92211	0.875427	0.381342	0.537058	MIF-AS1	2.96988	-1.50889	1.56778	-0.962438	0.33583	NA	MIF-AS1	3.96077	-0.93829	1.51281	-0.62023	0.535106	NA	MIF-AS1	5.17998	0.397179	1.31399	0.30227	0.762446	NA
AC068491.3	1.76698	-0.248961	2.11719	0.117591	0.906392	NA	AC068491.3	3.04743	1.18855	1.78052	-0.667528	0.504435	0.6705	AC068491.3	5.34169	1.58331	1.81226	-0.873667	0.3823	0.538003	AC068491.3	3.39713	-1.64716	1.62352	-1.01456	0.310316	NA	AC068491.3	1.74481	-1.60231	1.88317	-0.850858	0.394848	NA	AC068491.3	4.14281	0.191316	1.57782	0.121253	0.903491	NA
MIR181A1HG	16.5945	-0.298854	0.706139	0.423223	0.672132	0.787643	MIR181A1HG	26.0098	1.05943	0.629902	-1.6819	0.0925874	0.206768	MIR181A1HG	16.6416	-0.823388	0.946678	0.869766	0.384428	0.540212	MIR181A1HG	9.73564	0.378847	0.927743	0.408353	0.683015	0.894983	MIR181A1HG	16.439	-1.40552	0.62995	-2.23117	0.0256702	0.157997	MIR181A1HG	16.4053	-1.70265	0.82265	-2.06972	0.0384787	NA
AATBC	5.50212	-0.978953	1.19616	0.818411	0.413122	0.569572	AATBC	6.11292	-2.10082	1.64739	1.27523	0.202226	0.365387	AATBC	5.63175	-1.2009	1.38278	0.868464	0.385141	0.540867	AATBC	2.57541	0.262553	1.71638	0.152969	0.878423	NA	AATBC	2.91878	1.62794	2.03106	0.80152	0.422831	NA	AATBC	2.99397	1.77666	2.12147	0.837465	0.402331	NA
EIF1B-AS1	2.52013	0.0972176	2.02918	-0.0479099	0.961788	0.977523	EIF1B-AS1	2.19391	0.43805	1.83609	-0.238578	0.811433	NA	EIF1B-AS1	3.62413	1.35226	1.56354	-0.864868	0.387111	0.542554	EIF1B-AS1	2.95812	-1.16707	1.75834	-0.663735	0.50686	NA	EIF1B-AS1	1.94431	-0.62579	2.15722	-0.290091	0.771747	NA	EIF1B-AS1	2.67037	1.09529	1.80614	0.606427	0.544231	NA
AL133493.2	3.14313	-3.57607	1.79284	1.99464	0.0460821	0.107164	AL133493.2	3.89486	-1.52289	1.52941	0.995732	0.31938	0.495883	AL133493.2	4.60378	-1.14557	1.33704	0.856792	0.39156	0.54712	AL133493.2	1.10179	-2.44912	2.78196	-0.880358	0.378666	NA	AL133493.2	0.697025	-1.92589	3.42716	-0.561949	0.574151	NA	AL133493.2	1.63686	0.419078	2.25858	0.185549	0.852799	NA
AC017028.1	6.08883	-0.140232	1.39582	0.100466	0.919974	0.951805	AC017028.1	8.28547	0.655202	1.38064	-0.474566	0.635097	0.770882	AC017028.1	4.27255	-1.5292	1.78774	0.855384	0.392339	0.547899	AC017028.1	1.92331	1.43174	2.17692	0.65769	0.510737	NA	AC017028.1	4.74336	-0.82809	1.42041	-0.582994	0.559898	0.860522	AC017028.1	3.54048	-2.4557	1.69588	-1.44804	0.147607	NA
NIFK-AS1	8.01739	0.812397	1.13832	-0.713681	0.475424	0.626147	NIFK-AS1	12.1106	1.67636	1.04431	-1.60524	0.108441	0.231679	NIFK-AS1	10.3089	0.888869	1.05946	-0.838985	0.401478	0.556453	NIFK-AS1	8.46491	-0.202411	0.96882	-0.208925	0.834507	0.952212	NIFK-AS1	9.69935	-1.14074	0.960116	-1.18812	0.234785	0.613584	NIFK-AS1	11.212	-1.15245	0.996481	-1.15652	0.247467	NA
HLX-AS1	12.5645	2.45201	1.14392	-2.14351	0.0320723	0.0796187	HLX-AS1	8.29056	1.53227	1.32255	-1.15858	0.246629	0.418021	HLX-AS1	8.1988	0.973196	1.16133	-0.838005	0.402028	0.556943	HLX-AS1	8.59489	1.4387	0.975933	1.47418	0.140432	0.431157	HLX-AS1	8.4791	0.945768	0.86672	1.0912	0.275183	0.660973	HLX-AS1	5.62696	-0.408985	1.20339	-0.339862	0.73396	NA
LINC00526	2.61365	-0.441274	1.57394	0.280363	0.779199	0.862298	LINC00526	2.44387	-0.0800321	1.67119	0.0478892	0.961805	NA	LINC00526	4.1332	1.16292	1.39079	-0.836154	0.403068	0.557792	LINC00526	3.28374	-1.80405	1.67663	-1.076	0.281928	NA	LINC00526	2.10146	-0.188823	1.81689	-0.103926	0.917228	NA	LINC00526	3.09549	1.10975	1.74612	0.635555	0.525067	NA
CRNDE	5.87377	0.389047	1.04702	-0.371575	0.71021	0.815161	CRNDE	3.56106	-0.501862	1.36685	0.367168	0.713494	0.825553	CRNDE	6.67124	0.879878	1.05286	-0.835703	0.403322	0.557904	CRNDE	5.71331	-0.519346	1.09277	-0.475257	0.634604	0.874639	CRNDE	3.44734	0.849184	1.39464	0.608892	0.542596	NA	CRNDE	3.99484	1.37628	1.41907	0.969844	0.332124	NA
MIR762HG	3.40752	0.359364	1.69953	-0.211449	0.832537	0.896668	MIR762HG	3.07223	1.90957	1.72802	-1.10506	0.269134	0.443039	MIR762HG	2.79716	1.51218	1.80955	-0.835665	0.403343	0.557904	MIR762HG	2.48177	-0.513102	1.76913	-0.29003	0.771793	NA	MIR762HG	2.62789	-1.00128	1.66078	-0.602897	0.546577	NA	MIR762HG	2.22319	-0.371293	1.8333	-0.202527	0.839505	NA
AL023806.1	9.00427	-1.09796	0.979885	1.1205	0.2625	0.413618	AL023806.1	9.31343	-0.622937	1.01589	0.613191	0.53975	0.695342	AL023806.1	9.66459	-0.797328	0.95504	0.834864	0.403794	0.558294	AL023806.1	4.94116	-0.294139	1.30033	-0.226203	0.821043	0.947124	AL023806.1	4.76951	-0.510273	1.35095	-0.377715	0.705642	0.918963	AL023806.1	5.16728	0.0216892	1.36907	0.0158423	0.98736	NA
PRKAR2A-AS1	2.87491	-2.15331	1.73577	1.24055	0.214772	0.356065	PRKAR2A-AS1	6.63749	-0.0925045	1.35879	0.0680785	0.945723	0.969247	PRKAR2A-AS1	3.3451	-1.44762	1.73441	0.834649	0.403916	0.558344	PRKAR2A-AS1	0.739705	-0.612548	3.22556	-0.189904	0.849384	NA	PRKAR2A-AS1	3.20181	-2.58153	1.67159	-1.54436	0.122501	NA	PRKAR2A-AS1	3.46697	-1.8434	1.68626	-1.09319	0.274311	NA
LINC00957	2.98056	-1.40888	1.68105	0.838094	0.401978	0.559511	LINC00957	2.96029	-1.18225	1.86396	0.634268	0.525906	0.684738	LINC00957	3.6919	-1.52588	1.85631	0.821999	0.411077	0.565607	LINC00957	1.15983	-0.336106	2.72901	-0.12316	0.90198	NA	LINC00957	0.713152	-0.147168	3.13249	-0.0469811	0.962528	NA	LINC00957	1.16285	0.438531	2.85417	0.153646	0.877889	NA
DLGAP1-AS1	40.8852	2.05225	0.470551	-4.36138	1.29243e-05	7.88647e-05	DLGAP1-AS1	21.5935	0.803559	0.577025	-1.39259	0.163744	0.313939	DLGAP1-AS1	20.8277	0.536251	0.654235	-0.819661	0.41241	0.566873	DLGAP1-AS1	31.0079	1.44776	0.528999	2.73679	0.00620416	0.0451929	DLGAP1-AS1	30.6217	1.22879	0.475846	2.58232	0.00981376	0.0773994	DLGAP1-AS1	17.6758	-0.250805	0.681514	-0.368011	0.712865	NA
BCDIN3D-AS1	3.63621	-0.510527	1.88454	0.270903	0.786466	0.867588	BCDIN3D-AS1	1.37733	-0.880196	2.44654	0.359772	0.719018	NA	BCDIN3D-AS1	2.99266	1.20129	1.4793	-0.812071	0.416751	0.570974	BCDIN3D-AS1	3.26539	-1.39903	1.68576	-0.829911	0.406589	NA	BCDIN3D-AS1	2.0596	0.910079	2.28807	0.39775	0.690814	NA	BCDIN3D-AS1	1.63917	2.02841	2.16842	0.935432	0.349566	NA
MIR99AHG	3.28308	-2.57821	1.54464	1.66914	0.0950897	0.191646	MIR99AHG	6.02919	-1.77533	1.60828	1.10387	0.269652	0.443511	MIR99AHG	4.6698	-1.15136	1.41945	0.811128	0.417292	0.571322	MIR99AHG	1.41461	-1.36668	2.36719	-0.577343	0.563708	NA	MIR99AHG	2.52298	-0.749731	2.08459	-0.359654	0.719106	NA	MIR99AHG	3.40357	0.0292143	1.74417	0.0167497	0.986636	NA
FAM225B	10.2504	0.28365	0.868057	-0.326764	0.743846	0.836729	FAM225B	10.1371	0.392012	1.04178	-0.376292	0.7067	0.821479	FAM225B	11.8905	0.653491	0.809539	-0.807239	0.419529	0.573825	FAM225B	8.12455	-0.466093	0.936867	-0.497502	0.618835	0.866651	FAM225B	6.83866	-0.0377441	1.06377	-0.0354815	0.971696	0.99541	FAM225B	7.96653	0.359169	1.02482	0.350472	0.725985	NA
DIP2A-IT1	3.54576	-1.67097	1.41567	1.18034	0.237865	0.384498	DIP2A-IT1	2.87977	-3.13821	1.88796	1.66222	0.096468	0.212649	DIP2A-IT1	4.78988	-1.07672	1.33855	0.804393	0.42117	0.575074	DIP2A-IT1	1.87628	-0.558942	2.09224	-0.267151	0.789353	NA	DIP2A-IT1	0.611173	1.37085	3.4376	0.398781	0.690055	NA	DIP2A-IT1	1.42159	1.98202	2.60419	0.761086	0.446605	NA
PXN-AS1	8.29945	-1.13302	0.911775	1.24265	0.213997	0.355074	PXN-AS1	11.1313	0.197655	0.8229	-0.240193	0.810181	0.889601	PXN-AS1	9.03345	-0.816771	1.017	0.803118	0.421906	0.575706	PXN-AS1	4.17097	-0.252263	1.24406	-0.202774	0.839312	0.954645	PXN-AS1	5.7288	-1.41363	0.982326	-1.43906	0.150133	0.487772	PXN-AS1	6.18522	-1.07753	1.09507	-0.983986	0.325122	NA
ZSCAN16-AS1	20.6147	0.373683	0.534677	-0.698895	0.484617	0.633447	ZSCAN16-AS1	21.6065	0.549344	0.576418	-0.95303	0.340575	0.518496	ZSCAN16-AS1	23.2733	0.487159	0.607697	-0.801647	0.422757	0.576406	ZSCAN16-AS1	17.9183	-0.145476	0.647352	-0.224724	0.822194	0.947227	ZSCAN16-AS1	16.6177	-0.210604	0.587218	-0.358647	0.719859	0.923276	ZSCAN16-AS1	18.4548	-0.0776702	0.651705	-0.11918	0.905133	NA
EXOC3-AS1	2.94665	-2.03067	1.52791	1.32904	0.183834	0.316791	EXOC3-AS1	3.85765	-1.83003	1.68465	1.0863	0.277347	0.451722	EXOC3-AS1	4.06804	-1.16136	1.4518	0.799944	0.423743	0.576794	EXOC3-AS1	1.9522	-1.13945	2.00285	-0.568914	0.569414	NA	EXOC3-AS1	1.86438	-0.245224	2.07388	-0.118244	0.905874	NA	EXOC3-AS1	2.60045	0.924795	1.99176	0.46431	0.642426	NA
AF131215.3	4.18637	1.48028	1.59407	-0.92862	0.353086	0.511485	AF131215.3	3.32567	0.79106	1.98267	-0.398987	0.689903	0.809797	AF131215.3	4.11398	1.33639	1.67947	-0.795719	0.426196	0.579095	AF131215.3	3.63491	0.173468	1.47757	0.117401	0.906543	NA	AF131215.3	3.04009	0.553754	1.66239	0.333107	0.739053	NA	AF131215.3	2.97384	0.52357	1.77772	0.294518	0.768362	NA
ST3GAL6-AS1	21.5313	-0.822857	0.560016	1.46935	0.141739	0.260529	ST3GAL6-AS1	28.6516	0.206	0.531215	-0.38779	0.698172	0.815456	ST3GAL6-AS1	24.2464	-0.445727	0.560536	0.795179	0.426509	0.579441	ST3GAL6-AS1	12.0369	-0.424044	0.750485	-0.565026	0.572056	0.842481	ST3GAL6-AS1	15.3587	-1.0903	0.618141	-1.76384	0.0777597	0.331391	ST3GAL6-AS1	17.0882	-0.646198	0.66261	-0.97523	0.329446	NA
PEG13	11.9557	0.213411	1.00345	-0.212677	0.831579	0.895989	PEG13	7.03835	-1.70313	1.36502	1.2477	0.212142	0.377654	PEG13	8.87569	-1.01106	1.28699	0.785602	0.432101	0.584986	PEG13	6.13418	1.05941	1.18483	0.894146	0.371244	0.718509	PEG13	4.8014	1.94755	1.3946	1.3965	0.162564	0.510083	PEG13	2.7976	1.02247	1.84503	0.554174	0.57946	NA
TTC28-AS1	3.20401	-1.8383	2.06087	0.892004	0.372391	0.530995	TTC28-AS1	3.79744	-0.430371	1.50711	0.285561	0.775214	0.866762	TTC28-AS1	3.09765	-1.41144	1.79742	0.785261	0.432301	0.585137	TTC28-AS1	1.01161	-0.538704	3.1423	-0.171436	0.863881	NA	TTC28-AS1	1.56287	-1.69022	2.44752	-0.690584	0.489827	NA	TTC28-AS1	1.46609	-0.975543	2.35485	-0.41427	0.678676	NA
BACH1-AS1	1.92579	0.968499	2.0028	-0.483573	0.628689	NA	BACH1-AS1	1.73575	0.394556	2.56143	-0.154037	0.87758	NA	BACH1-AS1	2.76352	1.45739	1.8577	-0.784513	0.432739	0.58553	BACH1-AS1	2.21139	-0.69717	1.84412	-0.37805	0.705394	NA	BACH1-AS1	1.48426	0.791285	2.25777	0.350471	0.725985	NA	BACH1-AS1	2.02813	1.10611	2.12758	0.519894	0.603137	NA
LINC01534	3.7129	-1.61299	1.55233	1.03908	0.298769	0.453325	LINC01534	3.27715	-1.8186	1.78374	1.01954	0.307945	0.484706	LINC01534	7.34752	0.958096	1.22262	-0.78364	0.433251	0.585982	LINC01534	3.50064	-2.35881	1.50731	-1.56491	0.117604	NA	LINC01534	0.722363	0.510331	2.78675	0.183127	0.854698	NA	LINC01534	3.12032	2.9233	1.73556	1.68436	0.0921132	NA
SEC24B-AS1	1.82426	-0.521416	2.12123	0.245809	0.80583	NA	SEC24B-AS1	3.67117	0.971951	1.68568	-0.576592	0.564215	0.714569	SEC24B-AS1	3.59371	1.34905	1.73897	-0.775776	0.437881	0.590266	SEC24B-AS1	1.77616	-1.71596	2.12265	-0.808402	0.418859	NA	SEC24B-AS1	1.90186	-1.93366	1.99408	-0.969701	0.332196	NA	SEC24B-AS1	3.03804	-0.0584223	1.71431	-0.0340791	0.972814	NA
AC114763.1	0	NA	NA	NA	NA	NA	AC114763.1	0	NA	NA	NA	NA	NA	AC114763.1	4.21538	2.29576	2.96048	-0.775469	0.438063	0.590428	AC114763.1	3.01535	-1.26	2.42928	-0.518672	0.60399	NA	AC114763.1	0	NA	NA	NA	NA	NA	AC114763.1	2.86132	1.19292	2.56514	0.465051	0.641895	NA
BCRP3	1.48043	-0.196417	2.13242	0.09211	0.926611	NA	BCRP3	1.83083	0.179311	2.14836	-0.0834642	0.933482	NA	BCRP3	3.21668	1.27122	1.64004	-0.775118	0.43827	0.590647	BCRP3	2.09142	-1.40015	1.99579	-0.701549	0.482961	NA	BCRP3	1.13195	-0.438303	2.60474	-0.168271	0.86637	NA	BCRP3	2.27152	0.96778	1.99173	0.4859	0.627038	NA
DANT2	0.939731	-2.06948	3.43853	0.601851	0.547274	NA	DANT2	1.00443	-1.3043	3.4227	0.381072	0.70315	NA	DANT2	3.5474	1.34315	1.73466	-0.774299	0.438754	0.591087	DANT2	1.80141	-3.92749	2.49105	-1.57664	0.114878	NA	DANT2	0.064236	-0.823672	3.52839	-0.233441	0.815419	NA	DANT2	1.78206	2.90897	2.38705	1.21865	0.222978	NA
WDR7-OT1	6.87995	0.206096	0.910104	-0.226453	0.820849	0.889029	WDR7-OT1	5.31069	-0.452624	1.17312	0.385828	0.699624	0.816594	WDR7-OT1	5.28017	-0.873655	1.13208	0.771725	0.440277	0.592363	WDR7-OT1	4.05725	1.04762	1.2943	0.809412	0.418278	NA	WDR7-OT1	4.00162	0.622068	1.21929	0.510187	0.60992	NA	WDR7-OT1	2.97417	-0.481209	1.57629	-0.30528	0.760153	NA
RBM26-AS1	2.84887	0.610135	1.83135	-0.333162	0.739012	0.833253	RBM26-AS1	1.86589	0.0775838	2.31605	-0.0334983	0.973277	NA	RBM26-AS1	3.35858	1.39095	1.81383	-0.766861	0.443164	0.595233	RBM26-AS1	2.74265	-0.687608	1.7213	-0.39947	0.689547	NA	RBM26-AS1	1.67122	0.378871	2.10548	0.179945	0.857196	NA	RBM26-AS1	2.01509	1.09803	2.0879	0.5259	0.598958	NA
RALY-AS1	5.37278	-0.39797	1.18133	0.336883	0.736205	0.831446	RALY-AS1	17.7123	2.28987	0.859139	-2.6653	0.00769189	0.0283715	RALY-AS1	10.5399	0.85574	1.11598	-0.766802	0.443199	0.59524	RALY-AS1	6.92222	-1.61087	1.18285	-1.36185	0.173245	0.486891	RALY-AS1	12.1353	-2.92419	0.89564	-3.26492	0.00109495	0.0129234	RALY-AS1	15.4792	-1.30788	0.789305	-1.65701	0.0975179	NA
PCBP2-OT1	56.0183	0.00906481	0.377792	-0.0239942	0.980857	0.988789	PCBP2-OT1	53.5786	-0.0157056	0.428451	0.0366568	0.970759	0.982915	PCBP2-OT1	64.8739	0.318447	0.416019	-0.765463	0.443996	0.595905	PCBP2-OT1	43.6376	-0.349456	0.428141	-0.816217	0.414376	0.748678	PCBP2-OT1	35.8172	-0.0170647	0.421957	-0.0404419	0.967741	0.993871	PCBP2-OT1	41.6272	0.358147	0.439489	0.814918	0.415119	0.860164
AC010468.1	12.9126	0.086859	0.732825	-0.118526	0.905651	0.943495	AC010468.1	12.8527	-0.390828	0.948716	0.411955	0.680373	0.803	AC010468.1	15.9585	0.558972	0.732084	-0.763536	0.445144	0.596878	AC010468.1	11.1339	-0.510407	0.840835	-0.607023	0.543835	0.829841	AC010468.1	8.94553	0.359798	0.951689	0.378063	0.705384	0.918956	AC010468.1	10.9268	0.885556	0.965207	0.917478	0.358892	NA
MSC-AS1	556.92	1.1838	0.22194	-5.33387	9.61438e-08	8.33261e-07	MSC-AS1	390.943	0.417416	0.292086	-1.42909	0.15298	0.298473	MSC-AS1	372.419	0.201529	0.264179	-0.762848	0.445554	0.597246	MSC-AS1	402.354	0.949855	0.193839	4.90022	9.57292e-07	1.82943e-05	MSC-AS1	407.113	0.72808	0.219652	3.3147	0.000917427	0.0111224	MSC-AS1	287.682	-0.215436	0.211045	-1.02081	0.307345	0.795193
SNHG17	38.1726	0.125203	0.48765	-0.256748	0.797373	0.874278	SNHG17	35.0472	-0.151343	0.583777	0.259248	0.795444	0.879609	SNHG17	33.1806	-0.413375	0.543698	0.760302	0.447074	0.598515	SNHG17	23.4791	0.485959	0.604056	0.804493	0.421112	0.753266	SNHG17	24.8847	0.227267	0.5337	0.425833	0.67023	0.905802	SNHG17	21.5383	-0.229322	0.671252	-0.341633	0.732627	NA
ALOX12-AS1	20.1077	-0.935801	0.657585	1.42309	0.15471	0.278348	ALOX12-AS1	24.407	-0.123073	0.601528	0.2046	0.837884	0.905856	ALOX12-AS1	23.5278	-0.479335	0.638927	0.750219	0.453123	0.604445	ALOX12-AS1	11.8852	-0.482154	0.817732	-0.589624	0.555443	0.835597	ALOX12-AS1	12.7227	-0.849854	0.759205	-1.1194	0.26297	0.646316	ALOX12-AS1	14.8948	-0.360393	0.761068	-0.473536	0.635831	NA
NDUFB2-AS1	5.81662	-0.293179	1.20223	0.243864	0.807337	0.880466	NDUFB2-AS1	6.88556	0.523578	1.08286	-0.483516	0.628729	0.765828	NDUFB2-AS1	7.66394	0.751699	1.00454	-0.748304	0.454277	0.605468	NDUFB2-AS1	5.36427	-1.16289	1.30514	-0.89101	0.372924	0.719774	NDUFB2-AS1	4.78226	-0.878777	1.34466	-0.653532	0.513413	0.836755	NDUFB2-AS1	6.01622	0.256801	1.18397	0.216898	0.828288	NA
AC017002.1	2.30733	-0.949766	1.90302	0.499083	0.617721	0.746327	AC017002.1	6.76932	2.14789	1.11757	-1.92194	0.0546136	0.13921	AC017002.1	4.34247	1.02135	1.36893	-0.746089	0.455614	0.606677	AC017002.1	2.56531	-1.95648	1.85652	-1.05384	0.291954	NA	AC017002.1	4.29402	-3.23873	1.4502	-2.2333	0.0255293	NA	AC017002.1	5.61852	-1.13678	1.19383	-0.952217	0.340987	NA
SDCBP2-AS1	22.0309	1.54936	0.542636	-2.85524	0.00430043	0.0143875	SDCBP2-AS1	20.3885	1.46774	0.617596	-2.37654	0.0174759	0.0558096	SDCBP2-AS1	13.3447	0.530091	0.71929	-0.736964	0.461144	0.611403	SDCBP2-AS1	16.8866	0.997978	0.664458	1.50194	0.133112	0.417923	SDCBP2-AS1	21.3761	0.0508118	0.567823	0.0894854	0.928696	0.98456	SDCBP2-AS1	15.7018	-0.93744	0.704079	-1.33144	0.183044	NA
FAM225A	10.8245	-0.172992	0.851837	0.203081	0.839072	0.90113	FAM225A	12.3404	0.458043	1.03638	-0.441966	0.658514	0.787348	FAM225A	13.865	0.578064	0.788217	-0.733381	0.463326	0.613761	FAM225A	7.88543	-0.820958	0.933737	-0.879218	0.379283	0.72311	FAM225A	6.84276	-0.511273	1.06317	-0.480894	0.630592	0.890056	FAM225A	8.8628	0.279852	0.983122	0.284657	0.775907	NA
UBA6-AS1	14.7284	-0.0101754	0.704052	0.0144526	0.988469	0.993489	UBA6-AS1	11.9117	-0.608713	0.845509	0.719937	0.471564	0.642177	UBA6-AS1	13.8452	-0.693044	0.946526	0.732197	0.464048	0.614347	UBA6-AS1	9.6791	0.588505	0.967116	0.608515	0.542846	0.829762	UBA6-AS1	8.26841	0.602282	0.836837	0.719712	0.471703	0.814092	UBA6-AS1	7.74323	0.0137029	1.08044	0.0126826	0.989881	NA
C2orf27A	10.5302	2.70381	1.05107	-2.57243	0.0100987	0.0300939	C2orf27A	6.58478	1.66134	1.18311	-1.40421	0.160256	0.308784	C2orf27A	4.83823	1.04135	1.42322	-0.731688	0.464359	0.614676	C2orf27A	8.48006	1.49891	0.988428	1.51646	0.129404	0.411536	C2orf27A	9.51533	0.828289	0.898	0.922371	0.356335	0.735755	C2orf27A	5.80327	-0.637168	1.25084	-0.509392	0.610477	NA
AF131215.2	3.02781	-1.12214	2.07087	0.54187	0.587908	0.721985	AF131215.2	3.11857	-1.11191	2.16564	0.513432	0.607649	0.750481	AF131215.2	4.0262	0.98582	1.34872	-0.730928	0.464823	0.615201	AF131215.2	2.95918	-2.75261	1.87283	-1.46976	0.141627	NA	AF131215.2	2.28225	-0.148924	2.66619	-0.0558567	0.955456	NA	AF131215.2	2.97207	2.65474	1.91945	1.38308	0.166641	NA
ARF4-AS1	8.23459	1.03494	1.04667	-0.98879	0.322766	0.480618	ARF4-AS1	9.11261	1.57308	1.0628	-1.48013	0.138839	0.278283	ARF4-AS1	7.53269	0.854928	1.18357	-0.722331	0.470091	0.619648	ARF4-AS1	6.65424	0.25199	1.14514	0.220052	0.825831	0.948507	ARF4-AS1	7.73926	-0.50323	0.872723	-0.57662	0.564196	0.862872	ARF4-AS1	7.22368	-0.666266	1.08739	-0.612723	0.540059	NA
FMR1-IT1	2.0614	0.111295	2.20334	-0.0505121	0.959714	NA	FMR1-IT1	5.18686	1.68965	1.48678	-1.13645	0.255768	0.428522	FMR1-IT1	3.41417	1.28973	1.79707	-0.717683	0.472953	0.622175	FMR1-IT1	1.82146	-1.2203	2.06926	-0.589728	0.555373	NA	FMR1-IT1	3.15361	-1.87103	1.56638	-1.19449	0.232287	NA	FMR1-IT1	4.00287	-0.59078	1.48364	-0.398195	0.690487	NA
C21orf91-OT1	4.05769	2.24407	1.34716	-1.66578	0.0957579	0.19265	C21orf91-OT1	1.91319	0.152633	2.27704	-0.0670315	0.946557	NA	C21orf91-OT1	2.7831	1.44611	2.01595	-0.717337	0.473166	0.622249	C21orf91-OT1	3.55589	0.621789	1.61397	0.385254	0.700049	NA	C21orf91-OT1	2.89441	1.73192	1.75136	0.988901	0.322711	NA	C21orf91-OT1	2.03283	0.801141	2.28992	0.349855	0.726448	NA
AL022067.1	43.9835	-0.502645	0.429736	1.16966	0.242138	0.389372	AL022067.1	44.1637	-0.311187	0.421187	0.738835	0.460007	0.632547	AL022067.1	47.5898	-0.322792	0.450048	0.717239	0.473227	0.622287	AL022067.1	28.1797	-0.215657	0.501449	-0.430067	0.667147	0.887562	AL022067.1	25.9544	-0.242278	0.494718	-0.489731	0.624324	0.887063	AL022067.1	28.3077	-0.0238707	0.532614	-0.044818	0.964252	NA
MKLN1-AS	4.55951	-0.537999	1.09613	0.490818	0.623555	0.75073	MKLN1-AS	5.94338	0.45419	1.01842	-0.445975	0.655615	0.785	MKLN1-AS	4.97041	-0.88367	1.23951	0.712916	0.475898	0.624588	MKLN1-AS	2.78467	0.34079	1.58327	0.215245	0.829576	NA	MKLN1-AS	3.4735	-1.01644	1.21195	-0.838681	0.401648	NA	MKLN1-AS	3.74744	-1.40034	1.43863	-0.973387	0.330361	NA
TRAM2-AS1	8.25361	-0.316497	0.84536	0.374393	0.708112	0.813746	TRAM2-AS1	13.5635	1.10677	0.784788	-1.41028	0.158457	0.306233	TRAM2-AS1	7.73401	-0.661931	0.930048	0.711716	0.47664	0.625029	TRAM2-AS1	4.49517	0.29617	1.19069	0.248737	0.803564	0.942156	TRAM2-AS1	8.53232	-1.4721	0.856552	-1.71864	0.0856803	0.352635	TRAM2-AS1	8.19585	-1.73046	0.97552	-1.77389	0.0760815	NA
SMIM10L1	119.964	-0.158919	0.282072	0.563401	0.573162	0.709733	SMIM10L1	126.932	0.0903898	0.296865	-0.304481	0.760762	0.856876	SMIM10L1	139.152	0.203971	0.287868	-0.708558	0.478599	0.626765	SMIM10L1	90.5009	-0.398078	0.303563	-1.31135	0.189738	0.512504	SMIM10L1	82.4124	-0.284866	0.302734	-0.940976	0.346717	0.728082	SMIM10L1	94.9346	0.117729	0.300299	0.392039	0.69503	0.95199
LINC01160	14.5616	-1.27039	0.704057	1.80439	0.0711703	0.152416	LINC01160	13.1588	-1.81371	0.938942	1.93166	0.053402	0.13682	LINC01160	18.6733	-0.461729	0.655846	0.704021	0.48142	0.629375	LINC01160	8.67485	-0.855898	0.918974	-0.931363	0.351666	0.701283	LINC01160	5.02626	0.551189	1.17727	0.468192	0.639648	0.893732	LINC01160	7.68341	1.45089	1.11875	1.29688	0.194671	NA
AC159540.1	10.2663	1.21113	0.862145	-1.40479	0.160084	0.285474	AC159540.1	15.6745	2.23669	0.908094	-2.46305	0.0137759	0.0460278	AC159540.1	8.13642	0.767588	1.09068	-0.703768	0.481577	0.629498	AC159540.1	7.83494	0.525252	0.976787	0.537734	0.59076	0.852932	AC159540.1	12.963	-0.970223	0.754478	-1.28595	0.19846	0.565018	AC159540.1	11.6166	-1.53521	0.813732	-1.88663	0.0592103	NA
LINC00665	2.53618	-2.66043	1.92206	1.38416	0.16631	0.294468	LINC00665	3.54552	-1.53764	1.62681	0.945187	0.344564	0.522551	LINC00665	3.30263	-1.23002	1.7649	0.696934	0.485844	0.633698	LINC00665	0.613346	-1.27563	3.455	-0.369211	0.71197	NA	LINC00665	0.912742	-0.993948	3.40467	-0.291937	0.770335	NA	LINC00665	1.37762	0.632746	2.71332	0.2332	0.815606	NA
WNT5A-AS1	12.047	1.63818	1.04215	-1.57193	0.115967	0.223382	WNT5A-AS1	6.81976	-0.199322	1.30347	0.152917	0.878464	0.931018	WNT5A-AS1	7.46543	-1.01576	1.46818	0.691852	0.48903	0.636632	WNT5A-AS1	6.33021	2.46312	1.30452	1.88814	0.0590078	0.24791	WNT5A-AS1	5.80368	1.75117	1.06657	1.64188	0.100615	0.388571	WNT5A-AS1	2.79948	-0.834551	1.86769	-0.446837	0.654993	NA
DGCR11	6.87782	-0.436169	1.14024	0.382525	0.702072	0.809756	DGCR11	4.4594	-1.62977	1.31274	1.2415	0.214422	0.380242	DGCR11	5.9686	-0.804046	1.16444	0.690498	0.489881	0.637346	DGCR11	4.21658	0.280193	1.41473	0.198054	0.843003	0.955479	DGCR11	3.14489	1.1413	1.59929	0.713626	0.475459	NA	DGCR11	2.53503	0.859156	1.74132	0.493394	0.621734	NA
YEATS2-AS1	2.67446	1.29266	1.81586	-0.711872	0.476544	0.626934	YEATS2-AS1	1.86475	0.630454	2.59658	-0.242801	0.808159	NA	YEATS2-AS1	4.26894	1.20789	1.75407	-0.688618	0.491063	0.638087	YEATS2-AS1	3.91992	-0.164988	1.46089	-0.112937	0.910081	NA	YEATS2-AS1	2.14519	1.19543	1.96986	0.606862	0.543943	NA	YEATS2-AS1	3.24554	1.1054	1.82045	0.607214	0.543709	NA
NARF-IT1	3.64628	0.997485	1.61874	-0.61621	0.537756	0.679685	NARF-IT1	2.76169	0.815583	1.89744	-0.429834	0.667317	0.793406	NARF-IT1	3.29078	1.11051	1.62377	-0.68391	0.494032	0.64064	NARF-IT1	2.87916	-0.100508	1.54531	-0.0650405	0.948142	NA	NARF-IT1	2.46252	0.252871	1.61325	0.156747	0.875444	NA	NARF-IT1	2.24091	0.341027	1.73498	0.196559	0.844172	NA
AP006222.2	3.89412	-1.12572	1.28011	0.879388	0.379191	0.537815	AP006222.2	2.68648	-2.39724	1.72951	1.38609	0.165721	0.316536	AP006222.2	4.45409	-0.919047	1.36442	0.673578	0.500579	0.646696	AP006222.2	2.32392	-0.0717111	1.76028	-0.0407384	0.967504	NA	AP006222.2	1.12124	1.30293	2.19053	0.594801	0.551976	NA	AP006222.2	1.47288	1.54706	2.4131	0.641112	0.52145	NA
AC009403.2	4.52465	0.0702222	1.22631	-0.0572628	0.954336	0.973194	AC009403.2	4.89936	0.333768	1.14063	-0.292618	0.769814	0.863302	AC009403.2	6.46873	0.69301	1.0294	-0.673217	0.500809	0.646891	AC009403.2	4.48161	-0.576045	1.29647	-0.444319	0.656812	0.884267	AC009403.2	3.37144	-0.275495	1.32841	-0.207387	0.835707	NA	AC009403.2	4.68977	0.375952	1.20404	0.312241	0.754857	NA
AC007319.1	10.3259	0.937301	0.757825	-1.23683	0.21615	0.357987	AC007319.1	6.21094	-0.922448	1.19847	0.769688	0.441485	0.615334	AC007319.1	9.41368	0.610059	0.907307	-0.672384	0.501339	0.64728	AC007319.1	8.39458	0.282877	0.895863	0.315759	0.752186	0.923009	AC007319.1	6.02762	1.81856	1.11003	1.63829	0.10136	0.390126	AC007319.1	5.47414	1.54494	1.27407	1.2126	0.225283	NA
LINC00623	10.8312	0.823667	0.908177	-0.906945	0.364436	0.523028	LINC00623	8.52875	0.45599	0.943617	-0.483237	0.628928	0.765858	LINC00623	10.5691	0.643042	0.958316	-0.671012	0.502213	0.648015	LINC00623	9.3006	0.193621	0.920342	0.21038	0.833371	0.951926	LINC00623	7.73831	0.420333	0.886604	0.474093	0.635433	0.891892	LINC00623	7.65244	0.182027	0.980692	0.18561	0.85275	NA
PRKAG2-AS1	11.2098	-1.016	0.819774	1.23937	0.215209	0.356613	PRKAG2-AS1	10.8267	-1.91094	1.27097	1.50353	0.132703	0.268856	PRKAG2-AS1	12.5501	-0.547942	0.821864	0.666706	0.50496	0.650677	PRKAG2-AS1	5.35874	-0.497923	1.14398	-0.435255	0.663377	0.886107	PRKAG2-AS1	4.29675	0.877817	1.56869	0.559586	0.575762	NA	PRKAG2-AS1	5.14104	1.29588	1.41264	0.91734	0.358964	NA
LUCAT1	690.671	1.01754	0.208717	-4.87522	1.08685e-06	7.95133e-06	LUCAT1	556.413	0.340333	0.326566	-1.04216	0.297338	0.473877	LUCAT1	524.807	0.19822	0.298866	-0.663241	0.507176	0.652895	LUCAT1	517.166	0.778109	0.231777	3.35715	0.000787517	0.00780291	LUCAT1	533.782	0.637142	0.288718	2.2068	0.0273281	0.16527	LUCAT1	424.684	-0.133702	0.23049	-0.580077	0.561862	0.916846
DNAJC27-AS1	4.99517	0.0165848	1.18984	-0.0139386	0.988879	0.993627	DNAJC27-AS1	8.31899	1.3684	0.94195	-1.45273	0.1463	0.288865	DNAJC27-AS1	5.70806	0.710087	1.0743	-0.660978	0.508626	0.654123	DNAJC27-AS1	4.40028	-0.664688	1.31979	-0.503632	0.61452	0.863935	DNAJC27-AS1	6.28416	-1.43592	1.06055	-1.35394	0.175756	0.532074	DNAJC27-AS1	6.72292	-0.646252	1.07533	-0.60098	0.547853	NA
RNASEH1-AS1	3.74446	-0.043601	1.40034	0.0311361	0.975161	0.985531	RNASEH1-AS1	8.78168	2.09051	0.991303	-2.10886	0.0349571	0.0979285	RNASEH1-AS1	5.61815	1.00032	1.53182	-0.653024	0.513741	0.658985	RNASEH1-AS1	3.74207	-0.600666	1.43117	-0.419703	0.674702	NA	RNASEH1-AS1	5.88965	-2.30461	1.12108	-2.05571	0.0398106	0.212133	RNASEH1-AS1	7.15766	-1.3586	1.17427	-1.15698	0.247281	NA
CD81-AS1	6.13596	0.176268	0.951503	-0.185252	0.853031	0.910213	CD81-AS1	4.5784	-0.735971	1.30951	0.562019	0.574103	0.722419	CD81-AS1	5.30001	-0.762313	1.17197	0.650453	0.5154	0.660363	CD81-AS1	3.71129	0.891851	1.36105	0.655266	0.512296	NA	CD81-AS1	3.16067	0.850469	1.34957	0.630177	0.528579	NA	CD81-AS1	2.63145	0.0923333	1.70846	0.0540448	0.9569	NA
PSMB1	273.9	0.312106	0.241784	-1.29085	0.196757	0.333228	PSMB1	255.915	0.248476	0.258159	-0.962492	0.335802	0.514147	PSMB1	262.882	0.20245	0.312098	-0.648675	0.516548	0.661513	PSMB1	198.174	0.0635617	0.25712	0.247207	0.804748	0.942651	PSMB1	192.978	0.0211454	0.218488	0.0967808	0.9229	0.983289	PSMB1	185.292	-0.0299754	0.248885	-0.120439	0.904136	0.985783
AC096649.2	2.8124	-0.0569024	1.34006	0.0424625	0.96613	0.979964	AC096649.2	4.14095	1.30672	1.40901	-0.927402	0.353718	0.531884	AC096649.2	4.44369	0.856627	1.32262	-0.647673	0.517196	0.661871	AC096649.2	3.07957	-0.925269	1.50806	-0.613549	0.539513	NA	AC096649.2	2.79676	-1.35966	1.52188	-0.89341	0.371638	NA	AC096649.2	3.90744	-0.628579	1.47812	-0.425254	0.670651	NA
GK-IT1	2.95961	1.313	1.79461	-0.731636	0.464391	0.616693	GK-IT1	2.62326	1.48037	1.97388	-0.749983	0.453265	0.625992	GK-IT1	2.87071	1.25801	1.97717	-0.636269	0.524601	0.667821	GK-IT1	3.10596	0.159329	1.71421	0.092946	0.925946	NA	GK-IT1	2.88739	-0.151381	1.59842	-0.0947066	0.924548	NA	GK-IT1	2.80791	-0.546243	1.76953	-0.308694	0.757554	NA
LINC00662	24.7178	-0.532048	0.614679	0.86557	0.386726	0.545069	LINC00662	26.2558	-0.175065	0.582064	0.300766	0.763593	0.859187	LINC00662	26.407	-0.429728	0.678775	0.633092	0.526673	0.669315	LINC00662	15.4278	-0.0517941	0.691866	-0.0748615	0.940325	0.984756	LINC00662	15.4371	-0.391633	0.649637	-0.602849	0.546609	0.854556	LINC00662	16.5564	-0.31885	0.694149	-0.45934	0.64599	NA
LINC00235	4.9037	-0.449288	1.51366	0.296823	0.766602	0.853227	LINC00235	6.24413	0.475356	1.3606	-0.349372	0.72681	0.834197	LINC00235	6.4209	0.761781	1.2062	-0.631557	0.527677	0.669989	LINC00235	4.50567	-1.58778	1.36808	-1.16059	0.24581	0.592237	LINC00235	4.40633	-1.26362	1.33015	-0.949983	0.342121	0.724587	LINC00235	5.35939	0.34012	1.18793	0.286314	0.774638	NA
PINK1-AS	37.7734	0.316498	0.470195	-0.673121	0.50087	0.64709	PINK1-AS	32.6226	0.070523	0.499314	-0.14124	0.887681	0.935512	PINK1-AS	38.1686	0.297178	0.471502	-0.63028	0.528511	0.67079	PINK1-AS	29.2764	-0.0306065	0.539574	-0.0567235	0.954765	0.988046	PINK1-AS	25.1909	0.229212	0.516589	0.443703	0.657257	0.899857	PINK1-AS	25.5934	0.237857	0.559821	0.424881	0.670924	NA
EBLN3P	104.644	0.341038	0.299751	-1.13774	0.255231	0.404834	EBLN3P	83.4522	-0.21429	0.361519	0.592748	0.55335	0.706713	EBLN3P	100.947	0.198875	0.317663	-0.626057	0.531278	0.673495	EBLN3P	77.496	0.110415	0.331916	0.332659	0.739392	0.916864	EBLN3P	64.9179	0.524281	0.3348	1.56595	0.117359	0.423773	EBLN3P	62.5591	0.421394	0.374564	1.12503	0.260577	0.758275
DAPK1-IT1	24.8811	0.168634	0.646082	-0.26101	0.794085	0.87272	DAPK1-IT1	17.5283	-1.06521	0.777037	1.37086	0.170419	0.322955	DAPK1-IT1	22.2475	-0.424692	0.68511	0.619888	0.535331	0.676924	DAPK1-IT1	16.3196	0.517819	0.743477	0.696482	0.486127	0.800396	DAPK1-IT1	12.9693	1.05375	0.836558	1.25962	0.207806	0.578283	DAPK1-IT1	11.1239	0.683777	0.934016	0.732082	0.464118	NA
MIRLET7BHG	49.1796	0.35356	0.462586	-0.764311	0.444682	0.599688	MIRLET7BHG	47.4692	0.342121	0.509026	-0.672108	0.501515	0.667443	MIRLET7BHG	39.7598	-0.336707	0.54519	0.617596	0.536842	0.67827	MIRLET7BHG	30.6771	0.673117	0.507433	1.32651	0.184669	0.505016	MIRLET7BHG	35.7986	-0.0176637	0.437228	-0.0403994	0.967775	0.993871	MIRLET7BHG	29.7075	-0.690794	0.504669	-1.36881	0.17106	NA
LINC01503	3.79795	-3.21825	1.6447	1.95675	0.0503772	0.115281	LINC01503	7.96531	0.537046	1.09803	-0.489102	0.62477	0.763005	LINC01503	5.22263	-0.805036	1.31843	0.610604	0.541462	0.682281	LINC01503	1.15513	-2.30305	2.7294	-0.843791	0.398786	NA	LINC01503	3.2282	-3.70808	1.83123	-2.02492	0.0428757	NA	LINC01503	4.10181	-1.21507	1.45243	-0.836581	0.402828	NA
TMEM9B-AS1	3.44237	-2.21462	1.5478	1.43082	0.152483	0.275424	TMEM9B-AS1	3.77954	-1.92292	1.62662	1.18216	0.237143	0.407483	TMEM9B-AS1	4.80271	-0.812496	1.3342	0.608976	0.54254	0.683198	TMEM9B-AS1	1.48907	-1.36471	2.29993	-0.593371	0.552933	NA	TMEM9B-AS1	0.874918	-0.954989	3.04688	-0.313432	0.753953	NA	TMEM9B-AS1	1.75199	0.603922	2.25862	0.267386	0.789172	NA
C6orf47-AS1	18.8683	0.0245079	0.695232	-0.0352514	0.971879	0.983872	C6orf47-AS1	15.5836	-0.498536	0.820217	0.60781	0.543313	0.698489	C6orf47-AS1	17.0866	-0.52949	0.877331	0.603524	0.54616	0.686138	C6orf47-AS1	11.4674	0.515708	0.922519	0.559022	0.576147	0.845103	C6orf47-AS1	10.386	0.523712	0.927824	0.564451	0.572447	0.865974	C6orf47-AS1	9.21914	0.0631883	0.995014	0.0635049	0.949364	NA
GOLGA8M	2.476	-1.52896	1.59574	0.95815	0.337987	0.496164	GOLGA8M	4.01626	-0.0476038	1.28735	0.0369781	0.970502	0.982759	GOLGA8M	3.02291	-0.987858	1.64101	0.601982	0.547186	0.687034	GOLGA8M	1.16644	-0.854298	2.55512	-0.334347	0.738118	NA	GOLGA8M	1.91517	-1.58944	1.79592	-0.885027	0.376142	NA	GOLGA8M	2.27029	-1.15974	1.83007	-0.633714	0.526267	NA
ZNF561-AS1	7.6694	-0.507762	0.934205	0.543523	0.58677	0.721041	ZNF561-AS1	7.16092	-0.733261	1.07091	0.68471	0.493527	0.660955	ZNF561-AS1	8.68631	-0.565107	0.948352	0.595884	0.551253	0.690374	ZNF561-AS1	5.14938	0.0117882	1.17895	0.00999892	0.992022	0.998165	ZNF561-AS1	4.06813	0.21883	1.18556	0.184579	0.853559	NA	ZNF561-AS1	4.78665	0.0900051	1.30671	0.068879	0.945086	NA
LINC00910	4.08048	-1.4555	1.59215	0.914168	0.360629	0.518965	LINC00910	5.17746	0.409808	1.09472	-0.374349	0.708145	0.822269	LINC00910	7.57371	0.624056	1.05248	-0.592938	0.553222	0.692062	LINC00910	5.03829	-2.68513	1.51828	-1.76853	0.0769719	0.298735	LINC00910	3.32686	-1.83933	1.66402	-1.10535	0.269007	NA	LINC00910	5.68836	0.199228	1.18795	0.167707	0.866814	NA
SEMA3F-AS1	1.84791	-1.54868	1.81896	0.851409	0.394542	NA	SEMA3F-AS1	2.12614	-0.836571	1.8417	0.45424	0.649656	NA	SEMA3F-AS1	4.44384	0.770061	1.31712	-0.584655	0.558779	0.696198	SEMA3F-AS1	2.33298	-2.16927	1.93263	-1.12244	0.261675	NA	SEMA3F-AS1	0.789034	-0.651618	3.02728	-0.215249	0.829573	NA	SEMA3F-AS1	2.45549	1.57549	1.90815	0.825665	0.408994	NA
IPO9-AS1	2.4183	-1.29413	1.59821	0.809738	0.418091	0.574318	IPO9-AS1	2.08141	-1.27777	1.97944	0.645524	0.518587	NA	IPO9-AS1	4.78583	0.773419	1.32461	-0.583886	0.559297	0.696502	IPO9-AS1	2.89252	-2.49976	1.77102	-1.41148	0.158103	NA	IPO9-AS1	1.02671	0.31421	2.51432	0.124968	0.900549	NA	IPO9-AS1	2.58019	2.28851	1.95281	1.17191	0.241234	NA
LCMT1-AS1	4.7496	-0.383635	1.61574	0.237437	0.812318	0.883707	LCMT1-AS1	5.75831	1.24672	1.51695	-0.82186	0.411157	0.587879	LCMT1-AS1	3.95401	0.82164	1.41095	-0.582332	0.560343	0.697438	LCMT1-AS1	3.98539	-1.36562	1.57581	-0.866611	0.386155	NA	LCMT1-AS1	5.22878	-1.10904	1.2812	-0.865623	0.386697	0.761605	LCMT1-AS1	4.67606	-0.255842	1.45884	-0.175374	0.860786	NA
PTOV1-AS2	57.5162	0.716984	0.56485	-1.26934	0.204321	0.342868	PTOV1-AS2	39.4361	-0.236209	0.569267	0.414935	0.67819	0.801255	PTOV1-AS2	45.1161	0.324837	0.558771	-0.581343	0.561009	0.697915	PTOV1-AS2	39.3689	0.31592	0.524026	0.602871	0.546594	0.831253	PTOV1-AS2	34.7953	0.831956	0.537694	1.54727	0.121799	0.433627	PTOV1-AS2	26.8496	0.481535	0.595695	0.808358	0.418884	NA
AC093382.1	7.18282	1.24368	1.29184	-0.962717	0.33569	0.493735	AC093382.1	9.19942	1.36091	1.34564	-1.01135	0.311849	0.488416	AC093382.1	6.56781	0.827088	1.43273	-0.577282	0.563749	0.700045	AC093382.1	6.51099	0.316712	1.28754	0.245982	0.805696	0.942938	AC093382.1	8.15554	-0.361284	1.13032	-0.319629	0.749249	0.932604	AC093382.1	7.79002	-0.560804	1.26499	-0.443328	0.657529	NA
MIR4290HG	0.645627	0.153801	3.48835	-0.04409	0.964833	NA	MIR4290HG	0.622355	0.156533	3.49755	-0.0447552	0.964302	NA	MIR4290HG	3.72446	1.46998	2.55053	-0.576343	0.564384	0.700569	MIR4290HG	2.19298	-1.15504	2.75224	-0.419672	0.674725	NA	MIR4290HG	0	NA	NA	NA	NA	NA	MIR4290HG	2.08096	1.10352	2.91603	0.378433	0.705109	NA
LINC01127	12.9398	-0.22787	0.943949	0.2414	0.809245	0.881373	LINC01127	16.3122	1.06338	0.677823	-1.56882	0.116689	0.244938	LINC01127	12.3499	-0.573088	0.994867	0.576044	0.564585	0.700731	LINC01127	10.0901	0.708735	1.10502	0.641378	0.521277	0.81812	LINC01127	12.69	-1.28289	0.943265	-1.36006	0.173812	0.52906	LINC01127	12.4455	-1.60912	0.888976	-1.81008	0.0702839	NA
EPB41L4A-AS1	22.2306	0.158024	0.596862	-0.264758	0.791196	0.870905	EPB41L4A-AS1	23.5635	0.261034	0.624318	-0.418111	0.675866	0.79952	EPB41L4A-AS1	19.1259	-0.369777	0.646304	0.57214	0.567227	0.702994	EPB41L4A-AS1	13.8535	0.48986	0.717386	0.68284	0.494708	0.80425	EPB41L4A-AS1	16.8474	-0.160531	0.689374	-0.232864	0.815867	0.952221	EPB41L4A-AS1	14.8004	-0.61711	0.756286	-0.815975	0.414514	NA
USP3-AS1	2.50448	-1.04331	1.60057	0.651841	0.514504	0.658901	USP3-AS1	2.59061	-0.717884	1.57627	0.455431	0.648799	0.780319	USP3-AS1	3.00855	-1.04882	1.83642	0.571124	0.567916	0.703627	USP3-AS1	1.37115	-0.0783363	2.57807	-0.0303857	0.975759	NA	USP3-AS1	1.10962	-0.470562	2.33863	-0.201213	0.840532	NA	USP3-AS1	1.44198	-0.525705	2.45132	-0.214457	0.83019	NA
LINC00877	6.33669	0.305027	1.02084	-0.298801	0.765092	0.852427	LINC00877	9.16126	0.482662	0.956325	-0.504705	0.613766	0.754023	LINC00877	8.01459	0.564545	0.992074	-0.569055	0.569319	0.704767	LINC00877	5.11019	-0.296224	1.17255	-0.252631	0.800553	0.941511	LINC00877	5.99694	-0.213086	1.12362	-0.189642	0.849589	0.96085	LINC00877	7.12285	-0.0996581	1.12203	-0.0888191	0.929226	NA
DANCR	12.5565	-0.882937	0.815076	1.08326	0.278694	0.431946	DANCR	21.7376	0.754172	0.746983	-1.00962	0.312675	0.489084	DANCR	16.7829	0.419504	0.747209	-0.561428	0.574506	0.709036	DANCR	10.2252	-1.38942	0.890154	-1.56087	0.118553	0.389982	DANCR	13.9556	-1.78166	0.733599	-2.42865	0.0151551	0.107399	DANCR	16.6003	-0.338043	0.707643	-0.477703	0.632862	NA
ARAP1-AS2	5.48905	0.369029	0.983638	-0.375167	0.707536	0.813356	ARAP1-AS2	3.34679	-1.25406	1.43532	0.873715	0.382274	0.560772	ARAP1-AS2	4.70896	-0.744019	1.33749	0.556282	0.578018	0.71146	ARAP1-AS2	3.74044	1.10163	1.44441	0.762682	0.445653	NA	ARAP1-AS2	2.75682	1.57225	1.46897	1.07031	0.28448	NA	ARAP1-AS2	2.25907	0.499647	1.86326	0.268158	0.788578	NA
GABPB1-AS1	63.7267	-1.18769	0.400771	2.96352	0.00304147	0.010612	GABPB1-AS1	77.0145	-0.305908	0.442162	0.691847	0.489034	0.65717	GABPB1-AS1	82.5512	-0.264883	0.483252	0.548126	0.583606	0.716373	GABPB1-AS1	38.3009	-0.913041	0.481284	-1.89709	0.0578157	0.243601	GABPB1-AS1	35.4702	-0.883511	0.455164	-1.94108	0.0522484	0.255595	GABPB1-AS1	47.5776	0.0208753	0.416712	0.0500953	0.960046	0.996016
TNK2-AS1	11.2182	1.28251	0.804464	-1.59425	0.110881	0.215793	TNK2-AS1	9.63181	0.965528	1.06127	-0.909785	0.362936	0.541233	TNK2-AS1	8.96004	0.551581	1.01247	-0.544788	0.585899	0.718386	TNK2-AS1	8.93178	0.722392	0.967177	0.746908	0.455119	0.780592	TNK2-AS1	9.16849	0.34682	0.953018	0.363917	0.71592	0.921911	TNK2-AS1	7.70974	-0.533355	1.12715	-0.473191	0.636077	NA
ZNF436-AS1	1.46172	-3.49658	2.52421	1.38521	0.165987	NA	ZNF436-AS1	10.2208	-1.74107	1.57062	1.10852	0.267637	0.441431	ZNF436-AS1	3.89171	0.676147	1.24595	-0.542677	0.587352	0.719651	ZNF436-AS1	1.65731	-4.21029	2.38068	-1.76852	0.0769736	NA	ZNF436-AS1	6.40523	-2.34157	1.94539	-1.20365	0.228724	0.606929	ZNF436-AS1	7.90357	2.27466	1.46237	1.55546	0.119837	NA
SNHG4	3.71485	-0.00312144	1.25467	0.00248786	0.998015	0.999004	SNHG4	4.06632	-0.017589	1.37141	0.0128255	0.989767	0.994253	SNHG4	5.58423	0.651695	1.2013	-0.542491	0.58748	0.719699	SNHG4	3.74484	-0.726746	1.34667	-0.539659	0.589432	NA	SNHG4	2.72567	0.0680006	1.37552	0.0494364	0.960572	NA	SNHG4	3.95969	0.828325	1.34707	0.614907	0.538616	NA
CCDC18-AS1	23.8286	-1.12405	0.610005	1.84269	0.0653746	0.142177	CCDC18-AS1	26.9227	-0.320497	0.654763	0.489485	0.624498	0.762916	CCDC18-AS1	29.2938	-0.34483	0.636634	0.541646	0.588063	0.720142	CCDC18-AS1	13.1732	-0.749478	0.764313	-0.980591	0.326795	0.68053	CCDC18-AS1	11.8964	-0.748215	0.725647	-1.0311	0.302494	0.685849	CCDC18-AS1	15.3639	-0.00292667	0.720122	-0.00406413	0.996757	NA
LINC00500	1.71933	-3.20591	2.81848	1.13746	0.255346	NA	LINC00500	1.65852	-3.22201	3.04013	1.05983	0.289224	NA	LINC00500	2.64447	-1.06929	1.97464	0.541512	0.588155	0.720168	LINC00500	0.613437	-1.83719	3.46148	-0.530753	0.59559	NA	LINC00500	0	NA	NA	NA	NA	NA	LINC00500	0.58809	1.73157	3.46664	0.499495	0.617431	NA
AC011933.2	19.1855	1.07894	0.714853	-1.50932	0.131218	0.245547	AC011933.2	13.0496	0.138917	0.866039	-0.160405	0.872562	0.927112	AC011933.2	14.035	0.427081	0.803827	-0.531309	0.595205	0.725429	AC011933.2	13.9617	0.622137	0.789655	0.78786	0.430779	0.761885	AC011933.2	13.0121	0.907424	0.8216	1.10446	0.269394	0.655285	AC011933.2	9.68487	0.307575	0.977753	0.314574	0.753085	NA
LINC00886	4.03435	-0.919477	1.55307	0.592038	0.553825	0.69321	LINC00886	2.04107	-1.86088	1.9075	0.975556	0.329285	NA	LINC00886	4.23626	0.712118	1.34629	-0.528948	0.596841	0.726771	LINC00886	3.2634	-1.83808	1.79014	-1.02678	0.304523	NA	LINC00886	1.73635	0.842914	2.36881	0.355839	0.721961	NA	LINC00886	1.84123	2.50371	2.19333	1.14151	0.253658	NA
ASH1L-IT1	2.45705	1.50103	1.71932	-0.873037	0.382643	0.541293	ASH1L-IT1	1.97343	1.22309	2.08334	-0.587083	0.557148	NA	ASH1L-IT1	2.7727	1.08366	2.06682	-0.524313	0.600061	0.729163	ASH1L-IT1	2.60633	0.618763	1.79388	0.34493	0.730147	NA	ASH1L-IT1	2.02508	0.306199	1.6514	0.185418	0.852901	NA	ASH1L-IT1	2.2017	-0.130019	2.01208	-0.0646193	0.948477	NA
ST7-AS2	4.29864	2.06662	1.67195	-1.23605	0.216439	0.358367	ST7-AS2	2.62481	1.54389	2.40697	-0.641423	0.521248	0.680673	ST7-AS2	2.73403	1.00241	1.97886	-0.506559	0.612464	0.738267	ST7-AS2	2.96146	1.28746	1.69031	0.761675	0.446254	NA	ST7-AS2	2.79932	1.20598	1.68206	0.716967	0.473394	NA	ST7-AS2	1.80772	0.138637	2.24407	0.0617793	0.950739	NA
ZNF529-AS1	17.1376	-0.157209	0.647335	0.242856	0.808117	0.880723	ZNF529-AS1	20.4683	0.172428	0.700497	-0.246151	0.805565	0.886792	ZNF529-AS1	21.2643	0.330528	0.654056	-0.505351	0.613312	0.738974	ZNF529-AS1	13.8049	-0.566129	0.750466	-0.754369	0.450627	0.777175	ZNF529-AS1	13.3703	-0.392223	0.786482	-0.498706	0.617987	0.884967	ZNF529-AS1	16.0337	0.150596	0.718435	0.209618	0.833966	NA
AC022182.2	6.4255	-0.853625	1.05718	0.807451	0.419407	0.575672	AC022182.2	7.89515	-0.146856	0.961439	0.152746	0.878599	0.931018	AC022182.2	7.59488	-0.539631	1.07528	0.501853	0.615771	0.741178	AC022182.2	3.92317	-0.573978	1.48212	-0.387267	0.698558	NA	AC022182.2	4.20766	-0.774204	1.21754	-0.635878	0.524856	NA	AC022182.2	4.96348	-0.307894	1.32066	-0.233137	0.815655	NA
DICER1-AS1	2.89461	-0.669262	1.45148	0.461091	0.644733	0.766659	DICER1-AS1	2.9083	-1.10497	1.75398	0.629982	0.528707	0.687162	DICER1-AS1	3.36856	-0.838113	1.68711	0.496775	0.619348	0.744068	DICER1-AS1	2.261	0.3311	2.04413	0.161976	0.871325	NA	DICER1-AS1	1.97176	0.72253	2.12204	0.340488	0.733489	NA	DICER1-AS1	2.26859	0.165248	2.2173	0.0745269	0.940591	NA
SMARCA5-AS1	13.9751	1.62791	0.801798	-2.03032	0.0423237	0.0999494	SMARCA5-AS1	10.6853	0.802172	0.955966	-0.839121	0.401401	0.578554	SMARCA5-AS1	8.7844	0.53372	1.07779	-0.495197	0.620461	0.744908	SMARCA5-AS1	9.79443	1.1824	0.910054	1.29927	0.193852	0.519336	SMARCA5-AS1	10.8876	0.76293	0.815842	0.935143	0.349714	0.730345	SMARCA5-AS1	7.56478	-0.298957	1.13588	-0.263194	0.792401	NA
RC3H1-IT1	5.55998	0.674515	1.25225	-0.53864	0.590135	0.723831	RC3H1-IT1	5.96442	0.994779	1.19083	-0.835369	0.40351	0.580235	RC3H1-IT1	3.55198	-0.823482	1.66982	0.493155	0.621903	0.746095	RC3H1-IT1	3.28086	1.34964	1.64225	0.821826	0.411176	NA	RC3H1-IT1	4.89403	-0.398539	1.17985	-0.337788	0.735523	0.928847	RC3H1-IT1	3.61057	-1.97457	1.54632	-1.27695	0.201622	NA
LINC01252	5.92229	-0.846696	1.37101	0.617572	0.536857	0.679011	LINC01252	6.95791	-0.0131742	1.19127	0.011059	0.991176	0.994883	LINC01252	6.56416	-0.607188	1.2314	0.493086	0.621952	0.746108	LINC01252	3.52922	0.095629	1.54409	0.0619321	0.950617	NA	LINC01252	3.85111	-0.855046	1.2779	-0.669102	0.50343	NA	LINC01252	4.24941	-0.858012	1.42665	-0.601416	0.547563	NA
LINC00476	18.2248	0.356197	0.759397	-0.469052	0.639032	0.762241	LINC00476	18.0126	0.472759	0.644772	-0.733219	0.463425	0.635032	LINC00476	17.2301	0.356791	0.730115	-0.488677	0.62507	0.748312	LINC00476	13.5309	-0.0678945	0.791379	-0.0857927	0.931631	0.981572	LINC00476	13.9955	-0.168166	0.765067	-0.219806	0.826023	0.954835	LINC00476	13.2988	-0.0859363	0.786765	-0.109227	0.913022	NA
TNRC6C-AS1	6.4511	-0.107214	1.25801	0.0852245	0.932083	0.958393	TNRC6C-AS1	5.98744	-0.31354	1.26689	0.247488	0.804531	0.885963	TNRC6C-AS1	5.66077	-0.615358	1.26359	0.486992	0.626264	0.749098	TNRC6C-AS1	3.42186	0.499169	1.48962	0.335099	0.73755	NA	TNRC6C-AS1	3.7049	-0.0281101	1.22676	-0.0229141	0.981719	NA	TNRC6C-AS1	3.13197	-0.404602	1.5632	-0.258829	0.795767	NA
LINC00310	3.7987	1.42423	1.57616	-0.903611	0.366202	0.524899	LINC00310	1.84891	0.19319	2.24087	-0.086212	0.931298	NA	LINC00310	2.87143	0.910088	1.88475	-0.482869	0.629189	0.751596	LINC00310	2.81435	0.591122	1.59809	0.369893	0.711462	NA	LINC00310	2.05957	1.59165	1.7139	0.928673	0.353059	NA	LINC00310	1.47012	0.983597	2.17787	0.451634	0.651533	NA
SGMS1-AS1	7.60357	-0.329742	1.01278	0.325582	0.744741	0.83749	SGMS1-AS1	6.19133	-0.916655	1.34462	0.68172	0.495416	0.662287	SGMS1-AS1	9.33366	0.492391	1.02364	-0.481019	0.630503	0.752892	SGMS1-AS1	5.57225	-0.80606	1.1007	-0.732317	0.463975	0.786953	SGMS1-AS1	3.41583	0.936946	1.44951	0.646389	0.518028	NA	SGMS1-AS1	4.53198	1.7102	1.37639	1.24252	0.214043	NA
LINC00266-1	2.4525	0.647579	1.78422	-0.362949	0.716643	0.81982	LINC00266-1	2.22435	0.54026	2.003	-0.269726	0.787371	NA	LINC00266-1	2.67404	0.827148	1.74191	-0.474852	0.634893	0.756351	LINC00266-1	2.37037	-0.307939	1.88876	-0.163038	0.870489	NA	LINC00266-1	2.00056	0.0133167	2.07198	0.00642704	0.994872	NA	LINC00266-1	2.17031	0.368362	2.01486	0.182822	0.854937	NA
AC007950.2	1.78816	-3.4329	2.3588	1.45536	0.14557	NA	AC007950.2	3.31462	0.244993	1.53929	-0.15916	0.873543	0.927778	AC007950.2	4.90299	0.594858	1.25351	-0.474554	0.635105	0.756422	AC007950.2	2.16087	-4.04541	2.16152	-1.87155	0.0612682	NA	AC007950.2	1.10145	-3.57988	3.11813	-1.14808	0.250934	NA	AC007950.2	3.15323	0.612623	1.58659	0.386125	0.699404	NA
MIR210HG	35.2848	0.861381	0.631687	-1.36362	0.172687	0.302498	MIR210HG	32.4867	0.65272	0.723722	-0.901894	0.367113	0.5457	MIR210HG	29.2572	0.331475	0.69865	-0.474451	0.635178	0.756463	MIR210HG	24.831	0.487304	0.54243	0.898372	0.368987	0.716641	MIR210HG	26.8372	0.112185	0.515909	0.217452	0.827856	0.955107	MIR210HG	22.9428	-0.370189	0.577781	-0.640709	0.521712	NA
RAD21-AS1	18.5089	0.803569	0.580293	-1.38476	0.166125	0.294234	RAD21-AS1	15.6781	0.413503	0.717501	-0.576309	0.564406	0.714697	RAD21-AS1	16.0403	0.341768	0.731717	-0.467078	0.640444	0.760809	RAD21-AS1	14.2029	0.414827	0.723009	0.573751	0.566136	0.839776	RAD21-AS1	13.8137	0.357568	0.684569	0.522326	0.601443	0.87755	RAD21-AS1	12.2321	-0.0631832	0.812134	-0.0777991	0.937988	NA
AL133243.1	6.19143	-0.958166	1.12655	0.850531	0.39503	0.552483	AL133243.1	5.89181	-1.7382	1.41667	1.22697	0.219835	0.386305	AL133243.1	7.00127	-0.531826	1.14046	0.466326	0.640982	0.761265	AL133243.1	3.73089	-0.513971	1.48996	-0.344956	0.730127	NA	AL133243.1	3.00487	0.942523	1.77011	0.532466	0.594403	NA	AL133243.1	3.49186	1.27239	1.7451	0.72912	0.465929	NA
ASAP1-IT2	42.847	-0.514045	0.549439	0.935581	0.349489	0.507507	ASAP1-IT2	38.2713	-0.811502	0.621273	1.30619	0.191488	0.351606	ASAP1-IT2	43.3399	-0.225076	0.486505	0.46264	0.643623	0.763164	ASAP1-IT2	26.4053	-0.320667	0.602494	-0.532233	0.594564	0.85459	ASAP1-IT2	22.8817	0.232093	0.608739	0.381268	0.703004	0.918203	ASAP1-IT2	23.2238	0.552246	0.659344	0.837569	0.402273	NA
ZNF790-AS1	16.3877	-0.575226	0.666627	0.86289	0.388198	0.546432	ZNF790-AS1	12.3519	-1.55621	0.975603	1.59513	0.110684	0.235349	ZNF790-AS1	16.8256	-0.34272	0.748093	0.458124	0.646863	0.765856	ZNF790-AS1	10.0804	-0.228451	0.889464	-0.256842	0.797301	0.940233	ZNF790-AS1	7.02625	0.996189	1.09256	0.911794	0.361877	0.741661	ZNF790-AS1	7.27275	1.2733	1.0289	1.23754	0.215886	NA
MAFA-AS1	2.63856	-1.5198	2.1864	0.695116	0.486982	0.635486	MAFA-AS1	4.02621	-0.0979851	1.60716	0.0609677	0.951385	0.972625	MAFA-AS1	6.58486	0.616351	1.35523	-0.454793	0.649258	0.767557	MAFA-AS1	3.2334	-1.93025	1.98573	-0.972061	0.33102	NA	MAFA-AS1	1.56121	-1.46646	2.76738	-0.529907	0.596177	NA	MAFA-AS1	4.08017	0.630942	1.64999	0.38239	0.702172	NA
MEF2C-AS1	3.40602	1.82499	1.42557	-1.28018	0.200483	0.338022	MEF2C-AS1	2.48638	1.64015	1.80308	-0.909638	0.363013	0.541271	MEF2C-AS1	4.10116	0.849818	1.88872	-0.449943	0.652752	0.769829	MEF2C-AS1	4.20731	0.848182	1.56168	0.543123	0.587045	0.85157	MEF2C-AS1	2.94246	0.188303	1.47907	0.127312	0.898693	NA	MEF2C-AS1	3.45039	-0.457034	1.81769	-0.251438	0.801476	NA
CATIP-AS2	0.129567	1.01811	3.52194	-0.289076	0.772523	NA	CATIP-AS2	0.231704	1.48571	3.4807	-0.426841	0.669495	NA	CATIP-AS2	2.72532	1.35548	3.04516	-0.445125	0.656229	0.772179	CATIP-AS2	1.9782	-0.303529	2.68203	-0.113172	0.909894	NA	CATIP-AS2	0.183867	-0.191984	3.49307	-0.0549616	0.956169	NA	CATIP-AS2	1.94938	0.0899672	2.7854	0.0322996	0.974233	NA
LINC00703	0.0422373	0.42755	3.52911	-0.121149	0.903573	NA	LINC00703	0.534757	1.52987	3.50691	-0.436245	0.662659	NA	LINC00703	2.72532	1.35548	3.04516	-0.445125	0.656229	0.772179	LINC00703	1.91886	-1.11965	2.90472	-0.385457	0.699899	NA	LINC00703	0.342829	-1.08943	3.5116	-0.310239	0.756379	NA	LINC00703	2.17123	0.0775101	2.67064	0.0290231	0.976846	NA
DNAH10OS	4.12694	-1.2729	1.16139	1.09602	0.273071	0.425291	DNAH10OS	6.39406	-0.555104	1.18779	0.467344	0.640254	0.774671	DNAH10OS	8.01477	0.465648	1.06337	-0.4379	0.661459	0.776345	DNAH10OS	4.34896	-1.73784	1.37088	-1.26768	0.204911	0.533617	DNAH10OS	3.43151	-0.678974	1.35073	-0.502671	0.615196	NA	DNAH10OS	5.88191	1.38272	1.3506	1.02378	0.305939	NA
SMG7-AS1	10.5064	3.49482	0.868107	-4.0258	5.67823e-05	0.000305765	SMG7-AS1	7.49691	2.88594	1.01404	-2.84598	0.00442748	0.0178615	SMG7-AS1	4.38398	0.622672	1.42283	-0.437628	0.661656	0.776484	SMG7-AS1	8.95715	2.76962	1.08631	2.54956	0.010786	0.0701244	SMG7-AS1	10.8425	0.53165	0.760144	0.699408	0.484297	0.819584	SMG7-AS1	6.88905	-2.23877	1.23213	-1.817	0.0692176	NA
RRN3P2	40.8419	-0.829713	0.662635	1.25214	0.210518	0.350686	RRN3P2	38.7911	-0.98648	0.640007	1.54136	0.12323	0.254929	RRN3P2	53.8469	0.254576	0.584436	-0.435592	0.663133	0.777659	RRN3P2	24.8678	-1.07516	0.555299	-1.93617	0.0528466	0.229075	RRN3P2	15.0463	0.0604793	0.652437	0.0926976	0.926144	0.983979	RRN3P2	23.3371	1.15997	0.595236	1.94877	0.0513233	NA
PSMA3-AS1	208.007	-0.158238	0.27719	0.570865	0.568091	0.705228	PSMA3-AS1	196.937	-0.230544	0.294015	0.784123	0.432968	0.607748	PSMA3-AS1	216.513	-0.110269	0.257539	0.428165	0.668531	0.782137	PSMA3-AS1	138.191	-0.0853919	0.264855	-0.32241	0.747142	0.919658	PSMA3-AS1	125.357	0.0415022	0.283256	0.146518	0.883512	0.971781	PSMA3-AS1	130.48	0.128123	0.290896	0.440442	0.659617	0.944336
AC010980.2	9.21869	3.01916	0.983338	-3.07032	0.00213831	0.00783382	AC010980.2	6.9457	1.96255	1.16511	-1.68443	0.0920977	0.20596	AC010980.2	2.74562	0.717263	1.70964	-0.419541	0.674821	0.787084	AC010980.2	6.67764	2.41852	1.11857	2.16216	0.0306057	0.156094	AC010980.2	9.46878	1.21448	0.98787	1.22939	0.218925	0.594111	AC010980.2	5.24696	-1.1029	1.32849	-0.830186	0.406433	NA
CKMT2-AS1	14.115	0.048618	0.838629	-0.0579732	0.95377	0.972876	CKMT2-AS1	13.0066	0.0935413	0.797182	-0.11734	0.906591	0.946571	CKMT2-AS1	15.4932	0.348952	0.83258	-0.419121	0.675128	0.78712	CKMT2-AS1	11.1626	-0.399799	0.800371	-0.499517	0.617415	0.865704	CKMT2-AS1	9.35734	-0.102946	0.854809	-0.120432	0.904141	0.977772	CKMT2-AS1	10.2445	0.339968	0.886654	0.383428	0.701402	NA
PAXIP1-AS1	7.52525	1.5494	1.28018	-1.2103	0.226165	0.370989	PAXIP1-AS1	10.9322	2.53108	1.17324	-2.15735	0.0309783	0.0890453	PAXIP1-AS1	4.75071	0.609563	1.46084	-0.417269	0.676482	0.787891	PAXIP1-AS1	5.71593	0.596864	1.23423	0.483593	0.628675	0.871469	PAXIP1-AS1	9.9743	-0.797353	0.967856	-0.823834	0.410034	0.778139	PAXIP1-AS1	8.09519	-1.59261	1.07717	-1.47851	0.13927	NA
UBL7-AS1	2.87677	-4.2821	2.37103	1.80601	0.0709171	0.151997	UBL7-AS1	4.98431	-1.48694	1.64192	0.905614	0.36514	0.543687	UBL7-AS1	5.20095	-0.605998	1.45958	0.415186	0.678006	0.789203	UBL7-AS1	1.58239	-3.85513	2.60234	-1.48141	0.138497	NA	UBL7-AS1	1.57313	-3.26653	2.73305	-1.19519	0.232011	NA	UBL7-AS1	3.06427	0.503737	1.65772	0.303874	0.761224	NA
MED14OS	7.98603	1.21982	0.960506	-1.26997	0.204094	0.342632	MED14OS	6.16234	0.593529	1.16596	-0.509046	0.61072	0.752314	MED14OS	6.2635	0.501194	1.22027	-0.410725	0.681274	0.79157	MED14OS	5.97727	0.719204	1.12664	0.63836	0.523239	0.819274	MED14OS	5.81616	0.652179	1.05129	0.620361	0.53502	0.848314	MED14OS	4.71866	-0.0675505	1.33478	-0.0506081	0.959638	NA
RHOA-IT1	7.26121	-0.837103	0.940209	0.890337	0.373285	0.531942	RHOA-IT1	7.78822	-0.674464	1.05406	0.639875	0.522254	0.681572	RHOA-IT1	8.49892	-0.389216	0.947758	0.41067	0.681315	0.79157	RHOA-IT1	4.41992	-0.524459	1.24519	-0.421189	0.673617	0.890574	RHOA-IT1	3.97925	-0.238586	1.24332	-0.191895	0.847825	NA	RHOA-IT1	4.771	0.324347	1.29224	0.250996	0.801817	NA
OLMALINC	9.83636	-1.24261	1.10217	1.12742	0.259567	0.410217	OLMALINC	13.0087	0.284753	0.935146	-0.304501	0.760746	0.856876	OLMALINC	9.92023	-0.397354	0.984933	0.403433	0.68663	0.795166	OLMALINC	7.27035	-0.796218	1.15456	-0.689628	0.490428	0.8026	OLMALINC	9.54552	-1.44831	1.22021	-1.18694	0.235252	0.614188	OLMALINC	9.54889	-0.599528	1.12636	-0.532271	0.594538	NA
RAD51-AS1	9.3719	-0.505436	0.88173	0.573232	0.566488	0.703829	RAD51-AS1	12.9255	0.543011	0.730544	-0.743297	0.457302	0.629678	RAD51-AS1	9.70854	-0.33781	0.837965	0.403132	0.686851	0.795216	RAD51-AS1	5.74127	-0.324202	1.13502	-0.285635	0.775158	0.93257	RAD51-AS1	8.05447	-1.15966	0.917311	-1.2642	0.206159	0.576081	RAD51-AS1	8.24797	-0.885969	0.931567	-0.951053	0.341577	NA
RRS1-AS1	2.57402	-2.87774	3.0474	0.944326	0.345003	0.502925	RRS1-AS1	3.41406	-1.01726	2.24404	0.453319	0.650319	0.781321	RRS1-AS1	4.29364	0.776049	1.95304	-0.397355	0.691106	0.798711	RRS1-AS1	1.18077	-2.90844	2.9443	-0.98782	0.323241	NA	RRS1-AS1	0.642228	-2.13697	3.48197	-0.613724	0.539398	NA	RRS1-AS1	1.77985	1.00642	2.26313	0.444701	0.656536	NA
AL513122.2	1562.61	-0.37816	0.252361	1.49849	0.134006	0.249464	AL513122.2	1561.38	-0.228482	0.203015	1.12544	0.260402	0.43398	AL513122.2	1734.19	-0.0789502	0.20215	0.390553	0.696128	0.802072	AL513122.2	1070.8	-0.332944	0.159003	-2.09395	0.0362641	0.176023	AL513122.2	955.273	-0.187331	0.183494	-1.02091	0.307296	0.691376	AL513122.2	1067.47	0.150738	0.140813	1.07049	0.284401	0.778326
ANKRD44-IT1	15.3451	-2.14978	1.09907	1.956	0.0504646	0.115467	ANKRD44-IT1	15.7457	-1.81548	1.10943	1.63641	0.101753	0.221054	ANKRD44-IT1	19.0156	-0.384379	0.98437	0.390482	0.69618	0.802072	ANKRD44-IT1	5.00706	-1.43675	1.17735	-1.22033	0.222339	0.559673	ANKRD44-IT1	3.13807	-0.479475	1.36283	-0.351823	0.724971	NA	ANKRD44-IT1	5.40226	0.973143	1.25304	0.776626	0.437379	NA
GLIDR	3.60946	-1.47552	1.66031	0.888698	0.374165	0.532813	GLIDR	5.28425	-0.00776972	1.46891	0.00528947	0.99578	0.99769	GLIDR	5.87632	0.450547	1.1576	-0.389208	0.697122	0.802757	GLIDR	3.04464	-2.31314	1.65079	-1.40124	0.161143	NA	GLIDR	2.69565	-1.477	1.74477	-0.846529	0.397257	NA	GLIDR	4.1833	0.705026	1.41739	0.497413	0.618898	NA
UCKL1-AS1	5.45379	-0.339327	1.30101	0.260818	0.794233	0.872747	UCKL1-AS1	4.89197	-0.533233	1.43798	0.37082	0.710772	0.823833	UCKL1-AS1	5.75159	0.451101	1.1592	-0.389148	0.697166	0.802757	UCKL1-AS1	4.53033	-0.760252	1.46012	-0.520677	0.602592	0.8577	UCKL1-AS1	3.92534	-0.362542	1.74077	-0.208265	0.835022	NA	UCKL1-AS1	4.12689	1.03094	1.58003	0.652479	0.514092	NA
LINC01355	14.2075	0.184558	0.764385	-0.241447	0.809209	0.881373	LINC01355	20.5153	0.976213	0.934899	-1.04419	0.296397	0.472806	LINC01355	13.1141	-0.37375	0.969922	0.38534	0.699986	0.804737	LINC01355	9.07743	0.50868	0.965253	0.526991	0.5982	0.855722	LINC01355	14.4085	-0.516246	0.828957	-0.622765	0.533439	0.847783	LINC01355	13.6618	-0.952381	0.96333	-0.988634	0.322842	NA
MIAT	24.9185	0.514836	0.544344	-0.945792	0.344255	0.502395	MIAT	21.5778	0.284526	0.615501	-0.462267	0.64389	0.77722	MIAT	22.2461	0.228933	0.595571	-0.384392	0.700688	0.805216	MIAT	18.3851	0.244747	0.655628	0.373302	0.708924	0.904935	MIAT	17.7759	0.178261	0.615742	0.289506	0.772194	0.939697	MIAT	16.0339	-0.0491745	0.6985	-0.0704002	0.943875	NA
AP000350.6	1.63241	-0.100897	1.97472	0.0510943	0.95925	NA	AP000350.6	1.51953	-0.508727	2.34136	0.217279	0.827991	NA	AP000350.6	2.79717	0.662388	1.73327	-0.382162	0.702341	0.806132	AP000350.6	1.78514	-1.12553	2.05914	-0.546604	0.584651	NA	AP000350.6	0.887437	0.327654	2.65567	0.123379	0.901807	NA	AP000350.6	1.6732	1.12195	2.25963	0.49652	0.619528	NA
ARHGAP22-IT1	6.36584	-1.857	1.13659	1.63384	0.102293	0.202738	ARHGAP22-IT1	8.04085	-0.488297	1.02573	0.47605	0.634038	0.770334	ARHGAP22-IT1	9.05606	-0.401212	1.05377	0.380741	0.703395	0.807014	ARHGAP22-IT1	3.73242	-1.34166	1.44824	-0.926401	0.354238	NA	ARHGAP22-IT1	3.15316	-1.30169	1.41447	-0.920268	0.357433	NA	ARHGAP22-IT1	4.86746	0.0947459	1.31334	0.072141	0.94249	NA
LINC01138	30.4632	0.402476	0.54785	-0.734646	0.462555	0.615228	LINC01138	25.6228	-0.00623426	0.616536	0.0101118	0.991932	0.995228	LINC01138	30.4656	0.22124	0.591682	-0.373917	0.708466	0.81015	LINC01138	24.0108	0.138143	0.568654	0.242931	0.808059	0.943645	LINC01138	20.3288	0.347468	0.590464	0.588465	0.55622	0.859765	LINC01138	20.423	0.207258	0.652653	0.317562	0.750817	NA
VAC14-AS1	11.6498	2.37826	0.841894	-2.82489	0.00472965	0.0156193	VAC14-AS1	9.01598	2.34197	0.977851	-2.39501	0.0166197	0.0535443	VAC14-AS1	4.36046	0.501897	1.35097	-0.371508	0.710259	0.811684	VAC14-AS1	8.52055	1.76865	1.04858	1.68671	0.0916588	0.333761	VAC14-AS1	11.4346	0.0202555	0.788559	0.0256867	0.979507	0.996965	VAC14-AS1	6.63537	-1.79475	1.13289	-1.58422	0.113143	NA
INTS6-AS1	14.9726	-0.0532322	0.80603	0.0660424	0.947344	0.968122	INTS6-AS1	10.2221	-0.928819	0.866288	1.07218	0.283638	0.458845	INTS6-AS1	17.0289	0.27113	0.731137	-0.370834	0.710762	0.812117	INTS6-AS1	12.9289	-0.416604	0.796579	-0.522992	0.60098	0.857074	INTS6-AS1	8.09835	0.762361	0.967327	0.788111	0.430632	0.790195	INTS6-AS1	9.45202	1.19379	0.94361	1.26514	0.205823	NA
SND1-IT1	16.1679	0.36263	0.690914	-0.524856	0.599683	0.731718	SND1-IT1	17.0015	0.600392	0.831241	-0.722285	0.47012	0.640753	SND1-IT1	16.0147	0.278218	0.750754	-0.370585	0.710946	0.81219	SND1-IT1	11.7433	0.101491	0.773962	0.131132	0.895671	0.969588	SND1-IT1	12.2512	-0.231072	0.746772	-0.309427	0.756996	0.935611	SND1-IT1	12.2017	-0.338043	0.841342	-0.40179	0.687839	NA
AP000350.5	17.2965	0.94207	1.13983	-0.826502	0.40852	0.565337	AP000350.5	14.7206	0.642786	1.20148	-0.534997	0.592652	0.738618	AP000350.5	11.8354	-1.25346	3.39837	0.368842	0.712245	0.813227	AP000350.5	6.08066	2.59494	1.474	1.76048	0.0783268	0.302389	AP000350.5	8.14902	0.161831	1.06272	0.152279	0.878967	0.970339	AP000350.5	4.46021	-2.69307	1.60907	-1.67368	0.0941929	NA
AC009506.2	8.11446	-0.68901	0.957059	0.719924	0.471572	0.623206	AC009506.2	11.6026	0.479882	0.769442	-0.623676	0.532841	0.689659	AC009506.2	11.6498	0.293219	0.801369	-0.365897	0.714442	0.814814	AC009506.2	6.97776	-0.942702	1.07685	-0.875424	0.381343	0.725319	AC009506.2	7.00297	-1.15243	1.02176	-1.12789	0.259368	0.642149	AC009506.2	9.36428	-0.199048	0.861968	-0.230923	0.817375	NA
AZIN1-AS1	4.24078	0.102012	1.17094	-0.0871199	0.930576	0.957562	AZIN1-AS1	7.87215	1.01396	1.06147	-0.955246	0.339453	0.517195	AZIN1-AS1	6.16381	0.505583	1.40044	-0.361017	0.718087	0.817179	AZIN1-AS1	4.2283	-0.165577	1.37269	-0.120622	0.90399	0.972254	AZIN1-AS1	5.48165	-1.05419	1.0459	-1.00793	0.313486	0.697789	AZIN1-AS1	6.74769	-0.893818	1.17074	-0.763464	0.445187	NA
DAXX	740.091	1.24017	0.244824	-5.06555	4.07228e-07	3.20523e-06	DAXX	454.515	0.229337	0.216448	-1.05955	0.28935	0.465458	DAXX	427.066	-0.0848721	0.235645	0.360169	0.718721	0.817537	DAXX	502.307	1.30064	0.209264	6.21532	5.12193e-10	1.66499e-08	DAXX	508.059	0.982231	0.200162	4.90717	9.23997e-07	2.76933e-05	DAXX	306.551	-0.316741	0.207685	-1.5251	0.127233	0.593529
SAP30L-AS1	2.92726	-1.94411	1.66885	1.16494	0.244043	0.391746	SAP30L-AS1	4.85283	-0.551097	1.54225	0.357332	0.720843	0.830668	SAP30L-AS1	5.30139	0.417254	1.15826	-0.360242	0.718666	0.817537	SAP30L-AS1	2.52372	-2.25224	1.76902	-1.27316	0.202962	NA	SAP30L-AS1	2.21751	-1.43178	2.04631	-0.699691	0.484121	NA	SAP30L-AS1	3.77171	0.712845	1.56707	0.454892	0.649187	NA
TP53TG1	9.62666	0.209007	0.822851	-0.254003	0.799493	0.87577	TP53TG1	11.231	0.449537	0.92147	-0.487848	0.625658	0.763753	TP53TG1	11.2912	0.29054	0.809722	-0.358815	0.719734	0.818299	TP53TG1	8.12679	-0.191841	0.977278	-0.196302	0.844374	0.955487	TP53TG1	8.09529	-0.279238	0.881188	-0.316888	0.751328	0.933544	TP53TG1	9.20359	-0.127496	0.996565	-0.127935	0.8982	NA
LINC00862	3.42892	1.49086	1.6114	-0.925194	0.354865	0.513093	LINC00862	4.16472	2.21174	1.50133	-1.47318	0.140701	0.280792	LINC00862	3.04979	0.787279	2.20885	-0.35642	0.721526	0.819844	LINC00862	3.10739	0.887176	1.71507	0.517284	0.604958	NA	LINC00862	3.80117	-0.594058	1.30932	-0.453715	0.650034	NA	LINC00862	3.58601	-1.40097	1.6637	-0.842081	0.399742	NA
LINC00484	1.94982	-2.63051	2.09729	1.25424	0.209755	NA	LINC00484	3.92836	-1.3004	1.76179	0.738111	0.460447	0.632809	LINC00484	4.4145	0.530706	1.49131	-0.355867	0.72194	0.820194	LINC00484	2.27849	-2.64891	2.13124	-1.2429	0.213906	NA	LINC00484	2.01616	-1.3389	2.5084	-0.533767	0.593503	NA	LINC00484	3.64541	1.17407	1.7352	0.676624	0.498645	NA
SBF2-AS1	12.0261	-1.33938	1.0341	1.29521	0.195247	0.331231	SBF2-AS1	9.90013	-0.97773	0.96606	1.01208	0.3115	0.488036	SBF2-AS1	12.5215	-0.274588	0.779328	0.352339	0.724584	0.8223	SBF2-AS1	8.00844	-1.05024	1.0308	-1.01886	0.308268	0.665208	SBF2-AS1	6.14538	-0.807833	1.24511	-0.648805	0.516465	0.83837	SBF2-AS1	6.44289	0.688195	1.14289	0.602153	0.547072	NA
HIPK1-AS1	4.77748	-0.513456	1.55866	0.329421	0.741837	0.835169	HIPK1-AS1	4.04778	0.911749	1.53965	-0.592181	0.553729	0.706848	HIPK1-AS1	3.51361	-0.588386	1.70986	0.344114	0.730761	0.826508	HIPK1-AS1	3.00195	0.163537	1.66803	0.0980422	0.921899	NA	HIPK1-AS1	3.30476	-0.610934	1.70112	-0.359136	0.719493	NA	HIPK1-AS1	2.46173	-1.01854	1.8277	-0.557278	0.577337	NA
ZSWIM8-AS1	10.4085	1.49787	1.05706	-1.41701	0.156481	0.280771	ZSWIM8-AS1	11.568	1.67564	1.13873	-1.47151	0.141154	0.281281	ZSWIM8-AS1	7.15757	0.412677	1.22481	-0.336932	0.736168	0.830343	ZSWIM8-AS1	7.63956	0.995096	1.08991	0.913011	0.361237	0.709658	ZSWIM8-AS1	10.6265	-0.162829	0.784828	-0.207472	0.835642	0.95734	ZSWIM8-AS1	8.45155	-1.10736	1.09939	-1.00725	0.313815	NA
KTN1-AS1	3.37516	-0.193313	1.31391	0.147127	0.883031	0.928761	KTN1-AS1	7.67831	1.14983	1.10794	-1.03781	0.299358	0.476232	KTN1-AS1	4.58539	-0.562242	1.69142	0.332409	0.73958	0.833193	KTN1-AS1	3.05813	0.115531	1.86805	0.0618457	0.950686	NA	KTN1-AS1	5.32709	-1.3084	1.27281	-1.02796	0.303967	0.687297	KTN1-AS1	6.11642	-1.92195	1.34974	-1.42394	0.154464	NA
C1RL-AS1	7.00251	1.2417	1.48858	-0.834153	0.404195	0.561696	C1RL-AS1	3.93614	1.25363	1.95255	-0.642049	0.520841	0.68034	C1RL-AS1	4.07513	0.581569	1.77292	-0.328029	0.74289	0.83535	C1RL-AS1	5.34642	0.827708	1.47205	0.562283	0.573923	0.843225	C1RL-AS1	5.1499	1.00283	1.29746	0.772915	0.439573	0.7949	C1RL-AS1	3.20258	-0.889578	1.89227	-0.470112	0.638275	NA
LIMD1-AS1	8.06743	0.568638	1.01098	-0.562465	0.5738	0.710202	LIMD1-AS1	5.85863	-1.28738	1.57034	0.819807	0.412326	0.588898	LIMD1-AS1	12.3271	0.377514	1.17583	-0.32106	0.748165	0.838561	LIMD1-AS1	10.7023	0.0504649	0.962238	0.0524454	0.958174	0.988685	LIMD1-AS1	6.00659	1.60602	1.24141	1.29371	0.195766	0.561172	LIMD1-AS1	8.93878	1.50185	1.20348	1.24793	0.212058	NA
SRP14-AS1	8.14935	-0.759264	1.11858	0.678774	0.497281	0.644196	SRP14-AS1	10.0033	0.435202	1.04251	-0.417456	0.676345	0.79976	SRP14-AS1	11.6956	0.250446	0.815453	-0.307125	0.758748	0.846444	SRP14-AS1	7.50724	-1.18753	1.08285	-1.09667	0.272784	0.628576	SRP14-AS1	6.19913	-0.732979	1.40856	-0.520376	0.602801	0.87882	SRP14-AS1	8.60525	-0.215344	1.10776	-0.194397	0.845865	NA
LINC00852	11.7999	0.901973	0.894474	-1.00838	0.31327	0.469623	LINC00852	9.68866	0.641229	0.943327	-0.679753	0.496661	0.663374	LINC00852	8.95658	0.298261	0.977558	-0.305108	0.760284	0.847512	LINC00852	9.05404	0.503319	1.01785	0.494492	0.620959	0.867633	LINC00852	9.35598	0.168943	0.996818	0.169482	0.865417	0.966131	LINC00852	7.53616	-0.327165	1.11519	-0.293372	0.769238	NA
AC007881.4	3.11688	0.14104	1.62337	-0.0868809	0.930766	0.957603	AC007881.4	2.38836	-0.0656666	1.73951	0.03775	0.969887	NA	AC007881.4	3.24261	0.464269	1.56015	-0.297579	0.766024	0.851563	AC007881.4	2.3681	-0.403945	1.87209	-0.215772	0.829165	NA	AC007881.4	1.76223	0.0949227	1.97593	0.0480394	0.961685	NA	AC007881.4	1.85738	0.537654	1.96498	0.273619	0.784378	NA
LPP-AS2	11.6886	-2.07135	0.87309	2.37243	0.0176715	0.0485253	LPP-AS2	18.7033	0.128077	0.62319	-0.205518	0.837168	0.905487	LPP-AS2	15.9437	-0.211421	0.7209	0.293274	0.769313	0.854029	LPP-AS2	6.7556	-2.00367	1.09106	-1.83645	0.0662917	0.269778	LPP-AS2	9.01422	-2.25032	0.925502	-2.43146	0.0150382	0.107016	LPP-AS2	11.7223	-0.350088	0.822806	-0.42548	0.670487	NA
AC245100.1	6.62534	1.27029	1.21518	-1.04535	0.295861	0.450265	AC245100.1	3.34598	-1.07469	1.79138	0.599921	0.548559	0.702615	AC245100.1	4.44418	-0.484903	1.65407	0.293157	0.769402	0.854043	AC245100.1	3.61211	2.28628	1.59183	1.43626	0.150929	NA	AC245100.1	2.82352	2.52759	1.56623	1.61381	0.106569	NA	AC245100.1	1.3729	0.377045	2.60454	0.144764	0.884897	NA
PAXBP1-AS1	8.11759	-3.13163	1.0581	2.95969	0.00307951	0.0107116	PAXBP1-AS1	13.6889	0.00152704	0.723295	-0.00211122	0.998316	0.999246	PAXBP1-AS1	13.9034	-0.21326	0.72968	0.292264	0.770084	0.854405	PAXBP1-AS1	5.35929	-2.87519	1.23828	-2.32192	0.0202372	0.114621	PAXBP1-AS1	5.4071	-3.11104	1.16317	-2.67463	0.00748123	0.0633277	PAXBP1-AS1	9.19937	-0.223258	0.876345	-0.25476	0.798908	NA
MINCR	2.70776	-0.731512	1.70383	0.429334	0.66768	0.784134	MINCR	2.36851	-1.56522	2.35846	0.663663	0.506906	NA	MINCR	2.95604	-0.473713	1.62152	0.292142	0.770178	0.854418	MINCR	1.43506	-0.360289	2.29352	-0.15709	0.875174	NA	MINCR	1.05119	0.895049	3.1915	0.280448	0.779134	NA	MINCR	1.20852	1.2977	2.81392	0.461173	0.644674	NA
NDUFV2-AS1	6.65223	1.2043	0.981606	-1.22687	0.219873	0.362807	NDUFV2-AS1	7.19494	1.68179	1.03608	-1.62322	0.104543	0.225593	NDUFV2-AS1	4.16272	-0.412236	1.41165	0.292025	0.770268	0.854464	NDUFV2-AS1	4.72303	1.59695	1.26918	1.25825	0.2083	0.539356	NDUFV2-AS1	6.68426	-0.432079	0.931113	-0.464045	0.642615	0.894936	NDUFV2-AS1	5.08233	-1.80251	1.31562	-1.37009	0.17066	NA
AC009303.2	5.52373	-0.505811	1.23877	0.408317	0.683041	0.795555	AC009303.2	5.96152	0.0792698	1.33391	-0.0594268	0.952612	0.973405	AC009303.2	5.77352	-0.407752	1.39668	0.291944	0.770329	0.854485	AC009303.2	3.17152	-0.072906	1.48303	-0.0491603	0.960792	NA	AC009303.2	3.32315	-0.280792	1.40092	-0.200434	0.841141	NA	AC009303.2	3.46425	-0.290626	1.54214	-0.188456	0.850519	NA
AC015849.14	15.5894	0.696697	0.960939	-0.725017	0.468442	0.620142	AC015849.14	11.4823	0.476372	0.758034	-0.628431	0.529722	0.687601	AC015849.14	9.42506	-0.252696	0.868762	0.290869	0.771152	0.854965	AC015849.14	10.1819	0.936227	0.98042	0.954924	0.339616	0.691714	AC015849.14	11.4149	0.185296	0.930465	0.199144	0.84215	0.959142	AC015849.14	7.47978	-0.726992	0.969869	-0.749578	0.453509	NA
LACTB2-AS1	6.09127	0.161607	1.06156	-0.152235	0.879002	0.926441	LACTB2-AS1	10.1288	1.39653	0.832165	-1.67818	0.0933111	0.207855	LACTB2-AS1	5.55631	-0.342602	1.18344	0.289497	0.772201	0.855648	LACTB2-AS1	3.43883	0.417636	1.38522	0.301495	0.763037	NA	LACTB2-AS1	6.67985	-1.2776	0.974615	-1.31088	0.189899	0.553326	LACTB2-AS1	6.32564	-1.73926	1.11654	-1.55772	0.1193	NA
CIRBP-AS1	6.40548	-0.208551	0.970083	0.214982	0.829781	0.894855	CIRBP-AS1	9.11983	0.266781	1.06568	-0.250339	0.802325	0.884333	CIRBP-AS1	6.93401	-0.324053	1.1319	0.28629	0.774656	0.85733	CIRBP-AS1	4.38368	0.0798757	1.32321	0.0603653	0.951865	0.986773	CIRBP-AS1	5.93069	-0.554446	1.13364	-0.489086	0.624781	0.887308	CIRBP-AS1	6.25594	-0.604486	1.24531	-0.485411	0.627385	NA
BRWD1-AS2	4.41435	-1.64114	1.5008	1.09351	0.274172	0.426764	BRWD1-AS2	6.44257	0.138688	1.22434	-0.113276	0.909811	0.948796	BRWD1-AS2	5.26743	-0.316626	1.12161	0.282296	0.777716	0.859619	BRWD1-AS2	2.59014	-1.5232	1.74974	-0.870528	0.384012	NA	BRWD1-AS2	3.50664	-2.37487	1.82836	-1.29891	0.193976	NA	BRWD1-AS2	4.03322	-0.469219	1.43033	-0.328049	0.742875	NA
FBXL19-AS1	21.2406	-0.248518	0.599368	0.414633	0.67841	0.792518	FBXL19-AS1	21.5705	-0.00494239	0.695983	0.0071013	0.994334	0.996913	FBXL19-AS1	23.8973	-0.18425	0.653024	0.282149	0.777829	0.859619	FBXL19-AS1	15.3574	-0.0749124	0.707028	-0.105954	0.915619	0.976035	FBXL19-AS1	13.7162	-0.222318	0.6916	-0.321454	0.747866	0.932118	FBXL19-AS1	15.4987	-0.183238	0.792032	-0.231352	0.817041	NA
CDC42-IT1	4.38202	0.327928	1.27742	-0.25671	0.797402	0.874278	CDC42-IT1	5.56932	0.649757	1.32489	-0.490424	0.623834	0.762346	CDC42-IT1	3.59612	-0.469915	1.67835	0.279987	0.779488	0.860874	CDC42-IT1	2.73647	0.774913	1.77537	0.43648	0.662489	NA	CDC42-IT1	4.03407	-0.36406	1.39406	-0.26115	0.793977	NA	CDC42-IT1	3.52538	-1.14355	1.67366	-0.68326	0.494443	NA
NCBP2-AS1	3.18258	-0.400368	1.62358	0.246595	0.805222	0.878874	NCBP2-AS1	3.83778	0.393099	1.51402	-0.259639	0.795142	0.879513	NCBP2-AS1	5.38352	0.461661	1.6508	-0.279658	0.77974	0.861008	NCBP2-AS1	3.39907	-0.936075	1.79088	-0.52269	0.60119	NA	NCBP2-AS1	2.31076	-0.962952	1.76465	-0.54569	0.585279	NA	NCBP2-AS1	3.82386	-0.309267	1.46269	-0.211437	0.832546	NA
MIR600HG	12.2914	-0.883051	0.934936	0.944504	0.344912	0.502831	MIR600HG	12.7177	-0.516983	1.11623	0.463152	0.643256	0.776795	MIR600HG	13.6587	-0.314151	1.12548	0.279125	0.780149	0.861371	MIR600HG	7.39298	-0.575813	1.20062	-0.479598	0.631513	0.872559	MIR600HG	6.92519	-0.355326	1.07681	-0.329979	0.741416	0.931393	MIR600HG	7.76586	-0.188389	1.12431	-0.16756	0.86693	NA
ATP1A1-AS1	11.0816	-0.114872	0.763113	0.15053	0.880346	0.927291	ATP1A1-AS1	11.3461	0.0491604	0.772093	-0.0636716	0.949232	0.97153	ATP1A1-AS1	12.7282	0.224633	0.812377	-0.276514	0.782153	0.862539	ATP1A1-AS1	8.41499	-0.368929	0.94117	-0.391989	0.695066	0.899982	ATP1A1-AS1	7.53656	-0.183643	0.859932	-0.213556	0.830894	0.955999	ATP1A1-AS1	8.57547	0.142037	0.958468	0.148192	0.882192	NA
LINC01134	4.87497	0.102845	1.56552	-0.0656938	0.947622	0.968354	LINC01134	3.25001	-0.903826	1.7626	0.512778	0.608106	0.750621	LINC01134	3.90419	-0.397726	1.46099	0.272231	0.785445	0.864823	LINC01134	2.74169	0.549598	1.76638	0.311144	0.755691	NA	LINC01134	2.27911	1.53711	2.05399	0.748351	0.454248	NA	LINC01134	1.60714	0.65014	2.26196	0.287423	0.773789	NA
UXT-AS1	5.24783	0.0978126	1.14351	-0.0855375	0.931834	0.958312	UXT-AS1	18.3307	2.42995	0.735023	-3.30594	0.000946572	0.00472162	UXT-AS1	5.43915	0.325735	1.19908	-0.271654	0.785888	0.865025	UXT-AS1	3.76363	-0.257228	1.3164	-0.195403	0.845078	NA	UXT-AS1	12.9944	-2.30044	0.835883	-2.75211	0.00592126	0.0522671	UXT-AS1	13.0716	-2.00537	0.881194	-2.27574	0.0228614	NA
KANSL1-AS1	17.0362	0.173233	0.638227	-0.271429	0.786061	0.867342	KANSL1-AS1	14.081	-0.262313	0.762436	0.344046	0.730812	0.83712	KANSL1-AS1	19.508	0.192269	0.742294	-0.25902	0.795619	0.871818	KANSL1-AS1	14.0026	-0.0694446	0.775134	-0.0895904	0.928613	0.980843	KANSL1-AS1	10.2765	0.431641	0.765687	0.56373	0.572938	0.866062	KANSL1-AS1	11.831	0.512607	0.881089	0.581788	0.560709	NA
LINC01347	14.0858	0.308569	0.911897	-0.338381	0.735076	0.830611	LINC01347	14.9775	0.710613	0.710516	-1.00014	0.317244	0.493713	LINC01347	12.3879	0.197189	0.7688	-0.25649	0.797573	0.873136	LINC01347	10.299	-0.00646444	0.934415	-0.00691816	0.99448	0.999021	LINC01347	11.976	-0.395008	0.946789	-0.417208	0.676526	0.908064	LINC01347	10.9	-0.516213	0.851623	-0.606152	0.544414	NA
HEXA-AS1	4.76151	-1.14214	1.16542	0.980021	0.327076	0.485009	HEXA-AS1	6.76541	-0.139088	1.0027	0.138713	0.889677	0.936543	HEXA-AS1	6.16248	-0.260283	1.02791	0.253216	0.800101	0.874596	HEXA-AS1	3.01068	-0.983988	1.51753	-0.648412	0.516718	NA	HEXA-AS1	3.54631	-0.940132	1.33549	-0.703962	0.481456	NA	HEXA-AS1	4.43942	-0.140542	1.24835	-0.112582	0.910362	NA
NUTM2B-AS1	177.706	-0.00306973	0.307199	0.00999265	0.992027	0.995658	NUTM2B-AS1	175.671	0.0587817	0.293708	-0.200136	0.841374	0.907953	NUTM2B-AS1	183.526	0.0834914	0.330093	-0.252933	0.80032	0.874787	NUTM2B-AS1	119.994	-0.103346	0.281114	-0.367628	0.71315	0.906709	NUTM2B-AS1	114.349	-0.111541	0.282447	-0.394908	0.692911	0.913844	NUTM2B-AS1	118.228	-0.0065849	0.288532	-0.0228221	0.981792	0.998037
GHRLOS	21.8989	0.656026	0.747717	-0.877372	0.380285	0.538889	GHRLOS	16.8814	0.278944	0.765373	-0.364455	0.715518	0.827108	GHRLOS	17.7716	0.182023	0.726022	-0.250713	0.802036	0.87613	GHRLOS	16.5173	0.48305	0.782106	0.617627	0.536821	0.827987	GHRLOS	15.6148	0.394995	0.775142	0.509578	0.610347	0.881883	GHRLOS	12.9597	-0.0568124	0.861333	-0.0659587	0.947411	NA
RNF217-AS1	3.81467	1.05178	1.32918	-0.791303	0.428767	0.585073	RNF217-AS1	2.44901	0.1237	1.88526	-0.0656142	0.947685	NA	RNF217-AS1	3.23616	0.445249	1.82229	-0.244335	0.806972	0.879722	RNF217-AS1	3.03511	0.98821	1.53748	0.642748	0.520387	NA	RNF217-AS1	2.41111	1.0673	1.55167	0.687841	0.491553	NA	RNF217-AS1	2.05913	-0.0727897	1.974	-0.0368742	0.970585	NA
AC009303.3	0.932762	-2.73397	3.42329	0.798638	0.4245	NA	AC009303.3	2.61334	0.631811	1.92285	-0.32858	0.742473	0.845834	AC009303.3	2.5523	0.458166	1.93528	-0.236744	0.812856	0.883358	AC009303.3	1.08528	-3.03506	3.3459	-0.907099	0.364355	NA	AC009303.3	1.15333	-3.15716	3.43445	-0.919261	0.357959	NA	AC009303.3	2.19279	-0.145924	2.12734	-0.0685944	0.945313	NA
SENCR	4.54201	-2.5309	1.42135	1.78063	0.074973	0.158858	SENCR	6.49573	-0.333781	1.04596	0.319115	0.749639	0.850712	SENCR	8.85287	0.21649	0.927077	-0.233519	0.815358	0.885153	SENCR	3.77217	-2.74372	1.54362	-1.77746	0.0754933	NA	SENCR	2.22606	-2.16988	1.6921	-1.28236	0.199717	NA	SENCR	5.07887	0.532642	1.1609	0.458819	0.646364	NA
DENND6A-AS1	1.65993	-0.803055	1.96064	0.409589	0.682108	NA	DENND6A-AS1	2.53485	-0.952826	1.84027	0.517763	0.604624	0.748382	DENND6A-AS1	2.5645	0.38874	1.67247	-0.232434	0.816201	0.88597	DENND6A-AS1	1.1813	-1.14517	2.53014	-0.452612	0.650828	NA	DENND6A-AS1	1.23028	0.147226	2.77504	0.0530535	0.957689	NA	DENND6A-AS1	1.81644	1.64825	2.29789	0.717288	0.473196	NA
PHF1	135.11	0.201132	0.335516	-0.59947	0.54886	0.689018	PHF1	107.666	-0.423218	0.38282	1.10553	0.268931	0.442848	PHF1	123.298	-0.0714598	0.307735	0.232212	0.816373	0.886011	PHF1	92.4761	0.244617	0.358723	0.68191	0.495296	0.804364	PHF1	80.5921	0.593343	0.344468	1.72249	0.0849802	0.351514	PHF1	73.2497	0.358536	0.408904	0.876822	0.380583	0.842928
TOB1-AS1	4.67572	-0.956872	1.31877	0.725576	0.468099	0.619816	TOB1-AS1	5.96646	-0.729694	1.31644	0.554295	0.579377	0.727053	TOB1-AS1	5.94733	-0.27832	1.21185	0.229665	0.818352	0.88721	TOB1-AS1	3.33246	-0.692903	1.60957	-0.430491	0.666839	NA	TOB1-AS1	3.44487	-0.133166	1.57411	-0.0845977	0.932581	NA	TOB1-AS1	4.26225	0.425725	1.52141	0.279823	0.779613	NA
SNHG11	5.59056	0.475011	1.04131	-0.456167	0.64827	0.76924	SNHG11	8.54566	0.745637	1.05847	-0.704447	0.481154	0.650061	SNHG11	4.192	-0.287387	1.26112	0.227883	0.819737	0.888296	SNHG11	3.50074	0.724365	1.36428	0.530952	0.595452	NA	SNHG11	6.61911	-0.461889	1.00838	-0.458051	0.646916	0.89588	SNHG11	5.66275	-1.11823	1.19801	-0.933406	0.35061	NA
LAMTOR5-AS1	13.4805	-0.958977	0.848712	1.12992	0.25851	0.408715	LAMTOR5-AS1	13.6453	-0.789678	0.890742	0.88654	0.375327	0.553608	LAMTOR5-AS1	14.9336	-0.164221	0.721047	0.227753	0.819838	0.888304	LAMTOR5-AS1	8.45757	-0.819616	0.951849	-0.861078	0.389195	0.731657	LAMTOR5-AS1	7.76268	-0.135124	0.889533	-0.151905	0.879262	0.970432	LAMTOR5-AS1	8.61487	0.678275	0.982923	0.690059	0.490157	NA
LINC01011	5.87752	-0.33002	1.00455	0.328526	0.742514	0.835741	LINC01011	7.15432	0.582528	0.949512	-0.613503	0.539544	0.695253	LINC01011	7.71883	0.236164	1.07359	-0.219976	0.82589	0.891882	LINC01011	5.36961	-0.647336	1.24614	-0.519472	0.603432	0.858213	LINC01011	4.96995	-0.97548	1.0771	-0.905655	0.365119	0.74458	LINC01011	6.18165	-0.331377	1.1558	-0.286708	0.774336	NA
AC009961.3	6.90429	-1.84035	1.02382	1.79753	0.0722521	0.154268	AC009961.3	8.15698	-0.896071	1.00714	0.889721	0.373616	0.552011	AC009961.3	11.9812	0.179247	0.822008	-0.21806	0.827382	0.893103	AC009961.3	5.68719	-2.0066	1.21594	-1.65025	0.0988916	0.351351	AC009961.3	3.15203	-0.895867	1.51272	-0.592221	0.553702	NA	AC009961.3	6.48947	1.16297	1.11912	1.03919	0.298719	NA
HLA-DQB1-AS1	28.1812	0.534833	0.529127	-1.01078	0.31212	0.46851	HLA-DQB1-AS1	14.8688	-0.958706	0.821609	1.16686	0.243266	0.414356	HLA-DQB1-AS1	24.9147	-0.14017	0.649546	0.215797	0.829146	0.894328	HLA-DQB1-AS1	21.2943	0.624998	0.626223	0.998045	0.318257	0.673317	HLA-DQB1-AS1	13.9728	1.49447	0.757133	1.97385	0.0483983	0.242878	HLA-DQB1-AS1	11.8656	0.93068	0.925307	1.00581	0.314509	NA
AC005562.1	16.4993	-0.656001	0.633037	1.03628	0.300073	0.454765	AC005562.1	17.5041	-0.375454	0.683421	0.549373	0.582749	0.729964	AC005562.1	19.5602	-0.131485	0.630069	0.208683	0.834695	0.898396	AC005562.1	10.9458	-0.541192	0.786204	-0.688361	0.491226	0.802913	AC005562.1	9.68615	-0.296066	0.747057	-0.39631	0.691876	0.913844	AC005562.1	11.6515	0.231807	0.786536	0.294719	0.768209	NA
DNAJC9-AS1	2.64471	0.145825	1.80551	-0.0807668	0.935627	0.960648	DNAJC9-AS1	2.22579	-1.58454	2.24559	0.70562	0.480424	NA	DNAJC9-AS1	3.88794	0.383943	1.85201	-0.207311	0.835767	0.899209	DNAJC9-AS1	2.84701	-0.133283	1.94552	-0.0685078	0.945381	NA	DNAJC9-AS1	1.68319	0.850272	2.48227	0.342538	0.731946	NA	DNAJC9-AS1	2.5408	0.519025	2.24477	0.231216	0.817147	NA
LINC01410	15.6234	0.222825	0.730714	-0.304942	0.760411	0.849454	LINC01410	19.6374	0.715393	0.807714	-0.885702	0.375778	0.554104	LINC01410	15.0841	-0.166281	0.801655	0.207422	0.83568	0.899209	LINC01410	10.5861	0.32597	0.880031	0.370407	0.711079	0.905812	LINC01410	13.8839	-0.51147	0.681264	-0.750767	0.452793	0.803959	LINC01410	13.4739	-0.722669	0.883119	-0.818314	0.413178	NA
NPHP3-AS1	4.12012	0.626311	1.33363	-0.46963	0.638619	0.761992	NPHP3-AS1	3.81376	0.497827	1.61003	-0.309202	0.757168	0.854944	NPHP3-AS1	2.99897	-0.349543	1.70628	0.204857	0.837684	0.900582	NPHP3-AS1	2.73884	0.899261	1.74293	0.515949	0.60589	NA	NPHP3-AS1	3.2865	0.187028	1.51938	0.123095	0.902032	NA	NPHP3-AS1	2.55716	-0.814403	1.86421	-0.436862	0.662211	NA
TSPOAP1-AS1	25.7138	-0.772352	0.545329	1.41631	0.156686	0.281007	TSPOAP1-AS1	27.5201	-0.315011	0.584963	0.538514	0.590222	0.736929	TSPOAP1-AS1	31.7545	0.108766	0.533177	-0.203996	0.838356	0.90106	TSPOAP1-AS1	18.0442	-0.931206	0.67687	-1.37575	0.168898	0.480415	TSPOAP1-AS1	15.2366	-0.471251	0.67228	-0.700974	0.483319	0.819046	TSPOAP1-AS1	19.1926	0.439939	0.689095	0.638431	0.523193	NA
RNF216-IT1	5.00347	-0.343193	1.35961	0.25242	0.800716	0.876148	RNF216-IT1	6.11499	0.1532	1.32035	-0.11603	0.907629	0.947389	RNF216-IT1	6.62704	0.244011	1.2225	-0.1996	0.841794	0.903378	RNF216-IT1	3.87137	-0.65718	1.48884	-0.441404	0.65892	NA	RNF216-IT1	3.53072	-0.570612	1.44775	-0.394138	0.693479	NA	RNF216-IT1	4.56289	0.00121942	1.43069	0.000852329	0.99932	NA
PAXIP1-AS2	54.2225	0.616317	0.409326	-1.50569	0.132147	0.246725	PAXIP1-AS2	52.0806	0.686754	0.466713	-1.47147	0.141165	0.281281	PAXIP1-AS2	46.9883	0.0844125	0.429043	-0.196746	0.844026	0.90489	PAXIP1-AS2	38.9874	0.497145	0.456924	1.08803	0.276584	0.631636	PAXIP1-AS2	42.0331	-0.115058	0.410712	-0.280143	0.779368	0.942706	PAXIP1-AS2	37.4503	-0.59698	0.494053	-1.20833	0.22692	0.728327
SCAMP1-AS1	6.37713	-0.422039	0.967177	0.436362	0.662574	0.780333	SCAMP1-AS1	8.35542	0.261208	0.963508	-0.271101	0.786313	0.874214	SCAMP1-AS1	10.4013	0.208882	1.10378	-0.189242	0.849903	0.908823	SCAMP1-AS1	6.36962	-0.636488	1.1482	-0.554335	0.57935	0.847158	SCAMP1-AS1	4.96069	-0.699763	1.05232	-0.664972	0.506069	0.832778	SCAMP1-AS1	7.67063	-0.120981	1.03726	-0.116634	0.90715	NA
ARHGAP26-IT1	3.87076	-0.843282	1.42247	0.592831	0.553294	0.692835	ARHGAP26-IT1	8.70878	1.40882	0.989326	-1.42402	0.154442	0.300365	ARHGAP26-IT1	7.60079	0.243782	1.30762	-0.186432	0.852106	0.910382	ARHGAP26-IT1	4.68622	-1.11128	1.50668	-0.737565	0.460779	0.784509	ARHGAP26-IT1	5.53518	-2.14069	1.20325	-1.77909	0.075225	0.324128	ARHGAP26-IT1	7.92563	-0.988905	1.17216	-0.843661	0.398859	NA
ARSD-AS1	1.8799	-0.530621	2.82636	0.18774	0.851081	NA	ARSD-AS1	1.9078	-0.685936	2.92697	0.234351	0.814713	NA	ARSD-AS1	3.0757	0.363409	2.01312	-0.180521	0.856744	0.913474	ARSD-AS1	1.4576	-1.39447	2.68384	-0.519579	0.603357	NA	ARSD-AS1	0.700957	-0.0605507	3.39992	-0.0178094	0.985791	NA	ARSD-AS1	1.45362	0.809338	2.82604	0.286386	0.774583	NA
LINC00571	3.94368	-0.952788	1.26044	0.755918	0.449699	0.603925	LINC00571	4.65778	-0.646273	1.38082	0.468037	0.639758	0.774362	LINC00571	6.12077	0.2101	1.18442	-0.177386	0.859205	0.915007	LINC00571	3.05606	-1.18698	1.57058	-0.755756	0.449796	NA	LINC00571	2.1051	-0.449408	1.70819	-0.26309	0.792481	NA	LINC00571	3.51537	0.717106	1.54845	0.463113	0.643283	NA
JPX	61.6533	0.0207307	0.382053	-0.0542613	0.956727	0.97464	JPX	58.497	-0.12181	0.498379	0.244413	0.806911	0.887593	JPX	59.7298	-0.0693081	0.395191	0.175379	0.860782	0.915945	JPX	42.1012	0.0622576	0.457622	0.136046	0.891785	0.968646	JPX	40.9514	0.110632	0.561797	0.196925	0.843886	0.9594	JPX	39.5627	0.0401392	0.493829	0.0812816	0.935218	0.99326
AC139887.4	9.33907	2.4712	1.11276	-2.22078	0.0263661	0.0677668	AC139887.4	5.09122	1.13348	1.47302	-0.769494	0.4416	0.615425	AC139887.4	3.09336	-0.329096	1.99208	0.165202	0.868785	0.921106	AC139887.4	5.81921	3.01048	1.28754	2.33817	0.0193784	0.110928	AC139887.4	6.95033	1.33756	1.044	1.28119	0.200127	0.567353	AC139887.4	2.8815	-1.57636	1.79991	-0.875799	0.381139	NA
GSN-AS1	3.33752	-3.154	1.76494	1.78703	0.0739331	0.157088	GSN-AS1	2.90014	-2.37737	1.74346	1.36359	0.172695	0.32615	GSN-AS1	6.67214	0.16176	1.07277	-0.150787	0.880143	0.928945	GSN-AS1	3.42772	-3.17215	1.73576	-1.82753	0.0676199	NA	GSN-AS1	0.818883	-1.01958	3.45296	-0.295277	0.767782	NA	GSN-AS1	3.04136	2.40868	1.75889	1.36943	0.170863	NA
TMEM99	1.73659	-1.7204	2.41504	0.712371	0.476235	NA	TMEM99	3.04201	0.606323	1.61432	-0.37559	0.707222	0.821714	TMEM99	3.17962	0.268248	1.78943	-0.149907	0.880838	0.929478	TMEM99	1.55961	-2.49117	2.53666	-0.982069	0.326066	NA	TMEM99	1.46068	-2.07839	2.49542	-0.832884	0.40491	NA	TMEM99	2.42864	-0.397818	1.87321	-0.212372	0.831816	NA
ZMIZ1-AS1	35.965	1.78956	0.55809	-3.20658	0.00134322	0.00521451	ZMIZ1-AS1	20.2083	0.579681	0.659677	-0.878734	0.379545	0.55749	ZMIZ1-AS1	17.3567	-0.108608	0.72668	0.149457	0.881193	0.929703	ZMIZ1-AS1	24.5902	1.90941	0.59235	3.22345	0.00126656	0.0117195	ZMIZ1-AS1	25.7271	1.20682	0.554438	2.17666	0.029506	0.174126	ZMIZ1-AS1	13.7318	-0.644261	0.789095	-0.816455	0.41424	NA
MORF4L2-AS1	0.331643	-1.41408	3.47216	0.407263	0.683815	NA	MORF4L2-AS1	0.796643	0.755252	3.34772	-0.225602	0.821511	NA	MORF4L2-AS1	2.91937	0.35593	2.38679	-0.149125	0.881455	0.929831	MORF4L2-AS1	1.84213	-1.87377	2.71557	-0.690009	0.490188	NA	MORF4L2-AS1	0.32045	-2.1836	3.48348	-0.626846	0.53076	NA	MORF4L2-AS1	2.07121	-0.294581	2.36959	-0.124317	0.901064	NA
SLC7A11-AS1	3.24473	-0.225889	1.33418	0.169309	0.865553	0.917506	SLC7A11-AS1	3.26827	-0.478088	1.54009	0.310428	0.756236	0.85459	SLC7A11-AS1	3.40294	-0.204743	1.39828	0.146425	0.883586	0.93082	SLC7A11-AS1	1.98206	-0.0934861	1.85002	-0.0505324	0.959698	NA	SLC7A11-AS1	1.89896	0.0386001	1.78421	0.0216343	0.98274	NA	SLC7A11-AS1	2.00162	0.162071	1.94249	0.0834347	0.933506	NA
AC138035.2	12.2154	0.296542	0.707036	-0.419415	0.674913	0.789585	AC138035.2	20.6703	1.58588	0.61613	-2.57395	0.0100546	0.0354748	AC138035.2	11.842	0.117691	0.818075	-0.143863	0.885609	0.932024	AC138035.2	8.98666	0.151094	0.903995	0.16714	0.86726	0.961001	AC138035.2	15.0683	-1.32169	0.632259	-2.09042	0.0365801	0.200914	AC138035.2	14.8221	-1.44949	0.764787	-1.89529	0.0580543	NA
AL162151.3	3.40236	-0.808842	1.43763	0.562623	0.573692	0.710114	AL162151.3	3.71296	-0.08913	1.40986	0.0632192	0.949592	0.971718	AL162151.3	3.98271	0.176848	1.24479	-0.142071	0.887024	0.932917	AL162151.3	2.34864	-0.866376	1.74878	-0.495416	0.620306	NA	AL162151.3	2.16765	-0.534705	1.82989	-0.292205	0.77013	NA	AL162151.3	2.56624	0.455636	1.67653	0.271773	0.785797	NA
ALMS1-IT1	4.47643	0.0330406	1.37619	-0.0240087	0.980846	0.988789	ALMS1-IT1	4.6913	-0.453877	1.53675	0.295348	0.767728	0.861856	ALMS1-IT1	5.05694	-0.211906	1.49633	0.141617	0.887383	0.932996	ALMS1-IT1	3.25535	0.542913	1.71092	0.317322	0.750999	NA	ALMS1-IT1	3.03926	0.584459	1.66354	0.351334	0.725338	NA	ALMS1-IT1	3.36007	-0.219294	1.81691	-0.120696	0.903932	NA
AC083843.1	14.9115	0.120868	0.758316	-0.15939	0.873361	0.922624	AC083843.1	13.4742	0.0550627	0.796695	-0.0691138	0.944899	0.968814	AC083843.1	13.2765	0.0930446	0.736153	-0.126393	0.899421	0.941587	AC083843.1	10.6789	-0.00176928	0.861839	-0.00205291	0.998362	0.999819	AC083843.1	10.6817	-0.0477909	0.828975	-0.0576507	0.954027	0.989592	AC083843.1	9.60906	0.0215846	0.899525	0.0239956	0.980856	NA
UBAC2-AS1	4.09236	0.689841	1.16882	-0.590202	0.555055	0.69421	UBAC2-AS1	7.93161	0.614024	1.20245	-0.510643	0.609601	0.751655	UBAC2-AS1	5.55852	-0.176297	1.42707	0.123538	0.901681	0.942812	UBAC2-AS1	4.28146	0.486933	1.45646	0.334327	0.738133	0.916703	UBAC2-AS1	6.05685	0.252654	1.25829	0.200791	0.840862	0.958959	UBAC2-AS1	7.00279	-0.39005	1.42808	-0.273129	0.784754	NA
LINC00630	13.9191	-0.573305	0.742756	0.771862	0.440196	0.595857	LINC00630	15.5167	-0.228881	0.829265	0.276004	0.782545	0.871589	LINC00630	16.3268	-0.0924394	0.79142	0.116802	0.907017	0.946016	LINC00630	9.36225	-0.406394	0.905745	-0.448685	0.653659	0.883422	LINC00630	8.95922	-0.332054	0.854442	-0.388621	0.697557	0.916247	LINC00630	10.5152	0.16882	0.857514	0.196871	0.843928	NA
PCBP1-AS1	300.157	-0.493454	0.235826	2.09245	0.0363979	0.0884246	PCBP1-AS1	334.44	-0.0565394	0.296585	0.190634	0.848812	0.912311	PCBP1-AS1	363.434	0.0324766	0.283004	-0.114757	0.908638	0.946804	PCBP1-AS1	212.472	-0.571094	0.236303	-2.41679	0.0156582	0.094084	PCBP1-AS1	193.855	-0.485508	0.261103	-1.85945	0.0629633	0.28806	PCBP1-AS1	234.794	0.0934688	0.228246	0.409509	0.682166	0.951991
LY86-AS1	1.87283	-0.89723	1.85578	0.483479	0.628756	NA	LY86-AS1	2.326	-0.264094	2.21097	0.119447	0.904921	NA	LY86-AS1	2.64526	0.201826	1.82699	-0.110469	0.912037	0.948993	LY86-AS1	1.36864	-0.735423	2.22276	-0.330861	0.74075	NA	LY86-AS1	1.17999	-0.326445	2.39022	-0.136575	0.891367	NA	LY86-AS1	1.67119	0.681805	2.26517	0.300995	0.763418	NA
IQCH-AS1	3.40778	-2.07921	1.59946	1.29995	0.193619	0.329046	IQCH-AS1	3.65011	-1.89494	1.56451	1.2112	0.225818	0.39373	IQCH-AS1	5.82356	-0.118265	1.20421	0.0982099	0.921766	0.955055	IQCH-AS1	2.71129	-1.87301	1.84974	-1.01258	0.311262	NA	IQCH-AS1	1.32583	-0.960884	2.40742	-0.399134	0.689795	NA	IQCH-AS1	2.8574	1.58429	1.86078	0.851408	0.394543	NA
PRR34-AS1	29.3453	0.359128	0.531604	-0.675554	0.499324	0.645576	PRR34-AS1	24.8168	-0.107227	0.596824	0.179663	0.857417	0.917681	PRR34-AS1	27.831	0.0565136	0.590803	-0.0956555	0.923794	0.956218	PRR34-AS1	21.9031	0.263319	0.589803	0.446452	0.655271	0.88365	PRR34-AS1	19.6132	0.410933	0.599779	0.68514	0.493256	0.825352	PRR34-AS1	18.7261	0.153025	0.627182	0.243988	0.80724	NA
CA3-AS1	2.04186	-1.68248	2.52755	0.665658	0.50563	NA	CA3-AS1	5.38056	1.46296	1.72432	-0.848426	0.396201	0.573472	CA3-AS1	3.21483	0.196967	2.11848	-0.0929752	0.925923	0.957319	CA3-AS1	2.47187	-1.23695	2.20052	-0.562115	0.574037	NA	CA3-AS1	4.04406	-2.31614	1.72899	-1.3396	0.180377	NA	CA3-AS1	4.79473	-0.920916	1.52362	-0.604427	0.54556	NA
LINC01006	2.74132	-0.75058	1.85268	0.405131	0.685381	0.797313	LINC01006	2.05775	-0.991599	2.06762	0.479585	0.631523	NA	LINC01006	3.47742	-0.143749	1.64148	0.0875727	0.930216	0.959923	LINC01006	2.15213	-1.26776	2.05258	-0.617642	0.536811	NA	LINC01006	1.15626	0.479167	2.7706	0.172947	0.862693	NA	LINC01006	1.65567	1.12741	2.25296	0.50041	0.616786	NA
AC022210.2	8.07394	0.513246	0.932299	-0.550517	0.581965	0.71721	AC022210.2	7.88523	0.472807	1.06208	-0.44517	0.656197	0.785501	AC022210.2	7.42542	0.0937733	1.08944	-0.0860746	0.931407	0.960576	AC022210.2	6.01239	0.394035	1.17796	0.334505	0.737998	0.916703	AC022210.2	6.21721	0.0410616	1.06033	0.0387251	0.96911	0.994404	AC022210.2	5.82195	-0.410645	1.28947	-0.318462	0.750135	NA
MIR646HG	10.0373	-2.42476	1.06723	2.27202	0.023085	0.0608073	MIR646HG	10.9871	-1.70237	0.909323	1.87213	0.0611889	0.151744	MIR646HG	15.4881	-0.0736346	0.879492	0.083724	0.933276	0.961809	MIR646HG	5.23373	-2.48829	1.2489	-1.99239	0.0463286	0.209119	MIR646HG	2.39774	-0.867865	1.64923	-0.526224	0.598733	NA	MIR646HG	5.89044	1.55161	1.20563	1.28697	0.198105	NA
TPRG1-AS1	2.17004	-2.69095	2.24543	1.19841	0.230758	0.376049	TPRG1-AS1	7.08398	1.16559	1.34199	-0.868548	0.385095	0.563414	TPRG1-AS1	3.33585	0.130419	1.56871	-0.0831382	0.933742	0.96208	TPRG1-AS1	1.28493	-2.90633	2.67668	-1.0858	0.277568	NA	TPRG1-AS1	3.97035	-3.60541	1.76081	-2.04758	0.040601	NA	TPRG1-AS1	4.74515	-1.37041	1.52188	-0.900472	0.367869	NA
RORA-AS1	1.81991	-1.63335	2.36381	0.690981	0.489577	NA	RORA-AS1	4.49104	1.98509	1.43262	-1.38563	0.165858	0.316704	RORA-AS1	3.24115	0.156033	1.97597	-0.078965	0.93706	0.963991	RORA-AS1	1.17262	-1.46152	2.9482	-0.495733	0.620083	NA	RORA-AS1	2.11238	-3.66199	1.9413	-1.88636	0.0592463	NA	RORA-AS1	3.01291	-1.66213	1.69825	-0.978731	0.327713	NA
TBC1D3P1-DHX40P1	40.7619	-0.051146	0.420035	0.121766	0.903084	0.941796	TBC1D3P1-DHX40P1	35.384	-0.443575	0.507006	0.874892	0.381633	0.55996	TBC1D3P1-DHX40P1	42.5841	0.0274399	0.426774	-0.0642961	0.948734	0.971096	TBC1D3P1-DHX40P1	28.7211	-0.116272	0.499934	-0.232576	0.816091	0.945408	TBC1D3P1-DHX40P1	23.7677	0.34242	0.519924	0.658596	0.510155	0.834847	TBC1D3P1-DHX40P1	24.9258	0.47336	0.564578	0.838431	0.401789	NA
ASMTL-AS1	90.4594	0.240721	0.36706	-0.655809	0.511947	0.656566	ASMTL-AS1	84.4073	0.16362	0.455432	-0.359262	0.719399	0.82971	ASMTL-AS1	77.5921	-0.0282965	0.450331	0.062835	0.949898	0.971711	ASMTL-AS1	55.8862	0.306022	0.418154	0.73184	0.464266	0.787144	ASMTL-AS1	60.2374	0.0862424	0.428435	0.201296	0.840467	0.958788	ASMTL-AS1	51.8396	-0.190715	0.452044	-0.421896	0.673101	0.948916
CATIP-AS1	4.86474	-1.53624	1.46337	1.04979	0.293814	0.448501	CATIP-AS1	4.79138	-1.75236	1.58871	1.10301	0.270023	0.443966	CATIP-AS1	6.60638	-0.0602968	1.13412	0.0531659	0.9576	0.975622	CATIP-AS1	2.8835	-1.62904	1.70934	-0.953022	0.340579	NA	CATIP-AS1	1.68172	-0.136787	2.31694	-0.0590379	0.952922	NA	CATIP-AS1	2.82098	1.86159	1.83114	1.01663	0.309328	NA
SLC25A30-AS1	3.5568	-1.07274	1.42028	0.755301	0.450068	0.604278	SLC25A30-AS1	4.31464	-1.00691	1.55121	0.649111	0.516266	0.67916	SLC25A30-AS1	5.30375	-0.063554	1.19197	0.0533186	0.957478	0.975622	SLC25A30-AS1	2.82195	-1.20886	1.69002	-0.715294	0.474427	NA	SLC25A30-AS1	2.11943	-0.477386	2.20973	-0.216039	0.828958	NA	SLC25A30-AS1	3.30107	1.29012	1.70973	0.754575	0.450504	NA
ZBED5-AS1	18.1936	-1.20115	0.682805	1.75913	0.0785549	0.164703	ZBED5-AS1	20.5963	-0.303273	0.620807	0.488514	0.625186	0.76337	ZBED5-AS1	24.4624	-0.0283844	0.5522	0.0514024	0.959005	0.976248	ZBED5-AS1	12.6768	-1.2238	0.766269	-1.59709	0.110245	0.373935	ZBED5-AS1	10.177	-0.955323	0.776767	-1.22987	0.218745	0.59383	ZBED5-AS1	14.2627	0.286236	0.713803	0.401002	0.688419	NA
SLC25A5-AS1	1.94909	-2.62544	2.15556	1.21798	0.22323	NA	SLC25A5-AS1	4.78652	-0.633481	1.46849	0.431382	0.666191	0.792561	SLC25A5-AS1	3.1266	-0.0778844	1.53173	0.0508474	0.959447	0.976598	SLC25A5-AS1	1.00997	-2.26872	2.8807	-0.787558	0.430955	NA	SLC25A5-AS1	2.32239	-2.03228	2.26056	-0.899018	0.368643	NA	SLC25A5-AS1	3.05271	1.10561	1.80539	0.612397	0.540275	NA
LINC01572	5.68151	-0.937786	1.30299	0.719718	0.471698	0.623207	LINC01572	4.82315	-0.187251	1.29186	0.144946	0.884753	0.933983	LINC01572	6.23742	-0.0547882	1.15539	0.0474197	0.962179	0.977766	LINC01572	4.67739	-1.11635	1.5227	-0.733139	0.463473	0.786683	LINC01572	3.61776	-0.816912	1.56892	-0.520685	0.602586	NA	LINC01572	3.99997	0.000440737	1.55225	0.000283935	0.999773	NA
AC055764.1	5.56744	0.133032	1.37799	-0.0965401	0.923092	0.953489	AC055764.1	7.64991	1.05728	1.15629	-0.914376	0.360519	0.538962	AC055764.1	4.93261	0.0504931	1.32286	-0.0381697	0.969552	0.982097	AC055764.1	3.72368	-0.0913608	1.58173	-0.0577601	0.95394	NA	AC055764.1	5.51519	-1.09156	1.26554	-0.862523	0.3884	0.76297	AC055764.1	5.13071	-0.972286	1.3347	-0.728468	0.466327	NA
AC005523.2	16.9106	-0.269414	0.628372	0.428749	0.668106	0.784442	AC005523.2	18.2194	-0.153968	0.691337	0.222711	0.823761	0.897314	AC005523.2	19.9761	-0.0208201	0.604025	0.0344689	0.972503	0.9839	AC005523.2	12.4185	-0.296904	0.770359	-0.385411	0.699933	0.900902	AC005523.2	11.2924	-0.146496	0.808719	-0.181146	0.856253	0.962875	AC005523.2	13.3257	0.137288	0.777733	0.176523	0.859883	NA
FAM218A	1.7332	-2.59986	2.45851	1.05749	0.290287	NA	FAM218A	2.94684	-3.07342	2.40888	1.27587	0.202001	0.365124	FAM218A	6.13027	0.0511123	1.5289	-0.0334308	0.973331	0.98429	FAM218A	3.63247	-2.90471	1.85875	-1.56272	0.118118	NA	FAM218A	1.43436	-0.340621	3.37652	-0.100879	0.919646	NA	FAM218A	4.37979	2.28963	1.74364	1.31313	0.18914	NA
MZF1-AS1	13.2477	-0.510596	0.730597	0.698876	0.48463	0.633447	MZF1-AS1	11.4613	-2.35135	1.2344	1.90485	0.0568001	0.143253	MZF1-AS1	16.851	0.0216552	0.713311	-0.0303586	0.975781	0.985809	MZF1-AS1	9.36124	-0.582762	0.876589	-0.664806	0.506175	0.809708	MZF1-AS1	5.73664	1.76097	1.36747	1.28776	0.19783	0.564015	MZF1-AS1	8.06131	2.37684	1.21969	1.94872	0.0513285	NA
AL133243.2	13.9729	-0.647453	0.783017	0.82687	0.408311	0.565211	AL133243.2	15.5669	-0.163384	0.719505	0.227079	0.820362	0.895178	AL133243.2	17.6004	0.0217869	0.790296	-0.027568	0.978007	0.987381	AL133243.2	10.2281	-0.618565	0.824167	-0.750534	0.452933	0.779012	AL133243.2	8.80775	-0.558123	0.912016	-0.611966	0.54056	0.851848	AL133243.2	11.1545	0.150139	0.904374	0.166015	0.868146	NA
USP46-AS1	9.57608	0.932803	0.802908	-1.16178	0.245324	0.393343	USP46-AS1	8.64379	0.940492	0.914209	-1.02875	0.303598	0.480603	USP46-AS1	6.74953	0.0305008	1.10789	-0.0275306	0.978037	0.987381	USP46-AS1	6.76745	0.982473	1.07231	0.916219	0.359552	0.707984	USP46-AS1	7.97515	0.0221795	0.860239	0.0257829	0.979431	0.996965	USP46-AS1	6.14699	-0.988166	1.08935	-0.907118	0.364344	NA
AC007292.3	5.80044	-1.07906	1.15722	0.93246	0.351099	0.509374	AC007292.3	5.8603	-0.988794	1.19894	0.824724	0.409529	0.586072	AC007292.3	8.17124	0.0253654	1.04965	-0.0241657	0.98072	0.98903	AC007292.3	4.0155	-1.10097	1.36936	-0.804004	0.421395	NA	AC007292.3	2.46265	-0.0977339	1.6008	-0.0610533	0.951317	NA	AC007292.3	4.0031	0.986059	1.4224	0.693235	0.488162	NA
PVT1	3.34722	-1.12012	1.52006	0.736888	0.46119	0.614142	PVT1	3.18344	-1.01053	1.703	0.593382	0.552926	0.706396	PVT1	4.02465	0.0184188	1.39484	-0.013205	0.989464	0.994404	PVT1	2.43266	-0.770661	1.93727	-0.397809	0.690771	NA	PVT1	1.8654	-0.298424	2.20252	-0.135492	0.892223	NA	PVT1	2.30026	0.488701	2.03997	0.239563	0.810669	NA
AC008982.2	21.9557	0.142196	0.637879	-0.222919	0.823598	0.890689	AC008982.2	21.949	0.362361	0.635693	-0.570026	0.56866	0.71855	AC008982.2	19.8894	0.00661172	0.670701	-0.00985792	0.992135	0.996217	AC008982.2	14.8736	0.0491232	0.752331	0.0652946	0.947939	0.985864	AC008982.2	16.1469	-0.295456	0.66773	-0.442479	0.658143	0.899857	AC008982.2	14.857	-0.372907	0.719762	-0.518097	0.60439	NA
A2M-AS1	0.379591	0.63182	3.46163	-0.182521	0.855174	NA	A2M-AS1	1.23791	2.08099	3.43476	-0.605862	0.544606	NA	A2M-AS1	0.860881	1.32137	3.4352	-0.384655	0.700493	NA	A2M-AS1	0.572904	-0.70226	3.45878	-0.203037	0.839106	NA	A2M-AS1	0.850905	-1.18837	3.458	-0.343658	0.731104	NA	A2M-AS1	1.1757	-0.0753613	2.86627	-0.0262924	0.979024	NA
A2ML1-AS1	0.621719	-2.01452	3.44707	0.584416	0.558941	NA	A2ML1-AS1	2.78042	-0.854517	2.35296	0.363167	0.71648	0.827768	A2ML1-AS1	1.66225	-0.0978143	2.28791	0.0427527	0.965899	NA	A2ML1-AS1	0.726551	-2.00592	3.48308	-0.575905	0.56468	NA	A2ML1-AS1	1.58525	-1.06935	3.47636	-0.307607	0.758382	NA	A2ML1-AS1	2.25558	0.516965	2.39705	0.215668	0.829247	NA
A2ML1-AS2	0	NA	NA	NA	NA	NA	A2ML1-AS2	0.0945624	1.92517	3.5321	-0.54505	0.585719	NA	A2ML1-AS2	0	NA	NA	NA	NA	NA	A2ML1-AS2	0	NA	NA	NA	NA	NA	A2ML1-AS2	0.064236	-0.823672	3.52839	-0.233441	0.815419	NA	A2ML1-AS2	0.0645356	-0.837317	3.52808	-0.237329	0.812401	NA
AADACL2-AS1	0	NA	NA	NA	NA	NA	AADACL2-AS1	0	NA	NA	NA	NA	NA	AADACL2-AS1	0	NA	NA	NA	NA	NA	AADACL2-AS1	0	NA	NA	NA	NA	NA	AADACL2-AS1	0	NA	NA	NA	NA	NA	AADACL2-AS1	0	NA	NA	NA	NA	NA
ABCA9-AS1	0.539874	1.53615	3.47412	-0.442169	0.658367	NA	ABCA9-AS1	0.0812354	0.242918	3.51216	-0.0691648	0.944858	NA	ABCA9-AS1	0.434035	0.857655	3.43655	-0.249569	0.802921	NA	ABCA9-AS1	0.55227	0.718677	3.45707	0.207886	0.835318	NA	ABCA9-AS1	0.298015	1.17008	3.51614	0.332773	0.739306	NA	ABCA9-AS1	0.228276	0.892444	3.4838	0.256169	0.79782	NA
ABCC5-AS1	0.294079	-1.03295	3.47427	0.297314	0.766227	NA	ABCC5-AS1	0.283188	-0.937321	3.47766	0.269526	0.787525	NA	ABCC5-AS1	0.299271	-1.08116	3.47552	0.31108	0.75574	NA	ABCC5-AS1	0	NA	NA	NA	NA	NA	ABCC5-AS1	0	NA	NA	NA	NA	NA	ABCC5-AS1	0	NA	NA	NA	NA	NA
ABHD15-AS1	0.233211	1.12733	3.47238	-0.324657	0.745441	NA	ABHD15-AS1	0.437078	2.16735	3.45057	-0.628116	0.529928	NA	ABHD15-AS1	0.624084	1.04028	3.46987	-0.299804	0.764327	NA	ABHD15-AS1	0.513469	-0.0885365	3.46219	-0.0255724	0.979598	NA	ABHD15-AS1	0.368222	-1.05538	3.44731	-0.306145	0.759494	NA	ABHD15-AS1	0.634825	-1.65561	3.4382	-0.481534	0.630137	NA
AC000067.1	0	NA	NA	NA	NA	NA	AC000067.1	0.247069	1.85878	3.52255	-0.527681	0.597721	NA	AC000067.1	0.557434	2.66057	3.49888	-0.760408	0.447011	NA	AC000067.1	0.392993	-1.55806	3.49915	-0.445268	0.656126	NA	AC000067.1	0.171414	-0.787448	3.52289	-0.223524	0.823128	NA	AC000067.1	0.54945	0.888529	3.48796	0.254742	0.798923	NA
AC000124.1	0.0292759	0.460145	3.52436	-0.130561	0.896122	NA	AC000124.1	0.0284337	0.567949	3.52397	-0.161167	0.871962	NA	AC000124.1	0.378372	1.55547	3.46781	-0.448545	0.65376	NA	AC000124.1	0.237741	-1.01865	3.48304	-0.292459	0.769936	NA	AC000124.1	0	NA	NA	NA	NA	NA	AC000124.1	0.228276	0.892444	3.4838	0.256169	0.79782	NA
AC002044.1	4.27672	1.84424	1.51864	-1.2144	0.224593	0.368985	AC002044.1	1.87539	0.211057	2.27157	-0.0929125	0.925973	NA	AC002044.1	2.43642	1.26402	1.79033	-0.706029	0.48017	NA	AC002044.1	3.59534	0.462159	1.60938	0.287166	0.773986	NA	AC002044.1	3.09499	0.892726	1.96344	0.454675	0.649343	NA	AC002044.1	1.93872	0.901121	2.17129	0.415017	0.67813	NA
AC002066.1	0.896915	2.85863	3.46107	-0.825936	0.40884	NA	AC002066.1	0.472812	2.14186	3.47064	-0.617136	0.537145	NA	AC002066.1	0.383217	1.71778	3.52598	-0.487179	0.626132	NA	AC002066.1	0.888903	1.36769	3.36088	0.406945	0.684048	NA	AC002066.1	0.901899	0.611842	3.36741	0.181695	0.855822	NA	AC002066.1	0.582799	-0.323133	3.46647	-0.0932165	0.925732	NA
AC002306.1	0.684039	3.41051	3.46136	-0.985308	0.324473	NA	AC002306.1	0	NA	NA	NA	NA	NA	AC002306.1	0.686062	3.24212	3.47008	-0.934308	0.350145	NA	AC002306.1	0.927005	0.165428	2.9352	0.05636	0.955055	NA	AC002306.1	0.437182	2.25228	3.47397	0.648331	0.516771	NA	AC002306.1	0.439579	1.99558	3.46812	0.575407	0.565016	NA
AC002331.1	0	NA	NA	NA	NA	NA	AC002331.1	0	NA	NA	NA	NA	NA	AC002331.1	0	NA	NA	NA	NA	NA	AC002331.1	0	NA	NA	NA	NA	NA	AC002331.1	0	NA	NA	NA	NA	NA	AC002331.1	0	NA	NA	NA	NA	NA
AC002386.1	0	NA	NA	NA	NA	NA	AC002386.1	0	NA	NA	NA	NA	NA	AC002386.1	0	NA	NA	NA	NA	NA	AC002386.1	0	NA	NA	NA	NA	NA	AC002386.1	0	NA	NA	NA	NA	NA	AC002386.1	0	NA	NA	NA	NA	NA
AC002511.2	0	NA	NA	NA	NA	NA	AC002511.2	0	NA	NA	NA	NA	NA	AC002511.2	0.0871087	1.76087	3.53185	-0.498567	0.618084	NA	AC002511.2	0.0594352	-0.654371	3.52814	-0.185472	0.852859	NA	AC002511.2	0	NA	NA	NA	NA	NA	AC002511.2	0.057069	0.514955	3.52781	0.14597	0.883945	NA
AC002551.1	1.30524	-0.393185	2.57235	0.15285	0.878516	NA	AC002551.1	1.31248	-0.63174	3.3575	0.188158	0.850753	NA	AC002551.1	1.18869	-0.924198	3.39759	0.272016	0.78561	NA	AC002551.1	0.367904	0.967851	3.45153	0.280412	0.779161	NA	AC002551.1	0.473889	0.528363	3.43935	0.153623	0.877907	NA	AC002551.1	0.388319	-0.283571	3.43217	-0.0826215	0.934153	NA
AC003005.2	0.0878277	-0.0126149	3.50535	0.00359877	0.997129	NA	AC003005.2	0.085301	0.0819123	3.50689	-0.0233576	0.981365	NA	AC003005.2	0.438248	1.18619	3.4622	-0.342613	0.73189	NA	AC003005.2	0.237741	-1.01865	3.48304	-0.292459	0.769936	NA	AC003005.2	0	NA	NA	NA	NA	NA	AC003005.2	0.228276	0.892444	3.4838	0.256169	0.79782	NA
AC003009.1	0	NA	NA	NA	NA	NA	AC003009.1	0.0945624	1.92517	3.5321	-0.54505	0.585719	NA	AC003009.1	0.435544	1.98822	3.47096	-0.572816	0.566769	NA	AC003009.1	0.297176	-1.03661	3.47679	-0.298152	0.765588	NA	AC003009.1	0.064236	-0.823672	3.52839	-0.233441	0.815419	NA	AC003009.1	0.349881	0.434167	3.46709	0.125225	0.900345	NA
AC003092.2	0	NA	NA	NA	NA	NA	AC003092.2	0	NA	NA	NA	NA	NA	AC003092.2	0	NA	NA	NA	NA	NA	AC003092.2	0	NA	NA	NA	NA	NA	AC003092.2	0	NA	NA	NA	NA	NA	AC003092.2	0	NA	NA	NA	NA	NA
AC003956.1	0.30704	-0.643915	3.49231	0.184381	0.853715	NA	AC003956.1	3.20918	2.01187	2.04566	-0.98348	0.325371	0.502527	AC003956.1	1.83648	2.76066	2.27846	-1.21163	0.225653	NA	AC003956.1	1.06117	-3.32318	3.06182	-1.08536	0.277762	NA	AC003956.1	2.10979	-2.71117	2.49908	-1.08487	0.27798	NA	AC003956.1	3.09284	0.553087	1.71904	0.321742	0.747648	NA
AC003958.2	0.462599	1.39089	3.47467	-0.400295	0.688939	NA	AC003958.2	0.207452	0.551032	3.52657	-0.156251	0.875835	NA	AC003958.2	1.00355	1.15119	3.4516	-0.333522	0.73874	NA	AC003958.2	0.702353	0.0950275	3.41249	0.0278469	0.977784	NA	AC003958.2	0.157771	0.908369	3.49666	0.259782	0.795032	NA	AC003958.2	0.513621	0.946965	3.46538	0.273264	0.78465	NA
AC003973.1	0	NA	NA	NA	NA	NA	AC003973.1	0	NA	NA	NA	NA	NA	AC003973.1	1.41052	2.23308	3.48502	-0.640767	0.521674	NA	AC003973.1	0.986954	-1.13755	3.4836	-0.326544	0.744013	NA	AC003973.1	0	NA	NA	NA	NA	NA	AC003973.1	0.943033	0.834283	3.47348	0.240186	0.810186	NA
AC003984.1	0.329853	2.19718	3.48628	-0.630237	0.528539	NA	AC003984.1	0	NA	NA	NA	NA	NA	AC003984.1	0	NA	NA	NA	NA	NA	AC003984.1	0.223248	1.15123	3.49006	0.32986	0.741506	NA	AC003984.1	0.210361	0.938701	3.48612	0.269268	0.787723	NA	AC003984.1	0	NA	NA	NA	NA	NA
AC003985.1	0	NA	NA	NA	NA	NA	AC003985.1	0	NA	NA	NA	NA	NA	AC003985.1	0	NA	NA	NA	NA	NA	AC003985.1	0	NA	NA	NA	NA	NA	AC003985.1	0	NA	NA	NA	NA	NA	AC003985.1	0	NA	NA	NA	NA	NA
AC003988.1	0	NA	NA	NA	NA	NA	AC003988.1	0	NA	NA	NA	NA	NA	AC003988.1	0.0871087	1.76087	3.53185	-0.498567	0.618084	NA	AC003988.1	0.0594352	-0.654371	3.52814	-0.185472	0.852859	NA	AC003988.1	0	NA	NA	NA	NA	NA	AC003988.1	0.057069	0.514955	3.52781	0.14597	0.883945	NA
AC004009.1	0	NA	NA	NA	NA	NA	AC004009.1	0	NA	NA	NA	NA	NA	AC004009.1	0.174217	1.9165	3.49994	-0.54758	0.58398	NA	AC004009.1	0.11887	-0.942502	3.51099	-0.268443	0.788358	NA	AC004009.1	0	NA	NA	NA	NA	NA	AC004009.1	0.114138	0.814591	3.51218	0.231933	0.81659	NA
AC004012.1	0	NA	NA	NA	NA	NA	AC004012.1	0	NA	NA	NA	NA	NA	AC004012.1	0	NA	NA	NA	NA	NA	AC004012.1	0	NA	NA	NA	NA	NA	AC004012.1	0	NA	NA	NA	NA	NA	AC004012.1	0	NA	NA	NA	NA	NA
AC004053.1	0.553265	1.11074	3.49433	-0.317868	0.750585	NA	AC004053.1	0.173519	0.497146	3.5337	-0.140687	0.888117	NA	AC004053.1	0.741167	2.19901	3.4705	-0.633628	0.526323	NA	AC004053.1	0.65171	-1.1922	3.48002	-0.342584	0.731912	NA	AC004053.1	0.245425	0.573014	3.53332	0.162175	0.871168	NA	AC004053.1	0.374258	1.4055	3.49599	0.402033	0.68766	NA
AC004054.1	0.390183	1.7746	3.52597	-0.503295	0.614757	NA	AC004054.1	1.63422	2.19545	3.48984	-0.629097	0.529286	NA	AC004054.1	0	NA	NA	NA	NA	NA	AC004054.1	0.275358	0.698397	3.52781	0.197969	0.843069	NA	AC004054.1	1.44843	-0.56239	3.27438	-0.171755	0.86363	NA	AC004054.1	1.1731	-1.07426	3.48532	-0.308225	0.757911	NA
AC004063.1	0	NA	NA	NA	NA	NA	AC004063.1	0	NA	NA	NA	NA	NA	AC004063.1	0	NA	NA	NA	NA	NA	AC004063.1	0	NA	NA	NA	NA	NA	AC004063.1	0	NA	NA	NA	NA	NA	AC004063.1	0	NA	NA	NA	NA	NA
AC004069.1	0.645627	0.153801	3.48835	-0.04409	0.964833	NA	AC004069.1	0.717898	1.00277	3.47951	-0.288194	0.773199	NA	AC004069.1	0.658724	0.0963904	3.48838	-0.0276318	0.977956	NA	AC004069.1	0	NA	NA	NA	NA	NA	AC004069.1	0.0639925	-0.828451	3.52904	-0.234752	0.814401	NA	AC004069.1	0.0642704	-0.826579	3.52655	-0.234388	0.814684	NA
AC004158.1	0.639942	1.10034	3.40004	-0.323626	0.746221	NA	AC004158.1	0.402306	0.316697	3.42293	-0.0925224	0.926283	NA	AC004158.1	0.483751	0.16732	3.45256	-0.0484625	0.961348	NA	AC004158.1	0.46443	0.907348	3.43201	0.264378	0.791488	NA	AC004158.1	0.39752	0.959221	3.45022	0.278017	0.780999	NA	AC004158.1	0.299748	-0.172887	3.44476	-0.0501885	0.959972	NA
AC004231.2	0	NA	NA	NA	NA	NA	AC004231.2	0	NA	NA	NA	NA	NA	AC004231.2	0	NA	NA	NA	NA	NA	AC004231.2	0	NA	NA	NA	NA	NA	AC004231.2	0	NA	NA	NA	NA	NA	AC004231.2	0	NA	NA	NA	NA	NA
AC004257.1	1.837	-1.17121	2.90025	0.40383	0.686338	NA	AC004257.1	2.22826	-0.762711	2.91877	0.261313	0.793852	NA	AC004257.1	1.95622	-1.04993	3.03807	0.345591	0.72965	NA	AC004257.1	0.178214	-0.245058	3.48067	-0.0704055	0.943871	NA	AC004257.1	0.452194	-0.0514183	3.52173	-0.0146003	0.988351	NA	AC004257.1	0.505171	0.0822574	3.48589	0.0235973	0.981174	NA
AC004448.2	0.0824633	1.78022	3.52679	-0.504769	0.613721	NA	AC004448.2	0	NA	NA	NA	NA	NA	AC004448.2	0.435544	1.98822	3.47096	-0.572816	0.566769	NA	AC004448.2	0.352988	-0.129061	3.46711	-0.0372244	0.970306	NA	AC004448.2	0.0525902	0.524173	3.52686	0.148623	0.881851	NA	AC004448.2	0.285345	0.910896	3.47744	0.261944	0.793364	NA
AC004448.5	0.372936	1.78474	3.52744	-0.505959	0.612885	NA	AC004448.5	1.07746	3.94049	3.08627	-1.27678	0.201679	NA	AC004448.5	0.511845	2.06717	3.4743	-0.59499	0.55185	NA	AC004448.5	0.602696	-0.155112	3.45696	-0.0448694	0.964211	NA	AC004448.5	1.00537	-2.33439	2.54968	-0.915562	0.359897	NA	AC004448.5	1.08474	-1.76896	2.71675	-0.65113	0.514963	NA
AC004637.1	1.05761	3.17503	2.51608	-1.2619	0.206986	NA	AC004637.1	1.70336	2.85986	3.034	-0.942604	0.345883	NA	AC004637.1	1.95888	1.27929	3.43413	-0.372523	0.709503	NA	AC004637.1	2.07566	1.688	2.13329	0.791268	0.428788	NA	AC004637.1	1.84257	0.23757	1.91068	0.124338	0.901048	NA	AC004637.1	2.46829	-0.882532	2.30209	-0.383361	0.701452	NA
AC004837.4	0.26199	2.01667	3.48473	-0.578718	0.56278	NA	AC004837.4	0	NA	NA	NA	NA	NA	AC004837.4	0	NA	NA	NA	NA	NA	AC004837.4	0.178032	1.04946	3.49403	0.300358	0.763904	NA	AC004837.4	0.167647	0.889299	3.49474	0.254468	0.799134	NA	AC004837.4	0	NA	NA	NA	NA	NA
AC004869.2	0	NA	NA	NA	NA	NA	AC004869.2	0	NA	NA	NA	NA	NA	AC004869.2	0.766433	2.02935	3.5132	-0.577634	0.563511	NA	AC004869.2	0.548245	-0.944383	3.51123	-0.268961	0.78796	NA	AC004869.2	0	NA	NA	NA	NA	NA	AC004869.2	0.520241	0.801072	3.51251	0.228063	0.819598	NA
AC004870.3	0	NA	NA	NA	NA	NA	AC004870.3	0	NA	NA	NA	NA	NA	AC004870.3	1.23676	2.81067	3.49598	-0.803972	0.421413	NA	AC004870.3	0.881803	-1.73579	3.49331	-0.49689	0.619267	NA	AC004870.3	0	NA	NA	NA	NA	NA	AC004870.3	0.83743	1.56526	3.4921	0.448228	0.653989	NA
AC004870.4	0	NA	NA	NA	NA	NA	AC004870.4	0	NA	NA	NA	NA	NA	AC004870.4	1.15319	2.81412	3.44843	-0.81606	0.414466	NA	AC004870.4	0.791743	-1.86375	3.45331	-0.5397	0.589404	NA	AC004870.4	0	NA	NA	NA	NA	NA	AC004870.4	0.759297	1.75855	3.45815	0.508522	0.611087	NA
AC004980.8	2.60666	-0.472946	1.73344	0.272837	0.784978	0.866506	AC004980.8	3.80932	0.638568	1.50557	-0.424137	0.671466	0.796324	AC004980.8	2.50116	-0.738798	1.92016	0.384759	0.700416	NA	AC004980.8	1.27495	0.234048	2.56078	0.0913971	0.927177	NA	AC004980.8	2.1831	-1.17022	1.8372	-0.636959	0.524151	NA	AC004980.8	2.11643	-1.41486	2.03536	-0.695143	0.486966	NA
AC005008.2	0.390183	1.7746	3.52597	-0.503295	0.614757	NA	AC005008.2	0.54474	1.90388	3.52933	-0.539443	0.589581	NA	AC005008.2	0.174217	1.9165	3.49994	-0.54758	0.58398	NA	AC005008.2	0.394229	-0.0696345	3.49366	-0.0199316	0.984098	NA	AC005008.2	0.65581	-0.153921	3.49442	-0.0440477	0.964866	NA	AC005008.2	0.505171	0.0822574	3.48589	0.0235972	0.981174	NA
AC005009.1	0	NA	NA	NA	NA	NA	AC005009.1	0	NA	NA	NA	NA	NA	AC005009.1	0	NA	NA	NA	NA	NA	AC005009.1	0	NA	NA	NA	NA	NA	AC005009.1	0	NA	NA	NA	NA	NA	AC005009.1	0	NA	NA	NA	NA	NA
AC005019.2	0	NA	NA	NA	NA	NA	AC005019.2	0.190106	2.53021	3.51615	-0.719598	0.471773	NA	AC005019.2	0	NA	NA	NA	NA	NA	AC005019.2	0	NA	NA	NA	NA	NA	AC005019.2	0.128229	-1.44047	3.5137	-0.409958	0.681836	NA	AC005019.2	0.128806	-1.44173	3.5112	-0.41061	0.681359	NA
AC005042.1	0	NA	NA	NA	NA	NA	AC005042.1	0	NA	NA	NA	NA	NA	AC005042.1	0	NA	NA	NA	NA	NA	AC005042.1	0	NA	NA	NA	NA	NA	AC005042.1	0	NA	NA	NA	NA	NA	AC005042.1	0	NA	NA	NA	NA	NA
AC005086.2	0	NA	NA	NA	NA	NA	AC005086.2	0	NA	NA	NA	NA	NA	AC005086.2	0	NA	NA	NA	NA	NA	AC005086.2	0	NA	NA	NA	NA	NA	AC005086.2	0	NA	NA	NA	NA	NA	AC005086.2	0	NA	NA	NA	NA	NA
AC005224.2	2.6249	-1.39846	2.27413	0.614943	0.538592	0.680176	AC005224.2	3.38091	0.637845	1.69467	-0.376382	0.706633	0.821477	AC005224.2	1.98902	-0.804765	1.91478	0.420291	0.674273	NA	AC005224.2	1.2316	-0.629985	2.72295	-0.231361	0.817034	NA	AC005224.2	2.22238	-1.92948	2.23777	-0.86223	0.388561	NA	AC005224.2	1.80168	-1.59731	2.07717	-0.768984	0.441903	NA
AC005229.5	1.33548	3.11392	3.48187	-0.894322	0.371149	NA	AC005229.5	1.29804	3.10812	3.44947	-0.901042	0.367566	NA	AC005229.5	0	NA	NA	NA	NA	NA	AC005229.5	0.9377	2.03225	3.48179	0.583679	0.559436	NA	AC005229.5	1.75901	-0.60536	2.37843	-0.254521	0.799093	NA	AC005229.5	0.882166	-2.10968	3.45457	-0.610692	0.541403	NA
AC005253.2	0.372936	1.78474	3.52744	-0.505959	0.612885	NA	AC005253.2	1.21892	3.57088	3.47054	-1.02891	0.303521	NA	AC005253.2	0.496585	2.85302	3.48214	-0.819329	0.412598	NA	AC005253.2	0.593335	-1.25518	3.44874	-0.363954	0.715892	NA	AC005253.2	1.07963	-1.66367	3.16708	-0.5253	0.599375	NA	AC005253.2	1.16435	-0.537484	2.83619	-0.189509	0.849694	NA
AC005256.1	0.390183	1.7746	3.52597	-0.503295	0.614757	NA	AC005256.1	0	NA	NA	NA	NA	NA	AC005256.1	0	NA	NA	NA	NA	NA	AC005256.1	0.275358	0.698397	3.52781	0.197969	0.843069	NA	AC005256.1	0.259499	0.507621	3.52434	0.144033	0.885475	NA	AC005256.1	0	NA	NA	NA	NA	NA
AC005262.2	2.73845	0.746295	1.8617	-0.400868	0.688517	0.799508	AC005262.2	1.62128	1.46594	2.11972	-0.691572	0.489206	NA	AC005262.2	1.33309	-0.491899	3.00466	0.163712	0.869958	NA	AC005262.2	2.07915	1.86918	2.47259	0.755959	0.449673	NA	AC005262.2	2.20407	-0.921029	2.02749	-0.454272	0.649633	NA	AC005262.2	1.26884	-1.72648	2.755	-0.626671	0.530875	NA
AC005281.1	0	NA	NA	NA	NA	NA	AC005281.1	0.247069	1.85878	3.52255	-0.527681	0.597721	NA	AC005281.1	1.4633	3.16466	3.44833	-0.917738	0.358756	NA	AC005281.1	1.02373	-2.21616	3.43058	-0.646003	0.518277	NA	AC005281.1	0.171414	-0.787448	3.52289	-0.223524	0.823128	NA	AC005281.1	1.15198	1.54944	3.12939	0.495125	0.620512	NA
AC005304.1	0	NA	NA	NA	NA	NA	AC005304.1	0	NA	NA	NA	NA	NA	AC005304.1	0	NA	NA	NA	NA	NA	AC005304.1	0	NA	NA	NA	NA	NA	AC005304.1	0	NA	NA	NA	NA	NA	AC005304.1	0	NA	NA	NA	NA	NA
AC005307.1	0	NA	NA	NA	NA	NA	AC005307.1	0	NA	NA	NA	NA	NA	AC005307.1	0	NA	NA	NA	NA	NA	AC005307.1	0	NA	NA	NA	NA	NA	AC005307.1	0	NA	NA	NA	NA	NA	AC005307.1	0	NA	NA	NA	NA	NA
AC005355.1	0	NA	NA	NA	NA	NA	AC005355.1	0	NA	NA	NA	NA	NA	AC005355.1	0.348435	1.97504	3.47611	-0.568176	0.569915	NA	AC005355.1	0.237741	-1.01865	3.48304	-0.292459	0.769936	NA	AC005355.1	0	NA	NA	NA	NA	NA	AC005355.1	0.228276	0.892444	3.4838	0.256169	0.79782	NA
AC005387.2	0	NA	NA	NA	NA	NA	AC005387.2	0	NA	NA	NA	NA	NA	AC005387.2	0	NA	NA	NA	NA	NA	AC005387.2	0	NA	NA	NA	NA	NA	AC005387.2	0	NA	NA	NA	NA	NA	AC005387.2	0	NA	NA	NA	NA	NA
AC005394.1	0	NA	NA	NA	NA	NA	AC005394.1	0	NA	NA	NA	NA	NA	AC005394.1	1.14965	2.1336	3.49948	-0.609691	0.542067	NA	AC005394.1	0.822368	-0.993079	3.4931	-0.284297	0.776183	NA	AC005394.1	0	NA	NA	NA	NA	NA	AC005394.1	0.780361	0.956754	3.50428	0.273024	0.784834	NA
AC005480.1	0	NA	NA	NA	NA	NA	AC005480.1	0.494139	2.15967	3.51142	-0.615042	0.538527	NA	AC005480.1	0.0871087	1.76087	3.53185	-0.498567	0.618084	NA	AC005480.1	0.0594352	-0.654371	3.52814	-0.185472	0.852859	NA	AC005480.1	0.342829	-1.08943	3.5116	-0.310239	0.756379	NA	AC005480.1	0.407452	-0.344959	3.4978	-0.0986217	0.921439	NA
AC005498.3	0	NA	NA	NA	NA	NA	AC005498.3	1.118	3.08376	3.4698	-0.888744	0.374141	NA	AC005498.3	0.971171	2.90974	3.48763	-0.834303	0.40411	NA	AC005498.3	0.685837	-1.85371	3.489	-0.531302	0.595209	NA	AC005498.3	0.780267	-1.99491	3.46983	-0.574931	0.565338	NA	AC005498.3	1.42707	-0.342206	2.59931	-0.131653	0.895259	NA
AC005537.2	0.828336	2.68237	3.49772	-0.766891	0.443147	NA	AC005537.2	1.91791	3.46951	3.46896	-1.00016	0.317234	NA	AC005537.2	1.45801	3.75587	3.18817	-1.17806	0.238771	NA	AC005537.2	1.59407	-1.23692	2.28562	-0.541175	0.588387	NA	AC005537.2	1.92508	-0.84886	2.43044	-0.349262	0.726892	NA	AC005537.2	2.3359	0.484017	2.08212	0.232463	0.816178	NA
AC005538.3	1.64698	-3.70059	2.42351	1.52695	0.126773	NA	AC005538.3	1.58912	-3.62134	2.62672	1.37866	0.168001	NA	AC005538.3	1.67778	-3.74223	2.57147	1.45529	0.14559	NA	AC005538.3	0	NA	NA	NA	NA	NA	AC005538.3	0	NA	NA	NA	NA	NA	AC005538.3	0	NA	NA	NA	NA	NA
AC005592.1	0	NA	NA	NA	NA	NA	AC005592.1	0	NA	NA	NA	NA	NA	AC005592.1	1.41775	3.4432	3.22612	-1.06729	0.285841	NA	AC005592.1	1.00246	-2.37098	3.16572	-0.748953	0.453885	NA	AC005592.1	0	NA	NA	NA	NA	NA	AC005592.1	0.954523	2.24084	3.35292	0.668325	0.503926	NA
AC005592.2	1.1533	2.67317	3.49766	-0.764274	0.444704	NA	AC005592.2	0.247069	1.85878	3.52255	-0.527681	0.597721	NA	AC005592.2	0.0871087	1.76087	3.53185	-0.498567	0.618084	NA	AC005592.2	0.868869	1.1751	3.4006	0.345558	0.729675	NA	AC005592.2	0.935837	0.809233	3.35085	0.241501	0.809167	NA	AC005592.2	0.232261	-0.144737	3.53129	-0.040987	0.967306	NA
AC005597.1	0	NA	NA	NA	NA	NA	AC005597.1	0	NA	NA	NA	NA	NA	AC005597.1	0.348435	1.97504	3.47611	-0.568176	0.569915	NA	AC005597.1	0.237741	-1.01865	3.48304	-0.292459	0.769936	NA	AC005597.1	0	NA	NA	NA	NA	NA	AC005597.1	0.228276	0.892444	3.4838	0.256169	0.79782	NA
AC005609.2	0	NA	NA	NA	NA	NA	AC005609.2	1.08948	2.15053	3.50703	-0.613205	0.539741	NA	AC005609.2	0	NA	NA	NA	NA	NA	AC005609.2	0	NA	NA	NA	NA	NA	AC005609.2	0.792624	-1.01012	3.50033	-0.288578	0.772904	NA	AC005609.2	0.782065	-1.0352	3.50115	-0.295673	0.76748	NA
AC005614.3	0.780366	2.08612	3.5132	-0.593796	0.552649	NA	AC005614.3	1.25848	3.41858	3.45383	-0.989796	0.322274	NA	AC005614.3	0.174217	1.9165	3.49994	-0.54758	0.58398	NA	AC005614.3	0.669587	0.0402287	3.45604	0.0116401	0.990713	NA	AC005614.3	1.37377	-1.64355	2.99424	-0.548905	0.583071	NA	AC005614.3	0.978685	-1.96707	3.36675	-0.584264	0.559043	NA
AC005616.1	0	NA	NA	NA	NA	NA	AC005616.1	2.17896	2.22076	3.48053	-0.638052	0.52344	NA	AC005616.1	0.261326	1.95427	3.4844	-0.560864	0.57489	NA	AC005616.1	0.178306	-0.990988	3.49291	-0.283714	0.77663	NA	AC005616.1	1.58525	-1.06935	3.47636	-0.307607	0.758382	NA	AC005616.1	1.73534	-0.0273825	2.92775	-0.00935274	0.992538	NA
AC005625.1	0.474658	1.05014	3.49157	-0.300765	0.763594	NA	AC005625.1	0.650571	2.09748	3.41701	-0.613837	0.539323	NA	AC005625.1	0.0856	0.0774963	3.5134	-0.0220574	0.982402	NA	AC005625.1	0.275358	0.698397	3.52781	0.197969	0.843069	NA	AC005625.1	0.644428	-1.74043	3.4528	-0.504065	0.614216	NA	AC005625.1	0.386684	-2.30313	3.47956	-0.661902	0.508034	NA
AC005703.2	0	NA	NA	NA	NA	NA	AC005703.2	0	NA	NA	NA	NA	NA	AC005703.2	0	NA	NA	NA	NA	NA	AC005703.2	0	NA	NA	NA	NA	NA	AC005703.2	0	NA	NA	NA	NA	NA	AC005703.2	0	NA	NA	NA	NA	NA
AC005703.3	0.430418	0.196872	3.5051	-0.0561672	0.955209	NA	AC005703.3	0.414904	0.237733	3.51351	-0.0676626	0.946054	NA	AC005703.3	0.700476	1.0012	3.4355	-0.291429	0.770723	NA	AC005703.3	0.178306	-0.990988	3.49291	-0.283714	0.77663	NA	AC005703.3	0	NA	NA	NA	NA	NA	AC005703.3	0.171207	0.8641	3.49385	0.24732	0.80466	NA
AC005722.4	0.164927	2.09415	3.51362	-0.596009	0.551169	NA	AC005722.4	0	NA	NA	NA	NA	NA	AC005722.4	0	NA	NA	NA	NA	NA	AC005722.4	0.111624	0.991905	3.51291	0.28236	0.777668	NA	AC005722.4	0.10518	0.838291	3.51365	0.238581	0.811431	NA	AC005722.4	0	NA	NA	NA	NA	NA
AC005730.2	0.14638	-0.0723884	3.4856	0.0207679	0.983431	NA	AC005730.2	0.142168	0.0205931	3.48671	-0.00590617	0.995288	NA	AC005730.2	0.149688	-0.134396	3.48605	0.0385525	0.969247	NA	AC005730.2	0	NA	NA	NA	NA	NA	AC005730.2	0	NA	NA	NA	NA	NA	AC005730.2	0	NA	NA	NA	NA	NA
AC005740.3	0	NA	NA	NA	NA	NA	AC005740.3	0.573259	2.29247	3.47259	-0.660162	0.50915	NA	AC005740.3	0	NA	NA	NA	NA	NA	AC005740.3	0	NA	NA	NA	NA	NA	AC005740.3	0.383955	-1.18537	3.47106	-0.3415	0.732727	NA	AC005740.3	0.385623	-1.28777	3.47534	-0.370544	0.710977	NA
AC005740.4	0	NA	NA	NA	NA	NA	AC005740.4	0	NA	NA	NA	NA	NA	AC005740.4	0	NA	NA	NA	NA	NA	AC005740.4	0	NA	NA	NA	NA	NA	AC005740.4	0	NA	NA	NA	NA	NA	AC005740.4	0	NA	NA	NA	NA	NA
AC005740.5	0.946625	0.73685	3.01398	-0.244478	0.806861	NA	AC005740.5	0.47117	-0.302188	3.45046	0.0875791	0.930211	NA	AC005740.5	0.571951	-0.448926	3.4257	0.131046	0.895739	NA	AC005740.5	0.505853	1.08463	3.45472	0.313955	0.753555	NA	AC005740.5	0.428915	0.962839	3.48147	0.276561	0.782117	NA	AC005740.5	0.178674	0.107412	3.48082	0.0308583	0.975383	NA
AC005753.1	0	NA	NA	NA	NA	NA	AC005753.1	1.08948	2.15053	3.50703	-0.613205	0.539741	NA	AC005753.1	0	NA	NA	NA	NA	NA	AC005753.1	0	NA	NA	NA	NA	NA	AC005753.1	0.792624	-1.01012	3.50033	-0.288578	0.772904	NA	AC005753.1	0.782065	-1.0352	3.50115	-0.295673	0.76748	NA
AC005772.2	0	NA	NA	NA	NA	NA	AC005772.2	0	NA	NA	NA	NA	NA	AC005772.2	0	NA	NA	NA	NA	NA	AC005772.2	0	NA	NA	NA	NA	NA	AC005772.2	0	NA	NA	NA	NA	NA	AC005772.2	0	NA	NA	NA	NA	NA
AC005786.3	0.350813	0.312963	3.46291	-0.0903756	0.927989	NA	AC005786.3	0.255903	-0.0294732	3.47128	0.00849059	0.993226	NA	AC005786.3	0.474176	0.668294	3.4202	-0.195396	0.845083	NA	AC005786.3	0.196936	0.0227966	3.49018	0.00653165	0.994789	NA	AC005786.3	0.0558823	0.528654	3.5275	0.149867	0.88087	NA	AC005786.3	0.130176	0.77201	3.50695	0.220137	0.825764	NA
AC005863.1	0	NA	NA	NA	NA	NA	AC005863.1	0	NA	NA	NA	NA	NA	AC005863.1	0	NA	NA	NA	NA	NA	AC005863.1	0	NA	NA	NA	NA	NA	AC005863.1	0	NA	NA	NA	NA	NA	AC005863.1	0	NA	NA	NA	NA	NA
AC006007.1	0	NA	NA	NA	NA	NA	AC006007.1	0	NA	NA	NA	NA	NA	AC006007.1	0	NA	NA	NA	NA	NA	AC006007.1	0	NA	NA	NA	NA	NA	AC006007.1	0	NA	NA	NA	NA	NA	AC006007.1	0	NA	NA	NA	NA	NA
AC006019.3	1.52124	2.8171	3.10336	-0.907759	0.364006	NA	AC006019.3	0.0406177	0.542367	3.52781	-0.15374	0.877814	NA	AC006019.3	0.129909	0.969727	3.52033	-0.275465	0.782959	NA	AC006019.3	1.0849	1.75226	3.0474	0.575001	0.56529	NA	AC006019.3	0.966056	2.08496	3.45619	0.603254	0.546339	NA	AC006019.3	0.057069	0.514955	3.52781	0.14597	0.883945	NA
AC006041.1	0	NA	NA	NA	NA	NA	AC006041.1	0	NA	NA	NA	NA	NA	AC006041.1	0	NA	NA	NA	NA	NA	AC006041.1	0	NA	NA	NA	NA	NA	AC006041.1	0	NA	NA	NA	NA	NA	AC006041.1	0	NA	NA	NA	NA	NA
AC006076.1	0	NA	NA	NA	NA	NA	AC006076.1	0.54474	1.90388	3.52934	-0.539443	0.589581	NA	AC006076.1	0	NA	NA	NA	NA	NA	AC006076.1	0	NA	NA	NA	NA	NA	AC006076.1	0.396312	-0.848704	3.5317	-0.240311	0.81009	NA	AC006076.1	0.391033	-0.86212	3.53138	-0.244131	0.807129	NA
AC006116.12	0	NA	NA	NA	NA	NA	AC006116.12	0	NA	NA	NA	NA	NA	AC006116.12	0.766433	2.02935	3.5132	-0.577634	0.563511	NA	AC006116.12	0.548245	-0.944383	3.51123	-0.268961	0.78796	NA	AC006116.12	0	NA	NA	NA	NA	NA	AC006116.12	0.520241	0.801072	3.51251	0.228063	0.819597	NA
AC006130.3	0	NA	NA	NA	NA	NA	AC006130.3	0	NA	NA	NA	NA	NA	AC006130.3	0	NA	NA	NA	NA	NA	AC006130.3	0	NA	NA	NA	NA	NA	AC006130.3	0	NA	NA	NA	NA	NA	AC006130.3	0	NA	NA	NA	NA	NA
AC006150.1	0.0824633	1.78022	3.52679	-0.504769	0.613721	NA	AC006150.1	0	NA	NA	NA	NA	NA	AC006150.1	0.307107	2.02628	3.48931	-0.580712	0.561435	NA	AC006150.1	0.2622	-0.391338	3.47269	-0.11269	0.910276	NA	AC006150.1	0.0525902	0.524173	3.52686	0.148623	0.881851	NA	AC006150.1	0.195265	0.816851	3.48978	0.23407	0.814931	NA
AC006296.1	0	NA	NA	NA	NA	NA	AC006296.1	0	NA	NA	NA	NA	NA	AC006296.1	0	NA	NA	NA	NA	NA	AC006296.1	0	NA	NA	NA	NA	NA	AC006296.1	0	NA	NA	NA	NA	NA	AC006296.1	0	NA	NA	NA	NA	NA
AC006296.2	0	NA	NA	NA	NA	NA	AC006296.2	0	NA	NA	NA	NA	NA	AC006296.2	0	NA	NA	NA	NA	NA	AC006296.2	0	NA	NA	NA	NA	NA	AC006296.2	0	NA	NA	NA	NA	NA	AC006296.2	0	NA	NA	NA	NA	NA
AC006427.2	0.322035	-0.133213	3.46687	0.0384244	0.969349	NA	AC006427.2	0.85751	0.728125	3.45	-0.211051	0.832848	NA	AC006427.2	0.329313	-0.19604	3.46712	0.0565426	0.95491	NA	AC006427.2	0	NA	NA	NA	NA	NA	AC006427.2	0.396312	-0.848704	3.5317	-0.240311	0.81009	NA	AC006427.2	0.391033	-0.86212	3.53138	-0.244131	0.807129	NA
AC006449.2	2.85923	0.328011	1.46144	-0.224443	0.822412	0.889908	AC006449.2	3.84269	0.687732	1.42049	-0.484151	0.628279	0.765647	AC006449.2	2.44843	-1.66955	1.93348	0.863492	0.387867	NA	AC006449.2	1.99311	1.31266	2.10723	0.622932	0.53333	NA	AC006449.2	2.88564	-0.41149	1.62021	-0.253974	0.799516	NA	AC006449.2	2.64865	-1.98659	1.9659	-1.01052	0.312244	NA
AC006482.1	0	NA	NA	NA	NA	NA	AC006482.1	0	NA	NA	NA	NA	NA	AC006482.1	0.456322	2.65612	3.49765	-0.759401	0.447613	NA	AC006482.1	0.316261	-1.54677	3.49654	-0.442372	0.65822	NA	AC006482.1	0	NA	NA	NA	NA	NA	AC006482.1	0.302745	1.42751	3.50076	0.407773	0.68344	NA
AC006538.1	1.04517	0.139502	3.45488	-0.0403783	0.967792	NA	AC006538.1	0.349317	-0.0705226	3.48242	0.020251	0.983843	NA	AC006538.1	0.269333	-0.528023	3.50136	0.150805	0.880129	NA	AC006538.1	0.550717	0.997916	3.51217	0.284131	0.77631	NA	AC006538.1	0.583233	0.121552	3.50012	0.0347279	0.972297	NA	AC006538.1	0.0645356	-0.837317	3.52808	-0.237329	0.812401	NA
AC006947.1	0.976315	2.36399	2.94177	-0.803596	0.42163	NA	AC006947.1	0.162471	0.165097	3.48379	-0.04739	0.962202	NA	AC006947.1	0.1712	-0.0434544	3.48742	0.0124603	0.990058	NA	AC006947.1	0.557951	2.43747	3.46601	0.703251	0.4819	NA	AC006947.1	0.525742	2.28125	3.4633	0.658693	0.510093	NA	AC006947.1	0	NA	NA	NA	NA	NA
AC006994.1	0	NA	NA	NA	NA	NA	AC006994.1	0	NA	NA	NA	NA	NA	AC006994.1	0	NA	NA	NA	NA	NA	AC006994.1	0	NA	NA	NA	NA	NA	AC006994.1	0	NA	NA	NA	NA	NA	AC006994.1	0	NA	NA	NA	NA	NA
AC007003.1	0	NA	NA	NA	NA	NA	AC007003.1	0	NA	NA	NA	NA	NA	AC007003.1	0	NA	NA	NA	NA	NA	AC007003.1	0	NA	NA	NA	NA	NA	AC007003.1	0	NA	NA	NA	NA	NA	AC007003.1	0	NA	NA	NA	NA	NA
AC007009.1	0	NA	NA	NA	NA	NA	AC007009.1	0.54474	1.90388	3.52933	-0.539443	0.589581	NA	AC007009.1	0	NA	NA	NA	NA	NA	AC007009.1	0	NA	NA	NA	NA	NA	AC007009.1	0.396312	-0.848704	3.5317	-0.240311	0.81009	NA	AC007009.1	0.391033	-0.86212	3.53138	-0.244131	0.807129	NA
AC007091.1	0.0873298	1.81643	3.53168	-0.514324	0.607026	NA	AC007091.1	2.97077	3.0317	2.95135	-1.02722	0.304315	0.480833	AC007091.1	0.435544	1.98822	3.47096	-0.572816	0.566769	NA	AC007091.1	0.35652	-0.569463	3.46689	-0.164257	0.869529	NA	AC007091.1	2.20886	-1.28679	2.51974	-0.510683	0.609573	NA	AC007091.1	2.4157	-1.10855	2.41458	-0.459107	0.646157	NA
AC007098.1	0	NA	NA	NA	NA	NA	AC007098.1	0.54474	1.90388	3.52933	-0.539443	0.589581	NA	AC007098.1	0.564209	2.01591	3.51247	-0.57393	0.566015	NA	AC007098.1	0.394782	-0.942445	3.51275	-0.268293	0.788474	NA	AC007098.1	0.396312	-0.848704	3.5317	-0.240311	0.81009	NA	AC007098.1	0.768246	-0.0117453	3.48215	-0.00337299	0.997309	NA
AC007099.1	0	NA	NA	NA	NA	NA	AC007099.1	0	NA	NA	NA	NA	NA	AC007099.1	0.0871087	1.76087	3.53185	-0.498567	0.618084	NA	AC007099.1	0.0594352	-0.654371	3.52814	-0.185472	0.852859	NA	AC007099.1	0	NA	NA	NA	NA	NA	AC007099.1	0.057069	0.514955	3.52781	0.14597	0.883945	NA
AC007099.2	0	NA	NA	NA	NA	NA	AC007099.2	0	NA	NA	NA	NA	NA	AC007099.2	0	NA	NA	NA	NA	NA	AC007099.2	0	NA	NA	NA	NA	NA	AC007099.2	0	NA	NA	NA	NA	NA	AC007099.2	0	NA	NA	NA	NA	NA
AC007106.1	0	NA	NA	NA	NA	NA	AC007106.1	0	NA	NA	NA	NA	NA	AC007106.1	0.853542	2.63776	3.50155	-0.753312	0.451262	NA	AC007106.1	0.607681	-1.55779	3.49918	-0.445186	0.656185	NA	AC007106.1	0	NA	NA	NA	NA	NA	AC007106.1	0.57731	1.39218	3.4974	0.398062	0.690585	NA
AC007128.1	0	NA	NA	NA	NA	NA	AC007128.1	0.54474	1.90388	3.52933	-0.539443	0.589581	NA	AC007128.1	0.174217	1.9165	3.49994	-0.54758	0.58398	NA	AC007128.1	0.11887	-0.942502	3.51099	-0.268443	0.788358	NA	AC007128.1	0.396312	-0.848704	3.5317	-0.240311	0.81009	NA	AC007128.1	0.505171	0.0822574	3.48589	0.0235972	0.981174	NA
AC007179.1	0	NA	NA	NA	NA	NA	AC007179.1	0	NA	NA	NA	NA	NA	AC007179.1	0	NA	NA	NA	NA	NA	AC007179.1	0	NA	NA	NA	NA	NA	AC007179.1	0	NA	NA	NA	NA	NA	AC007179.1	0	NA	NA	NA	NA	NA
AC007278.2	1.13457	4.27716	3.32628	-1.28587	0.198489	NA	AC007278.2	0.54474	1.90388	3.52933	-0.539443	0.589581	NA	AC007278.2	1.64623	3.98758	3.04263	-1.31057	0.190003	NA	AC007278.2	1.93214	0.467166	1.9689	0.237273	0.812445	NA	AC007278.2	1.12822	2.87827	2.74625	1.04807	0.294606	NA	AC007278.2	1.48882	2.04702	2.60815	0.784856	0.432538	NA
AC007279.2	0	NA	NA	NA	NA	NA	AC007279.2	0.472812	2.14186	3.47064	-0.617136	0.537145	NA	AC007279.2	0.0871087	1.76087	3.53185	-0.498567	0.618084	NA	AC007279.2	0.0594352	-0.654371	3.52814	-0.185472	0.852859	NA	AC007279.2	0.32118	-1.19579	3.47633	-0.34398	0.730862	NA	AC007279.2	0.379747	-0.753219	3.46693	-0.217258	0.828007	NA
AC007317.1	0.24739	2.16672	3.49685	-0.619619	0.535509	NA	AC007317.1	0.494139	2.15967	3.51142	-0.615042	0.538527	NA	AC007317.1	0.766433	2.02935	3.5132	-0.577634	0.563511	NA	AC007317.1	0.715682	0.185955	3.44526	0.0539742	0.956956	NA	AC007317.1	0.500599	-0.267343	3.45497	-0.0773791	0.938322	NA	AC007317.1	0.870624	-0.109397	3.46627	-0.0315605	0.974823	NA
AC007322.5	0	NA	NA	NA	NA	NA	AC007322.5	0	NA	NA	NA	NA	NA	AC007322.5	0.261326	1.95427	3.4844	-0.560864	0.57489	NA	AC007322.5	0.178306	-0.990988	3.49291	-0.283714	0.77663	NA	AC007322.5	0	NA	NA	NA	NA	NA	AC007322.5	0.171207	0.8641	3.49385	0.24732	0.80466	NA
AC007347.1	0	NA	NA	NA	NA	NA	AC007347.1	0	NA	NA	NA	NA	NA	AC007347.1	0	NA	NA	NA	NA	NA	AC007347.1	0	NA	NA	NA	NA	NA	AC007347.1	0	NA	NA	NA	NA	NA	AC007347.1	0	NA	NA	NA	NA	NA
AC007349.4	0.780366	2.08612	3.5132	-0.593796	0.552649	NA	AC007349.4	0	NA	NA	NA	NA	NA	AC007349.4	0	NA	NA	NA	NA	NA	AC007349.4	0.550717	0.997916	3.51217	0.284131	0.77631	NA	AC007349.4	0.518997	0.814231	3.51235	0.231819	0.816679	NA	AC007349.4	0	NA	NA	NA	NA	NA
AC007365.1	0	NA	NA	NA	NA	NA	AC007365.1	0	NA	NA	NA	NA	NA	AC007365.1	0.665321	2.31725	3.50755	-0.660645	0.50884	NA	AC007365.1	0.471513	-1.25166	3.5099	-0.356608	0.721385	NA	AC007365.1	0	NA	NA	NA	NA	NA	AC007365.1	0.448727	1.12401	3.51126	0.320115	0.748881	NA
AC007387.2	0	NA	NA	NA	NA	NA	AC007387.2	0	NA	NA	NA	NA	NA	AC007387.2	0	NA	NA	NA	NA	NA	AC007387.2	0	NA	NA	NA	NA	NA	AC007387.2	0	NA	NA	NA	NA	NA	AC007387.2	0	NA	NA	NA	NA	NA
AC007389.1	0	NA	NA	NA	NA	NA	AC007389.1	0	NA	NA	NA	NA	NA	AC007389.1	1.02776	3.07326	3.47973	-0.88319	0.377134	NA	AC007389.1	0.726551	-2.00592	3.48308	-0.575905	0.56468	NA	AC007389.1	0	NA	NA	NA	NA	NA	AC007389.1	0.691448	1.84415	3.48144	0.529708	0.596314	NA
AC007389.3	0.0873298	1.81643	3.53168	-0.514324	0.607026	NA	AC007389.3	3.26844	2.25257	3.41866	-0.658905	0.509957	0.674221	AC007389.3	0.282105	1.7086	3.52457	-0.484769	0.62784	NA	AC007389.3	0.256735	0.044115	3.53034	0.012496	0.99003	NA	AC007389.3	2.43375	-0.2682	2.79375	-0.0959999	0.923521	NA	AC007389.3	2.5348	-0.44142	2.53684	-0.174004	0.861862	NA
AC007391.2	0	NA	NA	NA	NA	NA	AC007391.2	0	NA	NA	NA	NA	NA	AC007391.2	0.282105	1.7086	3.52457	-0.484769	0.62784	NA	AC007391.2	0.197391	-0.633522	3.5251	-0.179717	0.857374	NA	AC007391.2	0	NA	NA	NA	NA	NA	AC007391.2	0.188607	0.531625	3.53007	0.150599	0.880292	NA
AC007405.4	0.0715132	-0.165329	3.51016	0.0471003	0.962433	NA	AC007405.4	0.0690513	-0.0512454	3.50865	0.0146054	0.988347	NA	AC007405.4	1.58437	1.35779	2.80146	-0.484671	0.62791	NA	AC007405.4	1.06369	-1.83569	3.39141	-0.541277	0.588316	NA	AC007405.4	0	NA	NA	NA	NA	NA	AC007405.4	1.01455	1.5881	3.47394	0.457148	0.647565	NA
AC007422.1	0	NA	NA	NA	NA	NA	AC007422.1	0.0955431	1.89464	3.52807	-0.537018	0.591255	NA	AC007422.1	0	NA	NA	NA	NA	NA	AC007422.1	0	NA	NA	NA	NA	NA	AC007422.1	0.0639925	-0.828451	3.52904	-0.234752	0.814401	NA	AC007422.1	0.0642704	-0.826579	3.52655	-0.234388	0.814684	NA
AC007463.2	0.164927	2.09415	3.51362	-0.596009	0.551169	NA	AC007463.2	0	NA	NA	NA	NA	NA	AC007463.2	0	NA	NA	NA	NA	NA	AC007463.2	0.111624	0.991905	3.51291	0.28236	0.777668	NA	AC007463.2	0.10518	0.838291	3.51365	0.238581	0.811431	NA	AC007463.2	0	NA	NA	NA	NA	NA
AC007491.1	0.64244	3.25397	3.47728	-0.935781	0.349386	NA	AC007491.1	1.72878	2.98896	3.49522	-0.855157	0.392464	NA	AC007491.1	0	NA	NA	NA	NA	NA	AC007491.1	0.446327	2.14786	3.4751	0.618072	0.536528	NA	AC007491.1	1.67373	0.284854	2.18093	0.130611	0.896083	NA	AC007491.1	1.23763	-1.86006	3.31615	-0.560909	0.57486	NA
AC007557.1	0	NA	NA	NA	NA	NA	AC007557.1	0	NA	NA	NA	NA	NA	AC007557.1	0	NA	NA	NA	NA	NA	AC007557.1	0	NA	NA	NA	NA	NA	AC007557.1	0	NA	NA	NA	NA	NA	AC007557.1	0	NA	NA	NA	NA	NA
AC007557.2	0	NA	NA	NA	NA	NA	AC007557.2	0	NA	NA	NA	NA	NA	AC007557.2	0.564209	2.01591	3.51247	-0.57393	0.566015	NA	AC007557.2	0.394782	-0.942445	3.51275	-0.268293	0.788474	NA	AC007557.2	0	NA	NA	NA	NA	NA	AC007557.2	0.377213	0.752212	3.5048	0.214623	0.830061	NA
AC007557.3	0	NA	NA	NA	NA	NA	AC007557.3	0	NA	NA	NA	NA	NA	AC007557.3	0.435544	1.98822	3.47096	-0.572816	0.566769	NA	AC007557.3	0.297176	-1.03661	3.47679	-0.298152	0.765588	NA	AC007557.3	0	NA	NA	NA	NA	NA	AC007557.3	0.285345	0.910896	3.47744	0.261944	0.793364	NA
AC007557.4	0	NA	NA	NA	NA	NA	AC007557.4	0	NA	NA	NA	NA	NA	AC007557.4	0	NA	NA	NA	NA	NA	AC007557.4	0	NA	NA	NA	NA	NA	AC007557.4	0	NA	NA	NA	NA	NA	AC007557.4	0	NA	NA	NA	NA	NA
AC007563.1	0.14638	-0.0723884	3.4856	0.0207679	0.983431	NA	AC007563.1	0.142168	0.0205931	3.48671	-0.00590617	0.995288	NA	AC007563.1	0.794231	1.51852	3.45493	-0.439523	0.660283	NA	AC007563.1	0.452428	-1.73619	3.49326	-0.497012	0.61918	NA	AC007563.1	0	NA	NA	NA	NA	NA	AC007563.1	0.431327	1.58538	3.49021	0.454235	0.64966	NA
AC007563.3	0	NA	NA	NA	NA	NA	AC007563.3	0.0955431	1.89464	3.52807	-0.537018	0.591255	NA	AC007563.3	0.174217	1.9165	3.49994	-0.54758	0.58398	NA	AC007563.3	0.11887	-0.942502	3.51099	-0.268443	0.788358	NA	AC007563.3	0.0639925	-0.828451	3.52904	-0.234752	0.814401	NA	AC007563.3	0.178408	-0.066096	3.49513	-0.0189109	0.984912	NA
AC007631.1	0	NA	NA	NA	NA	NA	AC007631.1	0	NA	NA	NA	NA	NA	AC007631.1	0	NA	NA	NA	NA	NA	AC007631.1	0	NA	NA	NA	NA	NA	AC007631.1	0	NA	NA	NA	NA	NA	AC007631.1	0	NA	NA	NA	NA	NA
AC007652.1	0.0824633	1.78022	3.52679	-0.504769	0.613721	NA	AC007652.1	0	NA	NA	NA	NA	NA	AC007652.1	0	NA	NA	NA	NA	NA	AC007652.1	0.0558121	0.682016	3.52542	0.193457	0.846601	NA	AC007652.1	0.0525902	0.524173	3.52686	0.148623	0.881851	NA	AC007652.1	0	NA	NA	NA	NA	NA
AC007682.1	0.180328	0.432374	3.52845	-0.122539	0.902472	NA	AC007682.1	0.173519	0.497146	3.5337	-0.140687	0.888117	NA	AC007682.1	0.619277	1.19228	3.45546	-0.345041	0.730063	NA	AC007682.1	0.297176	-1.03661	3.47679	-0.298152	0.765588	NA	AC007682.1	0	NA	NA	NA	NA	NA	AC007682.1	0.285345	0.910896	3.47744	0.261944	0.793364	NA
AC007743.1	0.392359	1.00871	3.48345	-0.289573	0.772143	NA	AC007743.1	0.214137	-0.104024	3.51733	0.0295748	0.976406	NA	AC007743.1	0.226533	-0.244899	3.51404	0.0696917	0.944439	NA	AC007743.1	0.115156	1.2977	3.50989	0.369728	0.711585	NA	AC007743.1	0.108473	1.13566	3.51095	0.323463	0.746345	NA	AC007743.1	0	NA	NA	NA	NA	NA
AC007795.1	0	NA	NA	NA	NA	NA	AC007795.1	0	NA	NA	NA	NA	NA	AC007795.1	0.0871087	1.76087	3.53185	-0.498567	0.618084	NA	AC007795.1	0.0594352	-0.654371	3.52814	-0.185472	0.852859	NA	AC007795.1	0	NA	NA	NA	NA	NA	AC007795.1	0.057069	0.514955	3.52781	0.14597	0.883945	NA
AC007879.1	0.0873298	1.81643	3.53168	-0.514324	0.607026	NA	AC007879.1	0	NA	NA	NA	NA	NA	AC007879.1	0	NA	NA	NA	NA	NA	AC007879.1	0.0593439	0.697906	3.52774	0.197834	0.843175	NA	AC007879.1	0.0558823	0.528654	3.5275	0.149867	0.88087	NA	AC007879.1	0	NA	NA	NA	NA	NA
AC007879.4	0.911963	3.07297	3.46129	-0.88781	0.374643	NA	AC007879.4	0.719882	2.9201	3.46071	-0.843788	0.398788	NA	AC007879.4	0.261326	1.95427	3.4844	-0.560864	0.57489	NA	AC007879.4	0.795771	0.745338	3.40305	0.21902	0.826634	NA	AC007879.4	1.07438	-0.576968	2.88079	-0.200281	0.841261	NA	AC007879.4	0.669077	-0.993924	3.45284	-0.287857	0.773456	NA
AC007906.1	0.38526	-0.875517	3.47409	0.252013	0.801031	NA	AC007906.1	2.00677	-0.290975	3.05622	0.0952075	0.92415	NA	AC007906.1	1.34072	1.02966	2.92804	-0.351654	0.725098	NA	AC007906.1	0.668904	-1.53383	3.49784	-0.43851	0.661017	NA	AC007906.1	1.18894	-1.04832	3.4847	-0.300834	0.763541	NA	AC007906.1	1.81043	0.276827	2.63029	0.105246	0.916181	NA
AC007948.1	0.390183	1.7746	3.52597	-0.503295	0.614757	NA	AC007948.1	0	NA	NA	NA	NA	NA	AC007948.1	0	NA	NA	NA	NA	NA	AC007948.1	0.275358	0.698397	3.52781	0.197969	0.843069	NA	AC007948.1	0.259499	0.507621	3.52434	0.144033	0.885475	NA	AC007948.1	0	NA	NA	NA	NA	NA
AC007950.1	0.780366	2.08612	3.5132	-0.593796	0.552649	NA	AC007950.1	0.247069	1.85878	3.52255	-0.527681	0.597721	NA	AC007950.1	0	NA	NA	NA	NA	NA	AC007950.1	0.550717	0.997916	3.51217	0.284131	0.77631	NA	AC007950.1	0.690411	0.0861217	3.50209	0.0245915	0.980381	NA	AC007950.1	0.175192	-0.821981	3.52587	-0.233129	0.815662	NA
AC007952.4	0	NA	NA	NA	NA	NA	AC007952.4	0	NA	NA	NA	NA	NA	AC007952.4	0	NA	NA	NA	NA	NA	AC007952.4	0	NA	NA	NA	NA	NA	AC007952.4	0	NA	NA	NA	NA	NA	AC007952.4	0	NA	NA	NA	NA	NA
AC007952.5	0	NA	NA	NA	NA	NA	AC007952.5	0.0945624	1.92517	3.5321	-0.54505	0.585719	NA	AC007952.5	0.174217	1.9165	3.49994	-0.54758	0.58398	NA	AC007952.5	0.11887	-0.942502	3.51099	-0.268443	0.788358	NA	AC007952.5	0.064236	-0.823672	3.52839	-0.233441	0.815419	NA	AC007952.5	0.178674	0.107412	3.48082	0.0308583	0.975383	NA
AC007952.6	0	NA	NA	NA	NA	NA	AC007952.6	0.734846	3.10694	3.49366	-0.889308	0.373837	NA	AC007952.6	0	NA	NA	NA	NA	NA	AC007952.6	0	NA	NA	NA	NA	NA	AC007952.6	0.52454	-2.03177	3.49336	-0.58161	0.560829	NA	AC007952.6	0.519839	-2.03705	3.49082	-0.583545	0.559526	NA
AC008060.5	0.372936	1.78474	3.52744	-0.505959	0.612885	NA	AC008060.5	0	NA	NA	NA	NA	NA	AC008060.5	0	NA	NA	NA	NA	NA	AC008060.5	0.258717	0.721273	3.53089	0.204275	0.838138	NA	AC008060.5	0.245425	0.573014	3.53332	0.162175	0.871168	NA	AC008060.5	0	NA	NA	NA	NA	NA
AC008175.1	0	NA	NA	NA	NA	NA	AC008175.1	0	NA	NA	NA	NA	NA	AC008175.1	0	NA	NA	NA	NA	NA	AC008175.1	0	NA	NA	NA	NA	NA	AC008175.1	0	NA	NA	NA	NA	NA	AC008175.1	0	NA	NA	NA	NA	NA
AC008268.1	0.472646	2.3843	3.50953	-0.679379	0.496898	NA	AC008268.1	0	NA	NA	NA	NA	NA	AC008268.1	0.0871087	1.76087	3.53185	-0.498567	0.618084	NA	AC008268.1	0.390606	0.772417	3.50415	0.220429	0.825537	NA	AC008268.1	0.312089	1.12103	3.50813	0.319552	0.749308	NA	AC008268.1	0.057069	0.514955	3.52781	0.14597	0.883945	NA
AC008269.2	0.995051	2.31795	3.05572	-0.758561	0.448115	NA	AC008269.2	0.884261	2.44278	3.41883	-0.714506	0.474914	NA	AC008269.2	0.296672	0.334996	3.46557	-0.096664	0.922993	NA	AC008269.2	0.600744	1.90098	3.45488	0.550232	0.58216	NA	AC008269.2	0.982482	0.502658	2.4867	0.202139	0.839808	NA	AC008269.2	0.535993	-1.59908	3.46779	-0.461124	0.644709	NA
AC008277.1	0.24739	2.16672	3.49685	-0.619619	0.535509	NA	AC008277.1	0	NA	NA	NA	NA	NA	AC008277.1	0	NA	NA	NA	NA	NA	AC008277.1	0.167436	1.11778	3.50141	0.319237	0.749547	NA	AC008277.1	0.157771	0.908369	3.49666	0.259782	0.795032	NA	AC008277.1	0	NA	NA	NA	NA	NA
AC008278.2	0	NA	NA	NA	NA	NA	AC008278.2	0	NA	NA	NA	NA	NA	AC008278.2	0	NA	NA	NA	NA	NA	AC008278.2	0	NA	NA	NA	NA	NA	AC008278.2	0	NA	NA	NA	NA	NA	AC008278.2	0	NA	NA	NA	NA	NA
AC008281.1	0	NA	NA	NA	NA	NA	AC008281.1	0	NA	NA	NA	NA	NA	AC008281.1	0	NA	NA	NA	NA	NA	AC008281.1	0	NA	NA	NA	NA	NA	AC008281.1	0	NA	NA	NA	NA	NA	AC008281.1	0	NA	NA	NA	NA	NA
AC008522.1	0.126712	0.127365	3.4904	-0.03649	0.970892	NA	AC008522.1	0.598588	2.00873	3.46066	-0.580449	0.561612	NA	AC008522.1	0.886311	2.08629	3.40972	-0.611866	0.540627	NA	AC008522.1	0.512924	-2.43499	3.4743	-0.700858	0.483391	NA	AC008522.1	0.320206	-1.93656	3.48023	-0.556447	0.577905	NA	AC008522.1	0.810246	0.350029	3.23096	0.108336	0.913729	NA
AC008592.4	0.436649	2.05111	3.47118	-0.590897	0.554589	NA	AC008592.4	0	NA	NA	NA	NA	NA	AC008592.4	0.564209	2.01591	3.51247	-0.57393	0.566015	NA	AC008592.4	0.691501	-0.0139531	3.43612	-0.00406073	0.99676	NA	AC008592.4	0.279412	0.937195	3.47806	0.269459	0.787576	NA	AC008592.4	0.377213	0.752212	3.5048	0.214623	0.830061	NA
AC008686.1	0	NA	NA	NA	NA	NA	AC008686.1	0	NA	NA	NA	NA	NA	AC008686.1	0	NA	NA	NA	NA	NA	AC008686.1	0	NA	NA	NA	NA	NA	AC008686.1	0	NA	NA	NA	NA	NA	AC008686.1	0	NA	NA	NA	NA	NA
AC008691.1	1.50899	2.85773	3.49126	-0.818538	0.41305	NA	AC008691.1	1.08948	2.15053	3.50703	-0.613205	0.539741	NA	AC008691.1	1.37619	3.15545	3.45133	-0.914271	0.360575	NA	AC008691.1	2.0158	-0.647487	2.28694	-0.283124	0.777081	NA	AC008691.1	1.7884	0.4227	2.68902	0.157195	0.875091	NA	AC008691.1	1.70179	0.940105	2.66614	0.352609	0.724381	NA
AC008703.1	1.39318	4.09617	2.62719	-1.55914	0.118962	NA	AC008703.1	0.494139	2.15967	3.51142	-0.615042	0.538527	NA	AC008703.1	1.41098	3.26626	3.47915	-0.93881	0.347828	NA	AC008703.1	1.96797	0.814783	1.97936	0.41164	0.680603	NA	AC008703.1	1.25753	1.91825	2.31163	0.829828	0.406636	NA	AC008703.1	1.30195	1.58105	3.00168	0.52672	0.598388	NA
AC008746.3	1.04454	-0.308328	2.42838	0.126969	0.898965	NA	AC008746.3	0.591892	-2.15675	3.43577	0.627735	0.530178	NA	AC008746.3	0.624371	-2.22579	3.44342	0.64639	0.518027	NA	AC008746.3	0.293188	1.83891	3.48142	0.528207	0.597356	NA	AC008746.3	0.27612	1.68324	3.48357	0.483194	0.628958	NA	AC008746.3	0	NA	NA	NA	NA	NA
AC008753.3	2.8688	0.914841	1.40569	-0.650811	0.515168	0.659664	AC008753.3	2.06635	-0.406661	1.91533	0.212319	0.831858	NA	AC008753.3	2.26124	-0.513358	2.02489	0.253524	0.799863	NA	AC008753.3	1.9967	1.50267	1.94222	0.773687	0.439116	NA	AC008753.3	1.83863	1.23919	1.72413	0.718736	0.472304	NA	AC008753.3	1.44381	-0.245123	2.4181	-0.10137	0.919257	NA
AC008914.1	0.0844746	0.17295	3.50775	-0.049305	0.960676	NA	AC008914.1	0.0812354	0.242918	3.51216	-0.0691648	0.944858	NA	AC008914.1	0.0856	0.0774963	3.5134	-0.0220574	0.982402	NA	AC008914.1	0	NA	NA	NA	NA	NA	AC008914.1	0	NA	NA	NA	NA	NA	AC008914.1	0	NA	NA	NA	NA	NA
AC008937.2	0.164927	2.09415	3.51362	-0.596009	0.551169	NA	AC008937.2	0	NA	NA	NA	NA	NA	AC008937.2	0	NA	NA	NA	NA	NA	AC008937.2	0.111624	0.991905	3.51291	0.28236	0.777668	NA	AC008937.2	0.10518	0.838291	3.51365	0.238581	0.811431	NA	AC008937.2	0	NA	NA	NA	NA	NA
AC008937.3	0.66987	1.12044	3.39667	-0.329863	0.741503	NA	AC008937.3	0.201952	-0.0870572	3.5139	0.0247751	0.980234	NA	AC008937.3	0.596888	0.341816	3.51229	-0.0973199	0.922472	NA	AC008937.3	0.592183	0.813788	3.50856	0.231944	0.816582	NA	AC008937.3	0.301308	1.1732	3.51671	0.333606	0.738677	NA	AC008937.3	0.26012	0.49356	3.52464	0.140031	0.888635	NA
AC008940.1	0.117104	-0.0484396	3.49335	0.0138663	0.988937	NA	AC008940.1	0.208297	0.694424	3.47244	-0.199982	0.841495	NA	AC008940.1	1.18477	2.06	3.3981	-0.606222	0.544367	NA	AC008940.1	0.719312	-2.51079	3.45466	-0.726782	0.467359	NA	AC008940.1	0.064236	-0.823672	3.52839	-0.233441	0.815419	NA	AC008940.1	0.748429	1.52855	3.41925	0.447043	0.654844	NA
AC008991.1	0	NA	NA	NA	NA	NA	AC008991.1	0	NA	NA	NA	NA	NA	AC008991.1	0.0871087	1.76087	3.53185	-0.498567	0.618084	NA	AC008991.1	0.0594352	-0.654371	3.52814	-0.185472	0.852859	NA	AC008991.1	0	NA	NA	NA	NA	NA	AC008991.1	0.057069	0.514955	3.52781	0.14597	0.883945	NA
AC008992.1	0.0824633	1.78022	3.52679	-0.504769	0.613721	NA	AC008992.1	0	NA	NA	NA	NA	NA	AC008992.1	0	NA	NA	NA	NA	NA	AC008992.1	0.0558121	0.682016	3.52542	0.193457	0.846601	NA	AC008992.1	0.0525902	0.524173	3.52686	0.148623	0.881851	NA	AC008992.1	0	NA	NA	NA	NA	NA
AC009022.1	0.194203	1.25855	3.49587	-0.36001	0.71884	NA	AC009022.1	0.312121	1.62626	3.47196	-0.468399	0.639499	NA	AC009022.1	0.204155	1.32539	3.47919	-0.380948	0.703242	NA	AC009022.1	0.230495	0.138778	3.46087	0.0400991	0.968014	NA	AC009022.1	0.297888	-0.117666	3.4436	-0.0341695	0.972742	NA	AC009022.1	0.307745	-0.322316	3.46794	-0.0929418	0.92595	NA
AC009060.1	0.32377	1.38178	3.44353	-0.401268	0.688223	NA	AC009060.1	0.163614	0.555488	3.48922	-0.159201	0.87351	NA	AC009060.1	0.159846	0.403655	3.48778	-0.115734	0.907863	NA	AC009060.1	0.230403	0.978218	3.47459	0.281535	0.7783	NA	AC009060.1	0.225299	0.824685	3.47534	0.237296	0.812427	NA	AC009060.1	0.121605	-0.160593	3.49433	-0.0459582	0.963344	NA
AC009110.1	0	NA	NA	NA	NA	NA	AC009110.1	0	NA	NA	NA	NA	NA	AC009110.1	0	NA	NA	NA	NA	NA	AC009110.1	0	NA	NA	NA	NA	NA	AC009110.1	0	NA	NA	NA	NA	NA	AC009110.1	0	NA	NA	NA	NA	NA
AC009120.5	0	NA	NA	NA	NA	NA	AC009120.5	0	NA	NA	NA	NA	NA	AC009120.5	0	NA	NA	NA	NA	NA	AC009120.5	0	NA	NA	NA	NA	NA	AC009120.5	0	NA	NA	NA	NA	NA	AC009120.5	0	NA	NA	NA	NA	NA
AC009134.1	0.4554	2.39154	3.51085	-0.681186	0.495754	NA	AC009134.1	0	NA	NA	NA	NA	NA	AC009134.1	0	NA	NA	NA	NA	NA	AC009134.1	0.314529	1.31563	3.51269	0.374535	0.708006	NA	AC009134.1	0.298015	1.17008	3.51614	0.332773	0.739306	NA	AC009134.1	0	NA	NA	NA	NA	NA
AC009158.1	0	NA	NA	NA	NA	NA	AC009158.1	1.08948	2.15053	3.50703	-0.613205	0.539741	NA	AC009158.1	0.0871087	1.76087	3.53185	-0.498567	0.618084	NA	AC009158.1	0.0594352	-0.654371	3.52814	-0.185472	0.852859	NA	AC009158.1	0.792624	-1.01012	3.50033	-0.288578	0.772904	NA	AC009158.1	0.839134	-0.134651	3.48867	-0.0385968	0.969212	NA
AC009227.2	0	NA	NA	NA	NA	NA	AC009227.2	0	NA	NA	NA	NA	NA	AC009227.2	0	NA	NA	NA	NA	NA	AC009227.2	0	NA	NA	NA	NA	NA	AC009227.2	0	NA	NA	NA	NA	NA	AC009227.2	0	NA	NA	NA	NA	NA
AC009228.1	0.27108	-0.0540676	3.44782	0.0156817	0.987488	NA	AC009228.1	0.903648	1.74726	2.78384	-0.627642	0.530238	NA	AC009228.1	0.958921	-0.217617	3.42852	0.0634726	0.94939	NA	AC009228.1	0.604057	-0.0750121	3.49349	-0.021472	0.982869	NA	AC009228.1	0.544941	-1.93143	3.44043	-0.561393	0.57453	NA	AC009228.1	1.01785	-2.13286	3.0519	-0.698861	0.484639	NA
AC009236.2	0	NA	NA	NA	NA	NA	AC009236.2	0.0945624	1.92517	3.5321	-0.54505	0.585719	NA	AC009236.2	0	NA	NA	NA	NA	NA	AC009236.2	0	NA	NA	NA	NA	NA	AC009236.2	0.064236	-0.823672	3.52839	-0.233441	0.815419	NA	AC009236.2	0.0645357	-0.837317	3.52808	-0.23733	0.812401	NA
AC009237.14	0	NA	NA	NA	NA	NA	AC009237.14	0	NA	NA	NA	NA	NA	AC009237.14	0	NA	NA	NA	NA	NA	AC009237.14	0	NA	NA	NA	NA	NA	AC009237.14	0	NA	NA	NA	NA	NA	AC009237.14	0	NA	NA	NA	NA	NA
AC009264.1	0.0824633	1.78022	3.52679	-0.504769	0.613721	NA	AC009264.1	1.32257	3.80024	3.34834	-1.13496	0.256392	NA	AC009264.1	0.174217	1.9165	3.49994	-0.54758	0.58398	NA	AC009264.1	0.174683	-0.0729855	3.49332	-0.0208929	0.983331	NA	AC009264.1	0.984439	-2.41967	2.87942	-0.840333	0.400721	NA	AC009264.1	1.04916	-1.838	2.94998	-0.623054	0.533249	NA
AC009305.1	0	NA	NA	NA	NA	NA	AC009305.1	0.382172	2.2617	3.4832	-0.649317	0.516133	NA	AC009305.1	0	NA	NA	NA	NA	NA	AC009305.1	0	NA	NA	NA	NA	NA	AC009305.1	0.25597	-1.15698	3.48111	-0.332359	0.739618	NA	AC009305.1	0.257082	-1.25297	3.48692	-0.359333	0.719346	NA
AC009312.1	0	NA	NA	NA	NA	NA	AC009312.1	0	NA	NA	NA	NA	NA	AC009312.1	0	NA	NA	NA	NA	NA	AC009312.1	0	NA	NA	NA	NA	NA	AC009312.1	0	NA	NA	NA	NA	NA	AC009312.1	0	NA	NA	NA	NA	NA
AC009313.1	0.17466	1.97843	3.50037	-0.565205	0.571934	NA	AC009313.1	0.37825	2.12896	3.47573	-0.612522	0.540192	NA	AC009313.1	0	NA	NA	NA	NA	NA	AC009313.1	0.118688	0.999752	3.51242	0.284634	0.775925	NA	AC009313.1	0.368709	-0.420094	3.46505	-0.121238	0.903503	NA	AC009313.1	0.258143	-1.20416	3.48319	-0.345707	0.729563	NA
AC009365.4	0	NA	NA	NA	NA	NA	AC009365.4	0	NA	NA	NA	NA	NA	AC009365.4	0	NA	NA	NA	NA	NA	AC009365.4	0	NA	NA	NA	NA	NA	AC009365.4	0	NA	NA	NA	NA	NA	AC009365.4	0	NA	NA	NA	NA	NA
AC009410.1	0	NA	NA	NA	NA	NA	AC009410.1	0	NA	NA	NA	NA	NA	AC009410.1	0	NA	NA	NA	NA	NA	AC009410.1	0	NA	NA	NA	NA	NA	AC009410.1	0	NA	NA	NA	NA	NA	AC009410.1	0	NA	NA	NA	NA	NA
AC009411.1	0.372936	1.78474	3.52744	-0.505959	0.612885	NA	AC009411.1	0	NA	NA	NA	NA	NA	AC009411.1	0.958196	2.01911	3.45915	-0.583702	0.559421	NA	AC009411.1	0.912504	-0.309888	3.44628	-0.0899195	0.928351	NA	AC009411.1	0.245425	0.573014	3.53332	0.162175	0.871168	NA	AC009411.1	0.627759	0.955844	3.46249	0.276057	0.782505	NA
AC009411.2	0	NA	NA	NA	NA	NA	AC009411.2	0	NA	NA	NA	NA	NA	AC009411.2	0	NA	NA	NA	NA	NA	AC009411.2	0	NA	NA	NA	NA	NA	AC009411.2	0	NA	NA	NA	NA	NA	AC009411.2	0	NA	NA	NA	NA	NA
AC009413.2	1.16232	-0.374235	2.11438	0.176995	0.859512	NA	AC009413.2	1.72544	0.448438	1.85792	-0.241366	0.809272	NA	AC009413.2	1.10918	-0.589364	2.35368	0.250401	0.802277	NA	AC009413.2	0.540289	0.129339	3.42542	0.0377586	0.96988	NA	AC009413.2	0.993124	-0.931026	2.48302	-0.374956	0.707693	NA	AC009413.2	0.949476	-1.05155	2.81882	-0.373048	0.709113	NA
AC009478.1	0	NA	NA	NA	NA	NA	AC009478.1	0	NA	NA	NA	NA	NA	AC009478.1	0.853542	2.63776	3.50155	-0.753312	0.451262	NA	AC009478.1	0.607681	-1.55779	3.49918	-0.445186	0.656185	NA	AC009478.1	0	NA	NA	NA	NA	NA	AC009478.1	0.57731	1.39218	3.4974	0.398062	0.690585	NA
AC009495.3	0.117104	-0.0484396	3.49335	0.0138663	0.988937	NA	AC009495.3	0.113735	0.0452093	3.49464	-0.0129368	0.989678	NA	AC009495.3	0.11975	-0.110174	3.49387	0.0315337	0.974844	NA	AC009495.3	0	NA	NA	NA	NA	NA	AC009495.3	0	NA	NA	NA	NA	NA	AC009495.3	0	NA	NA	NA	NA	NA
AC009498.1	0	NA	NA	NA	NA	NA	AC009498.1	0	NA	NA	NA	NA	NA	AC009498.1	0.553173	3.137	3.47024	-0.903974	0.366009	NA	AC009498.1	0.375333	-2.14641	3.48136	-0.616544	0.537535	NA	AC009498.1	0	NA	NA	NA	NA	NA	AC009498.1	0.358453	1.99803	3.48076	0.574021	0.565954	NA
AC009878.2	0.329853	2.19718	3.48628	-0.630237	0.528539	NA	AC009878.2	0	NA	NA	NA	NA	NA	AC009878.2	0.766433	2.02935	3.5132	-0.577634	0.563511	NA	AC009878.2	0.771494	0.217461	3.43683	0.0632737	0.949549	NA	AC009878.2	0.210361	0.938701	3.48612	0.269268	0.787723	NA	AC009878.2	0.520241	0.801072	3.51251	0.228063	0.819597	NA
AC009965.1	0	NA	NA	NA	NA	NA	AC009965.1	0	NA	NA	NA	NA	NA	AC009965.1	0	NA	NA	NA	NA	NA	AC009965.1	0	NA	NA	NA	NA	NA	AC009965.1	0	NA	NA	NA	NA	NA	AC009965.1	0	NA	NA	NA	NA	NA
AC009970.1	0	NA	NA	NA	NA	NA	AC009970.1	0.189125	2.0715	3.49932	-0.591972	0.553869	NA	AC009970.1	0	NA	NA	NA	NA	NA	AC009970.1	0	NA	NA	NA	NA	NA	AC009970.1	0.128472	-1.10328	3.51013	-0.314312	0.753284	NA	AC009970.1	0.129071	-1.12769	3.51122	-0.321167	0.748084	NA
AC010096.1	0	NA	NA	NA	NA	NA	AC010096.1	0	NA	NA	NA	NA	NA	AC010096.1	0.766433	2.02935	3.5132	-0.577634	0.563511	NA	AC010096.1	0.548245	-0.944383	3.51123	-0.268961	0.78796	NA	AC010096.1	0	NA	NA	NA	NA	NA	AC010096.1	0.520241	0.801072	3.51251	0.228063	0.819598	NA
AC010105.1	0	NA	NA	NA	NA	NA	AC010105.1	0	NA	NA	NA	NA	NA	AC010105.1	0	NA	NA	NA	NA	NA	AC010105.1	0	NA	NA	NA	NA	NA	AC010105.1	0	NA	NA	NA	NA	NA	AC010105.1	0	NA	NA	NA	NA	NA
AC010148.1	0.199567	0.81831	3.4767	-0.23537	0.813922	NA	AC010148.1	1.20321	0.89579	3.43742	-0.260599	0.794402	NA	AC010148.1	0.642403	1.23306	3.45816	-0.356567	0.721416	NA	AC010148.1	0.412424	-0.135901	3.46399	-0.0392327	0.968705	NA	AC010148.1	0.845214	-0.119274	3.48725	-0.034203	0.972715	NA	AC010148.1	1.12448	0.0981914	3.42187	0.0286953	0.977108	NA
AC010504.2	0.345255	1.28364	3.49427	-0.367354	0.713355	NA	AC010504.2	0.460148	1.59009	3.46606	-0.45876	0.646406	NA	AC010504.2	0.183733	0.352765	3.53145	-0.0998923	0.92043	NA	AC010504.2	0.111624	0.991905	3.51291	0.28236	0.777668	NA	AC010504.2	0.297158	-0.310016	3.46779	-0.0893987	0.928765	NA	AC010504.2	0.192811	-1.22198	3.49762	-0.349373	0.726809	NA
AC010641.1	0	NA	NA	NA	NA	NA	AC010641.1	0.0955431	1.89464	3.52807	-0.537018	0.591255	NA	AC010641.1	0	NA	NA	NA	NA	NA	AC010641.1	0	NA	NA	NA	NA	NA	AC010641.1	0.0639925	-0.828451	3.52904	-0.234752	0.814401	NA	AC010641.1	0.0642704	-0.826579	3.52655	-0.234388	0.814684	NA
AC010642.2	0.0422373	0.42755	3.52911	-0.121149	0.903573	NA	AC010642.2	0.0406177	0.542367	3.52781	-0.15374	0.877815	NA	AC010642.2	0.0428	0.390169	3.52636	-0.110644	0.911899	NA	AC010642.2	0	NA	NA	NA	NA	NA	AC010642.2	0	NA	NA	NA	NA	NA	AC010642.2	0	NA	NA	NA	NA	NA
AC010649.1	0	NA	NA	NA	NA	NA	AC010649.1	0	NA	NA	NA	NA	NA	AC010649.1	0	NA	NA	NA	NA	NA	AC010649.1	0	NA	NA	NA	NA	NA	AC010649.1	0	NA	NA	NA	NA	NA	AC010649.1	0	NA	NA	NA	NA	NA
AC010723.1	0	NA	NA	NA	NA	NA	AC010723.1	0	NA	NA	NA	NA	NA	AC010723.1	0	NA	NA	NA	NA	NA	AC010723.1	0	NA	NA	NA	NA	NA	AC010723.1	0	NA	NA	NA	NA	NA	AC010723.1	0	NA	NA	NA	NA	NA
AC010729.1	0	NA	NA	NA	NA	NA	AC010729.1	0	NA	NA	NA	NA	NA	AC010729.1	0	NA	NA	NA	NA	NA	AC010729.1	0	NA	NA	NA	NA	NA	AC010729.1	0	NA	NA	NA	NA	NA	AC010729.1	0	NA	NA	NA	NA	NA
AC010729.2	0	NA	NA	NA	NA	NA	AC010729.2	0.247069	1.85878	3.52255	-0.527681	0.597721	NA	AC010729.2	0.0871087	1.76087	3.53185	-0.498567	0.618084	NA	AC010729.2	0.0594352	-0.654371	3.52814	-0.185472	0.852859	NA	AC010729.2	0.171414	-0.787448	3.52289	-0.223524	0.823128	NA	AC010729.2	0.232261	-0.144737	3.53129	-0.040987	0.967306	NA
AC010731.2	0	NA	NA	NA	NA	NA	AC010731.2	0	NA	NA	NA	NA	NA	AC010731.2	0	NA	NA	NA	NA	NA	AC010731.2	0	NA	NA	NA	NA	NA	AC010731.2	0	NA	NA	NA	NA	NA	AC010731.2	0	NA	NA	NA	NA	NA
AC010731.3	0	NA	NA	NA	NA	NA	AC010731.3	0	NA	NA	NA	NA	NA	AC010731.3	0	NA	NA	NA	NA	NA	AC010731.3	0	NA	NA	NA	NA	NA	AC010731.3	0	NA	NA	NA	NA	NA	AC010731.3	0	NA	NA	NA	NA	NA
AC010745.1	0	NA	NA	NA	NA	NA	AC010745.1	0	NA	NA	NA	NA	NA	AC010745.1	0	NA	NA	NA	NA	NA	AC010745.1	0	NA	NA	NA	NA	NA	AC010745.1	0	NA	NA	NA	NA	NA	AC010745.1	0	NA	NA	NA	NA	NA
AC010745.2	0	NA	NA	NA	NA	NA	AC010745.2	0	NA	NA	NA	NA	NA	AC010745.2	0.0871087	1.76087	3.53185	-0.498567	0.618084	NA	AC010745.2	0.0594352	-0.654371	3.52814	-0.185472	0.852859	NA	AC010745.2	0	NA	NA	NA	NA	NA	AC010745.2	0.057069	0.514955	3.52781	0.14597	0.883945	NA
AC010745.3	0.390183	1.7746	3.52597	-0.503295	0.614757	NA	AC010745.3	0	NA	NA	NA	NA	NA	AC010745.3	0.0871087	1.76087	3.53185	-0.498567	0.618084	NA	AC010745.3	0.334794	0.0269225	3.53299	0.00762031	0.99392	NA	AC010745.3	0.259499	0.507621	3.52434	0.144033	0.885475	NA	AC010745.3	0.057069	0.514955	3.52781	0.14597	0.883945	NA
AC010745.4	0	NA	NA	NA	NA	NA	AC010745.4	0.791809	2.48977	3.50873	-0.709592	0.477957	NA	AC010745.4	0.435544	1.98822	3.47096	-0.572816	0.566769	NA	AC010745.4	0.297176	-1.03661	3.47679	-0.298152	0.765588	NA	AC010745.4	0.567726	-1.432	3.51114	-0.407844	0.683389	NA	AC010745.4	0.851569	-0.846708	3.45458	-0.245097	0.806381	NA
AC010761.6	0.868194	0.991547	3.45048	-0.287365	0.773833	NA	AC010761.6	0.085301	0.0819123	3.50689	-0.0233576	0.981365	NA	AC010761.6	0.371917	0.79767	3.48739	-0.22873	0.819079	NA	AC010761.6	0.748108	0.132438	3.49386	0.037906	0.969763	NA	AC010761.6	0.518997	0.814231	3.51235	0.231819	0.816679	NA	AC010761.6	0.188607	0.531625	3.53007	0.150599	0.880292	NA
AC010880.1	0	NA	NA	NA	NA	NA	AC010880.1	0	NA	NA	NA	NA	NA	AC010880.1	0.766433	2.02935	3.5132	-0.577634	0.563511	NA	AC010880.1	0.548245	-0.944383	3.51123	-0.268961	0.78796	NA	AC010880.1	0	NA	NA	NA	NA	NA	AC010880.1	0.520241	0.801072	3.51251	0.228063	0.819598	NA
AC010884.1	0.419459	1.12455	3.52748	-0.318797	0.749881	NA	AC010884.1	0.0284337	0.567949	3.52397	-0.161167	0.871962	NA	AC010884.1	0.0299376	0.404211	3.5242	-0.114696	0.908686	NA	AC010884.1	0.275358	0.698397	3.52781	0.197969	0.843069	NA	AC010884.1	0.259499	0.507621	3.52434	0.144033	0.885475	NA	AC010884.1	0	NA	NA	NA	NA	NA
AC010894.3	0.780366	2.08612	3.5132	-0.593796	0.552649	NA	AC010894.3	0.836752	2.92568	3.49176	-0.83788	0.402098	NA	AC010894.3	0.383217	1.71778	3.52598	-0.487179	0.626132	NA	AC010894.3	0.82484	0.290838	3.48081	0.0835547	0.93341	NA	AC010894.3	1.09723	-1.27351	3.21438	-0.39619	0.691965	NA	AC010894.3	0.849965	-1.31032	3.47766	-0.376784	0.706334	NA
AC010894.4	0	NA	NA	NA	NA	NA	AC010894.4	0	NA	NA	NA	NA	NA	AC010894.4	0	NA	NA	NA	NA	NA	AC010894.4	0	NA	NA	NA	NA	NA	AC010894.4	0	NA	NA	NA	NA	NA	AC010894.4	0	NA	NA	NA	NA	NA
AC010907.2	0	NA	NA	NA	NA	NA	AC010907.2	0	NA	NA	NA	NA	NA	AC010907.2	0	NA	NA	NA	NA	NA	AC010907.2	0	NA	NA	NA	NA	NA	AC010907.2	0	NA	NA	NA	NA	NA	AC010907.2	0	NA	NA	NA	NA	NA
AC010967.1	0	NA	NA	NA	NA	NA	AC010967.1	0	NA	NA	NA	NA	NA	AC010967.1	0	NA	NA	NA	NA	NA	AC010967.1	0	NA	NA	NA	NA	NA	AC010967.1	0	NA	NA	NA	NA	NA	AC010967.1	0	NA	NA	NA	NA	NA
AC010967.2	0	NA	NA	NA	NA	NA	AC010967.2	0	NA	NA	NA	NA	NA	AC010967.2	0.282105	1.7086	3.52457	-0.484769	0.62784	NA	AC010967.2	0.197391	-0.633522	3.5251	-0.179717	0.857374	NA	AC010967.2	0	NA	NA	NA	NA	NA	AC010967.2	0.188607	0.531625	3.53007	0.150599	0.880292	NA
AC010969.1	0	NA	NA	NA	NA	NA	AC010969.1	0.247069	1.85878	3.52255	-0.527681	0.597721	NA	AC010969.1	0.363695	2.74587	3.48498	-0.787914	0.430747	NA	AC010969.1	0.247102	-1.74634	3.4954	-0.499611	0.617349	NA	AC010969.1	0.171414	-0.787448	3.52289	-0.223524	0.823128	NA	AC010969.1	0.411487	0.994791	3.47299	0.286437	0.774544	NA
AC010976.2	0.850449	2.98676	3.49006	-0.855791	0.392114	NA	AC010976.2	0.190106	2.53021	3.51615	-0.719598	0.471773	NA	AC010976.2	1.06608	2.80898	3.45011	-0.814169	0.415548	NA	AC010976.2	1.32573	-0.0369631	2.47145	-0.014956	0.988067	NA	AC010976.2	0.689035	0.62527	2.90704	0.215088	0.829699	NA	AC010976.2	0.831034	0.708571	3.27556	0.21632	0.828738	NA
AC010982.2	0	NA	NA	NA	NA	NA	AC010982.2	0	NA	NA	NA	NA	NA	AC010982.2	0	NA	NA	NA	NA	NA	AC010982.2	0	NA	NA	NA	NA	NA	AC010982.2	0	NA	NA	NA	NA	NA	AC010982.2	0	NA	NA	NA	NA	NA
AC010983.1	0.0824633	1.78022	3.52679	-0.504769	0.613721	NA	AC010983.1	0.54474	1.90388	3.52933	-0.539443	0.589581	NA	AC010983.1	0	NA	NA	NA	NA	NA	AC010983.1	0.0558121	0.682016	3.52542	0.193457	0.846601	NA	AC010983.1	0.448902	-0.057961	3.52118	-0.0164607	0.986867	NA	AC010983.1	0.391033	-0.86212	3.53138	-0.244131	0.807129	NA
AC011193.1	0	NA	NA	NA	NA	NA	AC011193.1	0	NA	NA	NA	NA	NA	AC011193.1	0	NA	NA	NA	NA	NA	AC011193.1	0	NA	NA	NA	NA	NA	AC011193.1	0	NA	NA	NA	NA	NA	AC011193.1	0	NA	NA	NA	NA	NA
AC011233.2	0	NA	NA	NA	NA	NA	AC011233.2	0	NA	NA	NA	NA	NA	AC011233.2	0	NA	NA	NA	NA	NA	AC011233.2	0	NA	NA	NA	NA	NA	AC011233.2	0	NA	NA	NA	NA	NA	AC011233.2	0	NA	NA	NA	NA	NA
AC011239.1	0.372936	1.78474	3.52744	-0.505959	0.612885	NA	AC011239.1	0	NA	NA	NA	NA	NA	AC011239.1	0	NA	NA	NA	NA	NA	AC011239.1	0.258717	0.721273	3.53089	0.204275	0.838138	NA	AC011239.1	0.245425	0.573014	3.53332	0.162175	0.871168	NA	AC011239.1	0	NA	NA	NA	NA	NA
AC011243.1	0	NA	NA	NA	NA	NA	AC011243.1	0.0955431	1.89464	3.52807	-0.537018	0.591255	NA	AC011243.1	0	NA	NA	NA	NA	NA	AC011243.1	0	NA	NA	NA	NA	NA	AC011243.1	0.0639925	-0.828451	3.52904	-0.234752	0.814401	NA	AC011243.1	0.0642704	-0.826579	3.52655	-0.234388	0.814684	NA
AC011306.1	0	NA	NA	NA	NA	NA	AC011306.1	0	NA	NA	NA	NA	NA	AC011306.1	0.348435	1.97504	3.47611	-0.568176	0.569915	NA	AC011306.1	0.237741	-1.01865	3.48304	-0.292459	0.769936	NA	AC011306.1	0	NA	NA	NA	NA	NA	AC011306.1	0.228276	0.892444	3.4838	0.256169	0.79782	NA
AC011516.1	0	NA	NA	NA	NA	NA	AC011516.1	0	NA	NA	NA	NA	NA	AC011516.1	0	NA	NA	NA	NA	NA	AC011516.1	0	NA	NA	NA	NA	NA	AC011516.1	0	NA	NA	NA	NA	NA	AC011516.1	0	NA	NA	NA	NA	NA
AC011518.1	0	NA	NA	NA	NA	NA	AC011518.1	0	NA	NA	NA	NA	NA	AC011518.1	0.564209	2.01591	3.51247	-0.57393	0.566015	NA	AC011518.1	0.394782	-0.942445	3.51275	-0.268293	0.788474	NA	AC011518.1	0	NA	NA	NA	NA	NA	AC011518.1	0.377213	0.752212	3.5048	0.214623	0.830061	NA
AC011524.1	0.0824633	1.78022	3.52679	-0.504769	0.613721	NA	AC011524.1	0	NA	NA	NA	NA	NA	AC011524.1	0.891866	2.79479	3.45483	-0.808952	0.418543	NA	AC011524.1	0.66925	-1.15117	3.4438	-0.334274	0.738173	NA	AC011524.1	0.0525902	0.524173	3.52686	0.148623	0.881851	NA	AC011524.1	0.58809	1.73157	3.46664	0.499495	0.617431	NA
AC011524.2	0	NA	NA	NA	NA	NA	AC011524.2	0	NA	NA	NA	NA	NA	AC011524.2	0	NA	NA	NA	NA	NA	AC011524.2	0	NA	NA	NA	NA	NA	AC011524.2	0	NA	NA	NA	NA	NA	AC011524.2	0	NA	NA	NA	NA	NA
AC011625.1	0	NA	NA	NA	NA	NA	AC011625.1	0	NA	NA	NA	NA	NA	AC011625.1	0	NA	NA	NA	NA	NA	AC011625.1	0	NA	NA	NA	NA	NA	AC011625.1	0	NA	NA	NA	NA	NA	AC011625.1	0	NA	NA	NA	NA	NA
AC011752.1	0.845583	2.96772	3.4861	-0.8513	0.394603	NA	AC011752.1	0.191086	2.1852	3.51124	-0.622344	0.533716	NA	AC011752.1	1.14965	2.1336	3.49948	-0.609691	0.542067	NA	AC011752.1	1.41226	0.931833	2.59573	0.358987	0.719605	NA	AC011752.1	0.685499	0.942055	3.27651	0.287518	0.773716	NA	AC011752.1	0.908902	-0.0275477	3.44897	-0.00798721	0.993627	NA
AC011754.1	0	NA	NA	NA	NA	NA	AC011754.1	0	NA	NA	NA	NA	NA	AC011754.1	0.204738	1.98202	3.50634	-0.565266	0.571893	NA	AC011754.1	0.137592	-0.875795	3.50343	-0.249982	0.802601	NA	AC011754.1	0	NA	NA	NA	NA	NA	AC011754.1	0.130176	0.77201	3.50695	0.220137	0.825764	NA
AC011995.1	0	NA	NA	NA	NA	NA	AC011995.1	0	NA	NA	NA	NA	NA	AC011995.1	0.174217	1.9165	3.49994	-0.54758	0.58398	NA	AC011995.1	0.11887	-0.942502	3.51099	-0.268443	0.788358	NA	AC011995.1	0	NA	NA	NA	NA	NA	AC011995.1	0.114138	0.814591	3.51218	0.231933	0.81659	NA
AC011997.1	0	NA	NA	NA	NA	NA	AC011997.1	0.54474	1.90388	3.52933	-0.539443	0.589581	NA	AC011997.1	0.0871087	1.76087	3.53185	-0.498567	0.618084	NA	AC011997.1	0.0594352	-0.654371	3.52814	-0.185472	0.852859	NA	AC011997.1	0.396312	-0.848704	3.5317	-0.240311	0.81009	NA	AC011997.1	0.448102	-0.0725515	3.52287	-0.0205944	0.983569	NA
AC012065.4	0	NA	NA	NA	NA	NA	AC012065.4	0.0945624	1.92517	3.5321	-0.54505	0.585719	NA	AC012065.4	0	NA	NA	NA	NA	NA	AC012065.4	0	NA	NA	NA	NA	NA	AC012065.4	0.064236	-0.823672	3.52839	-0.233441	0.815419	NA	AC012065.4	0.0645357	-0.837317	3.52808	-0.23733	0.812401	NA
AC012078.2	0	NA	NA	NA	NA	NA	AC012078.2	0	NA	NA	NA	NA	NA	AC012078.2	0	NA	NA	NA	NA	NA	AC012078.2	0	NA	NA	NA	NA	NA	AC012078.2	0	NA	NA	NA	NA	NA	AC012078.2	0	NA	NA	NA	NA	NA
AC012123.1	0	NA	NA	NA	NA	NA	AC012123.1	0.640283	2.51368	3.51368	-0.715398	0.474363	NA	AC012123.1	0	NA	NA	NA	NA	NA	AC012123.1	0	NA	NA	NA	NA	NA	AC012123.1	0.460304	-1.45957	3.51665	-0.415046	0.678108	NA	AC012123.1	0.455303	-1.46079	3.51414	-0.41569	0.677637	NA
AC012306.2	0	NA	NA	NA	NA	NA	AC012306.2	0	NA	NA	NA	NA	NA	AC012306.2	0	NA	NA	NA	NA	NA	AC012306.2	0	NA	NA	NA	NA	NA	AC012306.2	0	NA	NA	NA	NA	NA	AC012306.2	0	NA	NA	NA	NA	NA
AC012322.1	0.412317	2.21717	3.47955	-0.6372	0.523995	NA	AC012322.1	0.247069	1.85878	3.52255	-0.527681	0.597721	NA	AC012322.1	0.630539	2.75169	3.46965	-0.793074	0.427735	NA	AC012322.1	0.714192	-0.973814	3.40565	-0.285941	0.774923	NA	AC012322.1	0.434365	0.078741	3.46661	0.0227141	0.981878	NA	AC012322.1	0.592074	0.875135	3.44597	0.253959	0.799527	NA
AC012358.4	0.533568	0.589382	3.42362	-0.172152	0.863318	NA	AC012358.4	0.268087	-0.79358	3.47029	0.228678	0.819119	NA	AC012358.4	0.97917	0.42487	3.44806	-0.12322	0.901933	NA	AC012358.4	0.649982	0.21424	3.45371	0.0620317	0.950538	NA	AC012358.4	0.164355	1.42659	3.4978	0.407855	0.68338	NA	AC012358.4	0.456552	0.941019	3.46734	0.271395	0.786087	NA
AC012445.1	0	NA	NA	NA	NA	NA	AC012445.1	0	NA	NA	NA	NA	NA	AC012445.1	1.00398	3.41817	3.44888	-0.991094	0.32164	NA	AC012445.1	0.681869	-2.45507	3.45778	-0.710012	0.477697	NA	AC012445.1	0	NA	NA	NA	NA	NA	AC012445.1	0.651817	2.31949	3.45775	0.67081	0.502342	NA
AC012451.1	0	NA	NA	NA	NA	NA	AC012451.1	0	NA	NA	NA	NA	NA	AC012451.1	0	NA	NA	NA	NA	NA	AC012451.1	0	NA	NA	NA	NA	NA	AC012451.1	0	NA	NA	NA	NA	NA	AC012451.1	0	NA	NA	NA	NA	NA
AC012462.1	0	NA	NA	NA	NA	NA	AC012462.1	0	NA	NA	NA	NA	NA	AC012462.1	0	NA	NA	NA	NA	NA	AC012462.1	0	NA	NA	NA	NA	NA	AC012462.1	0	NA	NA	NA	NA	NA	AC012462.1	0	NA	NA	NA	NA	NA
AC012462.2	0	NA	NA	NA	NA	NA	AC012462.2	0	NA	NA	NA	NA	NA	AC012462.2	0.174217	1.9165	3.49994	-0.54758	0.58398	NA	AC012462.2	0.11887	-0.942502	3.51099	-0.268443	0.788358	NA	AC012462.2	0	NA	NA	NA	NA	NA	AC012462.2	0.114138	0.814591	3.51218	0.231933	0.81659	NA
AC012462.3	0	NA	NA	NA	NA	NA	AC012462.3	0.876311	3.33924	3.47776	-0.960168	0.33697	NA	AC012462.3	0.383217	1.71778	3.52598	-0.487179	0.626132	NA	AC012462.3	0.274123	-0.65388	3.52807	-0.185336	0.852965	NA	AC012462.3	0.598799	-2.24632	3.4748	-0.646461	0.517981	NA	AC012462.3	0.867585	-1.79054	3.45559	-0.518158	0.604348	NA
AC012485.2	0.0878277	-0.0126149	3.50535	0.00359877	0.997129	NA	AC012485.2	0.179863	0.803368	3.47643	-0.23109	0.817245	NA	AC012485.2	1.04801	1.54303	3.45561	-0.446528	0.655216	NA	AC012485.2	0.653788	-1.08021	3.46215	-0.312006	0.755036	NA	AC012485.2	0.064236	-0.823672	3.52839	-0.233441	0.815419	NA	AC012485.2	0.692295	0.656616	3.45915	0.18982	0.84945	NA
AC012494.1	0	NA	NA	NA	NA	NA	AC012494.1	0.286629	2.2339	3.49311	-0.639516	0.522487	NA	AC012494.1	0.665321	2.31725	3.50755	-0.660645	0.50884	NA	AC012494.1	0.471513	-1.25166	3.5099	-0.356608	0.721385	NA	AC012494.1	0.191978	-1.13111	3.49056	-0.324048	0.745902	NA	AC012494.1	0.641538	0.477096	3.4643	0.137718	0.890463	NA
AC012501.2	0	NA	NA	NA	NA	NA	AC012501.2	0	NA	NA	NA	NA	NA	AC012501.2	0.261326	1.95427	3.4844	-0.560864	0.57489	NA	AC012501.2	0.178306	-0.990988	3.49291	-0.283714	0.77663	NA	AC012501.2	0	NA	NA	NA	NA	NA	AC012501.2	0.171207	0.8641	3.49385	0.247321	0.80466	NA
AC012506.1	0.390183	1.7746	3.52597	-0.503295	0.614757	NA	AC012506.1	0.191086	2.1852	3.51124	-0.622344	0.533716	NA	AC012506.1	0.348435	1.97504	3.47611	-0.568176	0.569915	NA	AC012506.1	0.513099	-0.134822	3.47055	-0.0388473	0.969012	NA	AC012506.1	0.387484	-0.225018	3.49028	-0.0644701	0.948596	NA	AC012506.1	0.356817	-0.150606	3.43732	-0.0438149	0.965052	NA
AC012506.2	0.0873298	1.81643	3.53168	-0.514324	0.607026	NA	AC012506.2	0.0945624	1.92517	3.5321	-0.54505	0.585719	NA	AC012506.2	0.0871087	1.76087	3.53185	-0.498567	0.618084	NA	AC012506.2	0.118779	0.0226373	3.49433	0.00647831	0.994831	NA	AC012506.2	0.120118	-0.14557	3.49433	-0.0416588	0.966771	NA	AC012506.2	0.121605	-0.160593	3.49433	-0.0459582	0.963344	NA
AC012506.3	0	NA	NA	NA	NA	NA	AC012506.3	0	NA	NA	NA	NA	NA	AC012506.3	0.174217	1.9165	3.49994	-0.54758	0.58398	NA	AC012506.3	0.11887	-0.942502	3.51099	-0.268443	0.788358	NA	AC012506.3	0	NA	NA	NA	NA	NA	AC012506.3	0.114138	0.814591	3.51218	0.231933	0.81659	NA
AC012506.4	0	NA	NA	NA	NA	NA	AC012506.4	0	NA	NA	NA	NA	NA	AC012506.4	0	NA	NA	NA	NA	NA	AC012506.4	0	NA	NA	NA	NA	NA	AC012506.4	0	NA	NA	NA	NA	NA	AC012506.4	0	NA	NA	NA	NA	NA
AC012507.3	0.0873298	1.81643	3.53168	-0.514324	0.607026	NA	AC012507.3	0.189125	2.0715	3.49932	-0.591972	0.553869	NA	AC012507.3	0.261326	1.95427	3.4844	-0.560864	0.57489	NA	AC012507.3	0.23765	-0.395543	3.47394	-0.11386	0.909349	NA	AC012507.3	0.184354	-0.412993	3.48056	-0.118657	0.905547	NA	AC012507.3	0.300278	0.000807853	3.46798	0.000232946	0.999814	NA
AC012531.1	0	NA	NA	NA	NA	NA	AC012531.1	0	NA	NA	NA	NA	NA	AC012531.1	0	NA	NA	NA	NA	NA	AC012531.1	0	NA	NA	NA	NA	NA	AC012531.1	0	NA	NA	NA	NA	NA	AC012531.1	0	NA	NA	NA	NA	NA
AC012531.2	0	NA	NA	NA	NA	NA	AC012531.2	0	NA	NA	NA	NA	NA	AC012531.2	0	NA	NA	NA	NA	NA	AC012531.2	0	NA	NA	NA	NA	NA	AC012531.2	0	NA	NA	NA	NA	NA	AC012531.2	0	NA	NA	NA	NA	NA
AC012593.1	0.0824633	1.78022	3.52679	-0.504769	0.613721	NA	AC012593.1	0	NA	NA	NA	NA	NA	AC012593.1	0	NA	NA	NA	NA	NA	AC012593.1	0.0558121	0.682016	3.52542	0.193457	0.846601	NA	AC012593.1	0.0525902	0.524173	3.52686	0.148623	0.881851	NA	AC012593.1	0	NA	NA	NA	NA	NA
AC012668.1	0	NA	NA	NA	NA	NA	AC012668.1	0	NA	NA	NA	NA	NA	AC012668.1	0	NA	NA	NA	NA	NA	AC012668.1	0	NA	NA	NA	NA	NA	AC012668.1	0	NA	NA	NA	NA	NA	AC012668.1	0	NA	NA	NA	NA	NA
AC012668.3	0	NA	NA	NA	NA	NA	AC012668.3	0	NA	NA	NA	NA	NA	AC012668.3	0	NA	NA	NA	NA	NA	AC012668.3	0	NA	NA	NA	NA	NA	AC012668.3	0	NA	NA	NA	NA	NA	AC012668.3	0	NA	NA	NA	NA	NA
AC013286.1	0	NA	NA	NA	NA	NA	AC013286.1	0	NA	NA	NA	NA	NA	AC013286.1	0	NA	NA	NA	NA	NA	AC013286.1	0	NA	NA	NA	NA	NA	AC013286.1	0	NA	NA	NA	NA	NA	AC013286.1	0	NA	NA	NA	NA	NA
AC013401.1	0	NA	NA	NA	NA	NA	AC013401.1	0	NA	NA	NA	NA	NA	AC013401.1	0	NA	NA	NA	NA	NA	AC013401.1	0	NA	NA	NA	NA	NA	AC013401.1	0	NA	NA	NA	NA	NA	AC013401.1	0	NA	NA	NA	NA	NA
AC013402.3	0	NA	NA	NA	NA	NA	AC013402.3	0	NA	NA	NA	NA	NA	AC013402.3	0	NA	NA	NA	NA	NA	AC013402.3	0	NA	NA	NA	NA	NA	AC013402.3	0	NA	NA	NA	NA	NA	AC013402.3	0	NA	NA	NA	NA	NA
AC013442.1	0.180328	0.432374	3.52845	-0.122539	0.902472	NA	AC013442.1	0.173519	0.497146	3.5337	-0.140687	0.888117	NA	AC013442.1	0.270842	1.04015	3.51576	-0.295853	0.767343	NA	AC013442.1	0.0594352	-0.654371	3.52814	-0.185472	0.852859	NA	AC013442.1	0	NA	NA	NA	NA	NA	AC013442.1	0.057069	0.514955	3.52781	0.14597	0.883945	NA
AC013448.1	0.372936	1.78474	3.52744	-0.505959	0.612885	NA	AC013448.1	1.16294	3.4062	3.45761	-0.985132	0.324559	NA	AC013448.1	0	NA	NA	NA	NA	NA	AC013448.1	0.258717	0.721273	3.53089	0.204275	0.838138	NA	AC013448.1	1.0362	-1.49876	3.23202	-0.463723	0.642846	NA	AC013448.1	0.800276	-2.414	3.46376	-0.69693	0.485847	NA
AC013448.2	0.14638	-0.0723884	3.4856	0.0207679	0.983431	NA	AC013448.2	0.425856	1.03185	3.46148	-0.298096	0.76563	NA	AC013448.2	0.426274	1.40471	3.46145	-0.405815	0.684879	NA	AC013448.2	0.187666	-1.56961	3.50132	-0.448292	0.653943	NA	AC013448.2	0.192708	-1.15102	3.49225	-0.329592	0.741708	NA	AC013448.2	0.372833	0.361798	3.46427	0.104437	0.916823	NA
AC013460.1	0.993262	3.12524	3.48241	-0.897438	0.369485	NA	AC013460.1	1.43209	3.36498	3.27182	-1.02847	0.303727	NA	AC013460.1	2.11588	4.83183	2.44061	-1.97976	0.04773	NA	AC013460.1	2.15488	-1.49584	1.92475	-0.777161	0.437064	NA	AC013460.1	1.67665	-0.126579	2.16312	-0.0585168	0.953337	NA	AC013460.1	2.42618	1.22109	1.82564	0.668854	0.503588	NA
AC013727.1	0	NA	NA	NA	NA	NA	AC013727.1	0	NA	NA	NA	NA	NA	AC013727.1	0.383217	1.71778	3.52598	-0.487179	0.626132	NA	AC013727.1	0.274123	-0.65388	3.52807	-0.185336	0.852965	NA	AC013727.1	0	NA	NA	NA	NA	NA	AC013727.1	0.26012	0.49356	3.52464	0.140031	0.888635	NA
AC013727.2	0	NA	NA	NA	NA	NA	AC013727.2	0	NA	NA	NA	NA	NA	AC013727.2	0	NA	NA	NA	NA	NA	AC013727.2	0	NA	NA	NA	NA	NA	AC013727.2	0	NA	NA	NA	NA	NA	AC013727.2	0	NA	NA	NA	NA	NA
AC015849.12	0.67981	2.16315	3.46738	-0.623859	0.53272	NA	AC015849.12	1.67484	1.29912	3.47764	-0.373563	0.708729	NA	AC015849.12	0.349907	1.47219	3.47319	-0.423873	0.671659	NA	AC015849.12	0.649182	0.670196	3.45927	0.193739	0.84638	NA	AC015849.12	1.6062	0.463747	2.78753	0.166365	0.86787	NA	AC015849.12	1.36836	-0.0648999	3.21448	-0.0201898	0.983892	NA
AC015849.13	0.267727	-0.227307	3.45581	0.0657754	0.947557	NA	AC015849.13	0.273283	-0.0908551	3.4539	0.026305	0.979014	NA	AC015849.13	0.954709	-0.486135	3.4345	0.141545	0.88744	NA	AC015849.13	0.604057	-0.0750121	3.49349	-0.021472	0.982869	NA	AC015849.13	0.116826	-0.144156	3.53134	-0.0408219	0.967438	NA	AC015849.13	0.584776	0.0827461	3.50005	0.0236414	0.981139	NA
AC015849.2	0.0873298	1.81643	3.53168	-0.514324	0.607026	NA	AC015849.2	0.0945624	1.92517	3.5321	-0.54505	0.585719	NA	AC015849.2	0.348435	1.97504	3.47611	-0.568176	0.569915	NA	AC015849.2	0.297085	-0.4961	3.46978	-0.142978	0.886308	NA	AC015849.2	0.120118	-0.14557	3.49433	-0.0416588	0.966771	NA	AC015849.2	0.292812	0.360056	3.46997	0.103763	0.917357	NA
AC015923.1	0	NA	NA	NA	NA	NA	AC015923.1	0.54474	1.90388	3.52933	-0.539443	0.589581	NA	AC015923.1	0.435544	1.98822	3.47096	-0.572816	0.566769	NA	AC015923.1	0.297176	-1.03661	3.47679	-0.298152	0.765588	NA	AC015923.1	0.396312	-0.848704	3.5317	-0.240311	0.81009	NA	AC015923.1	0.676378	0.172548	3.45696	0.0499134	0.960191	NA
AC015987.1	0.0422373	0.42755	3.52911	-0.121149	0.903573	NA	AC015987.1	0.0406177	0.542367	3.52781	-0.15374	0.877814	NA	AC015987.1	0.217017	1.03068	3.48652	-0.295617	0.767522	NA	AC015987.1	0.11887	-0.942502	3.51099	-0.268443	0.788358	NA	AC015987.1	0	NA	NA	NA	NA	NA	AC015987.1	0.114138	0.814591	3.51218	0.231933	0.81659	NA
AC016292.1	0	NA	NA	NA	NA	NA	AC016292.1	0.341632	2.50677	3.5112	-0.713935	0.475267	NA	AC016292.1	0.456322	2.65612	3.49765	-0.759401	0.447613	NA	AC016292.1	0.316261	-1.54677	3.49654	-0.442372	0.65822	NA	AC016292.1	0.23565	-1.41227	3.50819	-0.402565	0.687268	NA	AC016292.1	0.542472	0.107403	3.44306	0.031194	0.975115	NA
AC016629.3	0.185264	-0.902346	3.48169	0.259169	0.795505	NA	AC016629.3	0.462408	0.386626	3.42556	-0.112865	0.910138	NA	AC016629.3	0.362493	0.0153046	3.4383	-0.0044512	0.996448	NA	AC016629.3	0.11887	-0.942502	3.51099	-0.268443	0.788358	NA	AC016629.3	0.192708	-1.15102	3.49225	-0.329592	0.741708	NA	AC016629.3	0.307745	-0.322316	3.46794	-0.0929418	0.92595	NA
AC016644.1	0.390183	1.7746	3.52597	-0.503295	0.614757	NA	AC016644.1	0.926912	3.04102	3.48407	-0.872834	0.382753	NA	AC016644.1	0	NA	NA	NA	NA	NA	AC016644.1	0.275358	0.698397	3.52781	0.197969	0.843069	NA	AC016644.1	0.911781	-1.14523	3.4023	-0.336603	0.736416	NA	AC016644.1	0.648114	-2.03515	3.49131	-0.582921	0.559947	NA
AC016682.1	0	NA	NA	NA	NA	NA	AC016682.1	0	NA	NA	NA	NA	NA	AC016682.1	0.383217	1.71778	3.52598	-0.487179	0.626132	NA	AC016682.1	0.274123	-0.65388	3.52807	-0.185336	0.852965	NA	AC016682.1	0	NA	NA	NA	NA	NA	AC016682.1	0.26012	0.49356	3.52464	0.140031	0.888635	NA
AC016700.2	0.209604	-0.161644	3.50957	0.0460582	0.963264	NA	AC016700.2	0.449022	0.566705	3.48481	-0.162622	0.870816	NA	AC016700.2	0.213671	-0.235657	3.5121	0.0670985	0.946503	NA	AC016700.2	0	NA	NA	NA	NA	NA	AC016700.2	0.171414	-0.787448	3.52289	-0.223524	0.823128	NA	AC016700.2	0.175192	-0.821981	3.52587	-0.233129	0.815662	NA
AC016727.3	0	NA	NA	NA	NA	NA	AC016727.3	0	NA	NA	NA	NA	NA	AC016727.3	0	NA	NA	NA	NA	NA	AC016727.3	0	NA	NA	NA	NA	NA	AC016727.3	0	NA	NA	NA	NA	NA	AC016727.3	0	NA	NA	NA	NA	NA
AC016730.1	0	NA	NA	NA	NA	NA	AC016730.1	0	NA	NA	NA	NA	NA	AC016730.1	0	NA	NA	NA	NA	NA	AC016730.1	0	NA	NA	NA	NA	NA	AC016730.1	0	NA	NA	NA	NA	NA	AC016730.1	0	NA	NA	NA	NA	NA
AC016735.1	0	NA	NA	NA	NA	NA	AC016735.1	0	NA	NA	NA	NA	NA	AC016735.1	0.435544	1.98822	3.47096	-0.572816	0.566769	NA	AC016735.1	0.297176	-1.03661	3.47679	-0.298152	0.765588	NA	AC016735.1	0	NA	NA	NA	NA	NA	AC016735.1	0.285345	0.910896	3.47744	0.261944	0.793364	NA
AC016751.2	0	NA	NA	NA	NA	NA	AC016751.2	0	NA	NA	NA	NA	NA	AC016751.2	0	NA	NA	NA	NA	NA	AC016751.2	0	NA	NA	NA	NA	NA	AC016751.2	0	NA	NA	NA	NA	NA	AC016751.2	0	NA	NA	NA	NA	NA
AC016831.5	0	NA	NA	NA	NA	NA	AC016831.5	0	NA	NA	NA	NA	NA	AC016831.5	0	NA	NA	NA	NA	NA	AC016831.5	0	NA	NA	NA	NA	NA	AC016831.5	0	NA	NA	NA	NA	NA	AC016831.5	0	NA	NA	NA	NA	NA
AC016903.1	0	NA	NA	NA	NA	NA	AC016903.1	0	NA	NA	NA	NA	NA	AC016903.1	0	NA	NA	NA	NA	NA	AC016903.1	0	NA	NA	NA	NA	NA	AC016903.1	0	NA	NA	NA	NA	NA	AC016903.1	0	NA	NA	NA	NA	NA
AC016903.2	0	NA	NA	NA	NA	NA	AC016903.2	0	NA	NA	NA	NA	NA	AC016903.2	0	NA	NA	NA	NA	NA	AC016903.2	0	NA	NA	NA	NA	NA	AC016903.2	0	NA	NA	NA	NA	NA	AC016903.2	0	NA	NA	NA	NA	NA
AC016907.2	0	NA	NA	NA	NA	NA	AC016907.2	0	NA	NA	NA	NA	NA	AC016907.2	0	NA	NA	NA	NA	NA	AC016907.2	0	NA	NA	NA	NA	NA	AC016907.2	0	NA	NA	NA	NA	NA	AC016907.2	0	NA	NA	NA	NA	NA
AC017002.4	0	NA	NA	NA	NA	NA	AC017002.4	0	NA	NA	NA	NA	NA	AC017002.4	0	NA	NA	NA	NA	NA	AC017002.4	0	NA	NA	NA	NA	NA	AC017002.4	0	NA	NA	NA	NA	NA	AC017002.4	0	NA	NA	NA	NA	NA
AC017006.2	0	NA	NA	NA	NA	NA	AC017006.2	0	NA	NA	NA	NA	NA	AC017006.2	0.0871087	1.76087	3.53185	-0.498567	0.618084	NA	AC017006.2	0.0594352	-0.654371	3.52814	-0.185472	0.852859	NA	AC017006.2	0	NA	NA	NA	NA	NA	AC017006.2	0.057069	0.514955	3.52781	0.14597	0.883945	NA
AC017048.1	0.780366	2.08612	3.5132	-0.593796	0.552649	NA	AC017048.1	0.247069	1.85878	3.52255	-0.527681	0.597721	NA	AC017048.1	0	NA	NA	NA	NA	NA	AC017048.1	0.550717	0.997916	3.51217	0.284131	0.77631	NA	AC017048.1	0.690411	0.0861217	3.50209	0.0245915	0.980381	NA	AC017048.1	0.175192	-0.821981	3.52587	-0.233129	0.815662	NA
AC017048.2	0	NA	NA	NA	NA	NA	AC017048.2	0	NA	NA	NA	NA	NA	AC017048.2	0	NA	NA	NA	NA	NA	AC017048.2	0	NA	NA	NA	NA	NA	AC017048.2	0	NA	NA	NA	NA	NA	AC017048.2	0	NA	NA	NA	NA	NA
AC017053.1	0	NA	NA	NA	NA	NA	AC017053.1	0	NA	NA	NA	NA	NA	AC017053.1	0	NA	NA	NA	NA	NA	AC017053.1	0	NA	NA	NA	NA	NA	AC017053.1	0	NA	NA	NA	NA	NA	AC017053.1	0	NA	NA	NA	NA	NA
AC017074.1	0	NA	NA	NA	NA	NA	AC017074.1	0	NA	NA	NA	NA	NA	AC017074.1	0	NA	NA	NA	NA	NA	AC017074.1	0	NA	NA	NA	NA	NA	AC017074.1	0	NA	NA	NA	NA	NA	AC017074.1	0	NA	NA	NA	NA	NA
AC017083.2	0	NA	NA	NA	NA	NA	AC017083.2	0	NA	NA	NA	NA	NA	AC017083.2	0.0871087	1.76087	3.53185	-0.498567	0.618084	NA	AC017083.2	0.0594352	-0.654371	3.52814	-0.185472	0.852859	NA	AC017083.2	0	NA	NA	NA	NA	NA	AC017083.2	0.057069	0.514955	3.52781	0.14597	0.883945	NA
AC017104.6	0.291265	1.52269	3.47215	-0.438545	0.660991	NA	AC017104.6	0.0284337	0.567949	3.52397	-0.161167	0.871962	NA	AC017104.6	0.876251	1.30558	3.48608	-0.374514	0.708022	NA	AC017104.6	0.770204	-0.10236	3.43271	-0.029819	0.976211	NA	AC017104.6	0.167647	0.889299	3.49474	0.254468	0.799134	NA	AC017104.6	0.56582	0.795	3.48811	0.227917	0.819711	NA
AC018359.1	1.5926	4.11507	2.91861	-1.40994	0.158557	NA	AC018359.1	3.73028	5.64355	2.29083	-2.46354	0.0137574	0.0460025	AC018359.1	1.65529	4.61386	3.04411	-1.51567	0.129604	NA	AC018359.1	2.24829	-0.742943	1.8439	-0.402919	0.687008	NA	AC018359.1	3.64626	-1.40153	1.38052	-1.01522	0.310003	NA	AC018359.1	3.67474	-0.86185	1.58935	-0.542264	0.587637	NA
AC018647.3	0.0878277	-0.0126149	3.50535	0.00359877	0.997129	NA	AC018647.3	0.085301	0.0819123	3.50689	-0.0233576	0.981365	NA	AC018647.3	1.55312	2.39017	3.06926	-0.778746	0.436129	NA	AC018647.3	1.02373	-2.21616	3.43058	-0.646003	0.518277	NA	AC018647.3	0	NA	NA	NA	NA	NA	AC018647.3	0.976793	2.0618	3.45559	0.596656	0.550737	NA
AC018685.1	0	NA	NA	NA	NA	NA	AC018685.1	0.382172	2.2617	3.4832	-0.649317	0.516133	NA	AC018685.1	0	NA	NA	NA	NA	NA	AC018685.1	0	NA	NA	NA	NA	NA	AC018685.1	0.25597	-1.15698	3.48111	-0.332359	0.739618	NA	AC018685.1	0.257082	-1.25297	3.48692	-0.359333	0.719346	NA
AC018685.2	0	NA	NA	NA	NA	NA	AC018685.2	0	NA	NA	NA	NA	NA	AC018685.2	0	NA	NA	NA	NA	NA	AC018685.2	0	NA	NA	NA	NA	NA	AC018685.2	0	NA	NA	NA	NA	NA	AC018685.2	0	NA	NA	NA	NA	NA
AC018742.1	0	NA	NA	NA	NA	NA	AC018742.1	0	NA	NA	NA	NA	NA	AC018742.1	0	NA	NA	NA	NA	NA	AC018742.1	0	NA	NA	NA	NA	NA	AC018742.1	0	NA	NA	NA	NA	NA	AC018742.1	0	NA	NA	NA	NA	NA
AC018816.1	0.607826	-1.78598	3.45319	0.517197	0.605019	NA	AC018816.1	0.586691	-1.74506	3.44895	0.505968	0.612879	NA	AC018816.1	0.824567	-1.20659	3.41738	0.353074	0.724033	NA	AC018816.1	0.137592	-0.875795	3.50343	-0.249982	0.802601	NA	AC018816.1	0	NA	NA	NA	NA	NA	AC018816.1	0.130176	0.77201	3.50695	0.220137	0.825764	NA
AC018832.1	0	NA	NA	NA	NA	NA	AC018832.1	0	NA	NA	NA	NA	NA	AC018832.1	0.174217	1.9165	3.49994	-0.54758	0.58398	NA	AC018832.1	0.11887	-0.942502	3.51099	-0.268443	0.788358	NA	AC018832.1	0	NA	NA	NA	NA	NA	AC018832.1	0.114138	0.814591	3.51218	0.231933	0.81659	NA
AC019055.1	0	NA	NA	NA	NA	NA	AC019055.1	0	NA	NA	NA	NA	NA	AC019055.1	0.261326	1.95427	3.4844	-0.560864	0.57489	NA	AC019055.1	0.178306	-0.990988	3.49291	-0.283714	0.77663	NA	AC019055.1	0	NA	NA	NA	NA	NA	AC019055.1	0.171207	0.8641	3.49385	0.247321	0.80466	NA
AC019064.1	0	NA	NA	NA	NA	NA	AC019064.1	0	NA	NA	NA	NA	NA	AC019064.1	0.174217	1.9165	3.49994	-0.54758	0.58398	NA	AC019064.1	0.11887	-0.942502	3.51099	-0.268443	0.788358	NA	AC019064.1	0	NA	NA	NA	NA	NA	AC019064.1	0.114138	0.814591	3.51218	0.231933	0.81659	NA
AC019080.1	0	NA	NA	NA	NA	NA	AC019080.1	0	NA	NA	NA	NA	NA	AC019080.1	0.383217	1.71778	3.52598	-0.487179	0.626132	NA	AC019080.1	0.274123	-0.65388	3.52807	-0.185336	0.852965	NA	AC019080.1	0	NA	NA	NA	NA	NA	AC019080.1	0.26012	0.49356	3.52464	0.140031	0.888635	NA
AC019186.1	0.64384	-0.186981	3.43783	0.0543894	0.956625	NA	AC019186.1	0.381809	-0.999887	3.45521	0.289385	0.772287	NA	AC019186.1	0.709382	-0.229175	3.43838	0.066652	0.946859	NA	AC019186.1	0.373824	0.0109135	3.46466	0.00314995	0.997487	NA	AC019186.1	0.157771	0.908369	3.49666	0.259782	0.795032	NA	AC019186.1	0.195265	0.816851	3.48978	0.23407	0.814931	NA
AC019330.1	0	NA	NA	NA	NA	NA	AC019330.1	1.63422	2.19545	3.48984	-0.629097	0.529286	NA	AC019330.1	0.0871087	1.76087	3.53185	-0.498567	0.618084	NA	AC019330.1	0.0594352	-0.654371	3.52814	-0.185472	0.852859	NA	AC019330.1	1.18894	-1.04832	3.4847	-0.300834	0.763541	NA	AC019330.1	1.23017	-0.16714	3.35317	-0.0498452	0.960246	NA
AC020595.1	0	NA	NA	NA	NA	NA	AC020595.1	0.54474	1.90388	3.52933	-0.539443	0.589581	NA	AC020595.1	0.369213	2.35013	3.51279	-0.669019	0.503483	NA	AC020595.1	0.256826	-1.25203	3.50996	-0.356707	0.721312	NA	AC020595.1	0.396312	-0.848704	3.5317	-0.240311	0.81009	NA	AC020595.1	0.636708	0.715172	3.50003	0.204333	0.838093	NA
AC020743.2	0	NA	NA	NA	NA	NA	AC020743.2	0	NA	NA	NA	NA	NA	AC020743.2	0	NA	NA	NA	NA	NA	AC020743.2	0	NA	NA	NA	NA	NA	AC020743.2	0	NA	NA	NA	NA	NA	AC020743.2	0	NA	NA	NA	NA	NA
AC020743.3	0.540985	0.107086	3.4921	-0.0306654	0.975536	NA	AC020743.3	0.767626	0.817444	3.47126	-0.235489	0.813829	NA	AC020743.3	0.5512	0.143366	3.48518	-0.041136	0.967187	NA	AC020743.3	0	NA	NA	NA	NA	NA	AC020743.3	0.171414	-0.787448	3.52289	-0.223524	0.823128	NA	AC020743.3	0.175192	-0.821981	3.52587	-0.233129	0.815662	NA
AC020915.2	0.390183	1.7746	3.52597	-0.503295	0.614757	NA	AC020915.2	0	NA	NA	NA	NA	NA	AC020915.2	0	NA	NA	NA	NA	NA	AC020915.2	0.275358	0.698397	3.52781	0.197969	0.843069	NA	AC020915.2	0.259499	0.507621	3.52434	0.144033	0.885475	NA	AC020915.2	0	NA	NA	NA	NA	NA
AC022182.1	1.40188	2.28269	3.45853	-0.660019	0.509242	NA	AC022182.1	1.33655	2.79101	3.49481	-0.798616	0.424513	NA	AC022182.1	0.947426	2.59977	3.49576	-0.743692	0.457063	NA	AC022182.1	1.61771	-0.809841	2.72418	-0.297279	0.766254	NA	AC022182.1	1.85807	-0.856068	2.79099	-0.306726	0.759052	NA	AC022182.1	1.59459	-0.16266	2.52912	-0.0643147	0.94872	NA
AC022405.1	0.310808	1.78643	3.45491	-0.517068	0.605109	NA	AC022405.1	0.246973	1.64066	3.47674	-0.471895	0.637001	NA	AC022405.1	0.162244	0.74008	3.49809	-0.211567	0.832445	NA	AC022405.1	0.239764	0.928284	3.47686	0.266989	0.789478	NA	AC022405.1	0.289291	0.114398	3.4435	0.0332215	0.973498	NA	AC022405.1	0.193894	-0.823792	3.48921	-0.236097	0.813357	NA
AC022486.1	0	NA	NA	NA	NA	NA	AC022486.1	0	NA	NA	NA	NA	NA	AC022486.1	0	NA	NA	NA	NA	NA	AC022486.1	0	NA	NA	NA	NA	NA	AC022486.1	0	NA	NA	NA	NA	NA	AC022486.1	0	NA	NA	NA	NA	NA
AC022819.1	0	NA	NA	NA	NA	NA	AC022819.1	0	NA	NA	NA	NA	NA	AC022819.1	0	NA	NA	NA	NA	NA	AC022819.1	0	NA	NA	NA	NA	NA	AC022819.1	0	NA	NA	NA	NA	NA	AC022819.1	0	NA	NA	NA	NA	NA
AC023128.1	0.0585518	0.153491	3.51236	-0.0437001	0.965143	NA	AC023128.1	0.0568673	0.262502	3.51216	-0.0747408	0.940421	NA	AC023128.1	0.34198	0.838019	3.50401	-0.23916	0.810982	NA	AC023128.1	0.197391	-0.633522	3.5251	-0.179717	0.857374	NA	AC023128.1	0	NA	NA	NA	NA	NA	AC023128.1	0.188607	0.531625	3.53007	0.150599	0.880292	NA
AC023137.2	0	NA	NA	NA	NA	NA	AC023137.2	1.94937	3.50032	3.45264	-1.01381	0.310674	NA	AC023137.2	0	NA	NA	NA	NA	NA	AC023137.2	0	NA	NA	NA	NA	NA	AC023137.2	1.36856	-2.41159	3.37563	-0.714412	0.474973	NA	AC023137.2	1.3605	-2.50025	3.16974	-0.788787	0.430236	NA
AC023347.1	0	NA	NA	NA	NA	NA	AC023347.1	1.63422	2.19545	3.48984	-0.629097	0.529286	NA	AC023347.1	0	NA	NA	NA	NA	NA	AC023347.1	0	NA	NA	NA	NA	NA	AC023347.1	1.18894	-1.04832	3.4847	-0.300834	0.763541	NA	AC023347.1	1.1731	-1.07426	3.48532	-0.308225	0.757911	NA
AC023469.1	0	NA	NA	NA	NA	NA	AC023469.1	0	NA	NA	NA	NA	NA	AC023469.1	0.369213	2.35013	3.51279	-0.669019	0.503483	NA	AC023469.1	0.256826	-1.25203	3.50996	-0.356707	0.721312	NA	AC023469.1	0	NA	NA	NA	NA	NA	AC023469.1	0.245676	1.13874	3.5141	0.324048	0.745902	NA
AC023469.2	0	NA	NA	NA	NA	NA	AC023469.2	0.54474	1.90388	3.52933	-0.539443	0.589581	NA	AC023469.2	0	NA	NA	NA	NA	NA	AC023469.2	0	NA	NA	NA	NA	NA	AC023469.2	0.396312	-0.848704	3.5317	-0.240311	0.81009	NA	AC023469.2	0.391033	-0.86212	3.53138	-0.244131	0.807129	NA
AC023481.1	0.24739	2.16672	3.49685	-0.619619	0.535509	NA	AC023481.1	0	NA	NA	NA	NA	NA	AC023481.1	0	NA	NA	NA	NA	NA	AC023481.1	0.167436	1.11778	3.50141	0.319237	0.749547	NA	AC023481.1	0.157771	0.908369	3.49666	0.259782	0.795032	NA	AC023481.1	0	NA	NA	NA	NA	NA
AC023669.1	0	NA	NA	NA	NA	NA	AC023669.1	0	NA	NA	NA	NA	NA	AC023669.1	0	NA	NA	NA	NA	NA	AC023669.1	0	NA	NA	NA	NA	NA	AC023669.1	0	NA	NA	NA	NA	NA	AC023669.1	0	NA	NA	NA	NA	NA
AC023908.1	0.0715132	-0.165329	3.51016	0.0471003	0.962433	NA	AC023908.1	0.447301	0.94896	3.46292	-0.274034	0.784058	NA	AC023908.1	0.724055	1.2507	3.46599	-0.360851	0.718211	NA	AC023908.1	0.454217	-1.53414	3.4979	-0.438589	0.66096	NA	AC023908.1	0.256944	-1.17818	3.48249	-0.338314	0.735126	NA	AC023908.1	0.692425	0.162301	3.43001	0.0473179	0.96226	NA
AC024028.1	0.0824633	1.78022	3.52679	-0.504769	0.613721	NA	AC024028.1	0.286629	2.2339	3.49311	-0.639516	0.522487	NA	AC024028.1	0	NA	NA	NA	NA	NA	AC024028.1	0.0558121	0.682016	3.52542	0.193457	0.846601	NA	AC024028.1	0.244568	-0.562125	3.47346	-0.161834	0.871436	NA	AC024028.1	0.192811	-1.22198	3.49762	-0.349373	0.726809	NA
AC024132.1	0	NA	NA	NA	NA	NA	AC024132.1	0.0945624	1.92517	3.5321	-0.54505	0.585719	NA	AC024132.1	0.261326	1.95427	3.4844	-0.560864	0.57489	NA	AC024132.1	0.178306	-0.990988	3.49291	-0.283714	0.77663	NA	AC024132.1	0.064236	-0.823672	3.52839	-0.233441	0.815419	NA	AC024132.1	0.235743	0.258691	3.47412	0.0744621	0.940643	NA
AC024361.1	0	NA	NA	NA	NA	NA	AC024361.1	0	NA	NA	NA	NA	NA	AC024361.1	0	NA	NA	NA	NA	NA	AC024361.1	0	NA	NA	NA	NA	NA	AC024361.1	0	NA	NA	NA	NA	NA	AC024361.1	0	NA	NA	NA	NA	NA
AC024619.2	0	NA	NA	NA	NA	NA	AC024619.2	0	NA	NA	NA	NA	NA	AC024619.2	0	NA	NA	NA	NA	NA	AC024619.2	0	NA	NA	NA	NA	NA	AC024619.2	0	NA	NA	NA	NA	NA	AC024619.2	0	NA	NA	NA	NA	NA
AC026167.1	0	NA	NA	NA	NA	NA	AC026167.1	0	NA	NA	NA	NA	NA	AC026167.1	0	NA	NA	NA	NA	NA	AC026167.1	0	NA	NA	NA	NA	NA	AC026167.1	0	NA	NA	NA	NA	NA	AC026167.1	0	NA	NA	NA	NA	NA
AC026202.3	1.89818	0.996527	2.03289	-0.490201	0.623991	NA	AC026202.3	2.61789	1.75825	1.65676	-1.06126	0.288573	0.464777	AC026202.3	2.40144	1.05887	1.8557	-0.570603	0.568269	NA	AC026202.3	2.11096	-0.153954	2.06821	-0.0744383	0.940662	NA	AC026202.3	2.22079	-0.82947	1.70943	-0.485233	0.627511	NA	AC026202.3	2.59041	-1.08235	1.74691	-0.619583	0.535532	NA
AC026904.1	0	NA	NA	NA	NA	NA	AC026904.1	0	NA	NA	NA	NA	NA	AC026904.1	0.282105	1.7086	3.52457	-0.484769	0.62784	NA	AC026904.1	0.197391	-0.633522	3.5251	-0.179717	0.857374	NA	AC026904.1	0	NA	NA	NA	NA	NA	AC026904.1	0.188607	0.531625	3.53007	0.150599	0.880292	NA
AC034110.1	0.252256	2.70005	3.50174	-0.771059	0.440672	NA	AC034110.1	0.494139	2.15967	3.51142	-0.615042	0.538527	NA	AC034110.1	0	NA	NA	NA	NA	NA	AC034110.1	0.170968	1.58124	3.49768	0.452083	0.651209	NA	AC034110.1	0.503891	0.763358	3.46386	0.220378	0.825577	NA	AC034110.1	0.350383	-1.13321	3.51315	-0.322562	0.747027	NA
AC034228.2	0	NA	NA	NA	NA	NA	AC034228.2	0	NA	NA	NA	NA	NA	AC034228.2	0	NA	NA	NA	NA	NA	AC034228.2	0	NA	NA	NA	NA	NA	AC034228.2	0	NA	NA	NA	NA	NA	AC034228.2	0	NA	NA	NA	NA	NA
AC034243.1	0.809642	1.28219	3.49821	-0.366527	0.713972	NA	AC034243.1	0.371046	1.8376	3.51531	-0.522741	0.601155	NA	AC034243.1	0.0299376	0.404211	3.5242	-0.114696	0.908686	NA	AC034243.1	0.550717	0.997916	3.51217	0.284131	0.77631	NA	AC034243.1	0.754404	-0.716586	3.47929	-0.205958	0.836824	NA	AC034243.1	0.239462	-1.43067	3.50922	-0.407688	0.683503	NA
AC053503.4	0.614081	-1.07466	3.46303	0.310324	0.756315	NA	AC053503.4	0.78183	-0.0933571	3.43583	0.0271716	0.978323	NA	AC053503.4	1.03374	0.0330455	3.43089	-0.00963176	0.992315	NA	AC053503.4	0.275183	-0.940269	3.47827	-0.270327	0.786909	NA	AC053503.4	0.127985	-1.08533	3.50796	-0.30939	0.757025	NA	AC053503.4	0.388894	0.117751	3.46483	0.0339845	0.972889	NA
AC060834.2	1.12484	4.11078	3.36045	-1.22328	0.221223	NA	AC060834.2	0.764345	2.30919	3.46698	-0.666053	0.505377	NA	AC060834.2	0.871087	2.01642	3.46017	-0.582751	0.560061	NA	AC060834.2	1.36244	1.50607	2.62569	0.573592	0.566244	NA	AC060834.2	1.23726	1.35371	2.63747	0.513259	0.60777	NA	AC060834.2	1.08485	-0.223545	3.39061	-0.0659307	0.947433	NA
AC062020.1	0	NA	NA	NA	NA	NA	AC062020.1	0	NA	NA	NA	NA	NA	AC062020.1	0	NA	NA	NA	NA	NA	AC062020.1	0	NA	NA	NA	NA	NA	AC062020.1	0	NA	NA	NA	NA	NA	AC062020.1	0	NA	NA	NA	NA	NA
AC062021.1	0	NA	NA	NA	NA	NA	AC062021.1	0	NA	NA	NA	NA	NA	AC062021.1	0	NA	NA	NA	NA	NA	AC062021.1	0	NA	NA	NA	NA	NA	AC062021.1	0	NA	NA	NA	NA	NA	AC062021.1	0	NA	NA	NA	NA	NA
AC062028.1	0	NA	NA	NA	NA	NA	AC062028.1	1.72976	2.96604	3.49117	-0.849583	0.395557	NA	AC062028.1	1.91608	2.18708	3.4814	-0.628218	0.529861	NA	AC062028.1	1.37061	-1.04823	3.33836	-0.313994	0.753525	NA	AC062028.1	1.25293	-1.83617	3.4849	-0.526894	0.598267	NA	AC062028.1	2.53797	-0.584817	2.28284	-0.25618	0.797812	NA
AC062032.1	0	NA	NA	NA	NA	NA	AC062032.1	0.247069	1.85878	3.52255	-0.527681	0.597721	NA	AC062032.1	0.261326	1.95427	3.4844	-0.560864	0.57489	NA	AC062032.1	0.178306	-0.990988	3.49291	-0.283714	0.77663	NA	AC062032.1	0.171414	-0.787448	3.52289	-0.223524	0.823128	NA	AC062032.1	0.346399	-0.0283399	3.48021	-0.00814316	0.993503	NA
AC063976.1	0	NA	NA	NA	NA	NA	AC063976.1	0	NA	NA	NA	NA	NA	AC063976.1	0	NA	NA	NA	NA	NA	AC063976.1	0	NA	NA	NA	NA	NA	AC063976.1	0	NA	NA	NA	NA	NA	AC063976.1	0	NA	NA	NA	NA	NA
AC064834.1	0.0824633	1.78022	3.52679	-0.504769	0.613721	NA	AC064834.1	0.0945624	1.92517	3.5321	-0.54505	0.585719	NA	AC064834.1	0.369213	2.35013	3.51279	-0.669019	0.503483	NA	AC064834.1	0.312638	-0.653064	3.51233	-0.185935	0.852496	NA	AC064834.1	0.116826	-0.144156	3.53134	-0.0408219	0.967438	NA	AC064834.1	0.310211	0.519327	3.49103	0.14876	0.881743	NA
AC064836.3	0	NA	NA	NA	NA	NA	AC064836.3	0	NA	NA	NA	NA	NA	AC064836.3	0.348435	1.97504	3.47611	-0.568176	0.569915	NA	AC064836.3	0.237741	-1.01865	3.48304	-0.292459	0.769936	NA	AC064836.3	0	NA	NA	NA	NA	NA	AC064836.3	0.228276	0.892444	3.4838	0.256169	0.79782	NA
AC064871.3	0	NA	NA	NA	NA	NA	AC064871.3	0	NA	NA	NA	NA	NA	AC064871.3	0	NA	NA	NA	NA	NA	AC064871.3	0	NA	NA	NA	NA	NA	AC064871.3	0	NA	NA	NA	NA	NA	AC064871.3	0	NA	NA	NA	NA	NA
AC064874.1	0.390183	1.7746	3.52597	-0.503295	0.614757	NA	AC064874.1	0.247069	1.85878	3.52255	-0.527681	0.597721	NA	AC064874.1	0.383217	1.71778	3.52598	-0.487179	0.626132	NA	AC064874.1	0.549481	0.0228336	3.49433	0.00653449	0.994786	NA	AC064874.1	0.430913	-0.133491	3.52398	-0.0378808	0.969783	NA	AC064874.1	0.435312	-0.169712	3.52769	-0.0481086	0.96163	NA
AC067945.2	0	NA	NA	NA	NA	NA	AC067945.2	1.47067	3.88086	3.22359	-1.2039	0.228629	NA	AC067945.2	1.12842	2.20949	3.49267	-0.632607	0.526991	NA	AC067945.2	0.789563	-1.11484	3.49102	-0.319344	0.749465	NA	AC067945.2	1.04884	-2.81713	3.19063	-0.882937	0.37727	NA	AC067945.2	1.79384	-2.45607	2.50392	-0.980889	0.326647	NA
AC067956.1	0.0824633	1.78022	3.52679	-0.504769	0.613721	NA	AC067956.1	0	NA	NA	NA	NA	NA	AC067956.1	0.261326	1.95427	3.4844	-0.560864	0.57489	NA	AC067956.1	0.234118	-0.102846	3.47917	-0.0295605	0.976418	NA	AC067956.1	0.0525902	0.524173	3.52686	0.148623	0.881851	NA	AC067956.1	0.171207	0.8641	3.49385	0.247321	0.80466	NA
AC067960.1	0	NA	NA	NA	NA	NA	AC067960.1	0	NA	NA	NA	NA	NA	AC067960.1	0	NA	NA	NA	NA	NA	AC067960.1	0	NA	NA	NA	NA	NA	AC067960.1	0	NA	NA	NA	NA	NA	AC067960.1	0	NA	NA	NA	NA	NA
AC067969.1	0	NA	NA	NA	NA	NA	AC067969.1	0.189125	2.0715	3.49932	-0.591972	0.553869	NA	AC067969.1	0	NA	NA	NA	NA	NA	AC067969.1	0	NA	NA	NA	NA	NA	AC067969.1	0.128472	-1.10328	3.51013	-0.314312	0.753284	NA	AC067969.1	0.129071	-1.12769	3.51122	-0.321167	0.748084	NA
AC067969.2	0	NA	NA	NA	NA	NA	AC067969.2	0	NA	NA	NA	NA	NA	AC067969.2	0	NA	NA	NA	NA	NA	AC067969.2	0	NA	NA	NA	NA	NA	AC067969.2	0	NA	NA	NA	NA	NA	AC067969.2	0	NA	NA	NA	NA	NA
AC068196.1	0	NA	NA	NA	NA	NA	AC068196.1	0	NA	NA	NA	NA	NA	AC068196.1	0.282105	1.7086	3.52457	-0.484769	0.62784	NA	AC068196.1	0.197391	-0.633522	3.5251	-0.179717	0.857374	NA	AC068196.1	0	NA	NA	NA	NA	NA	AC068196.1	0.188607	0.531625	3.53007	0.150599	0.880292	NA
AC068286.1	0.0824633	1.78022	3.52679	-0.504769	0.613721	NA	AC068286.1	0	NA	NA	NA	NA	NA	AC068286.1	0.435544	1.98822	3.47096	-0.572816	0.566769	NA	AC068286.1	0.352988	-0.129061	3.46711	-0.0372244	0.970306	NA	AC068286.1	0.0525902	0.524173	3.52686	0.148623	0.881851	NA	AC068286.1	0.285345	0.910896	3.47744	0.261944	0.793364	NA
AC068483.1	0	NA	NA	NA	NA	NA	AC068483.1	1.08948	2.15053	3.50703	-0.613205	0.539741	NA	AC068483.1	0	NA	NA	NA	NA	NA	AC068483.1	0	NA	NA	NA	NA	NA	AC068483.1	0.792624	-1.01012	3.50033	-0.288578	0.772904	NA	AC068483.1	0.782065	-1.0352	3.50115	-0.295673	0.76748	NA
AC068489.1	0	NA	NA	NA	NA	NA	AC068489.1	0	NA	NA	NA	NA	NA	AC068489.1	0	NA	NA	NA	NA	NA	AC068489.1	0	NA	NA	NA	NA	NA	AC068489.1	0	NA	NA	NA	NA	NA	AC068489.1	0	NA	NA	NA	NA	NA
AC068491.2	0	NA	NA	NA	NA	NA	AC068491.2	0	NA	NA	NA	NA	NA	AC068491.2	0.348435	1.97504	3.47611	-0.568176	0.569915	NA	AC068491.2	0.237741	-1.01865	3.48304	-0.292459	0.769936	NA	AC068491.2	0	NA	NA	NA	NA	NA	AC068491.2	0.228276	0.892444	3.4838	0.256169	0.79782	NA
AC068492.1	0	NA	NA	NA	NA	NA	AC068492.1	0	NA	NA	NA	NA	NA	AC068492.1	0.766433	2.02935	3.5132	-0.577634	0.563511	NA	AC068492.1	0.548245	-0.944383	3.51123	-0.268961	0.78796	NA	AC068492.1	0	NA	NA	NA	NA	NA	AC068492.1	0.520241	0.801072	3.51251	0.228063	0.819598	NA
AC068535.2	0.954712	2.01982	3.43915	-0.587304	0.557	NA	AC068535.2	0.207452	0.551032	3.52657	-0.156251	0.875835	NA	AC068535.2	0.219575	0.364333	3.52995	-0.103212	0.917795	NA	AC068535.2	0.512734	1.84817	3.48367	0.530524	0.595749	NA	AC068535.2	0.483028	1.67499	3.48125	0.481148	0.630412	NA	AC068535.2	0	NA	NA	NA	NA	NA
AC068858.1	0	NA	NA	NA	NA	NA	AC068858.1	0.247069	1.85878	3.52255	-0.527681	0.597721	NA	AC068858.1	0.564209	2.01591	3.51247	-0.57393	0.566015	NA	AC068858.1	0.394782	-0.942445	3.51275	-0.268293	0.788474	NA	AC068858.1	0.171414	-0.787448	3.52289	-0.223524	0.823128	NA	AC068858.1	0.552405	0.11032	3.47987	0.0317022	0.97471	NA
AC069155.1	0.164927	2.09415	3.51362	-0.596009	0.551169	NA	AC069155.1	0	NA	NA	NA	NA	NA	AC069155.1	0	NA	NA	NA	NA	NA	AC069155.1	0.111624	0.991905	3.51291	0.28236	0.777668	NA	AC069155.1	0.10518	0.838291	3.51365	0.238581	0.811431	NA	AC069155.1	0	NA	NA	NA	NA	NA
AC069542.1	0.0422373	0.42755	3.52911	-0.121149	0.903573	NA	AC069542.1	0.0406177	0.542367	3.52781	-0.15374	0.877814	NA	AC069542.1	0.0428	0.390169	3.52636	-0.110644	0.911899	NA	AC069542.1	0	NA	NA	NA	NA	NA	AC069542.1	0	NA	NA	NA	NA	NA	AC069542.1	0	NA	NA	NA	NA	NA
AC072062.1	0.431783	2.82248	3.47206	-0.812913	0.416268	NA	AC072062.1	11.6866	3.0917	3.43965	-0.898839	0.368738	0.547189	AC072062.1	1.20198	3.12799	3.4605	-0.903912	0.366042	NA	AC072062.1	1.13861	-0.210444	2.76183	-0.0761973	0.939262	NA	AC072062.1	8.77008	0.0489489	3.39073	0.0144361	0.988482	0.998576	AC072062.1	9.19246	-0.906338	3.00636	-0.301474	0.763053	NA
AC073071.1	0	NA	NA	NA	NA	NA	AC073071.1	0	NA	NA	NA	NA	NA	AC073071.1	0	NA	NA	NA	NA	NA	AC073071.1	0	NA	NA	NA	NA	NA	AC073071.1	0	NA	NA	NA	NA	NA	AC073071.1	0	NA	NA	NA	NA	NA
AC073091.2	0	NA	NA	NA	NA	NA	AC073091.2	0	NA	NA	NA	NA	NA	AC073091.2	0	NA	NA	NA	NA	NA	AC073091.2	0	NA	NA	NA	NA	NA	AC073091.2	0	NA	NA	NA	NA	NA	AC073091.2	0	NA	NA	NA	NA	NA
AC073130.1	1.56073	2.22321	3.48849	-0.637297	0.523932	NA	AC073130.1	0.54474	1.90388	3.52933	-0.539443	0.589581	NA	AC073130.1	0.0871087	1.76087	3.53185	-0.498567	0.618084	NA	AC073130.1	1.16087	0.226538	3.29756	0.0686987	0.945229	NA	AC073130.1	1.43431	0.38354	3.28186	0.116867	0.906966	NA	AC073130.1	0.448102	-0.0725515	3.52287	-0.0205944	0.983569	NA
AC073130.2	0	NA	NA	NA	NA	NA	AC073130.2	0	NA	NA	NA	NA	NA	AC073130.2	0.282105	1.7086	3.52457	-0.484769	0.62784	NA	AC073130.2	0.197391	-0.633522	3.5251	-0.179717	0.857374	NA	AC073130.2	0	NA	NA	NA	NA	NA	AC073130.2	0.188607	0.531625	3.53007	0.150599	0.880292	NA
AC073218.1	0	NA	NA	NA	NA	NA	AC073218.1	0	NA	NA	NA	NA	NA	AC073218.1	0	NA	NA	NA	NA	NA	AC073218.1	0	NA	NA	NA	NA	NA	AC073218.1	0	NA	NA	NA	NA	NA	AC073218.1	0	NA	NA	NA	NA	NA
AC073254.1	0.961082	1.31501	3.48947	-0.376852	0.706283	NA	AC073254.1	0.207452	0.551032	3.52657	-0.156251	0.875835	NA	AC073254.1	1.61331	1.16224	3.44731	-0.337144	0.736008	NA	AC073254.1	1.4684	-0.254882	3.04239	-0.0837771	0.933234	NA	AC073254.1	0.490851	0.674035	3.49652	0.192773	0.847137	NA	AC073254.1	0.913104	0.968823	3.45832	0.280143	0.779368	NA
AC073257.1	0	NA	NA	NA	NA	NA	AC073257.1	1.63422	2.19545	3.48984	-0.629097	0.529286	NA	AC073257.1	0.564209	2.01591	3.51247	-0.57393	0.566015	NA	AC073257.1	0.394782	-0.942445	3.51275	-0.268293	0.788474	NA	AC073257.1	1.18894	-1.04832	3.4847	-0.300834	0.763541	NA	AC073257.1	1.55031	-0.149547	3.05792	-0.0489049	0.960995	NA
AC073257.2	0	NA	NA	NA	NA	NA	AC073257.2	0	NA	NA	NA	NA	NA	AC073257.2	0	NA	NA	NA	NA	NA	AC073257.2	0	NA	NA	NA	NA	NA	AC073257.2	0	NA	NA	NA	NA	NA	AC073257.2	0	NA	NA	NA	NA	NA
AC073316.1	0	NA	NA	NA	NA	NA	AC073316.1	0	NA	NA	NA	NA	NA	AC073316.1	0.0871087	1.76087	3.53185	-0.498567	0.618084	NA	AC073316.1	0.0594352	-0.654371	3.52814	-0.185472	0.852859	NA	AC073316.1	0	NA	NA	NA	NA	NA	AC073316.1	0.057069	0.514955	3.52781	0.14597	0.883945	NA
AC073316.2	0	NA	NA	NA	NA	NA	AC073316.2	0	NA	NA	NA	NA	NA	AC073316.2	0	NA	NA	NA	NA	NA	AC073316.2	0	NA	NA	NA	NA	NA	AC073316.2	0	NA	NA	NA	NA	NA	AC073316.2	0	NA	NA	NA	NA	NA
AC073325.1	0	NA	NA	NA	NA	NA	AC073325.1	0	NA	NA	NA	NA	NA	AC073325.1	0.0871087	1.76087	3.53185	-0.498567	0.618084	NA	AC073325.1	0.0594352	-0.654371	3.52814	-0.185472	0.852859	NA	AC073325.1	0	NA	NA	NA	NA	NA	AC073325.1	0.057069	0.514955	3.52781	0.14597	0.883945	NA
AC073333.1	0.0715132	-0.165329	3.51016	0.0471003	0.962433	NA	AC073333.1	0.0690513	-0.0512454	3.50865	0.0146054	0.988347	NA	AC073333.1	0.0727376	-0.207045	3.50756	0.0590283	0.95293	NA	AC073333.1	0	NA	NA	NA	NA	NA	AC073333.1	0	NA	NA	NA	NA	NA	AC073333.1	0	NA	NA	NA	NA	NA
AC073409.1	0	NA	NA	NA	NA	NA	AC073409.1	0	NA	NA	NA	NA	NA	AC073409.1	0	NA	NA	NA	NA	NA	AC073409.1	0	NA	NA	NA	NA	NA	AC073409.1	0	NA	NA	NA	NA	NA	AC073409.1	0	NA	NA	NA	NA	NA
AC073636.1	0	NA	NA	NA	NA	NA	AC073636.1	0	NA	NA	NA	NA	NA	AC073636.1	0	NA	NA	NA	NA	NA	AC073636.1	0	NA	NA	NA	NA	NA	AC073636.1	0	NA	NA	NA	NA	NA	AC073636.1	0	NA	NA	NA	NA	NA
AC073657.1	0	NA	NA	NA	NA	NA	AC073657.1	0	NA	NA	NA	NA	NA	AC073657.1	0	NA	NA	NA	NA	NA	AC073657.1	0	NA	NA	NA	NA	NA	AC073657.1	0	NA	NA	NA	NA	NA	AC073657.1	0	NA	NA	NA	NA	NA
AC073987.1	0	NA	NA	NA	NA	NA	AC073987.1	0	NA	NA	NA	NA	NA	AC073987.1	0	NA	NA	NA	NA	NA	AC073987.1	0	NA	NA	NA	NA	NA	AC073987.1	0	NA	NA	NA	NA	NA	AC073987.1	0	NA	NA	NA	NA	NA
AC078842.3	0	NA	NA	NA	NA	NA	AC078842.3	0	NA	NA	NA	NA	NA	AC078842.3	0	NA	NA	NA	NA	NA	AC078842.3	0	NA	NA	NA	NA	NA	AC078842.3	0	NA	NA	NA	NA	NA	AC078842.3	0	NA	NA	NA	NA	NA
AC078851.1	0	NA	NA	NA	NA	NA	AC078851.1	0	NA	NA	NA	NA	NA	AC078851.1	0	NA	NA	NA	NA	NA	AC078851.1	0	NA	NA	NA	NA	NA	AC078851.1	0	NA	NA	NA	NA	NA	AC078851.1	0	NA	NA	NA	NA	NA
AC078852.1	1.83381	0.831155	1.86926	-0.444644	0.656577	NA	AC078852.1	0.954215	-0.105716	2.75806	0.0383297	0.969425	NA	AC078852.1	1.38853	-0.504998	2.80705	0.179903	0.857228	NA	AC078852.1	1.38354	1.23977	2.55688	0.484878	0.627763	NA	AC078852.1	1.05717	1.00267	2.50968	0.399521	0.689509	NA	AC078852.1	0.770968	-0.420518	3.41172	-0.123257	0.901904	NA
AC078852.2	0.509033	0.435468	3.41247	-0.127611	0.898457	NA	AC078852.2	0.247772	-1.06551	3.47483	0.306638	0.759119	NA	AC078852.2	0.348121	-0.515218	3.44668	0.149482	0.881173	NA	AC078852.2	0.230403	0.978218	3.47459	0.281535	0.7783	NA	AC078852.2	0.161063	1.42398	3.49809	0.407074	0.683954	NA	AC078852.2	0.057069	0.514955	3.52781	0.14597	0.883945	NA
AC078882.1	0	NA	NA	NA	NA	NA	AC078882.1	0	NA	NA	NA	NA	NA	AC078882.1	0	NA	NA	NA	NA	NA	AC078882.1	0	NA	NA	NA	NA	NA	AC078882.1	0	NA	NA	NA	NA	NA	AC078882.1	0	NA	NA	NA	NA	NA
AC078942.1	0	NA	NA	NA	NA	NA	AC078942.1	0	NA	NA	NA	NA	NA	AC078942.1	0	NA	NA	NA	NA	NA	AC078942.1	0	NA	NA	NA	NA	NA	AC078942.1	0	NA	NA	NA	NA	NA	AC078942.1	0	NA	NA	NA	NA	NA
AC079117.1	0	NA	NA	NA	NA	NA	AC079117.1	0	NA	NA	NA	NA	NA	AC079117.1	0	NA	NA	NA	NA	NA	AC079117.1	0	NA	NA	NA	NA	NA	AC079117.1	0	NA	NA	NA	NA	NA	AC079117.1	0	NA	NA	NA	NA	NA
AC079154.1	0.215209	0.421134	3.52997	-0.119303	0.905036	NA	AC079154.1	1.58062	2.4362	3.15446	-0.772304	0.439935	NA	AC079154.1	0.219575	0.364333	3.52995	-0.103212	0.917795	NA	AC079154.1	0	NA	NA	NA	NA	NA	AC079154.1	0.985332	-2.20179	3.48476	-0.631835	0.527495	NA	AC079154.1	0.975672	-2.21257	3.48453	-0.634969	0.525448	NA
AC079163.1	0	NA	NA	NA	NA	NA	AC079163.1	0	NA	NA	NA	NA	NA	AC079163.1	0	NA	NA	NA	NA	NA	AC079163.1	0	NA	NA	NA	NA	NA	AC079163.1	0	NA	NA	NA	NA	NA	AC079163.1	0	NA	NA	NA	NA	NA
AC079248.1	0.763119	2.38758	3.51011	-0.680203	0.496376	NA	AC079248.1	0	NA	NA	NA	NA	NA	AC079248.1	1.86304	4.8294	2.52289	-1.91423	0.0555906	NA	AC079248.1	1.83335	-2.44918	2.07015	-1.1831	0.236771	NA	AC079248.1	0.504924	1.15919	3.51389	0.329886	0.741486	NA	AC079248.1	1.23851	3.55739	2.75215	1.29258	0.196156	NA
AC079466.1	0.914162	2.85212	3.45976	-0.824369	0.40973	NA	AC079466.1	0.0945625	1.92518	3.5321	-0.54505	0.585719	NA	AC079466.1	1.91608	2.18708	3.4814	-0.628218	0.529861	NA	AC079466.1	2.00204	0.467134	2.44688	0.19091	0.848596	NA	AC079466.1	0.659029	1.15194	3.45476	0.333436	0.738805	NA	AC079466.1	1.36514	0.213127	3.20474	0.0665036	0.946977	NA
AC079584.2	0	NA	NA	NA	NA	NA	AC079584.2	0	NA	NA	NA	NA	NA	AC079584.2	0.0871087	1.76087	3.53185	-0.498567	0.618084	NA	AC079584.2	0.0594352	-0.654371	3.52814	-0.185472	0.852859	NA	AC079584.2	0	NA	NA	NA	NA	NA	AC079584.2	0.057069	0.514955	3.52781	0.14597	0.883945	NA
AC079610.1	0.215209	0.421134	3.52997	-0.119303	0.905036	NA	AC079610.1	0.846754	1.91516	3.49289	-0.548303	0.583484	NA	AC079610.1	0.219575	0.364333	3.52995	-0.103212	0.917795	NA	AC079610.1	0	NA	NA	NA	NA	NA	AC079610.1	0.460548	-1.45607	3.51607	-0.41412	0.678786	NA	AC079610.1	0.455568	-1.46839	3.51551	-0.417689	0.676175	NA
AC079610.2	0.215209	0.421134	3.52997	-0.119303	0.905036	NA	AC079610.2	0.207452	0.551032	3.52657	-0.156251	0.875835	NA	AC079610.2	1.36922	1.47332	3.47518	-0.423955	0.671599	NA	AC079610.2	0.822368	-0.993079	3.4931	-0.284297	0.776183	NA	AC079610.2	0	NA	NA	NA	NA	NA	AC079610.2	0.780361	0.956754	3.50428	0.273024	0.784835	NA
AC079612.1	0	NA	NA	NA	NA	NA	AC079612.1	0.191086	2.1852	3.51124	-0.622344	0.533716	NA	AC079612.1	0.766433	2.02935	3.5132	-0.577634	0.563511	NA	AC079612.1	0.548245	-0.944383	3.51123	-0.268961	0.78796	NA	AC079612.1	0.127985	-1.08533	3.50796	-0.30939	0.757025	NA	AC079612.1	0.648782	-0.0805493	3.4651	-0.0232459	0.981454	NA
AC079612.2	0.360657	0.154672	3.50994	-0.0440669	0.964851	NA	AC079612.2	0.347038	0.410595	3.4957	-0.117457	0.906498	NA	AC079612.2	1.18623	2.25465	3.41183	-0.660834	0.508719	NA	AC079612.2	0.571299	-1.81688	3.47432	-0.522946	0.601012	NA	AC079612.2	0	NA	NA	NA	NA	NA	AC079612.2	0.545465	1.67694	3.47211	0.482976	0.629113	NA
AC079776.4	0	NA	NA	NA	NA	NA	AC079776.4	0	NA	NA	NA	NA	NA	AC079776.4	0	NA	NA	NA	NA	NA	AC079776.4	0	NA	NA	NA	NA	NA	AC079776.4	0	NA	NA	NA	NA	NA	AC079776.4	0	NA	NA	NA	NA	NA
AC079779.4	0.0878277	-0.0126149	3.50535	0.00359877	0.997129	NA	AC079779.4	0.085301	0.0819123	3.50689	-0.0233576	0.981365	NA	AC079779.4	0.176921	0.640466	3.47628	-0.184239	0.853826	NA	AC079779.4	0.0594352	-0.654371	3.52814	-0.185472	0.852859	NA	AC079779.4	0	NA	NA	NA	NA	NA	AC079779.4	0.057069	0.514955	3.52781	0.14597	0.883945	NA
AC079781.5	0	NA	NA	NA	NA	NA	AC079781.5	0	NA	NA	NA	NA	NA	AC079781.5	0	NA	NA	NA	NA	NA	AC079781.5	0	NA	NA	NA	NA	NA	AC079781.5	0	NA	NA	NA	NA	NA	AC079781.5	0	NA	NA	NA	NA	NA
AC079790.2	0.372936	1.78474	3.52744	-0.505959	0.612885	NA	AC079790.2	0	NA	NA	NA	NA	NA	AC079790.2	0	NA	NA	NA	NA	NA	AC079790.2	0.258717	0.721273	3.53089	0.204275	0.838138	NA	AC079790.2	0.245425	0.573014	3.53332	0.162175	0.871168	NA	AC079790.2	0	NA	NA	NA	NA	NA
AC079807.1	0.390183	1.7746	3.52597	-0.503295	0.614757	NA	AC079807.1	0	NA	NA	NA	NA	NA	AC079807.1	0.0871087	1.76087	3.53185	-0.498567	0.618084	NA	AC079807.1	0.334794	0.0269225	3.53299	0.00762031	0.99392	NA	AC079807.1	0.259499	0.507621	3.52434	0.144033	0.885475	NA	AC079807.1	0.057069	0.514955	3.52781	0.14597	0.883945	NA
AC079896.1	0	NA	NA	NA	NA	NA	AC079896.1	0	NA	NA	NA	NA	NA	AC079896.1	0	NA	NA	NA	NA	NA	AC079896.1	0	NA	NA	NA	NA	NA	AC079896.1	0	NA	NA	NA	NA	NA	AC079896.1	0	NA	NA	NA	NA	NA
AC079907.1	0	NA	NA	NA	NA	NA	AC079907.1	0	NA	NA	NA	NA	NA	AC079907.1	0	NA	NA	NA	NA	NA	AC079907.1	0	NA	NA	NA	NA	NA	AC079907.1	0	NA	NA	NA	NA	NA	AC079907.1	0	NA	NA	NA	NA	NA
AC083843.2	1.51269	1.02003	3.40165	-0.299864	0.764281	NA	AC083843.2	1.28433	0.981387	3.46674	-0.283086	0.777111	NA	AC083843.2	1.27209	0.889552	3.42313	-0.259865	0.794968	NA	AC083843.2	0.41559	0.38275	3.46321	0.110519	0.911998	NA	AC083843.2	0.450826	0.0568942	3.46566	0.0164166	0.986902	NA	AC083843.2	0.28933	-0.0588991	3.49454	-0.0168546	0.986553	NA
AC083864.3	0	NA	NA	NA	NA	NA	AC083864.3	0	NA	NA	NA	NA	NA	AC083864.3	0	NA	NA	NA	NA	NA	AC083864.3	0	NA	NA	NA	NA	NA	AC083864.3	0	NA	NA	NA	NA	NA	AC083864.3	0	NA	NA	NA	NA	NA
AC083864.4	0.17466	1.97843	3.50037	-0.565205	0.571934	NA	AC083864.4	0	NA	NA	NA	NA	NA	AC083864.4	0.261326	1.95427	3.4844	-0.560864	0.57489	NA	AC083864.4	0.296993	-0.139159	3.46793	-0.0401274	0.967992	NA	AC083864.4	0.111765	0.83884	3.51332	0.23876	0.811292	NA	AC083864.4	0.171207	0.8641	3.49385	0.247321	0.80466	NA
AC084149.1	0	NA	NA	NA	NA	NA	AC084149.1	0	NA	NA	NA	NA	NA	AC084149.1	0	NA	NA	NA	NA	NA	AC084149.1	0	NA	NA	NA	NA	NA	AC084149.1	0	NA	NA	NA	NA	NA	AC084149.1	0	NA	NA	NA	NA	NA
AC087392.1	0	NA	NA	NA	NA	NA	AC087392.1	0	NA	NA	NA	NA	NA	AC087392.1	0.409476	2.05116	3.48009	-0.5894	0.555593	NA	AC087392.1	0.275183	-0.940269	3.47827	-0.270327	0.786909	NA	AC087392.1	0	NA	NA	NA	NA	NA	AC087392.1	0.260353	0.842109	3.48047	0.241952	0.808817	NA
AC087430.1	0	NA	NA	NA	NA	NA	AC087430.1	0.54474	1.90388	3.52933	-0.539443	0.589581	NA	AC087430.1	1.14965	2.1336	3.49948	-0.609691	0.542067	NA	AC087430.1	0.822368	-0.993079	3.4931	-0.284297	0.776183	NA	AC087430.1	0.396312	-0.848704	3.5317	-0.240311	0.81009	NA	AC087430.1	1.17139	0.257181	3.37123	0.076287	0.939191	NA
AC087501.1	0.433794	1.04503	3.4306	-0.304619	0.760657	NA	AC087501.1	0.0812354	0.242918	3.51216	-0.0691648	0.944858	NA	AC087501.1	0.0856	0.0774963	3.5134	-0.0220574	0.982402	NA	AC087501.1	0.237375	1.07794	3.48396	0.3094	0.757017	NA	AC087501.1	0.223529	0.918284	3.48454	0.263531	0.792141	NA	AC087501.1	0	NA	NA	NA	NA	NA
AC087762.1	0	NA	NA	NA	NA	NA	AC087762.1	0	NA	NA	NA	NA	NA	AC087762.1	0.282105	1.7086	3.52457	-0.484769	0.62784	NA	AC087762.1	0.197391	-0.633522	3.5251	-0.179717	0.857374	NA	AC087762.1	0	NA	NA	NA	NA	NA	AC087762.1	0.188607	0.531625	3.53007	0.150599	0.880292	NA
AC090617.1	0	NA	NA	NA	NA	NA	AC090617.1	1.63422	2.19545	3.48984	-0.629097	0.529286	NA	AC090617.1	0.522652	1.99733	3.46743	-0.576026	0.564598	NA	AC090617.1	0.356611	-1.04924	3.47247	-0.30216	0.76253	NA	AC090617.1	1.18894	-1.04832	3.4847	-0.300834	0.763541	NA	AC090617.1	1.51551	0.0688644	3.09484	0.0222513	0.982248	NA
AC090774.2	0	NA	NA	NA	NA	NA	AC090774.2	0.247069	1.85878	3.52255	-0.527681	0.597721	NA	AC090774.2	0	NA	NA	NA	NA	NA	AC090774.2	0	NA	NA	NA	NA	NA	AC090774.2	0.171414	-0.787448	3.52289	-0.223524	0.823128	NA	AC090774.2	0.175192	-0.821981	3.52587	-0.233129	0.815662	NA
[truncated: 2,137 more rows]
