# Supplementary material for: Dual RNA sequencing reveals dendritic cell reprogramming in response to typhoidal Salmonella invasion
Source: Commun Biol. 2022 Feb 4;5:111. doi: 10.1038/s42003-022-03038-z (PMC8816929; doi:10.1038/s42003-022-03038-z)
Supplement: Supplementary file 9 — Supplementary Data 7 [file 42003_2022_3038_MOESM9_ESM.xlsx]

## Sheet: Supp_Data_7_STM-LT2_GSEA
Supplementary Data 7: GSEA STM-LT2
ID	Description	setSize	enrichmentScore	NES	pvalue	p.adjust	qvalues	rank	leading_edge	core_enrichment
translation	translation	63	0.510283	1.91891	0.00155039	0.3687	0.366706	908	tags=49%, list=20%, signal=40%	rplW/rpsN/rpsE/rplO/rplE/rpmD/rpsH/rplD/rpsS/rplV/rpsD/rpmI/rplX/rpsK/rplI/rplR/rpsC/rplP/rplC/rpsR/rpmC/rplA/rpsJ/rplQ/rplY/rplM/rplL/rplN/rpsF/rplK/rpsM
pathogenesis	pathogenesis	78	0.596459	2.33466	0.0015674	0.3687	0.366706	1446	tags=68%, list=32%, signal=47%	pagC/mgtC/pipB/pagD/ssaB/prgJ/sicA/ssaL/sipC/sseD/sseJ/spaO/hilA/sseC/sseA/sseA/STM1629/prgI/nanH/sipD/invC/sseB/sseB/sinH/sspH2/sopA/iagB/prgK/invE/invJ/spaS/spaR/STM2780/sopE2/prgH/phoP/sifB/STM2870/invB/slyA/invA/spaP/STM2287/spaQ/sifA/ssaE/ydiV/sseI/invG/invH/ssaG/msgA/invI/sopB
structural constituent of ribosome	structural constituent of ribosome	57	0.594861	2.16425	0.00162602	0.3687	0.366706	908	tags=58%, list=20%, signal=47%	rplW/rpsN/rpsE/rplO/rplE/rplF/rpmD/rpsH/rplD/rpsS/rplV/rpsD/rplB/rpmI/rplX/rpsK/rplI/rplR/rpsC/rplP/rplC/rpsR/rpmC/rplA/rpsJ/rplQ/rplY/rplM/rplL/rplN/rpsF/rplK/rpsM
cytosolic large ribosomal subunit	cytosolic large ribosomal subunit	26	0.72122	2.29696	0.00164745	0.3687	0.366706	896	tags=77%, list=20%, signal=62%	rplW/rplO/rplE/rplF/rpmD/rplV/rplB/rpmI/rplX/rplI/rplR/rplP/rplC/rpmC/rplA/rplY/rplM/rplL/rplN/rplK
rRNA binding	rRNA binding	32	0.640345	2.09983	0.00167785	0.3687	0.366706	908	tags=62%, list=20%, signal=50%	rplW/rpsN/rpsE/rplO/rplE/rplF/rpsH/rplD/rpsS/rplV/rpsD/rplB/rplX/rplI/rpsC/rplP/rplC/rplA/rplK/rpsM
protein secretion by the type III secretion system	protein secretion by the type III secretion system	17	0.692726	1.95501	0.00175439	0.3687	0.366706	724	tags=56%, list=16%, signal=47%	pipB/sseD/spaO/sseC/prgI/invC/sseB/sseB/sspH2/invE
iron-sulfur cluster assembly	iron-sulfur cluster assembly	10	0.828296	2.02168	0.00177305	0.3687	0.366706	170	tags=30%, list=4%, signal=29%	sufA/sufB/sufD
glycogen phosphorylase activity	glycogen phosphorylase activity	2	-0.982604	-1.50406	0.0021097	0.3687	0.366706	64	tags=100%, list=1%, signal=99%	glgP
linear malto-oligosaccharide phosphorylase activity	linear malto-oligosaccharide phosphorylase activity	2	-0.982604	-1.50406	0.0021097	0.3687	0.366706	64	tags=100%, list=1%, signal=99%	glgP
SHG alpha-glucan phosphorylase activity	SHG alpha-glucan phosphorylase activity	2	-0.982604	-1.50406	0.0021097	0.3687	0.366706	64	tags=100%, list=1%, signal=99%	glgP
bacterial-type flagellum organization	bacterial-type flagellum organization	9	-0.762795	-1.8762	0.00225734	0.3687	0.366706	384	tags=44%, list=8%, signal=41%	fliH/flhE/flgD
bacterial-type flagellum-dependent swarming motility	bacterial-type flagellum-dependent swarming motility	9	-0.801193	-1.97065	0.00225734	0.3687	0.366706	367	tags=56%, list=8%, signal=51%	flgG/flgB/flgC/flgD
motor activity	motor activity	9	-0.793688	-1.95219	0.00225734	0.3687	0.366706	681	tags=78%, list=15%, signal=66%	fliG/fliH/fliF/fliN/fliM/fliE
bacterial-type flagellum assembly	bacterial-type flagellum assembly	12	-0.747939	-2.01811	0.00228311	0.3687	0.366706	77	tags=58%, list=2%, signal=57%	flhA/fliQ/flhD/fliK/flgJ/flgA
bacterial-type flagellum hook	bacterial-type flagellum hook	10	-0.815912	-2.09571	0.00228311	0.3687	0.366706	156	tags=50%, list=3%, signal=48%	flgB/fliK/flgC/flgD
O antigen biosynthetic process	O antigen biosynthetic process	17	-0.651946	-1.96245	0.00231481	0.3687	0.366706	1087	tags=50%, list=24%, signal=38%	rfbH/rfbK/rfbC/rfe/rfbF/rfbU/rfbV/rfbX
bacterial-type flagellum-dependent cell motility	bacterial-type flagellum-dependent cell motility	19	-0.68123	-2.12565	0.00238663	0.3687	0.366706	681	tags=53%, list=15%, signal=45%	fliD/fliG/fliH/flgI/fliF/fliN/fliM/flgJ/fliE
cobalamin biosynthetic process	cobalamin biosynthetic process	26	-0.728414	-2.47434	0.00253165	0.3687	0.366706	905	tags=73%, list=20%, signal=59%	cbiN/cobS/cbiD/cobD/cbiT/cbiC/cbiM/pduX/cobC/cbiF/pduO/cbiP/cbiH/cbiL/cobT/cbiO/cbiE/cbiJ
cell division	cell division	37	-0.607689	-2.24097	0.0026455	0.3687	0.366706	1070	tags=57%, list=23%, signal=44%	ftsY/murE/minD/STM3075/bcsC/mpl/xerC/mukE/murF/sfbA/tolR/mukB/ftsA/murG/xerD/cedA/murD/ftsW/mrdB/mraY
extracellular region	extracellular region	35	0.528036	1.76754	0.00328407	0.434811	0.43246	1345	tags=56%, list=30%, signal=39%	pipB/ssaB/sipC/sseD/sseJ/yebF/sseC/STM1629/sipD/sseB/sseB/sspH2/sopA/STM2780/sopE2/sifB/fliC/STM2287/sifA/sseI
decarboxylation-driven active transmembrane transporter activity	decarboxylation-driven active transmembrane transporter activity	7	0.834267	1.8431	0.00361664	0.456041	0.453575	675	tags=86%, list=15%, signal=73%	dcoB/oadA/oadB/STM0056/oadG/STM0054
bacterial-type flagellum basal body, rod	bacterial-type flagellum basal body, rod	2	-0.9741	-1.49104	0.00421941	0.490007	0.487358	121	tags=100%, list=3%, signal=97%	flgC
chromosome segregation	chromosome segregation	8	-0.762086	-1.81342	0.0044843	0.490007	0.487358	621	tags=62%, list=14%, signal=54%	mukE/mukB/parC/xerD
bacterial-type flagellum basal body	bacterial-type flagellum basal body	13	-0.668574	-1.82885	0.00468384	0.490007	0.487358	418	tags=46%, list=9%, signal=42%	fliP/fliL/fliN/fliM/fliE
peptidoglycan biosynthetic process	peptidoglycan biosynthetic process	34	-0.518213	-1.9032	0.00501253	0.490007	0.487358	1002	tags=59%, list=22%, signal=46%	murC/uppS/ddlB/ddlA/murE/STM1836/rfbK/mpl/yraM/ftsI/mrcB/murF/dacD/murG/murD/ftsW/mrdB/mrdA/mraY
regulation of cell shape	regulation of cell shape	33	-0.49323	-1.8012	0.00501253	0.490007	0.487358	1266	tags=58%, list=28%, signal=42%	uppS/mreB/ddlB/ddlA/murE/STM1836/mpl/yraM/ftsI/mrcB/murF/dacD/murG/murD/ftsW/mrdB/mrdA/mraY
cell cycle	cell cycle	27	-0.580649	-2.00041	0.00506329	0.490007	0.487358	765	tags=41%, list=17%, signal=34%	xerC/mukE/murF/tolR/mukB/murG/xerD/cedA/murD/mraY
carbohydrate metabolic process	carbohydrate metabolic process	40	-0.45423	-1.70473	0.00518135	0.490007	0.487358	756	tags=40%, list=17%, signal=34%	nagB/STM3791/gph/talB/yigQ/manA/glmS/malT/STM1129/murG/ygbK/nanA/melA/tdcE/STM1130
phage shock	phage shock	1	0.999781	1.33791	0.00585938	0.530449	0.527581	2	tags=100%, list=0%, signal=100%	pspB
FtsZ-dependent cytokinesis	FtsZ-dependent cytokinesis	11	-0.711006	-1.86246	0.00680272	0.530449	0.527581	1070	tags=73%, list=23%, signal=56%	ftsQ/STM1836/ftsI/ftsN/ftsA/zipA/ftsW
protein maturation	protein maturation	10	-0.717219	-1.84221	0.00684932	0.530449	0.527581	413	tags=40%, list=9%, signal=36%	hypB/hypC/hybG
ubiquinone biosynthetic process	ubiquinone biosynthetic process	12	-0.636963	-1.71867	0.00684932	0.530449	0.527581	926	tags=58%, list=20%, signal=47%	STM2922/ubiC/visC/ubiH/ubiE/ubiF
integral component of membrane	integral component of membrane	721	0.255264	1.31411	0.00706714	0.530449	0.527581	1255	tags=32%, list=28%, signal=28%	pspB/hycC/pspC/STM1329/pagC/mgtC/STM4260/wcaD/yjbO/yqjF/hpaX/yjcB/STM0809/yiaM/STM0566/STM0083/STM0765/STM0099/STM1158/STM4310/marT/ybhM/mgtB/STM0285/STM2237/STM1869/STM0029/yaaU/STM2752/allP/pqaA/STM0906/STM2788/STM0015/yiaN/dppC/STM0722/STM4257/STM0282/cigR/yrfC/STM3782/ybeS/cysW/elaB/panF/STM2503/STM4444/STM2585/stbC/pgtE/ydiN/ugtL/STM1833/phnV/yjiH/STM4197/STM4443/STM0923/STM1281/acrD/STM0777…
integral component of plasma membrane	integral component of plasma membrane	180	-0.281086	-1.37062	0.00714286	0.530449	0.527581	726	tags=24%, list=16%, signal=21%	rcsC/tatA/yicE/cysZ/ftsI/tatB/exbD/phsC/atpB/ftsN/ybbY/rfe/lldP/znuB/tolR/rhtC/sppA/tcp/nanT/nhaB/nuoH/STM2372/STM2280/zipA/ptsG/STM4537/galP/potE/STM2913/ftsW/yjdL/STM4538/STM0053/yjiY/yqjB/mrdB/scsB/STM1788/STM2800/mrdA/lgt/mraY/nagE
2,3-dihydroxybenzoate-serine ligase activity	2,3-dihydroxybenzoate-serine ligase activity	1	0.998464	1.33615	0.0078125	0.530449	0.527581	8	tags=100%, list=0%, signal=100%	entF
amino acid activation for nonribosomal peptide biosynthetic process	amino acid activation for nonribosomal peptide biosynthetic process	1	0.998464	1.33615	0.0078125	0.530449	0.527581	8	tags=100%, list=0%, signal=100%	entF
phosphopantetheine binding	phosphopantetheine binding	1	0.998464	1.33615	0.0078125	0.530449	0.527581	8	tags=100%, list=0%, signal=100%	entF
rhamnulokinase activity	rhamnulokinase activity	1	0.998244	1.33585	0.0078125	0.530449	0.527581	9	tags=100%, list=0%, signal=100%	rhaB
secondary metabolite biosynthetic process	secondary metabolite biosynthetic process	1	0.998464	1.33615	0.0078125	0.530449	0.527581	8	tags=100%, list=0%, signal=100%	entF
sodium ion transport	sodium ion transport	11	0.699397	1.75228	0.00891266	0.576655	0.573538	675	tags=45%, list=15%, signal=39%	dcoB/STM4065/oadA/oadB/STM0054
glyoxylate cycle	glyoxylate cycle	5	0.829254	1.64759	0.00892857	0.576655	0.573538	677	tags=80%, list=15%, signal=68%	aceA/aceK/iclR/aceB
cell adhesion involved in single-species biofilm formation in or on host organism	cell adhesion involved in single-species biofilm formation in or on host organism	1	0.996928	1.33409	0.00976562	0.615699	0.612371	15	tags=100%, list=0%, signal=100%	ycfR
cellular response to starvation	cellular response to starvation	3	-0.923842	-1.6148	0.0108932	0.655673	0.652128	142	tags=100%, list=3%, signal=97%	yjiY/STM1110
L-ribulose-phosphate 4-epimerase activity	L-ribulose-phosphate 4-epimerase activity	2	0.966488	1.46089	0.0113636	0.655673	0.652128	34	tags=50%, list=1%, signal=50%	sgbE
cell division site	cell division site	14	-0.633431	-1.77268	0.0117647	0.655673	0.652128	1070	tags=57%, list=23%, signal=44%	ftsQ/STM3038/ftsN/ftsA/zipA/ftsW/mrdB
chaperone-mediated protein folding	chaperone-mediated protein folding	15	0.639307	1.74662	0.012069	0.655673	0.652128	966	tags=67%, list=21%, signal=53%	safB/stcB/stdC/stiB/stbB/stfD/stjC/bcfB/lpfB/sthA
siderophore-dependent iron import into cell	siderophore-dependent iron import into cell	8	0.744495	1.70428	0.0125899	0.655673	0.652128	828	tags=62%, list=18%, signal=51%	fepG/iroN/fhuB/cirA/yncD
ferric iron binding	ferric iron binding	6	0.777461	1.66	0.0126812	0.655673	0.652128	323	tags=33%, list=7%, signal=31%	bfr/dps
host outer membrane	host outer membrane	6	0.780099	1.66563	0.0126812	0.655673	0.652128	733	tags=67%, list=16%, signal=56%	pagC/STM3031/ompX/STM0346
ubiquitin-like modifier activating enzyme activity	ubiquitin-like modifier activating enzyme activity	3	0.923977	1.55908	0.0128913	0.655673	0.652128	76	tags=33%, list=2%, signal=33%	thiF
lipid-linked peptidoglycan transport	lipid-linked peptidoglycan transport	3	-0.911711	-1.5936	0.0130719	0.655673	0.652128	186	tags=67%, list=4%, signal=64%	mrdB
lipid-linked peptidoglycan transporter activity	lipid-linked peptidoglycan transporter activity	3	-0.911711	-1.5936	0.0130719	0.655673	0.652128	186	tags=67%, list=4%, signal=64%	mrdB
periplasmic space	periplasmic space	56	-0.393564	-1.60236	0.0131234	0.655673	0.652128	1028	tags=40%, list=23%, signal=32%	STM0818/cybC/yhjJ/dsbA/napB/STM1493/ptr/ppiA/agp/malE/ttrB/slt/ansB/malM/rbsB/STM2494/STM1562/glpQ/flgJ/STM1130/treA/flgA
sodium ion transmembrane transporter activity	sodium ion transmembrane transporter activity	5	0.811339	1.61199	0.0142857	0.696659	0.692892	674	tags=60%, list=15%, signal=51%	panF/STM0056/oadG
regulation of response to osmotic stress	regulation of response to osmotic stress	3	0.903569	1.52464	0.014733	0.696659	0.692892	160	tags=67%, list=4%, signal=64%	rstB/creC
glycine cleavage complex	glycine cleavage complex	2	-0.951932	-1.45711	0.0147679	0.696659	0.692892	222	tags=100%, list=5%, signal=95%	gcvP
aromatic amino acid family metabolic process	aromatic amino acid family metabolic process	1	0.995172	1.33174	0.015625	0.696659	0.692892	23	tags=100%, list=1%, signal=100%	STM2176
DNA translocase activity	DNA translocase activity	1	-0.994294	-1.31185	0.0163265	0.696659	0.692892	28	tags=100%, list=1%, signal=99%
RNA polymerase core enzyme binding	RNA polymerase core enzyme binding	1	-0.994294	-1.31185	0.0163265	0.696659	0.692892	28	tags=100%, list=1%, signal=99%
transcription-coupled nucleotide-excision repair, DNA damage recognition	transcription-coupled nucleotide-excision repair, DNA damage recognition	1	-0.994294	-1.31185	0.0163265	0.696659	0.692892	28	tags=100%, list=1%, signal=99%
UDP-glucose:hexose-1-phosphate uridylyltransferase activity	UDP-glucose:hexose-1-phosphate uridylyltransferase activity	1	-0.996708	-1.31503	0.0163265	0.696659	0.692892	17	tags=100%, list=0%, signal=100%
pilus organization	pilus organization	35	0.486209	1.62753	0.0164204	0.696659	0.692892	966	tags=51%, list=21%, signal=41%	safB/stcB/stfA/stdC/stfG/stbA/stiB/stbB/bcfE/stfD/stjC/stfF/bcfB/lpfB/stiH/bcfD/sthD/sthA
intracellular membrane-bounded organelle	intracellular membrane-bounded organelle	3	0.88584	1.49473	0.0165746	0.696659	0.692892	523	tags=100%, list=11%, signal=89%	mgtB/mgtA/nanH
sulfur compound binding	sulfur compound binding	2	0.951712	1.43856	0.0170455	0.705256	0.701443	222	tags=100%, list=5%, signal=95%	sbp/cysP
L-arabinose catabolic process	L-arabinose catabolic process	1	0.992758	1.32851	0.0175781	0.716106	0.712234	34	tags=100%, list=1%, signal=99%	sgbE
3'-5' exonuclease activity	3'-5' exonuclease activity	11	-0.643728	-1.68623	0.0181406	0.72187	0.717967	1391	tags=64%, list=31%, signal=44%	dnaE/sbcD/dnaN/holD/polA/dnaQ
serine-type D-Ala-D-Ala carboxypeptidase activity	serine-type D-Ala-D-Ala carboxypeptidase activity	10	-0.664473	-1.70673	0.0182648	0.72187	0.717967	922	tags=70%, list=20%, signal=56%	pbpG/ftsI/dacD/dacB/mrdA/dacA
galactose catabolic process	galactose catabolic process	2	0.949456	1.43515	0.0189394	0.737522	0.733535	53	tags=50%, list=1%, signal=49%	galE
division septum assembly	division septum assembly	8	-0.704205	-1.67569	0.0201794	0.77442	0.770233	1070	tags=75%, list=23%, signal=57%	STM1836/ftsI/ftsN/zipA/sulA
phosphoserine phosphatase activity	phosphoserine phosphatase activity	2	-0.945127	-1.44669	0.021097	0.798071	0.793757	253	tags=100%, list=6%, signal=94%	STM2197
phosphatidylglycerol biosynthetic process	phosphatidylglycerol biosynthetic process	2	-0.939382	-1.4379	0.0232068	0.802586	0.798247	25	tags=100%, list=1%, signal=99%	pgsA
siderophore uptake transmembrane transporter activity	siderophore uptake transmembrane transporter activity	8	0.701968	1.60693	0.0233813	0.802586	0.798247	1170	tags=75%, list=26%, signal=56%	fhuA/iroN/cirA/yncD/fhuE/foxA
S-adenosyl-L-methionine binding	S-adenosyl-L-methionine binding	4	-0.849574	-1.62533	0.023913	0.802586	0.798247	265	tags=75%, list=6%, signal=71%	dam/ygcF
alkylated DNA binding	alkylated DNA binding	1	-0.991222	-1.3078	0.0244898	0.802586	0.798247	42	tags=100%, list=1%, signal=99%
DNA-3-methylguanine glycosylase activity	DNA-3-methylguanine glycosylase activity	1	-0.991222	-1.3078	0.0244898	0.802586	0.798247	42	tags=100%, list=1%, signal=99%
DNA-7-methyladenine glycosylase activity	DNA-7-methyladenine glycosylase activity	1	-0.991222	-1.3078	0.0244898	0.802586	0.798247	42	tags=100%, list=1%, signal=99%
DNA-7-methylguanine glycosylase activity	DNA-7-methylguanine glycosylase activity	1	-0.991222	-1.3078	0.0244898	0.802586	0.798247	42	tags=100%, list=1%, signal=99%
precorrin-6A reductase activity	precorrin-6A reductase activity	1	-0.991003	-1.30751	0.0244898	0.802586	0.798247	43	tags=100%, list=1%, signal=99%
fructose-bisphosphate aldolase activity	fructose-bisphosphate aldolase activity	2	-0.938298	-1.43624	0.0253165	0.802586	0.798247	209	tags=100%, list=5%, signal=95%	fba
'de novo' GDP-L-fucose biosynthetic process	'de novo' GDP-L-fucose biosynthetic process	2	0.938323	1.41832	0.0265152	0.802586	0.798247	283	tags=100%, list=6%, signal=94%	gmd/wcaG
NADP+ binding	NADP+ binding	2	0.938323	1.41832	0.0265152	0.802586	0.798247	283	tags=100%, list=6%, signal=94%	gmd/wcaG
4-hydroxyphenylacetate transmembrane transporter activity	4-hydroxyphenylacetate transmembrane transporter activity	1	0.990125	1.32499	0.0273438	0.802586	0.798247	46	tags=100%, list=1%, signal=99%	hpaX
4-hydroxyphenylacetate transport	4-hydroxyphenylacetate transport	1	0.990125	1.32499	0.0273438	0.802586	0.798247	46	tags=100%, list=1%, signal=99%	hpaX
ribonucleoprotein complex	ribonucleoprotein complex	1	0.989247	1.32381	0.0273438	0.802586	0.798247	50	tags=100%, list=1%, signal=99%	STM3521
UDP-glucose 4-epimerase activity	UDP-glucose 4-epimerase activity	1	0.988589	1.32293	0.0273438	0.802586	0.798247	53	tags=100%, list=1%, signal=99%	galE
lipoprotein biosynthetic process	lipoprotein biosynthetic process	2	-0.937226	-1.4346	0.0274262	0.802586	0.798247	289	tags=100%, list=6%, signal=94%	lgt
N-acyltransferase activity	N-acyltransferase activity	2	-0.929763	-1.42317	0.0274262	0.802586	0.798247	323	tags=100%, list=7%, signal=93%	lnt
outer membrane-bounded periplasmic space	outer membrane-bounded periplasmic space	77	0.370703	1.45038	0.0279503	0.802586	0.798247	800	tags=26%, list=18%, signal=22%	safB/stcB/stdC/phoN/STM4054/yraP/STM4104/stiB/artJ/stbB/stfD/pgtC/fhuD/torA/stjC/STM2759/htrA/bcfB/lpfB/spy
N-acetylneuraminate catabolic process	N-acetylneuraminate catabolic process	4	-0.837286	-1.60182	0.0282609	0.802586	0.798247	746	tags=100%, list=16%, signal=84%	STM1129/nanA/nanK
2-octoprenyl-3-methyl-6-methoxy-1,4-benzoquinone hydroxylase activity	2-octoprenyl-3-methyl-6-methoxy-1,4-benzoquinone hydroxylase activity	1	-0.990345	-1.30664	0.0285714	0.802586	0.798247	46	tags=100%, list=1%, signal=99%
sodium ion export across plasma membrane	sodium ion export across plasma membrane	4	0.817876	1.49373	0.0295203	0.802586	0.798247	674	tags=75%, list=15%, signal=64%	panF/STM0056/oadG
DNA-directed DNA polymerase activity	DNA-directed DNA polymerase activity	12	-0.606241	-1.63577	0.0296804	0.802586	0.798247	1302	tags=58%, list=29%, signal=42%	holA/dnaN/polB/holD/polA/dnaQ
peptidyl-prolyl cis-trans isomerase activity	peptidyl-prolyl cis-trans isomerase activity	10	-0.640211	-1.64441	0.0296804	0.802586	0.798247	950	tags=60%, list=21%, signal=48%	slpA/ppiA/ppiC/fklB/ppiB
dioxygenase activity	dioxygenase activity	2	0.936348	1.41534	0.030303	0.802586	0.798247	292	tags=100%, list=6%, signal=94%	STM2178/STM2789
L-lysine catabolic process	L-lysine catabolic process	2	0.936348	1.41534	0.030303	0.802586	0.798247	292	tags=100%, list=6%, signal=94%	ygaF/STM2789
N-acetylglucosamine transmembrane transporter activity	N-acetylglucosamine transmembrane transporter activity	1	-0.989247	-1.30519	0.0306122	0.802586	0.798247	51	tags=100%, list=1%, signal=99%
N-acetylglucosamine transport	N-acetylglucosamine transport	1	-0.989247	-1.30519	0.0306122	0.802586	0.798247	51	tags=100%, list=1%, signal=99%
organelle inner membrane	organelle inner membrane	1	-0.989247	-1.30519	0.0306122	0.802586	0.798247	51	tags=100%, list=1%, signal=99%
phosphomethylpyrimidine kinase activity	phosphomethylpyrimidine kinase activity	1	-0.986175	-1.30114	0.0306122	0.802586	0.798247	65	tags=100%, list=1%, signal=99%
protein-phosphocysteine-glucosamine phosphotransferase system transporter activity	protein-phosphocysteine-glucosamine phosphotransferase system transporter activity	1	-0.989247	-1.30519	0.0306122	0.802586	0.798247	51	tags=100%, list=1%, signal=99%
UDP-N-acetylmuramoyl-L-alanyl-D-glutamyl-meso-2,6-diaminopimelyl-D-alanyl-D-alanine:undecaprenyl-phosphate transferase activity	UDP-N-acetylmuramoyl-L-alanyl-D-glutamyl-meso-2,6-diaminopimelyl-D-alanyl-D-alanine:undecaprenyl-phosphate transferase activity	1	-0.988589	-1.30432	0.0306122	0.802586	0.798247	54	tags=100%, list=1%, signal=99%
4-aminobutyrate transaminase activity	4-aminobutyrate transaminase activity	1	0.987053	1.32088	0.03125	0.803398	0.799055	60	tags=100%, list=1%, signal=99%	gabT
4-aminobutyrate:2-oxoglutarate transaminase activity	4-aminobutyrate:2-oxoglutarate transaminase activity	1	0.987053	1.32088	0.03125	0.803398	0.799055	60	tags=100%, list=1%, signal=99%	gabT
siderophore metabolic process	siderophore metabolic process	1	-0.985517	-1.30027	0.0326531	0.810943	0.806559	68	tags=100%, list=1%, signal=99%
ureidoglycolate hydrolase activity	ureidoglycolate hydrolase activity	1	-0.985956	-1.30085	0.0326531	0.810943	0.806559	66	tags=100%, list=1%, signal=99%
ureidoglycolate lyase activity	ureidoglycolate lyase activity	1	-0.985956	-1.30085	0.0326531	0.810943	0.806559	66	tags=100%, list=1%, signal=99%
response to hypochlorite	response to hypochlorite	1	0.986175	1.3197	0.0332031	0.810943	0.806559	64	tags=100%, list=1%, signal=99%	STM0566
extrinsic component of plasma membrane	extrinsic component of plasma membrane	2	-0.921446	-1.41044	0.0337553	0.810943	0.806559	248	tags=100%, list=5%, signal=95%	parC
oligosaccharide transport	oligosaccharide transport	2	-0.924067	-1.41445	0.0337553	0.810943	0.806559	31	tags=100%, list=1%, signal=99%	STM1131
slime layer polysaccharide biosynthetic process	slime layer polysaccharide biosynthetic process	2	0.928885	1.40406	0.0340909	0.810943	0.806559	326	tags=100%, list=7%, signal=93%	wcaL/wcaM
N-methyl-L-amino-acid oxidase activity	N-methyl-L-amino-acid oxidase activity	1	-0.985297	-1.29998	0.0346939	0.810943	0.806559	69	tags=100%, list=2%, signal=99%
sarcosine oxidase activity	sarcosine oxidase activity	1	-0.985297	-1.29998	0.0346939	0.810943	0.806559	69	tags=100%, list=2%, signal=99%
L-serine biosynthetic process	L-serine biosynthetic process	3	-0.884876	-1.54669	0.0348584	0.810943	0.806559	253	tags=67%, list=6%, signal=63%	STM2197
racemase and epimerase activity, acting on carbohydrates and derivatives	racemase and epimerase activity, acting on carbohydrates and derivatives	2	-0.919496	-1.40746	0.035865	0.810943	0.806559	26	tags=100%, list=1%, signal=99%	STM1130
zinc ion transmembrane transporter activity	zinc ion transmembrane transporter activity	2	-0.918407	-1.40579	0.035865	0.810943	0.806559	208	tags=100%, list=5%, signal=95%	zntA
actin binding	actin binding	2	0.922079	1.39377	0.0359848	0.810943	0.806559	178	tags=50%, list=4%, signal=48%	sipC
adenosylmethionine-8-amino-7-oxononanoate transaminase activity	adenosylmethionine-8-amino-7-oxononanoate transaminase activity	1	-0.983981	-1.29824	0.0367347	0.810943	0.806559	75	tags=100%, list=2%, signal=98%
transferase activity, transferring one-carbon groups	transferase activity, transferring one-carbon groups	1	-0.9842	-1.29853	0.0367347	0.810943	0.806559	74	tags=100%, list=2%, signal=98%
alanine:sodium symporter activity	alanine:sodium symporter activity	2	0.920595	1.39152	0.0378788	0.810943	0.806559	353	tags=50%, list=8%, signal=46%	STM1003
cytoplasmic translation	cytoplasmic translation	2	0.920105	1.39078	0.0378788	0.810943	0.806559	366	tags=100%, list=8%, signal=92%	rplF/rplB
magnesium transmembrane transporter activity, phosphorylative mechanism	magnesium transmembrane transporter activity, phosphorylative mechanism	2	0.919886	1.39045	0.0378788	0.810943	0.806559	367	tags=100%, list=8%, signal=92%	mgtB/mgtA
protein serine/threonine kinase activity	protein serine/threonine kinase activity	2	0.919008	1.38913	0.0378788	0.810943	0.806559	371	tags=100%, list=8%, signal=92%	STM1670/aceK
amidase activity	amidase activity	2	-0.913588	-1.39841	0.0379747	0.810943	0.806559	29	tags=100%, list=1%, signal=99%	flgJ
glycerol-3-phosphate transmembrane transporter activity	glycerol-3-phosphate transmembrane transporter activity	2	-0.910887	-1.39428	0.0379747	0.810943	0.806559	409	tags=100%, list=9%, signal=91%	pgtP
phosphotransferase activity, for other substituted phosphate groups	phosphotransferase activity, for other substituted phosphate groups	5	-0.767471	-1.55652	0.0384615	0.814769	0.810364	955	tags=80%, list=21%, signal=63%	wcaJ/rfe/mraY
isomerase activity	isomerase activity	12	0.603766	1.55497	0.0390071	0.819768	0.815336	613	tags=42%, list=13%, signal=36%	STM0572/STM2756/wcaG/STM3193/STM1790
peptidoglycan glycosyltransferase activity	peptidoglycan glycosyltransferase activity	9	-0.635148	-1.56224	0.0406321	0.847194	0.842614	922	tags=67%, list=20%, signal=53%	STM1836/ftsI/mrcB/ftsW/mrdB
D-ribose-importing ATPase activity	D-ribose-importing ATPase activity	1	0.983981	1.31677	0.0410156	0.848511	0.843923	74	tags=100%, list=2%, signal=98%	rbsA
ubiquitin-protein transferase activity	ubiquitin-protein transferase activity	3	0.84863	1.43194	0.0423573	0.86152	0.856863	605	tags=67%, list=13%, signal=58%	sspH2/sopA
iron ion transport	iron ion transport	5	0.744004	1.47821	0.0428571	0.86152	0.856863	818	tags=60%, list=18%, signal=49%	fes/bfr/iroD
anthranilate synthase activity	anthranilate synthase activity	2	0.914399	1.38216	0.0435606	0.86152	0.856863	392	tags=100%, list=9%, signal=91%	trpE/trpD
arylsulfatase activity	arylsulfatase activity	3	-0.871374	-1.52309	0.043573	0.86152	0.856863	291	tags=67%, list=6%, signal=62%	mdoB
enterobactin transmembrane transporter activity	enterobactin transmembrane transporter activity	5	0.741611	1.47346	0.0446429	0.86152	0.856863	828	tags=60%, list=18%, signal=49%	iroN/cirA/yncD
ferric-enterobactin import into cell	ferric-enterobactin import into cell	5	0.741611	1.47346	0.0446429	0.86152	0.856863	828	tags=60%, list=18%, signal=49%	iroN/cirA/yncD
ribosome binding	ribosome binding	15	0.567227	1.5497	0.0448276	0.86152	0.856863	1177	tags=47%, list=26%, signal=35%	prfH/elaB/prfA/rimM/hflX/infC/yqjD
4-alpha-glucanotransferase activity	4-alpha-glucanotransferase activity	1	-0.982006	-1.29564	0.044898	0.86152	0.856863	84	tags=100%, list=2%, signal=98%
beta-maltose 4-alpha-glucanotransferase activity	beta-maltose 4-alpha-glucanotransferase activity	1	-0.982006	-1.29564	0.044898	0.86152	0.856863	84	tags=100%, list=2%, signal=98%
phosphatidylglycerol-prolipoprotein diacylglyceryl transferase activity	phosphatidylglycerol-prolipoprotein diacylglyceryl transferase activity	1	-0.981786	-1.29535	0.044898	0.86152	0.856863	85	tags=100%, list=2%, signal=98%
arginine catabolic process to glutamate	arginine catabolic process to glutamate	5	0.741263	1.47276	0.0464286	0.868007	0.863314	1153	tags=80%, list=25%, signal=60%	astE/astB/astD/astA
arginine catabolic process to succinate	arginine catabolic process to succinate	5	0.741263	1.47276	0.0464286	0.868007	0.863314	1153	tags=80%, list=25%, signal=60%	astE/astB/astD/astA
oxaloacetate decarboxylase activity	oxaloacetate decarboxylase activity	5	0.741473	1.47318	0.0464286	0.868007	0.863314	674	tags=60%, list=15%, signal=51%	oadA/STM0056/oadG
glyoxylate catabolic process	glyoxylate catabolic process	1	0.981786	1.31383	0.046875	0.868007	0.863314	84	tags=100%, list=2%, signal=98%	gcl
tartronate-semialdehyde synthase activity	tartronate-semialdehyde synthase activity	1	0.981786	1.31383	0.046875	0.868007	0.863314	84	tags=100%, list=2%, signal=98%	gcl
glucan biosynthetic process	glucan biosynthetic process	3	-0.863044	-1.50853	0.0479303	0.881385	0.87662	291	tags=67%, list=6%, signal=62%	mdoC
oxidoreductase activity, acting on a sulfur group of donors, NAD(P) as acceptor	oxidoreductase activity, acting on a sulfur group of donors, NAD(P) as acceptor	1	0.980689	1.31236	0.0488281	0.886697	0.881903	89	tags=100%, list=2%, signal=98%	STM0564
peptidoglycan binding	peptidoglycan binding	6	-0.722378	-1.55812	0.0488889	0.886697	0.881903	920	tags=50%, list=20%, signal=40%	ftsN/rlpA
abequosyltransferase activity	abequosyltransferase activity	1	-0.980031	-1.29303	0.0510204	0.916484	0.911529	93	tags=100%, list=2%, signal=98%
L-arabinose catabolic process to xylulose 5-phosphate	L-arabinose catabolic process to xylulose 5-phosphate	3	0.834884	1.40875	0.0515654	0.916484	0.911529	640	tags=67%, list=14%, signal=57%	araA/araB
proton-transporting ATP synthase activity, rotational mechanism	proton-transporting ATP synthase activity, rotational mechanism	8	-0.645579	-1.53619	0.0515695	0.916484	0.911529	899	tags=50%, list=20%, signal=40%	atpC/atpE/atpB
lipoprotein transport	lipoprotein transport	3	-0.859542	-1.50241	0.0522876	0.92305	0.91806	523	tags=100%, list=11%, signal=89%	lolA/ycfW
gamma-aminobutyric acid catabolic process	gamma-aminobutyric acid catabolic process	2	0.902985	1.36491	0.0530303	0.929962	0.924934	444	tags=100%, list=10%, signal=90%	gabT/gabD
cell outer membrane	cell outer membrane	62	0.362687	1.3603	0.0545171	0.936078	0.931017	1089	tags=37%, list=24%, signal=29%	safC/pagC/stiC/fhuA/ssaC/stbC/pgtE/STM0034/ompS/emtA/STM0350/stcC/sinH/prgK/yfeN/ompN/ssaJ/fhuE/slyB/STM1530/stdB/wza/yohG
phosphatase activity	phosphatase activity	16	-0.511423	-1.50406	0.0554273	0.936078	0.931017	1312	tags=69%, list=29%, signal=49%	ybiV(2)/STM0867/ycdX/ais/cca/yqaB/nagD/cof/serB/STM2197
isocitrate lyase activity	isocitrate lyase activity	1	0.975203	1.30502	0.0566406	0.936078	0.931017	114	tags=100%, list=3%, signal=98%	aceA
response to methylglyoxal	response to methylglyoxal	1	0.975642	1.30561	0.0566406	0.936078	0.931017	112	tags=100%, list=2%, signal=98%	kefC
protein maturation by iron-sulfur cluster transfer	protein maturation by iron-sulfur cluster transfer	2	0.901398	1.36251	0.0568182	0.936078	0.931017	6	tags=50%, list=0%, signal=50%	sufA
branched-chain amino acid transmembrane transporter activity	branched-chain amino acid transmembrane transporter activity	2	0.897278	1.35628	0.0606061	0.936078	0.931017	470	tags=100%, list=10%, signal=90%	livG/livM
tryptophan synthase activity	tryptophan synthase activity	2	0.894079	1.35144	0.0606061	0.936078	0.931017	437	tags=50%, list=10%, signal=45%	trpB
host cell	host cell	3	0.816281	1.37736	0.0607735	0.936078	0.931017	605	tags=67%, list=13%, signal=58%	pipB/sopA
phosphofructokinase activity	phosphofructokinase activity	3	0.823556	1.38963	0.0607735	0.936078	0.931017	611	tags=67%, list=13%, signal=58%	fruK/STM3254
protein stabilization	protein stabilization	3	0.824404	1.39106	0.0607735	0.936078	0.931017	219	tags=67%, list=5%, signal=64%	ibpB/ibpA
oxidoreductase activity, acting on paired donors, with incorporation or reduction of molecular oxygen, NAD(P)H as one donor, and incorporation of one atom of oxygen	oxidoreductase activity, acting on paired donors, with incorporation or reduction of molecular oxygen, NAD(P)H as one donor, and incorporation of one atom of oxygen	3	-0.84303	-1.47355	0.0610022	0.936078	0.931017	719	tags=100%, list=16%, signal=84%	ubiH/ubiF
carbon-nitrogen lyase activity	carbon-nitrogen lyase activity	1	-0.978056	-1.29042	0.0612245	0.936078	0.931017	102	tags=100%, list=2%, signal=98%
dihydroorotate dehydrogenase activity	dihydroorotate dehydrogenase activity	1	-0.977836	-1.29014	0.0612245	0.936078	0.931017	103	tags=100%, list=2%, signal=98%
glycine binding	glycine binding	1	-0.978275	-1.29071	0.0612245	0.936078	0.931017	101	tags=100%, list=2%, signal=98%
glycine dehydrogenase (decarboxylating) activity	glycine dehydrogenase (decarboxylating) activity	1	-0.978275	-1.29071	0.0612245	0.936078	0.931017	101	tags=100%, list=2%, signal=98%
porphobilinogen synthase activity	porphobilinogen synthase activity	1	-0.977178	-1.28927	0.0612245	0.936078	0.931017	106	tags=100%, list=2%, signal=98%
pyrimidine ribonucleotide biosynthetic process	pyrimidine ribonucleotide biosynthetic process	1	-0.977836	-1.29014	0.0612245	0.936078	0.931017	103	tags=100%, list=2%, signal=98%
galactitol transmembrane transporter activity	galactitol transmembrane transporter activity	3	0.812733	1.37137	0.0626151	0.936078	0.931017	856	tags=100%, list=19%, signal=81%	STM3782/STM3260/STM1614
trehalose biosynthetic process	trehalose biosynthetic process	4	0.776608	1.41836	0.0627306	0.936078	0.931017	794	tags=75%, list=17%, signal=62%	STM1560/otsB/STM1559
hydroxymethylpyrimidine kinase activity	hydroxymethylpyrimidine kinase activity	2	-0.894693	-1.36949	0.0632911	0.936078	0.931017	65	tags=100%, list=1%, signal=99%	thiD
maltose alpha-glucosidase activity	maltose alpha-glucosidase activity	2	-0.895317	-1.37045	0.0632911	0.936078	0.931017	328	tags=100%, list=7%, signal=93%	malZ
amino acid export across plasma membrane	amino acid export across plasma membrane	1	-0.974764	-1.28608	0.0653061	0.936078	0.931017	117	tags=100%, list=3%, signal=97%
L-amino acid efflux transmembrane transporter activity	L-amino acid efflux transmembrane transporter activity	1	-0.974764	-1.28608	0.0653061	0.936078	0.931017	117	tags=100%, list=3%, signal=97%
polyol catabolic process	polyol catabolic process	1	-0.975861	-1.28753	0.0653061	0.936078	0.931017	112	tags=100%, list=2%, signal=98%
glycine decarboxylation via glycine cleavage system	glycine decarboxylation via glycine cleavage system	3	-0.838639	-1.46587	0.0653595	0.936078	0.931017	739	tags=100%, list=16%, signal=84%	gcvH/gcvP
lysine decarboxylase activity	lysine decarboxylase activity	2	-0.893327	-1.3674	0.0654008	0.936078	0.931017	489	tags=100%, list=11%, signal=89%	cadA
xylan catabolic process	xylan catabolic process	3	0.806371	1.36064	0.0662983	0.936078	0.931017	18	tags=33%, list=0%, signal=33%	ybeJ
large ribosomal subunit	large ribosomal subunit	7	0.667885	1.47552	0.0669078	0.936078	0.931017	1182	tags=71%, list=26%, signal=53%	rplV/rpmI/rplQ/rplK/rplJ
carbon dioxide binding	carbon dioxide binding	3	-0.831344	-1.45312	0.0675381	0.936078	0.931017	217	tags=67%, list=5%, signal=64%	hybG
response to potassium ion	response to potassium ion	1	0.970814	1.29915	0.0683594	0.936078	0.931017	134	tags=100%, list=3%, signal=97%	ygaU
transferase activity	transferase activity	35	0.416973	1.39576	0.0689655	0.936078	0.931017	1117	tags=40%, list=25%, signal=30%	iroB/STM2177/dcoB/STM0725/rplB/apbE/STM0724/STM0720/STM0726/yfcG/yfeJ/STM3772/ybiS/caiE
N-acetylmannosamine metabolic process	N-acetylmannosamine metabolic process	1	-0.973667	-1.28463	0.0693878	0.936078	0.931017	122	tags=100%, list=3%, signal=97%
N-acylmannosamine kinase activity	N-acylmannosamine kinase activity	1	-0.973667	-1.28463	0.0693878	0.936078	0.931017	122	tags=100%, list=3%, signal=97%
host cell cytoplasm	host cell cytoplasm	13	0.553137	1.45708	0.0695652	0.936078	0.931017	1571	tags=62%, list=34%, signal=40%	STM1629/sspH2/ssaK/sifB/STM2287/sifA/sseI/ssaQ
2,3-dihydro-2,3-dihydroxybenzoate dehydrogenase activity	2,3-dihydro-2,3-dihydroxybenzoate dehydrogenase activity	1	0.969497	1.29738	0.0703125	0.936078	0.931017	140	tags=100%, list=3%, signal=97%	entA
ATP synthesis coupled electron transport	ATP synthesis coupled electron transport	6	-0.678912	-1.46436	0.0711111	0.936078	0.931017	574	tags=50%, list=13%, signal=44%	nuoL/nuoG
nicotinate-nucleotide-dimethylbenzimidazole phosphoribosyltransferase activity	nicotinate-nucleotide-dimethylbenzimidazole phosphoribosyltransferase activity	1	-0.973228	-1.28406	0.0714286	0.936078	0.931017	124	tags=100%, list=3%, signal=97%
nucleoside biosynthetic process	nucleoside biosynthetic process	1	-0.973228	-1.28406	0.0714286	0.936078	0.931017	124	tags=100%, list=3%, signal=97%
signaling receptor activity	signaling receptor activity	5	0.716588	1.42374	0.0714286	0.936078	0.931017	1170	tags=80%, list=26%, signal=60%	fhuA/iroN/fhuE/foxA
cell wall macromolecule biosynthetic process	cell wall macromolecule biosynthetic process	2	-0.888499	-1.36001	0.07173	0.936078	0.931017	511	tags=100%, list=11%, signal=89%	mraY
metabolic process	metabolic process	2	-0.888059	-1.35934	0.07173	0.936078	0.931017	29	tags=100%, list=1%, signal=99%	flgJ
phospho-N-acetylmuramoyl-pentapeptide-transferase activity	phospho-N-acetylmuramoyl-pentapeptide-transferase activity	2	-0.888499	-1.36001	0.07173	0.936078	0.931017	511	tags=100%, list=11%, signal=89%	mraY
nitrogen utilization	nitrogen utilization	2	0.875549	1.32343	0.0719697	0.936078	0.931017	569	tags=100%, list=12%, signal=88%	amtB/glnA
phosphate ion binding	phosphate ion binding	2	0.875446	1.32328	0.0719697	0.936078	0.931017	211	tags=50%, list=5%, signal=48%	pstS
intramolecular oxidoreductase activity, interconverting aldoses and ketoses	intramolecular oxidoreductase activity, interconverting aldoses and ketoses	1	0.969278	1.29709	0.0722656	0.936078	0.931017	141	tags=100%, list=3%, signal=97%	sgbU
L-ascorbic acid metabolic process	L-ascorbic acid metabolic process	1	0.969278	1.29709	0.0722656	0.936078	0.931017	141	tags=100%, list=3%, signal=97%	sgbU
L-ribulose-5-phosphate 3-epimerase activity	L-ribulose-5-phosphate 3-epimerase activity	1	0.969278	1.29709	0.0722656	0.936078	0.931017	141	tags=100%, list=3%, signal=97%	sgbU
protein catabolic process	protein catabolic process	5	-0.70993	-1.43982	0.0723982	0.936078	0.931017	37	tags=40%, list=1%, signal=40%	lonH
cell adhesion	cell adhesion	30	0.442352	1.43138	0.0730051	0.936078	0.931017	797	tags=47%, list=17%, signal=39%	stfE/stfA/stfG/stbD/csgA/stbA/sitA/bcfE/sinH/stcD/stfF/stiH/bcfD/csgB
arginine catabolic process	arginine catabolic process	3	-0.817987	-1.42978	0.0740741	0.936078	0.931017	767	tags=100%, list=17%, signal=83%	adi/speA
glycerol catabolic process	glycerol catabolic process	3	-0.822389	-1.43747	0.0740741	0.936078	0.931017	451	tags=100%, list=10%, signal=90%	glpB/glpK
hydrolase activity, acting on carbon-nitrogen (but not peptide) bonds	hydrolase activity, acting on carbon-nitrogen (but not peptide) bonds	6	0.682086	1.45636	0.0742754	0.936078	0.931017	169	tags=33%, list=4%, signal=32%	ybeJ/STM4445
negative regulation of bacterial-type flagellum-dependent cell motility	negative regulation of bacterial-type flagellum-dependent cell motility	6	-0.675784	-1.45762	0.0755556	0.936078	0.931017	568	tags=67%, list=12%, signal=58%	glgS/STM4551/STM1987
cell wall macromolecule catabolic process	cell wall macromolecule catabolic process	7	0.657222	1.45197	0.0759494	0.936078	0.931017	1134	tags=57%, list=25%, signal=43%	STM0233/emtA/STM1028/STM0907
3-sulfolactaldehyde reductase activity	3-sulfolactaldehyde reductase activity	1	0.964889	1.29122	0.0761719	0.936078	0.931017	161	tags=100%, list=4%, signal=96%	yihU
gluconolactonase activity	gluconolactonase activity	1	0.965767	1.29239	0.0761719	0.936078	0.931017	157	tags=100%, list=3%, signal=97%	STM2668
L-ascorbic acid biosynthetic process	L-ascorbic acid biosynthetic process	1	0.965767	1.29239	0.0761719	0.936078	0.931017	157	tags=100%, list=3%, signal=97%	STM2668
propionate kinase activity	propionate kinase activity	3	-0.817124	-1.42827	0.0762527	0.936078	0.931017	837	tags=100%, list=18%, signal=82%	ackA/pduW
cytochrome complex assembly	cytochrome complex assembly	9	-0.589691	-1.45043	0.0767494	0.936078	0.931017	1327	tags=69%, list=29%, signal=49%	ccmB/ccmF/ccmF/ccmD/ccmD/sdhD/corE/scsB
homoserine O-acetyltransferase activity	homoserine O-acetyltransferase activity	1	0.96445	1.29063	0.078125	0.936078	0.931017	163	tags=100%, list=4%, signal=96%	metA
homoserine O-succinyltransferase activity	homoserine O-succinyltransferase activity	1	0.96445	1.29063	0.078125	0.936078	0.931017	163	tags=100%, list=4%, signal=96%	metA
L-methionine biosynthetic process from homoserine via O-succinyl-L-homoserine and cystathionine	L-methionine biosynthetic process from homoserine via O-succinyl-L-homoserine and cystathionine	1	0.96445	1.29063	0.078125	0.936078	0.931017	163	tags=100%, list=4%, signal=96%	metA
ethanolamine catabolic process	ethanolamine catabolic process	16	0.518192	1.43196	0.0790861	0.936078	0.931017	1390	tags=69%, list=30%, signal=48%	eutG/eutE/eutH/eutM/eutL/eutN/eutA/eutP/eutS/eutD/eutB
arylamine N-acetyltransferase activity	arylamine N-acetyltransferase activity	1	-0.970375	-1.28029	0.0816327	0.936078	0.931017	137	tags=100%, list=3%, signal=97%
bacterial-type flagellum basal body, MS ring	bacterial-type flagellum basal body, MS ring	1	-0.969059	-1.27855	0.0816327	0.936078	0.931017	143	tags=100%, list=3%, signal=97%
cellular stress response to acidic pH	cellular stress response to acidic pH	1	-0.969717	-1.27942	0.0816327	0.936078	0.931017	140	tags=100%, list=3%, signal=97%
cobalt-factor II C20-methyltransferase activity	cobalt-factor II C20-methyltransferase activity	1	-0.969936	-1.27971	0.0816327	0.936078	0.931017	139	tags=100%, list=3%, signal=97%
N-hydroxyarylamine O-acetyltransferase activity	N-hydroxyarylamine O-acetyltransferase activity	1	-0.970375	-1.28029	0.0816327	0.936078	0.931017	137	tags=100%, list=3%, signal=97%
precorrin-2 C20-methyltransferase activity	precorrin-2 C20-methyltransferase activity	1	-0.969936	-1.27971	0.0816327	0.936078	0.931017	139	tags=100%, list=3%, signal=97%
protein kinase binding	protein kinase binding	1	-0.970156	-1.28	0.0816327	0.936078	0.931017	138	tags=100%, list=3%, signal=97%
alditol:NADP+ 1-oxidoreductase activity	alditol:NADP+ 1-oxidoreductase activity	1	0.959184	1.28358	0.0820312	0.936078	0.931017	187	tags=100%, list=4%, signal=96%	STM1676
cholesterol O-acyltransferase activity	cholesterol O-acyltransferase activity	1	0.957648	1.28153	0.0820312	0.936078	0.931017	194	tags=100%, list=4%, signal=96%	sseJ
fructokinase activity	fructokinase activity	1	0.957428	1.28123	0.0820312	0.936078	0.931017	195	tags=100%, list=4%, signal=96%	STM4066
glycerophospholipid acyltransferase (CoA-dependent) activity	glycerophospholipid acyltransferase (CoA-dependent) activity	1	0.957648	1.28153	0.0820312	0.936078	0.931017	194	tags=100%, list=4%, signal=96%	sseJ
host cell endosome	host cell endosome	1	0.957648	1.28153	0.0820312	0.936078	0.931017	194	tags=100%, list=4%, signal=96%	sseJ
nucleobase transmembrane transporter activity	nucleobase transmembrane transporter activity	1	0.963353	1.28916	0.0820312	0.936078	0.931017	168	tags=100%, list=4%, signal=96%	allP
nucleobase transport	nucleobase transport	1	0.963353	1.28916	0.0820312	0.936078	0.931017	168	tags=100%, list=4%, signal=96%	allP
Rho GTPase binding	Rho GTPase binding	1	0.957648	1.28153	0.0820312	0.936078	0.931017	194	tags=100%, list=4%, signal=96%	sseJ
secretion	secretion	1	0.962256	1.28769	0.0820312	0.936078	0.931017	173	tags=100%, list=4%, signal=96%	ssaL
proton-transporting ATP synthase complex, coupling factor F(o)	proton-transporting ATP synthase complex, coupling factor F(o)	3	-0.809557	-1.41504	0.0827887	0.936078	0.931017	804	tags=100%, list=18%, signal=82%	atpE/atpB
1-phosphofructokinase activity	1-phosphofructokinase activity	2	0.86633	1.3095	0.0833333	0.936078	0.931017	611	tags=100%, list=13%, signal=87%	fruK/STM3254
DNA metabolic process	DNA metabolic process	2	0.867867	1.31182	0.0833333	0.936078	0.931017	604	tags=100%, list=13%, signal=87%	STM1008/STM2633
enterobactin transport	enterobactin transport	6	0.678313	1.4483	0.0833333	0.936078	0.931017	1169	tags=67%, list=26%, signal=50%	iroN/cirA/yncD/fepB
bacterial-type flagellum basal body, distal rod	bacterial-type flagellum basal body, distal rod	1	-0.966206	-1.27479	0.0857143	0.936078	0.931017	156	tags=100%, list=3%, signal=97%
rhamnulose-1-phosphate aldolase activity	rhamnulose-1-phosphate aldolase activity	1	-0.966864	-1.27566	0.0857143	0.936078	0.931017	153	tags=100%, list=3%, signal=97%
16S rRNA (guanine(1207)-N(2))-methyltransferase activity	16S rRNA (guanine(1207)-N(2))-methyltransferase activity	1	-0.963573	-1.27132	0.0877551	0.936078	0.931017	168	tags=100%, list=4%, signal=96%
adenine transmembrane transporter activity	adenine transmembrane transporter activity	1	-0.965109	-1.27334	0.0877551	0.936078	0.931017	161	tags=100%, list=4%, signal=96%
type IV pilus biogenesis	type IV pilus biogenesis	1	0.954136	1.27683	0.0878906	0.936078	0.931017	210	tags=100%, list=5%, signal=95%	yrfC
type IV pilus-dependent motility	type IV pilus-dependent motility	1	0.954136	1.27683	0.0878906	0.936078	0.931017	210	tags=100%, list=5%, signal=95%	yrfC
DNA-3-methyladenine glycosylase activity	DNA-3-methyladenine glycosylase activity	2	-0.883889	-1.35296	0.0886076	0.936078	0.931017	532	tags=100%, list=12%, signal=88%	alkA
efflux transmembrane transporter activity	efflux transmembrane transporter activity	12	0.555614	1.43096	0.0886525	0.936078	0.931017	1243	tags=75%, list=27%, signal=55%	STM4259/acrD/STM0350/STM4042/ybjY/acrF/STM0351/yohG/STM2126
DNA topological change	DNA topological change	7	-0.636077	-1.45604	0.0890869	0.936078	0.931017	1337	tags=71%, list=29%, signal=51%	yrdD/gyrA/topA/parC
DNA dealkylation involved in DNA repair	DNA dealkylation involved in DNA repair	4	-0.753137	-1.44083	0.0891304	0.936078	0.931017	532	tags=75%, list=12%, signal=66%	ogt/alkA
coenzyme A biosynthetic process	coenzyme A biosynthetic process	3	-0.806683	-1.41002	0.0893246	0.936078	0.931017	678	tags=100%, list=15%, signal=85%	kdtB/coaA
(S)-2-hydroxy-acid oxidase activity	(S)-2-hydroxy-acid oxidase activity	1	0.953259	1.27565	0.0898438	0.936078	0.931017	214	tags=100%, list=5%, signal=95%	ygaF
2-hydroxyglutarate dehydrogenase activity	2-hydroxyglutarate dehydrogenase activity	1	0.953259	1.27565	0.0898438	0.936078	0.931017	214	tags=100%, list=5%, signal=95%	ygaF
acetylglutamate kinase activity	acetylglutamate kinase activity	1	0.949967	1.27125	0.0898438	0.936078	0.931017	229	tags=100%, list=5%, signal=95%	argB
argininosuccinate lyase activity	argininosuccinate lyase activity	1	0.9526	1.27477	0.0898438	0.936078	0.931017	217	tags=100%, list=5%, signal=95%	argH
pantothenate transmembrane transport	pantothenate transmembrane transport	1	0.94865	1.26949	0.0898438	0.936078	0.931017	235	tags=100%, list=5%, signal=95%	panF
pantothenate transmembrane transporter activity	pantothenate transmembrane transporter activity	1	0.94865	1.26949	0.0898438	0.936078	0.931017	235	tags=100%, list=5%, signal=95%	panF
peptide:proton symporter activity	peptide:proton symporter activity	1	-0.961817	-1.269	0.0918367	0.936078	0.931017	176	tags=100%, list=4%, signal=96%
tripeptide transmembrane transporter activity	tripeptide transmembrane transporter activity	1	-0.961817	-1.269	0.0918367	0.936078	0.931017	176	tags=100%, list=4%, signal=96%
protein homodimerization activity	protein homodimerization activity	4	-0.751192	-1.43711	0.0934783	0.936078	0.931017	733	tags=100%, list=16%, signal=84%	hemF/grpE/argG
glutathione-regulated potassium exporter activity	glutathione-regulated potassium exporter activity	2	0.859807	1.29964	0.094697	0.936078	0.931017	112	tags=50%, list=2%, signal=49%	kefC
host cell membrane	host cell membrane	8	0.626173	1.43342	0.0953237	0.936078	0.931017	932	tags=50%, list=20%, signal=40%	pipB/sseJ/ssaK/STM2780
biotin biosynthetic process	biotin biosynthetic process	7	-0.623955	-1.42829	0.0957684	0.936078	0.931017	1179	tags=57%, list=26%, signal=42%	ynfK/bioH/bioA
penicillin binding	penicillin binding	8	-0.603607	-1.43631	0.0964126	0.936078	0.931017	922	tags=62%, list=20%, signal=50%	STM1836/ftsI/mrcB/mrdA
aminoacyl-tRNA hydrolase activity	aminoacyl-tRNA hydrolase activity	2	-0.883135	-1.3518	0.0970464	0.936078	0.931017	321	tags=100%, list=7%, signal=93%	pth
dGTP catabolic process	dGTP catabolic process	2	-0.880585	-1.3479	0.0970464	0.936078	0.931017	304	tags=100%, list=7%, signal=93%	dgt
DNA replication, removal of RNA primer	DNA replication, removal of RNA primer	2	-0.882572	-1.35094	0.0970464	0.936078	0.931017	538	tags=100%, list=12%, signal=88%	rnhB
RNA-DNA hybrid ribonuclease activity	RNA-DNA hybrid ribonuclease activity	2	-0.882572	-1.35094	0.0970464	0.936078	0.931017	538	tags=100%, list=12%, signal=88%	rnhB
potassium transmembrane transporter activity, phosphorylative mechanism	potassium transmembrane transporter activity, phosphorylative mechanism	3	0.784305	1.3234	0.0976059	0.936078	0.931017	464	tags=67%, list=10%, signal=60%	kdpB/kdpA
DNA ligase activity	DNA ligase activity	1	0.944481	1.26391	0.0976562	0.936078	0.931017	254	tags=100%, list=6%, signal=94%	rtcB
GDP-mannose 4,6-dehydratase activity	GDP-mannose 4,6-dehydratase activity	1	0.943823	1.26303	0.0976562	0.936078	0.931017	257	tags=100%, list=6%, signal=94%	gmd
GDP-mannose metabolic process	GDP-mannose metabolic process	1	0.943823	1.26303	0.0976562	0.936078	0.931017	257	tags=100%, list=6%, signal=94%	gmd
L-lyxose metabolic process	L-lyxose metabolic process	1	0.944262	1.26361	0.0976562	0.936078	0.931017	255	tags=100%, list=6%, signal=94%	rhaA
L-rhamnose isomerase activity	L-rhamnose isomerase activity	1	0.944262	1.26361	0.0976562	0.936078	0.931017	255	tags=100%, list=6%, signal=94%	rhaA
RNA ligase activity	RNA ligase activity	1	0.944481	1.26391	0.0976562	0.936078	0.931017	254	tags=100%, list=6%, signal=94%	rtcB
cellular iron ion homeostasis	cellular iron ion homeostasis	4	0.741426	1.3541	0.097786	0.936078	0.931017	323	tags=50%, list=7%, signal=46%	bfr/dps
5'-3' exonuclease activity	5'-3' exonuclease activity	2	-0.880375	-1.34758	0.0991561	0.936078	0.931017	470	tags=100%, list=10%, signal=90%	polA
nickel cation binding	nickel cation binding	9	-0.571835	-1.40651	0.0993228	0.936078	0.931017	413	tags=33%, list=9%, signal=30%	hypB/STM1787
translation release factor activity, codon specific	translation release factor activity, codon specific	4	0.73903	1.34973	0.099631	0.936078	0.931017	497	tags=50%, list=11%, signal=45%	prfH/prfA
CoA-transferase activity	CoA-transferase activity	1	-0.959842	-1.26639	0.1	0.936078	0.931017	185	tags=100%, list=4%, signal=96%
lipopolysaccharide N-acetylglucosaminyltransferase activity	lipopolysaccharide N-acetylglucosaminyltransferase activity	1	-0.9605	-1.26726	0.1	0.936078	0.931017	182	tags=100%, list=4%, signal=96%
N-acetylneuraminate lyase activity	N-acetylneuraminate lyase activity	1	-0.956111	-1.26147	0.1	0.936078	0.931017	202	tags=100%, list=4%, signal=96%
o-succinylbenzoate-CoA ligase activity	o-succinylbenzoate-CoA ligase activity	1	-0.960061	-1.26668	0.1	0.936078	0.931017	184	tags=100%, list=4%, signal=96%
raffinose alpha-galactosidase activity	raffinose alpha-galactosidase activity	1	-0.958086	-1.26408	0.1	0.936078	0.931017	193	tags=100%, list=4%, signal=96%
UDP-N-acetylmuramoylalanine-D-glutamate ligase activity	UDP-N-acetylmuramoylalanine-D-glutamate ligase activity	1	-0.957867	-1.26379	0.1	0.936078	0.931017	194	tags=100%, list=4%, signal=96%
cobalt ion transport	cobalt ion transport	3	-0.802634	-1.40294	0.100218	0.936078	0.931017	903	tags=100%, list=20%, signal=80%	cbiM/cbiO
aspartate ammonia-lyase activity	aspartate ammonia-lyase activity	1	-0.955673	-1.26089	0.102041	0.936078	0.931017	204	tags=100%, list=4%, signal=96%
aspartate metabolic process	aspartate metabolic process	1	-0.955673	-1.26089	0.102041	0.936078	0.931017	204	tags=100%, list=4%, signal=96%
lysine biosynthetic process via aminoadipic acid	lysine biosynthetic process via aminoadipic acid	1	-0.955453	-1.2606	0.102041	0.936078	0.931017	205	tags=100%, list=4%, signal=96%
putrescine:ornithine antiporter activity	putrescine:ornithine antiporter activity	1	-0.955234	-1.26031	0.102041	0.936078	0.931017	206	tags=100%, list=5%, signal=96%
ATPase-coupled vitamin B12 transmembrane transporter activity	ATPase-coupled vitamin B12 transmembrane transporter activity	3	-0.798769	-1.39618	0.102397	0.936078	0.931017	281	tags=67%, list=6%, signal=63%	cbiP
phosphoprotein phosphatase activity	phosphoprotein phosphatase activity	8	0.620791	1.4211	0.102518	0.936078	0.931017	915	tags=50%, list=20%, signal=40%	aceK/phoR/prpA/uhpB
cell wall	cell wall	2	-0.878765	-1.34511	0.103376	0.936078	0.931017	209	tags=100%, list=5%, signal=95%	fba
protein secretion	protein secretion	21	0.454211	1.36878	0.103806	0.936078	0.931017	1349	tags=52%, list=30%, signal=37%	ssaC/prgK/ssaI/spaS/ssaS/ssaJ/ssaV/invA/spaP/spaQ/invG
type III site-specific deoxyribonuclease activity	type III site-specific deoxyribonuclease activity	1	-0.954136	-1.25887	0.104082	0.936078	0.931017	211	tags=100%, list=5%, signal=95%
cysteine metabolic process	cysteine metabolic process	1	0.942067	1.26068	0.105469	0.936078	0.931017	265	tags=100%, list=6%, signal=94%	sufS
selenocysteine lyase activity	selenocysteine lyase activity	1	0.942067	1.26068	0.105469	0.936078	0.931017	265	tags=100%, list=6%, signal=94%	sufS
response to oxidative stress	response to oxidative stress	10	0.574546	1.40233	0.106383	0.936078	0.931017	1820	tags=80%, list=40%, signal=48%	btuE/soxR/htrA/ahpC/osmC/ytfE/katE/nifJ
pilus	pilus	29	0.41618	1.33615	0.10678	0.936078	0.931017	797	tags=41%, list=17%, signal=34%	stfE/stfA/stfG/stbD/csgA/stbA/bcfE/stcD/stfF/stiH/bcfD/csgB
oxidoreductase activity, acting on the CH-OH group of donors, quinone or similar compound as acceptor	oxidoreductase activity, acting on the CH-OH group of donors, quinone or similar compound as acceptor	2	0.849669	1.28432	0.107955	0.936078	0.931017	214	tags=50%, list=5%, signal=48%	ygaF
phosphoribosylamine-glycine ligase activity	phosphoribosylamine-glycine ligase activity	2	0.848251	1.28217	0.107955	0.936078	0.931017	256	tags=50%, list=6%, signal=47%	purD
generation of precursor metabolites and energy	generation of precursor metabolites and energy	1	-0.951942	-1.25597	0.108163	0.936078	0.931017	221	tags=100%, list=5%, signal=95%
glycerol-3-phosphate catabolic process	glycerol-3-phosphate catabolic process	4	-0.731445	-1.39933	0.108696	0.936078	0.931017	1228	tags=100%, list=27%, signal=73%	gpsA/glpB/glpA
glycerol-3-phosphate dehydrogenase complex	glycerol-3-phosphate dehydrogenase complex	4	-0.731445	-1.39933	0.108696	0.936078	0.931017	1228	tags=100%, list=27%, signal=73%	gpsA/glpB/glpA
lipoprotein localization to outer membrane	lipoprotein localization to outer membrane	4	-0.730603	-1.39772	0.108696	0.936078	0.931017	523	tags=75%, list=11%, signal=66%	lolA/ycfW
carbon-carbon lyase activity	carbon-carbon lyase activity	1	0.938776	1.25627	0.109375	0.936078	0.931017	280	tags=100%, list=6%, signal=94%	thiC
GDP-L-fucose synthase activity	GDP-L-fucose synthase activity	1	0.938117	1.25539	0.109375	0.936078	0.931017	283	tags=100%, list=6%, signal=94%	wcaG
pyruvate kinase activity	pyruvate kinase activity	2	-0.877625	-1.34337	0.109705	0.936078	0.931017	390	tags=100%, list=9%, signal=91%	pykA
protein quality control for misfolded or incompletely synthesized proteins	protein quality control for misfolded or incompletely synthesized proteins	5	0.682429	1.35587	0.110714	0.936078	0.931017	882	tags=60%, list=19%, signal=48%	STM0912/htrA/STM1033
cytosolic small ribosomal subunit	cytosolic small ribosomal subunit	14	0.503265	1.3579	0.110919	0.936078	0.931017	580	tags=43%, list=13%, signal=38%	rpsE/rpsH/rpsS/rpsK/rpsC/rpsR
L-amino acid transport	L-amino acid transport	1	0.936801	1.25363	0.111328	0.936078	0.931017	289	tags=100%, list=6%, signal=94%	livG
peptidoglycan turnover	peptidoglycan turnover	7	-0.606954	-1.38937	0.111359	0.936078	0.931017	1554	tags=86%, list=34%, signal=57%	STM2571/mltA/ycfX/ampD/mpl
arginine catabolic process to ornithine	arginine catabolic process to ornithine	2	-0.868306	-1.3291	0.111814	0.936078	0.931017	603	tags=100%, list=13%, signal=87%	STM4467
RNA phosphodiester bond hydrolysis, endonucleolytic	RNA phosphodiester bond hydrolysis, endonucleolytic	2	-0.870235	-1.33206	0.111814	0.936078	0.931017	538	tags=100%, list=12%, signal=88%	rnhA
Gram-negative-bacterium-type cell outer membrane assembly	Gram-negative-bacterium-type cell outer membrane assembly	10	-0.532603	-1.36801	0.111872	0.936078	0.931017	1589	tags=80%, list=35%, signal=52%	yrbK/yhbN/surA/yfiO/nlpB/imp/yaeT
DNA-dependent DNA replication	DNA-dependent DNA replication	8	-0.588465	-1.40028	0.112108	0.936078	0.931017	1337	tags=62%, list=29%, signal=44%	gyrA/polB/ycaJ/polA
peptidoglycan metabolic process	peptidoglycan metabolic process	8	-0.590237	-1.40449	0.112108	0.936078	0.931017	435	tags=38%, list=10%, signal=34%	dacB/rlpA
cofactor biosynthetic process	cofactor biosynthetic process	1	-0.950187	-1.25365	0.112245	0.936078	0.931017	229	tags=100%, list=5%, signal=95%
pyrimidine nucleotide biosynthetic process	pyrimidine nucleotide biosynthetic process	5	-0.685159	-1.38958	0.113122	0.936078	0.931017	987	tags=80%, list=22%, signal=63%	pyrE/asrB/pyrC
mRNA 5'-UTR binding	mRNA 5'-UTR binding	2	0.845192	1.27755	0.113636	0.936078	0.931017	389	tags=50%, list=9%, signal=46%	rpsK
2-dehydro-3-deoxygluconokinase activity	2-dehydro-3-deoxygluconokinase activity	1	-0.946675	-1.24902	0.114286	0.936078	0.931017	245	tags=100%, list=5%, signal=95%
4-(cytidine 5'-diphospho)-2-C-methyl-D-erythritol kinase activity	4-(cytidine 5'-diphospho)-2-C-methyl-D-erythritol kinase activity	1	-0.949309	-1.2525	0.114286	0.936078	0.931017	233	tags=100%, list=5%, signal=95%
dihydroorotase activity	dihydroorotase activity	1	-0.94887	-1.25192	0.114286	0.936078	0.931017	235	tags=100%, list=5%, signal=95%
N-terminal peptidyl-serine acetylation	N-terminal peptidyl-serine acetylation	1	-0.947334	-1.24989	0.114286	0.936078	0.931017	242	tags=100%, list=5%, signal=95%
peptide-serine-N-acetyltransferase activity	peptide-serine-N-acetyltransferase activity	1	-0.947334	-1.24989	0.114286	0.936078	0.931017	242	tags=100%, list=5%, signal=95%
phosphatidylglycerol-phosphatidylethanolamine phosphatidyltransferase activity	phosphatidylglycerol-phosphatidylethanolamine phosphatidyltransferase activity	1	-0.947992	-1.25076	0.114286	0.936078	0.931017	239	tags=100%, list=5%, signal=95%
protein complex oligomerization	protein complex oligomerization	5	0.68091	1.35285	0.114286	0.936078	0.931017	27	tags=20%, list=1%, signal=20%	torD
toxin transmembrane transporter activity	toxin transmembrane transporter activity	1	-0.946456	-1.24873	0.114286	0.936078	0.931017	246	tags=100%, list=5%, signal=95%
fatty acid beta-oxidation using acyl-CoA dehydrogenase	fatty acid beta-oxidation using acyl-CoA dehydrogenase	4	0.731429	1.33585	0.114391	0.936078	0.931017	598	tags=75%, list=13%, signal=65%	ydiR/fixB/STM0856
oxidoreductase activity, acting on paired donors, with incorporation or reduction of molecular oxygen, with 2-oxoglutarate as one donor, and the other dehydrogenated	oxidoreductase activity, acting on paired donors, with incorporation or reduction of molecular oxygen, with 2-oxoglutarate as one donor, and the other dehydrogenated	1	0.936142	1.25275	0.115234	0.936078	0.931017	292	tags=100%, list=6%, signal=94%	STM2789
solute:proton antiporter activity	solute:proton antiporter activity	3	0.772931	1.30421	0.116022	0.936078	0.931017	112	tags=33%, list=2%, signal=33%	kefC
thiamine pyrophosphate binding	thiamine pyrophosphate binding	14	0.500891	1.35149	0.116118	0.936078	0.931017	707	tags=36%, list=16%, signal=30%	gcl/ilvG/dxs/pgtC/STM2405
enzyme binding	enzyme binding	4	0.729631	1.33256	0.116236	0.936078	0.931017	151	tags=50%, list=3%, signal=48%	kefC/STM2727
L-valine transmembrane transporter activity	L-valine transmembrane transporter activity	4	0.728815	1.33107	0.116236	0.936078	0.931017	1230	tags=75%, list=27%, signal=55%	STM4042/livF/livH
restriction endodeoxyribonuclease activity	restriction endodeoxyribonuclease activity	2	0.841578	1.27209	0.117424	0.936078	0.931017	513	tags=50%, list=11%, signal=44%	mrr
fimbrial usher porin activity	fimbrial usher porin activity	11	0.552721	1.3848	0.11943	0.936078	0.931017	593	tags=36%, list=13%, signal=32%	safC/stiC/stbC/stcC
pilus assembly	pilus assembly	11	0.552721	1.3848	0.11943	0.936078	0.931017	593	tags=36%, list=13%, signal=32%	safC/stiC/stbC/stcC
3'-5'-exoribonuclease activity	3'-5'-exoribonuclease activity	4	-0.724199	-1.38547	0.119565	0.936078	0.931017	1261	tags=100%, list=28%, signal=72%	sbcB/orn/pnp
formate C-acetyltransferase activity	formate C-acetyltransferase activity	4	-0.724347	-1.38575	0.119565	0.936078	0.931017	58	tags=75%, list=1%, signal=74%	pflD/tdcE
glutathione transferase activity	glutathione transferase activity	6	0.645445	1.37812	0.119565	0.936078	0.931017	1431	tags=83%, list=31%, signal=57%	STM2176/yqjG/yfcF/gst/yliJ
protein processing	protein processing	4	0.722536	1.3196	0.119926	0.936078	0.931017	85	tags=50%, list=2%, signal=49%	hycI/STM1789
mismatch repair	mismatch repair	8	-0.581301	-1.38323	0.121076	0.936078	0.931017	452	tags=38%, list=10%, signal=34%	rnhB/dam
oxidoreductase activity, oxidizing metal ions	oxidoreductase activity, oxidizing metal ions	1	0.929339	1.24364	0.121094	0.936078	0.931017	323	tags=100%, list=7%, signal=93%	dps
cell surface	cell surface	6	0.64468	1.37649	0.121377	0.936078	0.931017	724	tags=71%, list=16%, signal=60%	sseD/sseC/sseB/sseB/invE
methylation	methylation	24	-0.385751	-1.3105	0.121951	0.936078	0.931017	760	tags=33%, list=17%, signal=28%	yafS/ubiE/thyA/ogt/cbiF/cbiH/cbiL
small ribosomal subunit	small ribosomal subunit	8	0.603207	1.38085	0.122302	0.936078	0.931017	1213	tags=62%, list=27%, signal=46%	rpsN/rpsD/rpsJ/rpsM/rpsP
2-dehydropantoate 2-reductase activity	2-dehydropantoate 2-reductase activity	2	-0.861501	-1.31869	0.122363	0.936078	0.931017	634	tags=100%, list=14%, signal=86%	STM2573
cellular response to nutrient levels	cellular response to nutrient levels	2	-0.862328	-1.31995	0.122363	0.936078	0.931017	142	tags=100%, list=3%, signal=97%	yjiY
channel activity	channel activity	2	-0.860184	-1.31667	0.122363	0.936078	0.931017	640	tags=100%, list=14%, signal=86%	glpF
glucarate dehydratase activity	glucarate dehydratase activity	2	-0.859526	-1.31566	0.122363	0.936078	0.931017	643	tags=100%, list=14%, signal=86%	ygcY
pantothenate biosynthetic process from valine	pantothenate biosynthetic process from valine	2	-0.861501	-1.31869	0.122363	0.936078	0.931017	634	tags=100%, list=14%, signal=86%	STM2573
tyrosine-based site-specific recombinase activity	tyrosine-based site-specific recombinase activity	2	-0.864355	-1.32305	0.122363	0.936078	0.931017	621	tags=100%, list=14%, signal=86%	xerD
glutathione peroxidase activity	glutathione peroxidase activity	1	0.926926	1.24041	0.125	0.936078	0.931017	334	tags=100%, list=7%, signal=93%	btuE
L(+)-tartrate dehydratase activity	L(+)-tartrate dehydratase activity	2	0.837577	1.26604	0.125	0.936078	0.931017	742	tags=100%, list=16%, signal=84%	STM3354/STM3355
RNA-3'-phosphate cyclase activity	RNA-3'-phosphate cyclase activity	1	0.926048	1.23924	0.125	0.936078	0.931017	338	tags=100%, list=7%, signal=93%	rtcA
pantoate-beta-alanine ligase activity	pantoate-beta-alanine ligase activity	1	-0.941848	-1.24265	0.126531	0.936078	0.931017	267	tags=100%, list=6%, signal=94%
protein-phosphocysteine-glucose phosphotransferase system transporter activity	protein-phosphocysteine-glucose phosphotransferase system transporter activity	1	-0.942725	-1.24381	0.126531	0.936078	0.931017	263	tags=100%, list=6%, signal=94%
ribosome assembly	ribosome assembly	2	0.836524	1.26445	0.126894	0.936078	0.931017	330	tags=50%, list=7%, signal=46%	rplV
lipid glycosylation	lipid glycosylation	1	-0.94097	-1.24149	0.128571	0.936078	0.931017	271	tags=100%, list=6%, signal=94%
UDP-N-acetyl-D-glucosamine:N-acetylmuramoyl-L-alanyl-D-glutamyl-meso-2,6-diaminopimelyl-D-alanyl-D-alanine-diphosphoundecaprenol 4-beta-N-acetylglucosaminlytransferase activity	UDP-N-acetyl-D-glucosamine:N-acetylmuramoyl-L-alanyl-D-glutamyl-meso-2,6-diaminopimelyl-D-alanyl-D-alanine-diphosphoundecaprenol 4-beta-N-acetylglucosaminlytransferase activity	1	-0.94097	-1.24149	0.128571	0.936078	0.931017	271	tags=100%, list=6%, signal=94%
undecaprenyldiphospho-muramoylpentapeptide beta-N-acetylglucosaminyltransferase activity	undecaprenyldiphospho-muramoylpentapeptide beta-N-acetylglucosaminyltransferase activity	1	-0.94097	-1.24149	0.128571	0.936078	0.931017	271	tags=100%, list=6%, signal=94%
CDP-diacylglycerol-glycerol-3-phosphate 3-phosphatidyltransferase activity	CDP-diacylglycerol-glycerol-3-phosphate 3-phosphatidyltransferase activity	2	-0.855575	-1.30962	0.128692	0.936078	0.931017	661	tags=100%, list=15%, signal=86%	pgsA
UDP-glucose metabolic process	UDP-glucose metabolic process	2	-0.856409	-1.31089	0.128692	0.936078	0.931017	318	tags=100%, list=7%, signal=93%	galU
UTP:glucose-1-phosphate uridylyltransferase activity	UTP:glucose-1-phosphate uridylyltransferase activity	2	-0.856409	-1.31089	0.128692	0.936078	0.931017	318	tags=100%, list=7%, signal=93%	galU
aspartic-type endopeptidase activity	aspartic-type endopeptidase activity	4	0.718497	1.31223	0.129151	0.936078	0.931017	253	tags=50%, list=6%, signal=47%	hopD/pgtE
metalloendopeptidase activity	metalloendopeptidase activity	16	-0.45667	-1.34304	0.12933	0.936078	0.931017	973	tags=62%, list=21%, signal=49%	prlC/dcp/yggG/yebA/gcp/ptr/STM3038/yibP/STM2494
bacterial-type flagellum basal body, distal rod, P ring	bacterial-type flagellum basal body, distal rod, P ring	1	-0.94075	-1.2412	0.130612	0.936078	0.931017	272	tags=100%, list=6%, signal=94%
formyltetrahydrofolate deformylase activity	formyltetrahydrofolate deformylase activity	1	-0.938995	-1.23889	0.130612	0.936078	0.931017	280	tags=100%, list=6%, signal=94%
glycerol kinase activity	glycerol kinase activity	1	-0.938337	-1.23802	0.130612	0.936078	0.931017	283	tags=100%, list=6%, signal=94%
hydroxymethyl-, formyl- and related transferase activity	hydroxymethyl-, formyl- and related transferase activity	1	-0.938995	-1.23889	0.130612	0.936078	0.931017	280	tags=100%, list=6%, signal=94%
long-chain fatty acid transporting porin activity	long-chain fatty acid transporting porin activity	1	-0.940312	-1.24063	0.130612	0.936078	0.931017	274	tags=100%, list=6%, signal=94%
serine-type carboxypeptidase activity	serine-type carboxypeptidase activity	1	-0.939653	-1.23976	0.130612	0.936078	0.931017	277	tags=100%, list=6%, signal=94%
ethanolamine transmembrane transporter activity	ethanolamine transmembrane transporter activity	1	0.92539	1.23836	0.130859	0.936078	0.931017	341	tags=100%, list=7%, signal=93%	eutH
L-methionine-(S)-S-oxide reductase activity	L-methionine-(S)-S-oxide reductase activity	1	0.924731	1.23748	0.130859	0.936078	0.931017	344	tags=100%, list=8%, signal=92%	msrA
peptide-methionine (S)-S-oxide reductase activity	peptide-methionine (S)-S-oxide reductase activity	1	0.924731	1.23748	0.130859	0.936078	0.931017	344	tags=100%, list=8%, signal=92%	msrA
positive regulation of translational fidelity	positive regulation of translational fidelity	1	0.924512	1.23718	0.130859	0.936078	0.931017	345	tags=100%, list=8%, signal=92%	rpsD
CDP-diacylglycerol diphosphatase activity	CDP-diacylglycerol diphosphatase activity	2	0.834723	1.26173	0.132576	0.936078	0.931017	755	tags=100%, list=17%, signal=83%	STM4066/ushB
exodeoxyribonuclease V activity	exodeoxyribonuclease V activity	3	-0.782569	-1.36787	0.132898	0.936078	0.931017	345	tags=100%, list=8%, signal=92%	recC/recB
exodeoxyribonuclease V complex	exodeoxyribonuclease V complex	3	-0.782569	-1.36787	0.132898	0.936078	0.931017	345	tags=100%, list=8%, signal=92%	recC/recB
2,4-dihydroxyhept-2-ene-1,7-dioate aldolase activity	2,4-dihydroxyhept-2-ene-1,7-dioate aldolase activity	1	-0.935923	-1.23484	0.134694	0.936078	0.931017	294	tags=100%, list=6%, signal=94%
arginine deiminase activity	arginine deiminase activity	1	-0.935484	-1.23426	0.134694	0.936078	0.931017	296	tags=100%, list=6%, signal=94%
inosine kinase activity	inosine kinase activity	1	-0.935045	-1.23368	0.134694	0.936078	0.931017	298	tags=100%, list=7%, signal=93%
phosphatidylglycerol-membrane-oligosaccharide glycerophosphotransferase activity	phosphatidylglycerol-membrane-oligosaccharide glycerophosphotransferase activity	1	-0.936581	-1.2357	0.134694	0.936078	0.931017	291	tags=100%, list=6%, signal=94%
glycerol-3-phosphate dehydrogenase (quinone) activity	glycerol-3-phosphate dehydrogenase (quinone) activity	3	-0.777016	-1.35816	0.135076	0.936078	0.931017	451	tags=100%, list=10%, signal=90%	glpB/glpA
glycerol-3-phosphate metabolic process	glycerol-3-phosphate metabolic process	3	-0.777827	-1.35958	0.135076	0.936078	0.931017	1016	tags=100%, list=22%, signal=78%	gpsA/glpK
tRNA modification	tRNA modification	3	-0.777536	-1.35907	0.135076	0.936078	0.931017	965	tags=100%, list=21%, signal=79%	alaS/truB
xanthine transmembrane transporter activity	xanthine transmembrane transporter activity	3	-0.780225	-1.36377	0.135076	0.936078	0.931017	685	tags=100%, list=15%, signal=85%	yicE/ybbY
xanthine transport	xanthine transport	3	-0.780225	-1.36377	0.135076	0.936078	0.931017	685	tags=100%, list=15%, signal=85%	yicE/ybbY
protein-N(PI)-phosphohistidine-sugar phosphotransferase activity	protein-N(PI)-phosphohistidine-sugar phosphotransferase activity	22	-0.391215	-1.30372	0.135392	0.936078	0.931017	729	tags=32%, list=16%, signal=27%	celB/STM4536/ptsG/STM3783/nagE/STM0576
L-arabinose isomerase activity	L-arabinose isomerase activity	1	0.921659	1.23337	0.136719	0.940451	0.935366	358	tags=100%, list=8%, signal=92%	araA
dGTPase activity	dGTPase activity	1	-0.933728	-1.23194	0.136735	0.940451	0.935366	304	tags=100%, list=7%, signal=93%
glutamate catabolic process	glutamate catabolic process	1	-0.932192	-1.22991	0.138776	0.944403	0.939297	311	tags=100%, list=7%, signal=93%
glutamate dehydrogenase (NAD+) activity	glutamate dehydrogenase (NAD+) activity	1	-0.932192	-1.22991	0.138776	0.944403	0.939297	311	tags=100%, list=7%, signal=93%
hydrolase activity, acting on acid anhydrides, in phosphorus-containing anhydrides	hydrolase activity, acting on acid anhydrides, in phosphorus-containing anhydrides	1	-0.931314	-1.22876	0.140816	0.944403	0.939297	315	tags=100%, list=7%, signal=93%
protein ubiquitination	protein ubiquitination	7	0.609295	1.34608	0.141049	0.944403	0.939297	1456	tags=57%, list=32%, signal=39%	sspH2/sopA/STM0437/STM0438
cation transmembrane transporter activity	cation transmembrane transporter activity	3	-0.773216	-1.35152	0.141612	0.944403	0.939297	1037	tags=100%, list=23%, signal=77%	yidE/STM0870
maleylacetoacetate isomerase activity	maleylacetoacetate isomerase activity	3	0.758395	1.27968	0.141805	0.944403	0.939297	777	tags=67%, list=17%, signal=55%	STM2176/yfcF
[isocitrate dehydrogenase (NADP+)] kinase activity	[isocitrate dehydrogenase (NADP+)] kinase activity	1	0.918806	1.22955	0.142578	0.944403	0.939297	371	tags=100%, list=8%, signal=92%	aceK
1-deoxy-D-xylulose 5-phosphate biosynthetic process	1-deoxy-D-xylulose 5-phosphate biosynthetic process	1	0.91727	1.22749	0.142578	0.944403	0.939297	378	tags=100%, list=8%, signal=92%	dxs
1-deoxy-D-xylulose-5-phosphate synthase activity	1-deoxy-D-xylulose-5-phosphate synthase activity	1	0.91727	1.22749	0.142578	0.944403	0.939297	378	tags=100%, list=8%, signal=92%	dxs
ammonium transmembrane transporter activity	ammonium transmembrane transporter activity	1	0.915953	1.22573	0.142578	0.944403	0.939297	384	tags=100%, list=8%, signal=92%	amtB
peptidyl-serine phosphorylation	peptidyl-serine phosphorylation	1	0.918806	1.22955	0.142578	0.944403	0.939297	371	tags=100%, list=8%, signal=92%	aceK
protein dephosphorylation	protein dephosphorylation	1	0.918806	1.22955	0.142578	0.944403	0.939297	371	tags=100%, list=8%, signal=92%	aceK
regulation of catalytic activity	regulation of catalytic activity	1	0.918806	1.22955	0.142578	0.944403	0.939297	371	tags=100%, list=8%, signal=92%	aceK
transferase activity, transferring aldehyde or ketonic groups	transferase activity, transferring aldehyde or ketonic groups	1	0.91727	1.22749	0.142578	0.944403	0.939297	378	tags=100%, list=8%, signal=92%	dxs
protein kinase activity	protein kinase activity	2	-0.847614	-1.29743	0.14346	0.944403	0.939297	18	tags=100%, list=0%, signal=100%	yeaG
protein methyltransferase activity	protein methyltransferase activity	3	-0.770362	-1.34653	0.143791	0.944403	0.939297	1050	tags=100%, list=23%, signal=77%	cbiT/cbiE
acetate CoA-transferase activity	acetate CoA-transferase activity	2	0.828797	1.25277	0.143939	0.944403	0.939297	782	tags=100%, list=17%, signal=83%	STM3118/ydiF
cell wall organization	cell wall organization	54	-0.301561	-1.21651	0.144	0.944403	0.939297	1002	tags=41%, list=22%, signal=32%	murE/mltA/STM1836/fimC/amiA/ampD/mpl/ftsI/mrcB/murF/dacD/rfe/slt/murG/murD/ftsW/mrdB/mrdA/rlpA/mraY/flgJ
cobalt ion transmembrane transporter activity	cobalt ion transmembrane transporter activity	5	-0.672645	-1.3642	0.144796	0.944403	0.939297	903	tags=60%, list=20%, signal=48%	cbiM/cbiO
hydrolase activity, acting on ester bonds	hydrolase activity, acting on ester bonds	8	0.586164	1.34183	0.145683	0.944403	0.939297	1400	tags=88%, list=31%, signal=61%	entF/iroE/STM4031/astE/STM0296/apeE/STM3550
5S rRNA binding	5S rRNA binding	2	0.828358	1.2521	0.145833	0.944403	0.939297	784	tags=100%, list=17%, signal=83%	rplR/rplY
flavin adenine dinucleotide binding	flavin adenine dinucleotide binding	33	0.388685	1.28508	0.145937	0.944403	0.939297	627	tags=30%, list=14%, signal=26%	cysJ/STM0564/ilvG/ygaF/hpaB/ydiR/fixB/STM0856/ahpF/STM0857
anthranilate phosphoribosyltransferase activity	anthranilate phosphoribosyltransferase activity	1	0.914198	1.22338	0.146484	0.944403	0.939297	392	tags=100%, list=9%, signal=91%	trpD
maturation of SSU-rRNA from tricistronic rRNA transcript (SSU-rRNA, 5.8S rRNA, LSU-rRNA)	maturation of SSU-rRNA from tricistronic rRNA transcript (SSU-rRNA, 5.8S rRNA, LSU-rRNA)	1	0.914856	1.22426	0.146484	0.944403	0.939297	389	tags=100%, list=9%, signal=91%	rpsK
phenazine biosynthetic process	phenazine biosynthetic process	1	0.914198	1.22338	0.146484	0.944403	0.939297	392	tags=100%, list=9%, signal=91%	trpD
UDP-3-O-(R-3-hydroxymyristoyl)-glucosamine N-acyltransferase activity	UDP-3-O-(R-3-hydroxymyristoyl)-glucosamine N-acyltransferase activity	1	-0.929559	-1.22644	0.146939	0.944403	0.939297	323	tags=100%, list=7%, signal=93%
UDP-3-O-[3-hydroxymyristoyl] glucosamine N-acyltransferase activity	UDP-3-O-[3-hydroxymyristoyl] glucosamine N-acyltransferase activity	1	-0.929559	-1.22644	0.146939	0.944403	0.939297	323	tags=100%, list=7%, signal=93%
carbohydrate transport	carbohydrate transport	18	-0.424171	-1.29372	0.147541	0.945977	0.940863	510	tags=28%, list=11%, signal=25%	nanT/malM/rbsB/mglC
bacterial-type cis-regulatory region sequence-specific DNA binding	bacterial-type cis-regulatory region sequence-specific DNA binding	8	-0.561553	-1.33624	0.147982	0.946513	0.941396	611	tags=50%, list=13%, signal=43%	STM0763/STM4270/tdcA
2-aminoethylphosphonate transport	2-aminoethylphosphonate transport	1	0.912881	1.22162	0.148438	0.946638	0.94152	398	tags=100%, list=9%, signal=91%	phnU
pseudouridine synthase activity	pseudouridine synthase activity	6	-0.617014	-1.33086	0.148889	0.946638	0.94152	862	tags=50%, list=19%, signal=41%	rluC/rsuA
N-acetylmannosamine catabolic process	N-acetylmannosamine catabolic process	1	-0.927584	-1.22383	0.15102	0.946638	0.94152	332	tags=100%, list=7%, signal=93%
N-acylglucosamine-6-phosphate 2-epimerase activity	N-acylglucosamine-6-phosphate 2-epimerase activity	1	-0.927584	-1.22383	0.15102	0.946638	0.94152	332	tags=100%, list=7%, signal=93%
N-acylmannosamine-6-phosphate 2-epimerase activity	N-acylmannosamine-6-phosphate 2-epimerase activity	1	-0.927584	-1.22383	0.15102	0.946638	0.94152	332	tags=100%, list=7%, signal=93%
tRNA (adenine) methyltransferase activity	tRNA (adenine) methyltransferase activity	1	-0.928242	-1.2247	0.15102	0.946638	0.94152	329	tags=100%, list=7%, signal=93%
tRNA m6t6A37 methyltransferase activity	tRNA m6t6A37 methyltransferase activity	1	-0.928242	-1.2247	0.15102	0.946638	0.94152	329	tags=100%, list=7%, signal=93%
glycerophospholipid biosynthetic process	glycerophospholipid biosynthetic process	2	-0.844833	-1.29317	0.151899	0.946638	0.94152	25	tags=100%, list=1%, signal=99%	pgsA
4-hydroxyphenylacetate 3-monooxygenase activity	4-hydroxyphenylacetate 3-monooxygenase activity	1	0.911565	1.21986	0.152344	0.946638	0.94152	404	tags=100%, list=9%, signal=91%	hpaB
oxidoreductase activity, acting on the CH-CH group of donors	oxidoreductase activity, acting on the CH-CH group of donors	1	0.911565	1.21986	0.152344	0.946638	0.94152	404	tags=100%, list=9%, signal=91%	hpaB
propanediol catabolic process	propanediol catabolic process	6	-0.612684	-1.32152	0.153333	0.946638	0.94152	113	tags=50%, list=2%, signal=49%	pduE/pduW
3-isopropylmalate dehydrogenase activity	3-isopropylmalate dehydrogenase activity	1	0.910029	1.2178	0.154297	0.946638	0.94152	411	tags=100%, list=9%, signal=91%	leuB
protein refolding	protein refolding	8	0.580523	1.32892	0.156475	0.946638	0.94152	1877	tags=88%, list=41%, signal=52%	clpB/yegD/dnaK/mopA/dnaJ/hscC/cbpA
response to heat	response to heat	4	0.699605	1.27772	0.156827	0.946638	0.94152	1372	tags=100%, list=30%, signal=70%	clpB/rpoH/dnaJ/htpG
menaquinone biosynthetic process	menaquinone biosynthetic process	8	-0.55575	-1.32243	0.156951	0.946638	0.94152	912	tags=62%, list=20%, signal=50%	STM1366/menC/ubiE/menE
asparagine synthase (glutamine-hydrolyzing) activity	asparagine synthase (glutamine-hydrolyzing) activity	1	-0.924512	-1.21978	0.157143	0.946638	0.94152	346	tags=100%, list=8%, signal=92%
AU-rich element binding	AU-rich element binding	1	-0.92517	-1.22065	0.157143	0.946638	0.94152	343	tags=100%, list=8%, signal=92%
NADPH:quinone reductase activity	NADPH:quinone reductase activity	1	-0.92517	-1.22065	0.157143	0.946638	0.94152	343	tags=100%, list=8%, signal=92%
enterochelin esterase activity	enterochelin esterase activity	2	0.820896	1.24082	0.157197	0.946638	0.94152	818	tags=100%, list=18%, signal=82%	fes/iroD
acetyl-CoA metabolic process	acetyl-CoA metabolic process	4	-0.688902	-1.31794	0.158696	0.946638	0.94152	1114	tags=100%, list=24%, signal=76%	citE/citF2/citF
citrate lyase complex	citrate lyase complex	4	-0.688902	-1.31794	0.158696	0.946638	0.94152	1114	tags=100%, list=24%, signal=76%	citE/citF2/citF
double-strand break repair via homologous recombination	double-strand break repair via homologous recombination	4	-0.693122	-1.32602	0.158696	0.946638	0.94152	345	tags=75%, list=8%, signal=69%	recC/recB
succinate dehydrogenase activity	succinate dehydrogenase activity	4	-0.688845	-1.31784	0.158696	0.946638	0.94152	1422	tags=100%, list=31%, signal=69%	frdA/sdhA/sdhD
sulfite reductase (NADPH) activity	sulfite reductase (NADPH) activity	2	0.81938	1.23853	0.159091	0.946638	0.94152	79	tags=50%, list=2%, signal=49%	cysJ
alpha-ribazole phosphatase activity	alpha-ribazole phosphatase activity	1	-0.923634	-1.21862	0.159184	0.946638	0.94152	350	tags=100%, list=8%, signal=92%
precorrin-4 C11-methyltransferase activity	precorrin-4 C11-methyltransferase activity	1	-0.924073	-1.2192	0.159184	0.946638	0.94152	348	tags=100%, list=8%, signal=92%
DNA-directed 5'-3' RNA polymerase activity	DNA-directed 5'-3' RNA polymerase activity	6	0.619889	1.32356	0.15942	0.946638	0.94152	1533	tags=67%, list=34%, signal=44%	rpoA/rpoC/rpoZ/rpoB
carbon-oxygen lyase activity, acting on polysaccharides	carbon-oxygen lyase activity, acting on polysaccharides	1	0.903884	1.20958	0.160156	0.946638	0.94152	439	tags=100%, list=10%, signal=90%	emtA
formation of translation preinitiation complex	formation of translation preinitiation complex	1	0.903665	1.20929	0.160156	0.946638	0.94152	440	tags=100%, list=10%, signal=90%	yciH
hexuronate transmembrane transporter activity	hexuronate transmembrane transporter activity	1	0.907395	1.21428	0.160156	0.946638	0.94152	423	tags=100%, list=9%, signal=91%	STM3134
homoserine kinase activity	homoserine kinase activity	1	0.906956	1.21369	0.160156	0.946638	0.94152	425	tags=100%, list=9%, signal=91%	thrB
L-fuculokinase activity	L-fuculokinase activity	1	0.90564	1.21193	0.160156	0.946638	0.94152	431	tags=100%, list=9%, signal=91%	fucK
regulation of mRNA stability	regulation of mRNA stability	1	0.908492	1.21575	0.160156	0.946638	0.94152	418	tags=100%, list=9%, signal=91%	STM1632
translation reinitiation	translation reinitiation	1	0.903665	1.20929	0.160156	0.946638	0.94152	440	tags=100%, list=10%, signal=90%	yciH
type III protein secretion system complex	type III protein secretion system complex	6	0.61769	1.31886	0.161232	0.950873	0.945732	1387	tags=67%, list=30%, signal=46%	prgI/invC/invG/ssaG
nucleic acid binding	nucleic acid binding	29	-0.357451	-1.26165	0.162621	0.954311	0.949151	1302	tags=48%, list=29%, signal=35%	sbcB/ruvC/hrpA/orn/yfcB/hrpB/yfiC/recG/yajD/rnhA/yraN/rsmC/STM0159
diguanylate cyclase activity	diguanylate cyclase activity	5	-0.657903	-1.3343	0.162896	0.954311	0.949151	457	tags=60%, list=10%, signal=54%	STM4551/STM1987
integral component of cell outer membrane	integral component of cell outer membrane	5	-0.660378	-1.33932	0.162896	0.954311	0.949151	601	tags=80%, list=13%, signal=70%	lamB/pldA/STM1131
glutathione metabolic process	glutathione metabolic process	4	0.693991	1.26747	0.164207	0.955744	0.950577	777	tags=50%, list=17%, signal=42%	STM2176/yfcF
xenobiotic transport	xenobiotic transport	4	0.693263	1.26614	0.164207	0.955744	0.950577	1057	tags=75%, list=23%, signal=58%	acrD/acrF/STM0351
arabinose catabolic process	arabinose catabolic process	2	0.815408	1.23253	0.164773	0.955744	0.950577	843	tags=100%, list=18%, signal=82%	araC/fucA
acetolactate synthase activity	acetolactate synthase activity	6	0.610726	1.30399	0.164855	0.955744	0.950577	1536	tags=67%, list=34%, signal=44%	ilvG/ilvM/ilvH/ilvI
4-hydroxythreonine-4-phosphate dehydrogenase activity	4-hydroxythreonine-4-phosphate dehydrogenase activity	1	-0.919245	-1.21283	0.165306	0.955744	0.950577	370	tags=100%, list=8%, signal=92%
cellular lipid metabolic process	cellular lipid metabolic process	1	-0.92122	-1.21544	0.165306	0.955744	0.950577	361	tags=100%, list=8%, signal=92%
peptide transport	peptide transport	13	0.494063	1.30147	0.166957	0.960348	0.955156	2120	tags=77%, list=47%, signal=41%	dppD/STM2759/dppA/ybaE/yejA/sbmA/mppA/sapA/STM3860/yojI
IMP cyclohydrolase activity	IMP cyclohydrolase activity	1	0.899934	1.20429	0.167969	0.960348	0.955156	457	tags=100%, list=10%, signal=90%	purH
phosphoribosylaminoimidazolecarboxamide formyltransferase activity	phosphoribosylaminoimidazolecarboxamide formyltransferase activity	1	0.899934	1.20429	0.167969	0.960348	0.955156	457	tags=100%, list=10%, signal=90%	purH
division septum site selection	division septum site selection	1	-0.915953	-1.20849	0.169388	0.960348	0.955156	385	tags=100%, list=8%, signal=92%
glutamate-1-semialdehyde 2,1-aminomutase activity	glutamate-1-semialdehyde 2,1-aminomutase activity	1	-0.914417	-1.20646	0.169388	0.960348	0.955156	392	tags=100%, list=9%, signal=91%
lactaldehyde reductase activity	lactaldehyde reductase activity	1	-0.913978	-1.20588	0.169388	0.960348	0.955156	394	tags=100%, list=9%, signal=91%
oxidoreductase activity, acting on NAD(P)H, quinone or similar compound as acceptor	oxidoreductase activity, acting on NAD(P)H, quinone or similar compound as acceptor	1	-0.916612	-1.20936	0.169388	0.960348	0.955156	382	tags=100%, list=8%, signal=92%
regulation of division septum assembly	regulation of division septum assembly	1	-0.915953	-1.20849	0.169388	0.960348	0.955156	385	tags=100%, list=8%, signal=92%
glycerol metabolic process	glycerol metabolic process	4	-0.682257	-1.30523	0.169565	0.960348	0.955156	1452	tags=100%, list=32%, signal=68%	pocR/glpE/glpK
beta-ketoacyl-acyl-carrier-protein synthase II activity	beta-ketoacyl-acyl-carrier-protein synthase II activity	1	0.899276	1.20341	0.169922	0.960348	0.955156	460	tags=100%, list=10%, signal=90%	fabF
regulation of translation	regulation of translation	6	0.607344	1.29677	0.17029	0.960348	0.955156	1182	tags=67%, list=26%, signal=49%	rplD/rplA/himD/rplJ
protein metabolic process	protein metabolic process	2	0.810579	1.22523	0.170455	0.960348	0.955156	865	tags=100%, list=19%, signal=81%	STM0272/clpB
rhamnose catabolic process	rhamnose catabolic process	4	0.691261	1.26248	0.173432	0.973193	0.967931	431	tags=75%, list=9%, signal=68%	rhaB/rhaA/fucK
pantothenate kinase activity	pantothenate kinase activity	1	-0.912881	-1.20443	0.173469	0.973193	0.967931	399	tags=100%, list=9%, signal=91%
NADH dehydrogenase activity	NADH dehydrogenase activity	3	-0.750836	-1.3124	0.174292	0.97574	0.970465	20	tags=100%, list=0%, signal=100%	STM2186/yeiA
arginine decarboxylase activity	arginine decarboxylase activity	2	-0.832309	-1.274	0.175105	0.978226	0.972938	767	tags=100%, list=17%, signal=83%	speA
dephosphorylation	dephosphorylation	13	-0.456683	-1.24923	0.175644	0.979038	0.973745	694	tags=62%, list=15%, signal=52%	yfbT/ybiV(2)/STM0867/gph/yqaB/serB/STM2197
large ribosomal subunit rRNA binding	large ribosomal subunit rRNA binding	3	0.741164	1.25061	0.176796	0.979038	0.973745	1182	tags=100%, list=26%, signal=74%	rplN/rplK/rplJ
dihydrouracil dehydrogenase (NAD+) activity	dihydrouracil dehydrogenase (NAD+) activity	2	-0.83209	-1.27367	0.177215	0.979038	0.973745	768	tags=100%, list=17%, signal=83%	yeiA
branched-chain amino acid transport	branched-chain amino acid transport	1	0.897081	1.20048	0.177734	0.979038	0.973745	470	tags=100%, list=10%, signal=90%	livM
racemase and epimerase activity, acting on amino acids and derivatives	racemase and epimerase activity, acting on amino acids and derivatives	1	0.895984	1.19901	0.177734	0.979038	0.973745	475	tags=100%, list=10%, signal=90%	ycjG
succinate-semialdehyde dehydrogenase (NAD+) activity	succinate-semialdehyde dehydrogenase (NAD+) activity	3	0.739322	1.2475	0.178637	0.979038	0.973745	444	tags=33%, list=10%, signal=30%	gabD
succinate-semialdehyde dehydrogenase [NAD(P)+] activity	succinate-semialdehyde dehydrogenase [NAD(P)+] activity	3	0.739322	1.2475	0.178637	0.979038	0.973745	444	tags=33%, list=10%, signal=30%	gabD
cellulose biosynthetic process	cellulose biosynthetic process	2	-0.829895	-1.27031	0.179325	0.979038	0.973745	778	tags=100%, list=17%, signal=83%	STM1987
glucose-1-phosphate thymidylyltransferase activity	glucose-1-phosphate thymidylyltransferase activity	2	-0.830861	-1.27179	0.179325	0.979038	0.973745	561	tags=100%, list=12%, signal=88%	rffH
negative regulation of translational elongation	negative regulation of translational elongation	2	-0.830553	-1.27131	0.179325	0.979038	0.973745	775	tags=100%, list=17%, signal=83%	yjjK
anti-sigma factor antagonist activity	anti-sigma factor antagonist activity	1	0.894229	1.19666	0.179688	0.979038	0.973745	483	tags=100%, list=11%, signal=89%	STM3130
oligopeptide transmembrane transport	oligopeptide transmembrane transport	1	0.894009	1.19637	0.179688	0.979038	0.973745	484	tags=100%, list=11%, signal=89%	yejF
ATP synthesis coupled proton transport	ATP synthesis coupled proton transport	7	-0.563844	-1.29069	0.182628	0.979966	0.974668	899	tags=86%, list=20%, signal=69%	atpA/atpF/atpH/atpC/atpE
oxidoreductase activity, acting on the CH-OH group of donors, NAD or NADP as acceptor	oxidoreductase activity, acting on the CH-OH group of donors, NAD or NADP as acceptor	13	0.487558	1.28433	0.184348	0.979966	0.974668	1512	tags=69%, list=33%, signal=46%	yihU/yghA/STM3136/mtlD/STM3083/yjgB/celF/adhP/ydfI
DNA helicase activity	DNA helicase activity	5	-0.646677	-1.31154	0.18552	0.979966	0.974668	651	tags=60%, list=14%, signal=51%	recC/dnaB
ATPase-coupled thiosulfate transmembrane transporter activity	ATPase-coupled thiosulfate transmembrane transporter activity	1	0.888962	1.18961	0.185547	0.979966	0.974668	507	tags=100%, list=11%, signal=89%	cysA
protein flavinylation	protein flavinylation	1	0.88962	1.19049	0.185547	0.979966	0.974668	504	tags=100%, list=11%, signal=89%	apbE
sulfate transport	sulfate transport	1	0.888962	1.18961	0.185547	0.979966	0.974668	507	tags=100%, list=11%, signal=89%	cysA
positive regulation of carbohydrate metabolic process	positive regulation of carbohydrate metabolic process	1	-0.90937	-1.1998	0.185714	0.979966	0.974668	415	tags=100%, list=9%, signal=91%
cytidine deaminase activity	cytidine deaminase activity	1	0.888523	1.18902	0.1875	0.979966	0.974668	509	tags=100%, list=11%, signal=89%	cdd
cytidine deamination	cytidine deamination	1	0.888523	1.18902	0.1875	0.979966	0.974668	509	tags=100%, list=11%, signal=89%	cdd
methylenetetrahydrofolate reductase (NAD(P)H) activity	methylenetetrahydrofolate reductase (NAD(P)H) activity	1	0.887426	1.18756	0.1875	0.979966	0.974668	514	tags=100%, list=11%, signal=89%	metF
sialic acid:proton symporter activity	sialic acid:proton symporter activity	1	-0.907834	-1.19778	0.187755	0.979966	0.974668	422	tags=100%, list=9%, signal=91%
GTP binding	GTP binding	30	-0.34107	-1.21582	0.188862	0.979966	0.974668	1129	tags=37%, list=25%, signal=28%	yjeQ/upp/ftsZ/lepA/ftsY/selB/ffh/era/hypB/STM1987
recombinational repair	recombinational repair	6	-0.58418	-1.26004	0.188889	0.979966	0.974668	1084	tags=67%, list=24%, signal=51%	radA/recB/STM2767
cell septum	cell septum	3	-0.742529	-1.29788	0.189542	0.979966	0.974668	920	tags=100%, list=20%, signal=80%	damX/ftsN
cytokinetic process	cytokinetic process	3	-0.742529	-1.29788	0.189542	0.979966	0.974668	920	tags=100%, list=20%, signal=80%	damX/ftsN
chaperone cofactor-dependent protein refolding	chaperone cofactor-dependent protein refolding	7	0.577239	1.27526	0.189873	0.979966	0.974668	1877	tags=86%, list=41%, signal=50%	yegD/dnaK/dnaJ/mopB/hscC/cbpA
DNA polymerase III complex	DNA polymerase III complex	4	-0.672758	-1.28706	0.191304	0.979966	0.974668	1219	tags=75%, list=27%, signal=55%	holA/dnaN
L-aspartate:2-oxoglutarate aminotransferase activity	L-aspartate:2-oxoglutarate aminotransferase activity	3	0.733884	1.23833	0.191529	0.979966	0.974668	1012	tags=67%, list=22%, signal=52%	aspC/ybdL
aryl sulfotransferase activity	aryl sulfotransferase activity	7	0.573428	1.26684	0.191682	0.979966	0.974668	1427	tags=86%, list=31%, signal=59%	STM0032/STM0038/STM3191/STM3192/STM3980/STM3981
dTTP biosynthetic process	dTTP biosynthetic process	2	-0.823885	-1.26111	0.191983	0.979966	0.974668	456	tags=100%, list=10%, signal=90%	thyA
phosphomannomutase activity	phosphomannomutase activity	2	-0.824407	-1.26191	0.191983	0.979966	0.974668	803	tags=100%, list=18%, signal=82%	cpsG
3,4-dihydroxyphenylacetate 2,3-dioxygenase activity	3,4-dihydroxyphenylacetate 2,3-dioxygenase activity	1	-0.905201	-1.1943	0.193878	0.979966	0.974668	434	tags=100%, list=10%, signal=90%
identical protein binding	identical protein binding	18	0.435112	1.25593	0.194783	0.979966	0.974668	1349	tags=37%, list=30%, signal=26%	sicA/trpB/prgI/htrA/aspC/pfkA/invG
exo-alpha-(2->3)-sialidase activity	exo-alpha-(2->3)-sialidase activity	1	0.885451	1.18491	0.195312	0.979966	0.974668	523	tags=100%, list=11%, signal=89%	nanH
exo-alpha-(2->6)-sialidase activity	exo-alpha-(2->6)-sialidase activity	1	0.885451	1.18491	0.195312	0.979966	0.974668	523	tags=100%, list=11%, signal=89%	nanH
exo-alpha-(2->8)-sialidase activity	exo-alpha-(2->8)-sialidase activity	1	0.885451	1.18491	0.195312	0.979966	0.974668	523	tags=100%, list=11%, signal=89%	nanH
exo-alpha-sialidase activity	exo-alpha-sialidase activity	1	0.885451	1.18491	0.195312	0.979966	0.974668	523	tags=100%, list=11%, signal=89%	nanH
ganglioside catabolic process	ganglioside catabolic process	1	0.885451	1.18491	0.195312	0.979966	0.974668	523	tags=100%, list=11%, signal=89%	nanH
cAMP binding	cAMP binding	1	-0.904323	-1.19314	0.195918	0.979966	0.974668	438	tags=100%, list=10%, signal=90%
phosphopyruvate hydratase activity	phosphopyruvate hydratase activity	1	-0.903006	-1.19141	0.195918	0.979966	0.974668	444	tags=100%, list=10%, signal=90%
phosphopyruvate hydratase complex	phosphopyruvate hydratase complex	1	-0.903006	-1.19141	0.195918	0.979966	0.974668	444	tags=100%, list=10%, signal=90%
pyridoxal phosphate biosynthetic process	pyridoxal phosphate biosynthetic process	3	-0.739295	-1.29223	0.196078	0.979966	0.974668	786	tags=100%, list=17%, signal=83%	epd/pdxA
ferroxidase activity	ferroxidase activity	4	0.67864	1.23943	0.197417	0.979966	0.974668	272	tags=25%, list=6%, signal=24%	bfr
L-isoleucine transmembrane transporter activity	L-isoleucine transmembrane transporter activity	3	0.727422	1.22742	0.198895	0.979966	0.974668	1230	tags=67%, list=27%, signal=49%	livF/livH
L-leucine transmembrane transporter activity	L-leucine transmembrane transporter activity	3	0.727422	1.22742	0.198895	0.979966	0.974668	1230	tags=67%, list=27%, signal=49%	livF/livH
enzyme activator activity	enzyme activator activity	6	0.589588	1.25886	0.199275	0.979966	0.974668	85	tags=33%, list=2%, signal=33%	hycI/STM1789
arginine deiminase pathway	arginine deiminase pathway	3	-0.737984	-1.28994	0.200436	0.979966	0.974668	296	tags=67%, list=6%, signal=62%	STM4466
recombinase activity	recombinase activity	3	0.726355	1.22562	0.200737	0.979966	0.974668	599	tags=67%, list=13%, signal=58%	STM1865/hin
methionine biosynthetic process	methionine biosynthetic process	6	0.587782	1.255	0.201087	0.979966	0.974668	1315	tags=67%, list=29%, signal=47%	metR/metF/metE/metJ
thiamine-phosphate diphosphorylase activity	thiamine-phosphate diphosphorylase activity	1	0.883915	1.18286	0.201172	0.979966	0.974668	530	tags=100%, list=12%, signal=88%	thiE
cytoplasmic side of plasma membrane	cytoplasmic side of plasma membrane	5	-0.637945	-1.29383	0.201357	0.979966	0.974668	1289	tags=80%, list=28%, signal=57%	minD/syd/ftsA
deoxyribonuclease I activity	deoxyribonuclease I activity	1	-0.902129	-1.19025	0.202041	0.979966	0.974668	448	tags=100%, list=10%, signal=90%
serine transmembrane transporter activity	serine transmembrane transporter activity	1	-0.901909	-1.18996	0.202041	0.979966	0.974668	449	tags=100%, list=10%, signal=90%
valine biosynthetic process	valine biosynthetic process	9	0.527399	1.25229	0.202147	0.979966	0.974668	1536	tags=67%, list=34%, signal=44%	ilvG/ilvD/ilvC/ilvE/ilvH/ilvI
4-hydroxyphenylacetate catabolic process	4-hydroxyphenylacetate catabolic process	2	-0.808352	-1.23733	0.202532	0.979966	0.974668	738	tags=100%, list=16%, signal=84%	hpaG
phosphorus metabolic process	phosphorus metabolic process	2	-0.808385	-1.23738	0.202532	0.979966	0.974668	876	tags=100%, list=19%, signal=81%	ppx
succinyldiaminopimelate transaminase activity	succinyldiaminopimelate transaminase activity	2	-0.808824	-1.23805	0.202532	0.979966	0.974668	874	tags=100%, list=19%, signal=81%	yfdZ
3-hydroxybutyryl-CoA epimerase activity	3-hydroxybutyryl-CoA epimerase activity	1	0.882818	1.18139	0.203125	0.979966	0.974668	535	tags=100%, list=12%, signal=88%	fadB
acetate metabolic process	acetate metabolic process	1	0.880843	1.17875	0.203125	0.979966	0.974668	544	tags=100%, list=12%, signal=88%	STM3118
acetyl-CoA hydrolase activity	acetyl-CoA hydrolase activity	1	0.880843	1.17875	0.203125	0.979966	0.974668	544	tags=100%, list=12%, signal=88%	STM3118
dodecenoyl-CoA delta-isomerase activity	dodecenoyl-CoA delta-isomerase activity	1	0.882818	1.18139	0.203125	0.979966	0.974668	535	tags=100%, list=12%, signal=88%	fadB
enoyl-CoA hydratase activity	enoyl-CoA hydratase activity	1	0.882818	1.18139	0.203125	0.979966	0.974668	535	tags=100%, list=12%, signal=88%	fadB
fatty acid beta-oxidation multienzyme complex	fatty acid beta-oxidation multienzyme complex	1	0.882818	1.18139	0.203125	0.979966	0.974668	535	tags=100%, list=12%, signal=88%	fadB
long-chain-3-hydroxyacyl-CoA dehydrogenase activity	long-chain-3-hydroxyacyl-CoA dehydrogenase activity	1	0.882818	1.18139	0.203125	0.979966	0.974668	535	tags=100%, list=12%, signal=88%	fadB
pantothenate biosynthetic process	pantothenate biosynthetic process	4	-0.667248	-1.27652	0.204348	0.979966	0.974668	267	tags=100%, list=6%, signal=94%	panD/panB/panC
pyrophosphatase activity	pyrophosphatase activity	3	-0.736371	-1.28712	0.204793	0.979966	0.974668	876	tags=100%, list=19%, signal=81%	gppA/ppx
L-xylulokinase activity	L-xylulokinase activity	1	0.879087	1.1764	0.205078	0.979966	0.974668	552	tags=100%, list=12%, signal=88%	lyxK
myo-inosose-2 dehydratase activity	myo-inosose-2 dehydratase activity	1	0.879526	1.17698	0.205078	0.979966	0.974668	550	tags=100%, list=12%, signal=88%	STM4424
dTMP biosynthetic process	dTMP biosynthetic process	1	-0.900373	-1.18793	0.206122	0.979966	0.974668	456	tags=100%, list=10%, signal=90%
ribonuclease H2 complex	ribonuclease H2 complex	1	-0.901251	-1.18909	0.206122	0.979966	0.974668	452	tags=100%, list=10%, signal=90%
thymidylate synthase activity	thymidylate synthase activity	1	-0.900373	-1.18793	0.206122	0.979966	0.974668	456	tags=100%, list=10%, signal=90%
site-specific DNA-methyltransferase (adenine-specific) activity	site-specific DNA-methyltransferase (adenine-specific) activity	6	-0.572786	-1.23546	0.206667	0.979966	0.974668	1373	tags=67%, list=30%, signal=47%	hsdM/yfcB/dam
propionate catabolic process	propionate catabolic process	2	-0.808017	-1.23682	0.206751	0.979966	0.974668	70	tags=100%, list=2%, signal=99%	pduW
ribosomal-protein-alanine N-acetyltransferase activity	ribosomal-protein-alanine N-acetyltransferase activity	3	-0.732605	-1.28054	0.206972	0.979966	0.974668	1074	tags=100%, list=24%, signal=76%	rimJ/rimL
lipoyl(octanoyl) transferase activity	lipoyl(octanoyl) transferase activity	1	0.878648	1.17581	0.207031	0.979966	0.974668	554	tags=100%, list=12%, signal=88%	lipB
octanoyl transferase activity (acting on glycine-cleavage complex H protein)	octanoyl transferase activity (acting on glycine-cleavage complex H protein)	1	0.878648	1.17581	0.207031	0.979966	0.974668	554	tags=100%, list=12%, signal=88%	lipB
gluconeogenesis	gluconeogenesis	14	-0.438537	-1.22726	0.207059	0.979966	0.974668	1493	tags=64%, list=33%, signal=43%	pgi/glpX/fbp/pps/sdaB/pckA/fba/tdcG
cell wall mannoprotein biosynthetic process	cell wall mannoprotein biosynthetic process	1	-0.899495	-1.18677	0.208163	0.979966	0.974668	460	tags=100%, list=10%, signal=90%
mannose-6-phosphate isomerase activity	mannose-6-phosphate isomerase activity	1	-0.899495	-1.18677	0.208163	0.979966	0.974668	460	tags=100%, list=10%, signal=90%
protein glycosylation	protein glycosylation	1	-0.899495	-1.18677	0.208163	0.979966	0.974668	460	tags=100%, list=10%, signal=90%
transcriptional attenuation by ribosome	transcriptional attenuation by ribosome	1	-0.899715	-1.18706	0.208163	0.979966	0.974668	459	tags=100%, list=10%, signal=90%
aromatic amino acid transmembrane transporter activity	aromatic amino acid transmembrane transporter activity	2	0.791264	1.19603	0.208333	0.979966	0.974668	953	tags=100%, list=21%, signal=79%	mtr/tyrP
deoxyribonucleotide catabolic process	deoxyribonucleotide catabolic process	2	0.793898	1.20002	0.208333	0.979966	0.974668	941	tags=100%, list=21%, signal=79%	deoC/deoB
mannose-1-phosphate guanylyltransferase activity	mannose-1-phosphate guanylyltransferase activity	2	0.792486	1.19788	0.208333	0.979966	0.974668	672	tags=50%, list=15%, signal=43%	manC
peroxiredoxin activity	peroxiredoxin activity	2	0.790907	1.19549	0.208333	0.979966	0.974668	334	tags=50%, list=7%, signal=46%	btuE
ribonuclease P activity	ribonuclease P activity	1	0.878429	1.17552	0.208984	0.979966	0.974668	555	tags=100%, list=12%, signal=88%	rnpA
ribonuclease P complex	ribonuclease P complex	1	0.878429	1.17552	0.208984	0.979966	0.974668	555	tags=100%, list=12%, signal=88%	rnpA
tRNA 5'-leader removal	tRNA 5'-leader removal	1	0.878429	1.17552	0.208984	0.979966	0.974668	555	tags=100%, list=12%, signal=88%	rnpA
2,4-dienoyl-CoA reductase (NADPH) activity	2,4-dienoyl-CoA reductase (NADPH) activity	1	-0.899276	-1.18648	0.210204	0.979966	0.974668	461	tags=100%, list=10%, signal=90%
chloride channel complex	chloride channel complex	1	-0.898398	-1.18533	0.210204	0.979966	0.974668	465	tags=100%, list=10%, signal=90%
fatty acid beta-oxidation, unsaturated, even number, reductase/isomerase pathway	fatty acid beta-oxidation, unsaturated, even number, reductase/isomerase pathway	1	-0.899276	-1.18648	0.210204	0.979966	0.974668	461	tags=100%, list=10%, signal=90%
regulation of ion transmembrane transport	regulation of ion transmembrane transport	1	-0.898398	-1.18533	0.210204	0.979966	0.974668	465	tags=100%, list=10%, signal=90%
3-dehydroquinate dehydratase activity	3-dehydroquinate dehydratase activity	1	-0.898179	-1.18504	0.212245	0.98383	0.978511	466	tags=100%, list=10%, signal=90%
3,4-dihydroxybenzoate biosynthetic process	3,4-dihydroxybenzoate biosynthetic process	1	-0.898179	-1.18504	0.212245	0.98383	0.978511	466	tags=100%, list=10%, signal=90%
glutamate-ammonia ligase activity	glutamate-ammonia ligase activity	1	0.875357	1.1714	0.212891	0.98383	0.978511	569	tags=100%, list=12%, signal=88%	glnA
glutamine biosynthetic process	glutamine biosynthetic process	1	0.875357	1.1714	0.212891	0.98383	0.978511	569	tags=100%, list=12%, signal=88%	glnA
trimethylamine-N-oxide reductase (cytochrome c) activity	trimethylamine-N-oxide reductase (cytochrome c) activity	1	0.876234	1.17258	0.212891	0.98383	0.978511	565	tags=100%, list=12%, signal=88%	torA
ribosomal large subunit assembly	ribosomal large subunit assembly	10	0.511802	1.24919	0.214539	0.98972	0.984369	203	tags=20%, list=4%, signal=19%	rplW/rplE
polyphosphate biosynthetic process	polyphosphate biosynthetic process	1	-0.896204	-1.18243	0.216327	0.992582	0.987216	475	tags=100%, list=10%, signal=90%
polyphosphate kinase activity	polyphosphate kinase activity	1	-0.896204	-1.18243	0.216327	0.992582	0.987216	475	tags=100%, list=10%, signal=90%
polyphosphate kinase complex	polyphosphate kinase complex	1	-0.896204	-1.18243	0.216327	0.992582	0.987216	475	tags=100%, list=10%, signal=90%
propionate catabolic process, 2-methylcitrate cycle	propionate catabolic process, 2-methylcitrate cycle	5	-0.627232	-1.2721	0.217195	0.992582	0.987216	1133	tags=80%, list=25%, signal=60%	acnB/prpD/prpR
holo-[acyl-carrier-protein] synthase activity	holo-[acyl-carrier-protein] synthase activity	4	-0.656242	-1.25546	0.217391	0.992582	0.987216	205	tags=50%, list=4%, signal=48%	entD
glucose-1-phosphate cytidylyltransferase activity	glucose-1-phosphate cytidylyltransferase activity	1	-0.894009	-1.17954	0.220408	0.992582	0.987216	485	tags=100%, list=11%, signal=89%
thiamine biosynthetic process	thiamine biosynthetic process	8	0.537191	1.22972	0.221223	0.992582	0.987216	530	tags=50%, list=12%, signal=44%	thiG/thiC/dxs/thiE
peptide catabolic process	peptide catabolic process	2	-0.800044	-1.22461	0.221519	0.992582	0.987216	914	tags=100%, list=20%, signal=80%	pepN
phosphoenolpyruvate carboxykinase (ATP) activity	phosphoenolpyruvate carboxykinase (ATP) activity	1	-0.892912	-1.17809	0.222449	0.992582	0.987216	490	tags=100%, list=11%, signal=89%
mRNA catabolic process	mRNA catabolic process	5	-0.62032	-1.25808	0.223982	0.992582	0.987216	1289	tags=100%, list=28%, signal=72%	STM3516/csrA/rne/pnp
oxaloacetate tautomerase activity	oxaloacetate tautomerase activity	1	-0.890279	-1.17461	0.22449	0.992582	0.987216	502	tags=100%, list=11%, signal=89%
response to fructose	response to fructose	1	-0.890498	-1.1749	0.22449	0.992582	0.987216	501	tags=100%, list=11%, signal=89%
lactate transmembrane transporter activity	lactate transmembrane transporter activity	1	-0.888743	-1.17259	0.226531	0.992582	0.987216	509	tags=100%, list=11%, signal=89%
UDP-N-acetylglucosamine-undecaprenyl-phosphate N-acetylglucosaminephosphotransferase activity	UDP-N-acetylglucosamine-undecaprenyl-phosphate N-acetylglucosaminephosphotransferase activity	1	-0.888304	-1.17201	0.226531	0.992582	0.987216	511	tags=100%, list=11%, signal=89%
deoxyribose phosphate catabolic process	deoxyribose phosphate catabolic process	1	0.872065	1.167	0.226562	0.992582	0.987216	584	tags=100%, list=13%, signal=87%	deoC
deoxyribose-phosphate aldolase activity	deoxyribose-phosphate aldolase activity	1	0.872065	1.167	0.226562	0.992582	0.987216	584	tags=100%, list=13%, signal=87%	deoC
RNA polymerase binding	RNA polymerase binding	3	-0.72208	-1.26214	0.22658	0.992582	0.987216	846	tags=100%, list=19%, signal=81%	rnk/greB
magnesium ion binding	magnesium ion binding	104	-0.248852	-1.12336	0.226866	0.992582	0.987216	816	tags=25%, list=18%, signal=21%	cysQ/ackA/rfbK/pyrE/cca/ppa/pnp/gudD/poxB/menC/galK/rnhA/rfe/eno/cpsG/pykA/pdxA/cof/dgt/serB/yieE/recB/ygcF/entD/STM2197
fatty acid beta-oxidation	fatty acid beta-oxidation	3	0.716564	1.2091	0.228361	0.992582	0.987216	535	tags=33%, list=12%, signal=29%	fadB
diaminopimelate decarboxylase activity	diaminopimelate decarboxylase activity	2	0.783088	1.18368	0.229167	0.992582	0.987216	62	tags=50%, list=1%, signal=49%	STM2360
dihydroxy-acid dehydratase activity	dihydroxy-acid dehydratase activity	2	0.782704	1.1831	0.229167	0.992582	0.987216	992	tags=100%, list=22%, signal=78%	ilvD/STM3531
aromatic compound catabolic process	aromatic compound catabolic process	6	0.568595	1.21404	0.233696	0.992582	0.987216	335	tags=33%, list=7%, signal=31%	hpaF/STM2921
negative regulation of cell division	negative regulation of cell division	2	-0.794776	-1.21655	0.234177	0.992582	0.987216	938	tags=100%, list=21%, signal=79%	sulA
glutathione oxidoreductase activity	glutathione oxidoreductase activity	1	-0.885232	-1.16795	0.234694	0.992582	0.987216	525	tags=100%, list=12%, signal=89%
glycolytic process	glycolytic process	14	-0.431201	-1.20673	0.235294	0.992582	0.987216	1215	tags=57%, list=27%, signal=42%	pgi/pmgI/gpmB/gapA/eno/pykA/fba
isoleucine biosynthetic process	isoleucine biosynthetic process	11	0.489028	1.22522	0.235294	0.992582	0.987216	1536	tags=64%, list=34%, signal=42%	ilvG/ilvD/ilvA/ilvC/ilvE/ilvH/ilvI
positive regulation of interleukin-8 secretion	positive regulation of interleukin-8 secretion	1	0.869432	1.16348	0.238281	0.992582	0.987216	596	tags=100%, list=13%, signal=87%	sspH2
positive regulation of nucleotide-binding oligomerization domain containing 1 signaling pathway	positive regulation of nucleotide-binding oligomerization domain containing 1 signaling pathway	1	0.869432	1.16348	0.238281	0.992582	0.987216	596	tags=100%, list=13%, signal=87%	sspH2
positive regulation of plant-type hypersensitive response	positive regulation of plant-type hypersensitive response	1	0.869432	1.16348	0.238281	0.992582	0.987216	596	tags=100%, list=13%, signal=87%	sspH2
ubiquitin protein ligase activity	ubiquitin protein ligase activity	1	0.869432	1.16348	0.238281	0.992582	0.987216	596	tags=100%, list=13%, signal=87%	sspH2
cysteine desulfurase activity	cysteine desulfurase activity	2	0.778777	1.17716	0.238636	0.992582	0.987216	265	tags=50%, list=6%, signal=47%	sufS
cell	cell	47	0.326358	1.15731	0.238953	0.992582	0.987216	995	tags=30%, list=22%, signal=24%	fepG/nrdH/STM0564/iroN/bfr/fhuB/dps/cirA/ahpF/phoU/yncD/scsD/ahpC/ybbN
lysophospholipase activity	lysophospholipase activity	3	-0.714819	-1.24945	0.239651	0.992582	0.987216	1303	tags=100%, list=29%, signal=71%	pldB/tesA
phosphorelay response regulator activity	phosphorelay response regulator activity	23	-0.345657	-1.16173	0.240964	0.992582	0.987216	909	tags=35%, list=20%, signal=28%	rstA/STM0652/prpR/cadC/dpiA/dcuR/torR
nitrite reductase [NAD(P)H] activity	nitrite reductase [NAD(P)H] activity	2	0.77755	1.1753	0.242424	0.992582	0.987216	731	tags=50%, list=16%, signal=42%	nirD
maltose binding	maltose binding	1	-0.88194	-1.16361	0.242857	0.992582	0.987216	540	tags=100%, list=12%, signal=88%
viral release from host cell	viral release from host cell	3	0.710197	1.19836	0.243094	0.992582	0.987216	719	tags=67%, list=16%, signal=56%	STM0908/STM1029
nucleotidyltransferase activity	nucleotidyltransferase activity	4	0.66031	1.20596	0.243542	0.992582	0.987216	76	tags=25%, list=2%, signal=25%	thiF
argininosuccinate metabolic process	argininosuccinate metabolic process	1	-0.880623	-1.16187	0.244898	0.992582	0.987216	546	tags=100%, list=12%, signal=88%
argininosuccinate synthase activity	argininosuccinate synthase activity	1	-0.880623	-1.16187	0.244898	0.992582	0.987216	546	tags=100%, list=12%, signal=88%
urea cycle	urea cycle	1	-0.880623	-1.16187	0.244898	0.992582	0.987216	546	tags=100%, list=12%, signal=88%
6-sulfoquinovose(1-) catabolic process to glycerone phosphate and 3-sulfolactaldehyde	6-sulfoquinovose(1-) catabolic process to glycerone phosphate and 3-sulfolactaldehyde	1	0.865482	1.15819	0.246094	0.992582	0.987216	614	tags=100%, list=13%, signal=87%	yihS
histidinol dehydrogenase activity	histidinol dehydrogenase activity	1	0.866579	1.15966	0.246094	0.992582	0.987216	609	tags=100%, list=13%, signal=87%	hisD
sulfoquinovose isomerase activity	sulfoquinovose isomerase activity	1	0.865482	1.15819	0.246094	0.992582	0.987216	614	tags=100%, list=13%, signal=87%	yihS
lipopolysaccharide floppase activity	lipopolysaccharide floppase activity	3	-0.710569	-1.24202	0.246187	0.992582	0.987216	698	tags=67%, list=15%, signal=56%	yjgQ
pyrimidine nucleobase catabolic process	pyrimidine nucleobase catabolic process	3	-0.709361	-1.23991	0.246187	0.992582	0.987216	20	tags=67%, list=0%, signal=66%	yeiA
transmembrane transporter activity	transmembrane transporter activity	100	0.271035	1.12345	0.246596	0.992582	0.987216	1230	tags=39%, list=27%, signal=29%	fepG/hpaX/yiaM/yaaU/yiaN/fhuB/STM2911/STM1634/STM3698/ansP/STM4053/STM0350/yifK/yejF/orf48/dgoT/STM1543/rbsC/STM2303/yhhQ/STM1545/ydhJ/ydiM/STM0770/yhjE/STM2359/yhhS/STM1843/ygiK/STM2198/STM4428/yohG/phnT/uhpC/STM0328/yfaV/ycaD/STM2302/livH
protein lipoylation	protein lipoylation	3	0.709236	1.19673	0.246777	0.992582	0.987216	1180	tags=67%, list=26%, signal=49%	lipB/lplA
arginine-tRNA ligase activity	arginine-tRNA ligase activity	2	0.776302	1.17342	0.248106	0.992582	0.987216	455	tags=50%, list=10%, signal=45%	argS
arginyl-tRNA aminoacylation	arginyl-tRNA aminoacylation	2	0.776302	1.17342	0.248106	0.992582	0.987216	455	tags=50%, list=10%, signal=45%	argS
aconitate hydratase activity	aconitate hydratase activity	3	-0.707609	-1.23684	0.250545	0.992582	0.987216	1133	tags=100%, list=25%, signal=75%	acnB/prpD
citrate dehydratase activity	citrate dehydratase activity	3	-0.707609	-1.23684	0.250545	0.992582	0.987216	1133	tags=100%, list=25%, signal=75%	acnB/prpD
transcription factor binding	transcription factor binding	14	-0.418574	-1.1714	0.251765	0.992582	0.987216	2657	tags=64%, list=58%, signal=27%	rtcR/tyrR/STM4534/pgtA/yfhA/STM0652/prpR/STM2361
alkyl hydroperoxide reductase activity	alkyl hydroperoxide reductase activity	1	0.863507	1.15555	0.251953	0.992582	0.987216	623	tags=100%, list=14%, signal=86%	ahpF
lipopolysaccharide metabolic process	lipopolysaccharide metabolic process	3	-0.706476	-1.23486	0.252723	0.992582	0.987216	1341	tags=100%, list=29%, signal=71%	ais/yciS
cobalt-precorrin-8 methylmutase activity	cobalt-precorrin-8 methylmutase activity	1	-0.879087	-1.15985	0.253061	0.992582	0.987216	553	tags=100%, list=12%, signal=88%
precorrin-8X methylmutase activity	precorrin-8X methylmutase activity	1	-0.879087	-1.15985	0.253061	0.992582	0.987216	553	tags=100%, list=12%, signal=88%
glucosamine-1-phosphate N-acetyltransferase activity	glucosamine-1-phosphate N-acetyltransferase activity	1	0.862409	1.15408	0.253906	0.992582	0.987216	628	tags=100%, list=14%, signal=86%	glmU
UDP-N-acetylglucosamine diphosphorylase activity	UDP-N-acetylglucosamine diphosphorylase activity	1	0.862409	1.15408	0.253906	0.992582	0.987216	628	tags=100%, list=14%, signal=86%	glmU
protein transport by the Tat complex	protein transport by the Tat complex	3	-0.701742	-1.22659	0.254902	0.992582	0.987216	704	tags=67%, list=15%, signal=56%	tatB
succinate dehydrogenase (ubiquinone) activity	succinate dehydrogenase (ubiquinone) activity	3	-0.704061	-1.23064	0.254902	0.992582	0.987216	1352	tags=100%, list=30%, signal=70%	sdhA/frdB
TAT protein transport complex	TAT protein transport complex	3	-0.701742	-1.22659	0.254902	0.992582	0.987216	704	tags=67%, list=15%, signal=56%	tatB
lipid catabolic process	lipid catabolic process	3	-0.700329	-1.22412	0.257081	0.992582	0.987216	1369	tags=100%, list=30%, signal=70%	ychK/pldA
queuosine salvage	queuosine salvage	1	0.860873	1.15202	0.257812	0.992582	0.987216	635	tags=100%, list=14%, signal=86%	yhhQ
citrate CoA-transferase activity	citrate CoA-transferase activity	3	-0.697759	-1.21963	0.259259	0.992582	0.987216	1114	tags=100%, list=24%, signal=76%	citF2/citF
phenylalanine-tRNA ligase activity	phenylalanine-tRNA ligase activity	3	-0.697336	-1.21889	0.259259	0.992582	0.987216	167	tags=100%, list=4%, signal=96%	pheS/STM1665
ribonuclease activity	ribonuclease activity	3	-0.697269	-1.21877	0.259259	0.992582	0.987216	1289	tags=100%, list=28%, signal=72%	rne/cafA
ribulokinase activity	ribulokinase activity	1	0.859776	1.15055	0.259766	0.992582	0.987216	640	tags=100%, list=14%, signal=86%	araB
enzyme-directed rRNA pseudouridine synthesis	enzyme-directed rRNA pseudouridine synthesis	4	-0.638069	-1.2207	0.26087	0.992582	0.987216	861	tags=75%, list=19%, signal=61%	rluC/rsuA
rRNA pseudouridine synthase activity	rRNA pseudouridine synthase activity	4	-0.638069	-1.2207	0.26087	0.992582	0.987216	861	tags=75%, list=19%, signal=61%	rluC/rsuA
glucose-1-phosphatase activity	glucose-1-phosphatase activity	1	-0.876234	-1.15608	0.261224	0.992582	0.987216	566	tags=100%, list=12%, signal=88%
negative regulation of single-species biofilm formation	negative regulation of single-species biofilm formation	1	-0.875795	-1.1555	0.261224	0.992582	0.987216	568	tags=100%, list=12%, signal=88%
pentose-phosphate shunt, oxidative branch	pentose-phosphate shunt, oxidative branch	1	-0.876673	-1.15666	0.261224	0.992582	0.987216	564	tags=100%, list=12%, signal=88%
phosphogluconate dehydrogenase (decarboxylating) activity	phosphogluconate dehydrogenase (decarboxylating) activity	1	-0.876673	-1.15666	0.261224	0.992582	0.987216	564	tags=100%, list=12%, signal=88%
tyrosine biosynthetic process	tyrosine biosynthetic process	2	-0.78972	-1.20881	0.261603	0.992582	0.987216	921	tags=100%, list=20%, signal=80%	tyrB
cellular response to hydrogen peroxide	cellular response to hydrogen peroxide	1	0.85846	1.14879	0.261719	0.992582	0.987216	646	tags=100%, list=14%, signal=86%	katG
cellular response to iron ion	cellular response to iron ion	1	0.858898	1.14938	0.261719	0.992582	0.987216	644	tags=100%, list=14%, signal=86%	mntH
7S RNA binding	7S RNA binding	1	-0.875357	-1.15493	0.263265	0.992582	0.987216	570	tags=100%, list=13%, signal=88%
signal recognition particle	signal recognition particle	1	-0.875357	-1.15493	0.263265	0.992582	0.987216	570	tags=100%, list=13%, signal=88%
tRNA (guanosine-2'-O-)-methyltransferase activity	tRNA (guanosine-2'-O-)-methyltransferase activity	1	-0.873601	-1.15261	0.263265	0.992582	0.987216	578	tags=100%, list=13%, signal=87%
tRNA guanine ribose methylation	tRNA guanine ribose methylation	1	-0.873601	-1.15261	0.263265	0.992582	0.987216	578	tags=100%, list=13%, signal=87%
glutamate-5-semialdehyde dehydrogenase activity	glutamate-5-semialdehyde dehydrogenase activity	3	0.695884	1.17421	0.263352	0.992582	0.987216	1380	tags=67%, list=30%, signal=47%	STM0361/STM0360
L-fucose catabolic process	L-fucose catabolic process	3	0.696468	1.17519	0.263352	0.992582	0.987216	843	tags=67%, list=18%, signal=54%	fucK/fucA
ATPase binding	ATPase binding	3	0.694537	1.17193	0.265193	0.992582	0.987216	882	tags=67%, list=19%, signal=54%	STM0912/STM1033
endopeptidase Clp complex	endopeptidase Clp complex	3	0.694537	1.17193	0.265193	0.992582	0.987216	882	tags=67%, list=19%, signal=54%	STM0912/STM1033
arginine biosynthetic process via ornithine	arginine biosynthetic process via ornithine	4	0.649954	1.18704	0.265683	0.992582	0.987216	229	tags=50%, list=5%, signal=48%	argH/argB
catabolic process	catabolic process	3	0.693304	1.16985	0.267035	0.992582	0.987216	1400	tags=100%, list=31%, signal=69%	aes/STM4032/STM3550
transposase activity	transposase activity	3	0.691393	1.16663	0.267035	0.992582	0.987216	1352	tags=67%, list=30%, signal=47%	STM2765/STM1860
positive regulation of protein secretion	positive regulation of protein secretion	2	0.770176	1.16416	0.267045	0.992582	0.987216	736	tags=50%, list=16%, signal=42%	sscA
aspartate-tRNA ligase activity	aspartate-tRNA ligase activity	1	0.85429	1.14321	0.267578	0.992582	0.987216	665	tags=100%, list=15%, signal=85%	aspS
aspartyl-tRNA aminoacylation	aspartyl-tRNA aminoacylation	1	0.85429	1.14321	0.267578	0.992582	0.987216	665	tags=100%, list=15%, signal=85%	aspS
negative regulation of transcription, DNA-templated	negative regulation of transcription, DNA-templated	30	-0.317908	-1.13325	0.268765	0.992582	0.987216	1026	tags=33%, list=23%, signal=26%	purR/yfaX/alaS/yiaJ/hpaR/emrR/trpR/STM3785/STM3602
sn-glycerol-3-phosphate:ubiquinone-8 oxidoreductase activity	sn-glycerol-3-phosphate:ubiquinone-8 oxidoreductase activity	6	-0.540715	-1.16629	0.268889	0.992582	0.987216	451	tags=50%, list=10%, signal=45%	glpB/glpA
DNA replication proofreading	DNA replication proofreading	4	-0.636098	-1.21692	0.269565	0.992582	0.987216	1391	tags=75%, list=31%, signal=52%	polB/dnaQ
P-P-bond-hydrolysis-driven protein transmembrane transporter activity	P-P-bond-hydrolysis-driven protein transmembrane transporter activity	4	-0.636529	-1.21775	0.269565	0.992582	0.987216	844	tags=75%, list=19%, signal=61%	secD/secF
1-acyl-2-lysophosphatidylserine acylhydrolase activity	1-acyl-2-lysophosphatidylserine acylhydrolase activity	1	-0.868554	-1.14595	0.271429	0.992582	0.987216	601	tags=100%, list=13%, signal=87%
bacterial-type flagellum filament cap	bacterial-type flagellum filament cap	1	-0.868993	-1.14653	0.271429	0.992582	0.987216	599	tags=100%, list=13%, signal=87%
denitrification pathway	denitrification pathway	1	-0.871407	-1.14971	0.271429	0.992582	0.987216	588	tags=100%, list=13%, signal=87%
GMP reductase activity	GMP reductase activity	1	-0.869871	-1.14769	0.271429	0.992582	0.987216	595	tags=100%, list=13%, signal=87%
GMP reductase complex	GMP reductase complex	1	-0.869871	-1.14769	0.271429	0.992582	0.987216	595	tags=100%, list=13%, signal=87%
IMP dehydrogenase activity	IMP dehydrogenase activity	1	-0.869212	-1.14682	0.271429	0.992582	0.987216	598	tags=100%, list=13%, signal=87%
phosphatidylserine 1-acylhydrolase activity	phosphatidylserine 1-acylhydrolase activity	1	-0.868554	-1.14595	0.271429	0.992582	0.987216	601	tags=100%, list=13%, signal=87%
phospholipase A1 activity	phospholipase A1 activity	1	-0.868554	-1.14595	0.271429	0.992582	0.987216	601	tags=100%, list=13%, signal=87%
phospholipase A2 activity	phospholipase A2 activity	1	-0.868554	-1.14595	0.271429	0.992582	0.987216	601	tags=100%, list=13%, signal=87%
phospholipase A2 activity (consuming 1,2-dipalmitoylphosphatidylcholine)	phospholipase A2 activity (consuming 1,2-dipalmitoylphosphatidylcholine)	1	-0.868554	-1.14595	0.271429	0.992582	0.987216	601	tags=100%, list=13%, signal=87%
phospholipase A2 activity consuming 1,2-dioleoylphosphatidylethanolamine)	phospholipase A2 activity consuming 1,2-dioleoylphosphatidylethanolamine)	1	-0.868554	-1.14595	0.271429	0.992582	0.987216	601	tags=100%, list=13%, signal=87%
purine ribonucleotide interconversion	purine ribonucleotide interconversion	1	-0.869871	-1.14769	0.271429	0.992582	0.987216	595	tags=100%, list=13%, signal=87%
UDP-N-acetylmuramoyl-tripeptide-D-alanyl-D-alanine ligase activity	UDP-N-acetylmuramoyl-tripeptide-D-alanyl-D-alanine ligase activity	1	-0.871846	-1.15029	0.271429	0.992582	0.987216	586	tags=100%, list=13%, signal=87%
3-phosphoshikimate 1-carboxyvinyltransferase activity	3-phosphoshikimate 1-carboxyvinyltransferase activity	1	0.853412	1.14204	0.271484	0.992582	0.987216	669	tags=100%, list=15%, signal=85%	aroA
glyceraldehyde-3-phosphate dehydrogenase (NAD+) (phosphorylating) activity	glyceraldehyde-3-phosphate dehydrogenase (NAD+) (phosphorylating) activity	2	-0.788191	-1.20647	0.272152	0.992582	0.987216	968	tags=100%, list=21%, signal=79%	epd
malate synthase activity	malate synthase activity	1	0.851657	1.13969	0.273438	0.992582	0.987216	677	tags=100%, list=15%, signal=85%	aceB
2-octaprenyl-6-methoxy-1,4-benzoquinone methylase activity	2-octaprenyl-6-methoxy-1,4-benzoquinone methylase activity	1	-0.867237	-1.14421	0.273469	0.992582	0.987216	607	tags=100%, list=13%, signal=87%
2-octaprenyl-6-methoxyphenol hydroxylase activity	2-octaprenyl-6-methoxyphenol hydroxylase activity	1	-0.866579	-1.14334	0.273469	0.992582	0.987216	610	tags=100%, list=13%, signal=87%
lipopolysaccharide export	lipopolysaccharide export	1	-0.867896	-1.14508	0.273469	0.992582	0.987216	604	tags=100%, list=13%, signal=87%
response to organic substance	response to organic substance	1	-0.867896	-1.14508	0.273469	0.992582	0.987216	604	tags=100%, list=13%, signal=87%
S-adenosylmethionine:2-demethylmenaquinol-7 methyltransferase activity	S-adenosylmethionine:2-demethylmenaquinol-7 methyltransferase activity	1	-0.867237	-1.14421	0.273469	0.992582	0.987216	607	tags=100%, list=13%, signal=87%
alpha,alpha-trehalase activity	alpha,alpha-trehalase activity	2	-0.78665	-1.20411	0.274262	0.992582	0.987216	24	tags=100%, list=1%, signal=100%	treA
cellular hyperosmotic response	cellular hyperosmotic response	2	-0.78665	-1.20411	0.274262	0.992582	0.987216	24	tags=100%, list=1%, signal=100%	treA
fumarate metabolic process	fumarate metabolic process	2	-0.78722	-1.20498	0.274262	0.992582	0.987216	119	tags=100%, list=3%, signal=97%	frdD
hydrolase activity, acting on carbon-nitrogen (but not peptide) bonds, in linear amides	hydrolase activity, acting on carbon-nitrogen (but not peptide) bonds, in linear amides	3	0.689823	1.16398	0.274401	0.992582	0.987216	810	tags=33%, list=18%, signal=27%	astE
metal ion transport	metal ion transport	2	0.769754	1.16352	0.274621	0.992582	0.987216	1051	tags=100%, list=23%, signal=77%	sitA/STM0355
potassium ion binding	potassium ion binding	5	0.594953	1.18207	0.275	0.992582	0.987216	464	tags=40%, list=10%, signal=36%	ygaU/kdpA
base-excision repair, AP site formation	base-excision repair, AP site formation	4	-0.629289	-1.2039	0.278261	0.992582	0.987216	42	tags=100%, list=1%, signal=99%	nth/mug/alkA
adenyl-nucleotide exchange factor activity	adenyl-nucleotide exchange factor activity	1	-0.864823	-1.14103	0.285714	0.992582	0.987216	618	tags=100%, list=14%, signal=86%
cytochrome c-heme linkage via heme-L-cysteine	cytochrome c-heme linkage via heme-L-cysteine	1	-0.862848	-1.13842	0.285714	0.992582	0.987216	627	tags=100%, list=14%, signal=86%	ccmH
galactokinase activity	galactokinase activity	1	-0.863726	-1.13958	0.285714	0.992582	0.987216	623	tags=100%, list=14%, signal=86%
galactose binding	galactose binding	1	-0.863726	-1.13958	0.285714	0.992582	0.987216	623	tags=100%, list=14%, signal=86%
glutamate dehydrogenase (NADP+) activity	glutamate dehydrogenase (NADP+) activity	1	-0.864384	-1.14045	0.285714	0.992582	0.987216	620	tags=100%, list=14%, signal=86%
heme metabolic process	heme metabolic process	1	-0.862409	-1.13784	0.285714	0.992582	0.987216	629	tags=100%, list=14%, signal=86%
phosphoric triester hydrolase activity	phosphoric triester hydrolase activity	1	-0.861751	-1.13697	0.285714	0.992582	0.987216	632	tags=100%, list=14%, signal=86%
proline dipeptidase activity	proline dipeptidase activity	1	-0.861751	-1.13697	0.285714	0.992582	0.987216	632	tags=100%, list=14%, signal=86%
regulation of fatty acid metabolic process	regulation of fatty acid metabolic process	1	-0.86219	-1.13755	0.285714	0.992582	0.987216	630	tags=100%, list=14%, signal=86%
isochorismatase activity	isochorismatase activity	1	0.849023	1.13617	0.287109	0.992582	0.987216	689	tags=100%, list=15%, signal=85%	entB
asparaginase activity	asparaginase activity	3	-0.684596	-1.19662	0.287582	0.992582	0.987216	352	tags=67%, list=8%, signal=62%	ansA
asparagine catabolic process	asparagine catabolic process	3	-0.684596	-1.19662	0.287582	0.992582	0.987216	352	tags=67%, list=8%, signal=62%	ansA
ribosomal small subunit binding	ribosomal small subunit binding	3	-0.686948	-1.20073	0.287582	0.992582	0.987216	775	tags=67%, list=17%, signal=55%	era
glucarate catabolic process	glucarate catabolic process	1	-0.859337	-1.13379	0.287755	0.992582	0.987216	643	tags=100%, list=14%, signal=86%
signal peptide processing	signal peptide processing	2	-0.78178	-1.19666	0.28903	0.992582	0.987216	433	tags=100%, list=9%, signal=91%	sppA
transmembrane transport	transmembrane transport	85	0.275764	1.09515	0.28972	0.992582	0.987216	1254	tags=35%, list=28%, signal=26%	STM0765/yhiH/ydiN/phnV/STM4054/STM2911/STM2691/phnU/STM2574/yejF/potI/mdlB/STM2303/STM1257/ugpA/STM2179/yadH/ydfJ/STM3832/STM1843/potH/STM4262/fsr/smvA/STM1492/STM4102/STM2302/livH/sfbC/yeaN
carboxylic acid transmembrane transporter activity	carboxylic acid transmembrane transporter activity	3	-0.682396	-1.19277	0.28976	0.992582	0.987216	510	tags=67%, list=11%, signal=59%	nanT
carboxylic acid transport	carboxylic acid transport	3	-0.682396	-1.19277	0.28976	0.992582	0.987216	510	tags=67%, list=11%, signal=59%	nanT
2',3'-cyclic-nucleotide 2'-phosphodiesterase activity	2',3'-cyclic-nucleotide 2'-phosphodiesterase activity	1	-0.858898	-1.13321	0.289796	0.992582	0.987216	645	tags=100%, list=14%, signal=86%
transsulfuration	transsulfuration	3	0.682106	1.15096	0.290976	0.992582	0.987216	909	tags=75%, list=20%, signal=60%	sseA/sseA/metB
CTP salvage	CTP salvage	1	-0.858679	-1.13292	0.291837	0.992582	0.987216	646	tags=100%, list=14%, signal=86%
uridine kinase activity	uridine kinase activity	1	-0.858679	-1.13292	0.291837	0.992582	0.987216	646	tags=100%, list=14%, signal=86%
folic acid-containing compound biosynthetic process	folic acid-containing compound biosynthetic process	3	0.680527	1.14829	0.292818	0.992582	0.987216	1072	tags=67%, list=24%, signal=51%	ygfA/folK
peptidyl-glutamine methylation	peptidyl-glutamine methylation	2	-0.777442	-1.19002	0.293249	0.992582	0.987216	887	tags=100%, list=19%, signal=81%	yfcB
protein-glutamine N-methyltransferase activity	protein-glutamine N-methyltransferase activity	2	-0.777442	-1.19002	0.293249	0.992582	0.987216	887	tags=100%, list=19%, signal=81%	yfcB
formaldehyde catabolic process	formaldehyde catabolic process	2	0.759877	1.14859	0.293561	0.992582	0.987216	1096	tags=100%, list=24%, signal=76%	STM1627/yeiG
chromatin organization involved in regulation of transcription	chromatin organization involved in regulation of transcription	1	0.846171	1.13235	0.294922	0.992582	0.987216	702	tags=100%, list=15%, signal=85%	fis
cytoplasmic nucleosome	cytoplasmic nucleosome	1	0.846171	1.13235	0.294922	0.992582	0.987216	702	tags=100%, list=15%, signal=85%	fis
oxidation-reduction process	oxidation-reduction process	25	-0.32565	-1.10098	0.295165	0.992582	0.987216	581	tags=24%, list=13%, signal=21%	ttrB/cbiF/cbiL/scsB/STM1788
glucose transmembrane transporter activity	glucose transmembrane transporter activity	2	-0.773685	-1.18427	0.295359	0.992582	0.987216	263	tags=100%, list=6%, signal=94%	ptsG
SRP-dependent cotranslational protein targeting to membrane	SRP-dependent cotranslational protein targeting to membrane	2	-0.773705	-1.1843	0.295359	0.992582	0.987216	1034	tags=100%, list=23%, signal=77%	ffh
DNA topoisomerase type II (double strand cut, ATP-hydrolyzing) activity	DNA topoisomerase type II (double strand cut, ATP-hydrolyzing) activity	4	-0.624217	-1.19419	0.295652	0.992582	0.987216	1337	tags=75%, list=29%, signal=53%	gyrA/parC
glycogen catabolic process	glycogen catabolic process	4	-0.622869	-1.19162	0.295652	0.992582	0.987216	64	tags=50%, list=1%, signal=49%	glgP
cellular amino acid biosynthetic process	cellular amino acid biosynthetic process	1	0.845293	1.13117	0.296875	0.992582	0.987216	706	tags=100%, list=15%, signal=85%	usg
pyruvate decarboxylase activity	pyruvate decarboxylase activity	1	0.845074	1.13088	0.296875	0.992582	0.987216	707	tags=100%, list=16%, signal=85%	STM2405
response to temperature stimulus	response to temperature stimulus	1	0.845951	1.13205	0.296875	0.992582	0.987216	703	tags=100%, list=15%, signal=85%	htrA
glycerol-3-phosphate transmembrane transport	glycerol-3-phosphate transmembrane transport	2	0.757524	1.14503	0.297348	0.992582	0.987216	282	tags=50%, list=6%, signal=47%	ugpE
glycerophosphodiester transmembrane transport	glycerophosphodiester transmembrane transport	2	0.757524	1.14503	0.297348	0.992582	0.987216	282	tags=50%, list=6%, signal=47%	ugpE
allantoin catabolic process	allantoin catabolic process	2	-0.772084	-1.18182	0.297468	0.992582	0.987216	66	tags=100%, list=1%, signal=99%	allA
cellular aromatic compound metabolic process	cellular aromatic compound metabolic process	2	-0.771071	-1.18027	0.297468	0.992582	0.987216	1046	tags=100%, list=23%, signal=77%	hpaD
purine nucleobase catabolic process	purine nucleobase catabolic process	2	-0.772084	-1.18182	0.297468	0.992582	0.987216	66	tags=100%, list=1%, signal=99%	allA
tRNA-(2-methylthio-N-6-(cis-hydroxy)isopentenyl adenosine)-hydroxylase activity	tRNA-(2-methylthio-N-6-(cis-hydroxy)isopentenyl adenosine)-hydroxylase activity	1	-0.85824	-1.13234	0.297959	0.992582	0.987216	648	tags=100%, list=14%, signal=86%
outer membrane	outer membrane	14	0.424537	1.14548	0.298094	0.992582	0.987216	724	tags=36%, list=16%, signal=30%	ssaL/osmB/yhjY/ycfJ/invE
ribosome	ribosome	15	0.417474	1.14056	0.298276	0.992582	0.987216	1878	tags=60%, list=41%, signal=35%	rplD/rimM/rplM/rplK/rpmJ/rplU/rpsG/rpmH/STM1967
fructuronate reductase activity	fructuronate reductase activity	1	0.844635	1.13029	0.298828	0.992582	0.987216	709	tags=100%, list=16%, signal=84%	STM3136
maturation of LSU-rRNA	maturation of LSU-rRNA	1	0.843099	1.12824	0.300781	0.992582	0.987216	716	tags=100%, list=16%, signal=84%	rplA
threonine synthase activity	threonine synthase activity	1	0.844196	1.12971	0.300781	0.992582	0.987216	711	tags=100%, list=16%, signal=84%	thrC
lipase activity	lipase activity	2	0.756035	1.14278	0.301136	0.992582	0.987216	194	tags=50%, list=4%, signal=48%	sseJ
toxic substance binding	toxic substance binding	2	0.756395	1.14333	0.301136	0.992582	0.987216	112	tags=50%, list=2%, signal=49%	kefC
metalloaminopeptidase activity	metalloaminopeptidase activity	1	-0.856485	-1.13003	0.302041	0.992582	0.987216	656	tags=100%, list=14%, signal=86%
plasma membrane succinate dehydrogenase complex	plasma membrane succinate dehydrogenase complex	1	-0.856923	-1.13061	0.302041	0.992582	0.987216	654	tags=100%, list=14%, signal=86%
protein initiator methionine removal	protein initiator methionine removal	1	-0.856485	-1.13003	0.302041	0.992582	0.987216	656	tags=100%, list=14%, signal=86%
protein dimerization activity	protein dimerization activity	12	0.444467	1.14471	0.303191	0.992582	0.987216	1317	tags=42%, list=29%, signal=30%	rpoA/usg/uhpB/narX/narQ
CDP-diacylglycerol-serine O-phosphatidyltransferase activity	CDP-diacylglycerol-serine O-phosphatidyltransferase activity	1	-0.855387	-1.12858	0.304082	0.992582	0.987216	661	tags=100%, list=15%, signal=86%
putrescine biosynthetic process from arginine	putrescine biosynthetic process from arginine	1	-0.854071	-1.12684	0.304082	0.992582	0.987216	667	tags=100%, list=15%, signal=85%
protein-N(PI)-phosphohistidine-fructose phosphotransferase system transporter activity	protein-N(PI)-phosphohistidine-fructose phosphotransferase system transporter activity	5	0.579834	1.15203	0.305357	0.992582	0.987216	1152	tags=60%, list=25%, signal=45%	frwD/STM3255/fruA
arginine binding	arginine binding	3	0.673615	1.13663	0.305709	0.992582	0.987216	229	tags=33%, list=5%, signal=32%	argB
plasma membrane fumarate reductase complex	plasma membrane fumarate reductase complex	2	-0.766242	-1.17288	0.305907	0.992582	0.987216	1068	tags=100%, list=23%, signal=77%	frdB
enterobacterial common antigen biosynthetic process	enterobacterial common antigen biosynthetic process	10	-0.443479	-1.13909	0.305936	0.992582	0.987216	1109	tags=50%, list=24%, signal=38%	wecB/wecG/STM3927/rfe
negative regulation of protein secretion	negative regulation of protein secretion	1	0.841343	1.12589	0.306641	0.992582	0.987216	724	tags=100%, list=16%, signal=84%	invE
oxidoreductase activity, acting on NAD(P)H, NAD(P) as acceptor	oxidoreductase activity, acting on NAD(P)H, NAD(P) as acceptor	1	0.840685	1.12501	0.306641	0.992582	0.987216	727	tags=100%, list=16%, signal=84%	acpD
oxidoreductase activity, acting on other nitrogenous compounds as donors	oxidoreductase activity, acting on other nitrogenous compounds as donors	1	0.840685	1.12501	0.306641	0.992582	0.987216	727	tags=100%, list=16%, signal=84%	acpD
beta-aspartyl-peptidase activity	beta-aspartyl-peptidase activity	1	0.840026	1.12413	0.308594	0.992582	0.987216	730	tags=100%, list=16%, signal=84%	iadA
hydrolase activity, acting on carbon-nitrogen (but not peptide) bonds, in cyclic amides	hydrolase activity, acting on carbon-nitrogen (but not peptide) bonds, in cyclic amides	1	0.840026	1.12413	0.308594	0.992582	0.987216	730	tags=100%, list=16%, signal=84%	iadA
nitrite reductase complex [NAD(P)H]	nitrite reductase complex [NAD(P)H]	1	0.839807	1.12383	0.308594	0.992582	0.987216	731	tags=100%, list=16%, signal=84%	nirD
ATPase activity, coupled	ATPase activity, coupled	5	0.575366	1.14315	0.308929	0.992582	0.987216	1870	tags=80%, list=41%, signal=47%	yegD/dnaK/htpG/hscC
heat shock protein binding	heat shock protein binding	5	0.575371	1.14316	0.308929	0.992582	0.987216	1870	tags=80%, list=41%, signal=47%	yegD/dnaK/dnaJ/hscC
mannitol metabolic process	mannitol metabolic process	3	0.668716	1.12836	0.309392	0.992582	0.987216	1512	tags=100%, list=33%, signal=67%	STM3136/STM3083/ydfI
GMP biosynthetic process	GMP biosynthetic process	2	-0.765414	-1.17161	0.310127	0.992582	0.987216	598	tags=100%, list=13%, signal=87%	guaB
beta-phosphoglucomutase activity	beta-phosphoglucomutase activity	1	-0.853193	-1.12568	0.310204	0.992582	0.987216	671	tags=100%, list=15%, signal=85%
oligosaccharide catabolic process	oligosaccharide catabolic process	2	0.752634	1.13764	0.310606	0.992582	0.987216	1129	tags=100%, list=25%, signal=75%	nanH/treC
bacterial-type flagellum	bacterial-type flagellum	3	-0.675481	-1.18069	0.311547	0.992582	0.987216	313	tags=100%, list=7%, signal=93%	fliJ/fliH
bacterial-type flagellum basal body, distal rod, L ring	bacterial-type flagellum basal body, distal rod, L ring	1	-0.850998	-1.12279	0.312245	0.992582	0.987216	681	tags=100%, list=15%, signal=85%
high-affinity sulfate:proton symporter activity	high-affinity sulfate:proton symporter activity	1	-0.85056	-1.12221	0.312245	0.992582	0.987216	683	tags=100%, list=15%, signal=85%
pantetheine-phosphate adenylyltransferase activity	pantetheine-phosphate adenylyltransferase activity	1	-0.851657	-1.12366	0.312245	0.992582	0.987216	678	tags=100%, list=15%, signal=85%
polyribonucleotide nucleotidyltransferase activity	polyribonucleotide nucleotidyltransferase activity	1	-0.85034	-1.12192	0.312245	0.992582	0.987216	684	tags=100%, list=15%, signal=85%
chitin catabolic process	chitin catabolic process	2	0.751536	1.13598	0.3125	0.992582	0.987216	1134	tags=100%, list=25%, signal=75%	STM0233/STM0907
chitinase activity	chitinase activity	2	0.751536	1.13598	0.3125	0.992582	0.987216	1134	tags=100%, list=25%, signal=75%	STM0233/STM0907
rhamnose transmembrane transporter activity	rhamnose transmembrane transporter activity	1	0.838271	1.12178	0.314453	0.992582	0.987216	738	tags=100%, list=16%, signal=84%	rhaT
trehalose catabolic process	trehalose catabolic process	3	-0.665494	-1.16323	0.315904	0.992582	0.987216	24	tags=100%, list=1%, signal=100%	treC/treA
transferase activity, transferring acyl groups other than amino-acyl groups	transferase activity, transferring acyl groups other than amino-acyl groups	9	-0.451275	-1.10998	0.316027	0.992582	0.987216	74	tags=33%, list=2%, signal=33%	oafA/mdoC
cellular respiration	cellular respiration	8	-0.478971	-1.13973	0.316143	0.992582	0.987216	1275	tags=50%, list=28%, signal=36%	cyoE/nuoF/nuoG
glycolate biosynthetic process	glycolate biosynthetic process	1	-0.848146	-1.11902	0.316327	0.992582	0.987216	694	tags=100%, list=15%, signal=85%
extrinsic component of membrane	extrinsic component of membrane	1	0.836296	1.11913	0.316406	0.992582	0.987216	747	tags=100%, list=16%, signal=84%	ybjY
macrolide transmembrane transporter complex	macrolide transmembrane transporter complex	1	0.836296	1.11913	0.316406	0.992582	0.987216	747	tags=100%, list=16%, signal=84%	ybjY
AMP binding	AMP binding	3	0.666069	1.1239	0.316759	0.992582	0.987216	1337	tags=67%, list=29%, signal=47%	aceK/pfkA
phosphorelay signal transduction system	phosphorelay signal transduction system	25	0.344746	1.09229	0.316913	0.992582	0.987216	414	tags=16%, list=9%, signal=15%	marT/STM0029/STM0031/hilA
4-alpha-D-(1->4)-alpha-D-glucanotrehalose trehalohydrolase activity	4-alpha-D-(1->4)-alpha-D-glucanotrehalose trehalohydrolase activity	1	0.835199	1.11767	0.318359	0.992582	0.987216	752	tags=100%, list=16%, signal=84%	STM1560
ATP phosphoribosyltransferase activity	ATP phosphoribosyltransferase activity	1	0.834979	1.11737	0.318359	0.992582	0.987216	753	tags=100%, list=17%, signal=83%	hisG
CDP-diacylglycerol catabolic process	CDP-diacylglycerol catabolic process	1	0.83454	1.11678	0.318359	0.992582	0.987216	755	tags=100%, list=17%, signal=83%	ushB
sulfate reduction	sulfate reduction	1	0.835418	1.11796	0.318359	0.992582	0.987216	751	tags=100%, list=16%, signal=84%	cysD
4-acetamido-4,6-dideoxy-D-galactose transferase activity	4-acetamido-4,6-dideoxy-D-galactose transferase activity	1	-0.847487	-1.11816	0.318367	0.992582	0.987216	697	tags=100%, list=15%, signal=85%
fucosyltransferase activity	fucosyltransferase activity	1	-0.847487	-1.11816	0.318367	0.992582	0.987216	697	tags=100%, list=15%, signal=85%
GTPase activity	GTPase activity	16	-0.375748	-1.10505	0.318707	0.992582	0.987216	1107	tags=50%, list=24%, signal=38%	ftsZ/lepA/ftsY/selB/ffh/era/hypB
phosphate ion transport	phosphate ion transport	4	0.614728	1.12271	0.321033	0.992582	0.987216	809	tags=50%, list=18%, signal=41%	pstC/phoU
ion transmembrane transport	ion transmembrane transport	7	0.513057	1.13347	0.321881	0.992582	0.987216	1032	tags=43%, list=23%, signal=33%	ompS/ompN/STM1530
response to osmotic stress	response to osmotic stress	2	0.74946	1.13285	0.32197	0.992582	0.987216	390	tags=50%, list=9%, signal=46%	yraP
siderophore biosynthetic process	siderophore biosynthetic process	2	0.749084	1.13228	0.32197	0.992582	0.987216	122	tags=50%, list=3%, signal=49%	ybdZ
alpha-1,4-glucan synthase activity	alpha-1,4-glucan synthase activity	1	-0.84639	-1.11671	0.322449	0.992582	0.987216	702	tags=100%, list=15%, signal=85%
glycogen (starch) synthase activity	glycogen (starch) synthase activity	1	-0.84639	-1.11671	0.322449	0.992582	0.987216	702	tags=100%, list=15%, signal=85%
inorganic diphosphatase activity	inorganic diphosphatase activity	1	-0.845732	-1.11584	0.322449	0.992582	0.987216	705	tags=100%, list=15%, signal=85%
phosphate-containing compound metabolic process	phosphate-containing compound metabolic process	1	-0.845732	-1.11584	0.322449	0.992582	0.987216	705	tags=100%, list=15%, signal=85%
starch synthase activity	starch synthase activity	1	-0.84639	-1.11671	0.322449	0.992582	0.987216	702	tags=100%, list=15%, signal=85%
DNA-templated transcription, elongation	DNA-templated transcription, elongation	4	-0.607689	-1.16257	0.323913	0.992582	0.987216	846	tags=75%, list=19%, signal=61%	rnk/greB
regulation of DNA-templated transcription, elongation	regulation of DNA-templated transcription, elongation	4	-0.607689	-1.16257	0.323913	0.992582	0.987216	846	tags=75%, list=19%, signal=61%	rnk/greB
virion assembly	virion assembly	4	0.613199	1.11992	0.324723	0.992582	0.987216	851	tags=50%, list=19%, signal=41%	STM0911/STM2601
pyrimidine nucleobase metabolic process	pyrimidine nucleobase metabolic process	2	0.746927	1.12902	0.325758	0.992582	0.987216	1155	tags=100%, list=25%, signal=75%	deoA/rihC
proline transmembrane transport	proline transmembrane transport	1	-0.845293	-1.11526	0.326531	0.992582	0.987216	707	tags=100%, list=16%, signal=85%
proline:sodium symporter activity	proline:sodium symporter activity	1	-0.845293	-1.11526	0.326531	0.992582	0.987216	707	tags=100%, list=16%, signal=85%
sodium ion binding	sodium ion binding	1	-0.845293	-1.11526	0.326531	0.992582	0.987216	707	tags=100%, list=16%, signal=85%
amino acid transmembrane transporter activity	amino acid transmembrane transporter activity	6	-0.513312	-1.10718	0.326667	0.992582	0.987216	1121	tags=83%, list=25%, signal=63%	sdaC/STM2357/lysP/rhtC
ADP-L-glycero-beta-D-manno-heptose biosynthetic process	ADP-L-glycero-beta-D-manno-heptose biosynthetic process	2	-0.753789	-1.15381	0.327004	0.992582	0.987216	1067	tags=100%, list=23%, signal=77%	rfaD
asparagine biosynthetic process	asparagine biosynthetic process	2	-0.756365	-1.15776	0.327004	0.992582	0.987216	1113	tags=100%, list=24%, signal=76%	asnB
regulation of protein targeting to membrane	regulation of protein targeting to membrane	2	-0.755525	-1.15647	0.327004	0.992582	0.987216	212	tags=100%, list=5%, signal=95%	asmA
sulfate adenylyltransferase (ATP) activity	sulfate adenylyltransferase (ATP) activity	2	0.74583	1.12736	0.327652	0.992582	0.987216	1160	tags=100%, list=25%, signal=75%	cysD/cysN
trehalose-phosphatase activity	trehalose-phosphatase activity	1	0.829932	1.11062	0.328125	0.992582	0.987216	776	tags=100%, list=17%, signal=83%	otsB
ATP biosynthetic process	ATP biosynthetic process	4	0.612024	1.11777	0.328413	0.992582	0.987216	531	tags=25%, list=12%, signal=22%	invC
DNA replication origin binding	DNA replication origin binding	1	-0.844854	-1.11468	0.328571	0.992582	0.987216	709	tags=100%, list=16%, signal=84%
regulation of DNA replication	regulation of DNA replication	1	-0.844854	-1.11468	0.328571	0.992582	0.987216	709	tags=100%, list=16%, signal=84%
nickel cation transmembrane transporter activity	nickel cation transmembrane transporter activity	3	0.66213	1.11725	0.32965	0.992582	0.987216	1542	tags=100%, list=34%, signal=66%	nxiA/STM2551/corA
acid-thiol ligase activity	acid-thiol ligase activity	1	0.829054	1.10944	0.330078	0.992582	0.987216	780	tags=100%, list=17%, signal=83%	caiC
carnitine-CoA ligase activity	carnitine-CoA ligase activity	1	0.829054	1.10944	0.330078	0.992582	0.987216	780	tags=100%, list=17%, signal=83%	caiC
crotonobetaine-CoA ligase activity	crotonobetaine-CoA ligase activity	1	0.829054	1.10944	0.330078	0.992582	0.987216	780	tags=100%, list=17%, signal=83%	caiC
ketone body catabolic process	ketone body catabolic process	1	0.828615	1.10886	0.330078	0.992582	0.987216	782	tags=100%, list=17%, signal=83%	ydiF
CAAX-box protein processing	CAAX-box protein processing	1	-0.844415	-1.1141	0.330612	0.992582	0.987216	711	tags=100%, list=16%, signal=84%
cysteine-type endopeptidase activity	cysteine-type endopeptidase activity	1	-0.844415	-1.1141	0.330612	0.992582	0.987216	711	tags=100%, list=16%, signal=84%
ATPase-coupled sulfate transmembrane transporter activity	ATPase-coupled sulfate transmembrane transporter activity	5	0.565352	1.12326	0.332143	0.992582	0.987216	507	tags=80%, list=11%, signal=71%	sbp/cysP/cysW/cysA
manganese ion binding	manganese ion binding	22	0.355228	1.07867	0.332186	0.992582	0.987216	1214	tags=36%, list=27%, signal=27%	rtcB/rhaA/araA/STM4424/STM3135/deoB/hutG/pepB
glycogen biosynthetic process	glycogen biosynthetic process	4	-0.59914	-1.14622	0.332609	0.992582	0.987216	1152	tags=100%, list=25%, signal=75%	glgB/glgC/glgA
spermidine biosynthetic process	spermidine biosynthetic process	4	-0.601669	-1.15106	0.332609	0.992582	0.987216	1819	tags=100%, list=40%, signal=60%	speE/speD/speA
carbohydrate derivative transport	carbohydrate derivative transport	1	-0.844196	-1.11381	0.332653	0.992582	0.987216	712	tags=100%, list=16%, signal=84%
N,N'-diacetylchitobiose import	N,N'-diacetylchitobiose import	1	-0.844196	-1.11381	0.332653	0.992582	0.987216	712	tags=100%, list=16%, signal=84%
DNA topoisomerase type I (single strand cut, ATP-independent) activity	DNA topoisomerase type I (single strand cut, ATP-independent) activity	3	-0.655005	-1.1449	0.333333	0.992582	0.987216	1336	tags=100%, list=29%, signal=71%	yrdD/topA
RNA processing	RNA processing	5	0.564306	1.12118	0.333929	0.992582	0.987216	338	tags=40%, list=7%, signal=37%	rtcB/rtcA
(1,4)-alpha-D-glucan 1-alpha-D-glucosylmutase activity	(1,4)-alpha-D-glucan 1-alpha-D-glucosylmutase activity	1	0.825982	1.10533	0.333984	0.992582	0.987216	794	tags=100%, list=17%, signal=83%	STM1559
mannonate dehydratase activity	mannonate dehydratase activity	1	0.82664	1.10621	0.333984	0.992582	0.987216	791	tags=100%, list=17%, signal=83%	STM3135
ATP:3'-cytidine-cytidine-tRNA adenylyltransferase activity	ATP:3'-cytidine-cytidine-tRNA adenylyltransferase activity	1	-0.843757	-1.11323	0.334694	0.992582	0.987216	714	tags=100%, list=16%, signal=84%
CTP:3'-cytidine-tRNA cytidylyltransferase activity	CTP:3'-cytidine-tRNA cytidylyltransferase activity	1	-0.843757	-1.11323	0.334694	0.992582	0.987216	714	tags=100%, list=16%, signal=84%
CTP:tRNA cytidylyltransferase activity	CTP:tRNA cytidylyltransferase activity	1	-0.843757	-1.11323	0.334694	0.992582	0.987216	714	tags=100%, list=16%, signal=84%
cyclic-nucleotide phosphodiesterase activity	cyclic-nucleotide phosphodiesterase activity	1	-0.843757	-1.11323	0.334694	0.992582	0.987216	714	tags=100%, list=16%, signal=84%
tRNA 3'-terminal CCA addition	tRNA 3'-terminal CCA addition	1	-0.843757	-1.11323	0.334694	0.992582	0.987216	714	tags=100%, list=16%, signal=84%
tRNA cytidylyltransferase activity	tRNA cytidylyltransferase activity	1	-0.843757	-1.11323	0.334694	0.992582	0.987216	714	tags=100%, list=16%, signal=84%
protein transport	protein transport	33	0.326033	1.07794	0.334992	0.992582	0.987216	350	tags=18%, list=8%, signal=17%	STM4260/ssaB/prgJ/ssaL/ssaM/STM4258
DNA-templated transcription, termination	DNA-templated transcription, termination	5	0.560729	1.11407	0.335714	0.992582	0.987216	2005	tags=100%, list=44%, signal=56%	rplD/nusB/nusA/nusG/rho
2-octaprenylphenol hydroxylase activity	2-octaprenylphenol hydroxylase activity	1	-0.84266	-1.11179	0.336735	0.992582	0.987216	719	tags=100%, list=16%, signal=84%
single-stranded DNA helicase activity	single-stranded DNA helicase activity	2	-0.749781	-1.14768	0.337553	0.992582	0.987216	1143	tags=100%, list=25%, signal=75%	ycaJ
endopeptidase activity	endopeptidase activity	10	-0.423138	-1.08685	0.3379	0.992582	0.987216	543	tags=60%, list=12%, signal=53%	pbpG/dacD/hybD/glpG/dacA
adenylate cyclase activity	adenylate cyclase activity	1	-0.84244	-1.1115	0.338776	0.992582	0.987216	720	tags=100%, list=16%, signal=84%
cAMP biosynthetic process	cAMP biosynthetic process	1	-0.84244	-1.1115	0.338776	0.992582	0.987216	720	tags=100%, list=16%, signal=84%
phosphate ion transmembrane transport	phosphate ion transmembrane transport	3	0.657686	1.10975	0.338858	0.992582	0.987216	211	tags=33%, list=5%, signal=32%	pstS
D-alanine-D-alanine ligase activity	D-alanine-D-alanine ligase activity	2	-0.748683	-1.146	0.339662	0.992582	0.987216	1148	tags=100%, list=25%, signal=75%	ddlA
nitrogen compound metabolic process	nitrogen compound metabolic process	12	0.421969	1.08676	0.340426	0.992582	0.987216	1809	tags=67%, list=40%, signal=40%	STM3133/carB/carA/STM4510/ybeM/pyrB/glnD/hcp
3'-5' DNA helicase activity	3'-5' DNA helicase activity	7	-0.479657	-1.09798	0.340757	0.992582	0.987216	173	tags=43%, list=4%, signal=41%	recB/STM2767
DNA primase activity	DNA primase activity	2	0.740342	1.11906	0.340909	0.992582	0.987216	1185	tags=100%, list=26%, signal=74%	STM0901/dnaG
alcohol dehydrogenase activity, zinc-dependent	alcohol dehydrogenase activity, zinc-dependent	1	0.824007	1.10269	0.341797	0.992582	0.987216	803	tags=100%, list=18%, signal=82%	STM1627
ethanol oxidation	ethanol oxidation	1	0.824007	1.10269	0.341797	0.992582	0.987216	803	tags=100%, list=18%, signal=82%	STM1627
S-(hydroxymethyl)glutathione dehydrogenase activity	S-(hydroxymethyl)glutathione dehydrogenase activity	1	0.824007	1.10269	0.341797	0.992582	0.987216	803	tags=100%, list=18%, signal=82%	STM1627
protoporphyrinogen IX biosynthetic process	protoporphyrinogen IX biosynthetic process	6	-0.507586	-1.09483	0.342222	0.992582	0.987216	1184	tags=67%, list=26%, signal=49%	hemD/hemF/hemL
mature ribosome assembly	mature ribosome assembly	1	-0.841782	-1.11063	0.342857	0.992582	0.987216	723	tags=100%, list=16%, signal=84%
negative regulation of ribosome biogenesis	negative regulation of ribosome biogenesis	1	-0.841782	-1.11063	0.342857	0.992582	0.987216	723	tags=100%, list=16%, signal=84%
maltose transport	maltose transport	2	-0.746488	-1.14264	0.343882	0.992582	0.987216	1158	tags=100%, list=25%, signal=75%	malE
cation efflux transmembrane transporter activity	cation efflux transmembrane transporter activity	2	0.738282	1.11595	0.344697	0.992582	0.987216	937	tags=50%, list=21%, signal=40%	STM2551
2-isopropylmalate synthase activity	2-isopropylmalate synthase activity	1	0.822032	1.10005	0.345703	0.992582	0.987216	812	tags=100%, list=18%, signal=82%	leuA
cellular phosphate ion homeostasis	cellular phosphate ion homeostasis	1	0.82269	1.10093	0.345703	0.992582	0.987216	809	tags=100%, list=18%, signal=82%	phoU
negative regulation of phosphate metabolic process	negative regulation of phosphate metabolic process	1	0.82269	1.10093	0.345703	0.992582	0.987216	809	tags=100%, list=18%, signal=82%	phoU
succinylglutamate desuccinylase activity	succinylglutamate desuccinylase activity	1	0.822471	1.10063	0.345703	0.992582	0.987216	810	tags=100%, list=18%, signal=82%	astE
RNA-directed DNA polymerase activity	RNA-directed DNA polymerase activity	2	-0.746049	-1.14197	0.345992	0.992582	0.987216	1160	tags=100%, list=25%, signal=75%	STM3846
adenylylsulfate kinase activity	adenylylsulfate kinase activity	1	-0.840685	-1.10918	0.346939	0.992582	0.987216	728	tags=100%, list=16%, signal=84%
metallocarboxypeptidase activity	metallocarboxypeptidase activity	1	0.819618	1.09682	0.347656	0.992582	0.987216	823	tags=100%, list=18%, signal=82%	ycjI
nucleoside transmembrane transporter activity	nucleoside transmembrane transporter activity	3	-0.649835	-1.13586	0.348584	0.992582	0.987216	1599	tags=100%, list=35%, signal=65%	tsx/nupC
undecaprenyl-diphosphatase activity	undecaprenyl-diphosphatase activity	3	-0.652031	-1.1397	0.348584	0.992582	0.987216	1589	tags=100%, list=35%, signal=65%	bacA/ybjG
carbohydrate transmembrane transport	carbohydrate transmembrane transport	1	-0.840465	-1.10889	0.34898	0.992582	0.987216	729	tags=100%, list=16%, signal=84%
protein-phosphocysteine-N-acetylmuramate phosphotransferase system transporter activity	protein-phosphocysteine-N-acetylmuramate phosphotransferase system transporter activity	1	-0.840465	-1.10889	0.34898	0.992582	0.987216	729	tags=100%, list=16%, signal=84%
enterobactin biosynthetic process	enterobactin biosynthetic process	3	0.655615	1.10626	0.349908	0.992582	0.987216	140	tags=67%, list=3%, signal=65%	entF/entA
sulfurtransferase activity	sulfurtransferase activity	4	0.604203	1.10349	0.350554	0.992582	0.987216	28	tags=25%, list=1%, signal=25%	thiG
cellular protein modification process	cellular protein modification process	11	0.433907	1.08712	0.351159	0.992582	0.987216	344	tags=27%, list=8%, signal=25%	hycI/STM1789/msrA
ammonia assimilation cycle	ammonia assimilation cycle	1	0.816107	1.09212	0.351562	0.992582	0.987216	839	tags=100%, list=18%, signal=82%	gltB
disulfide oxidoreductase activity	disulfide oxidoreductase activity	1	0.816546	1.0927	0.351562	0.992582	0.987216	837	tags=100%, list=18%, signal=82%	yfcG
glutamate synthase activity	glutamate synthase activity	1	0.816107	1.09212	0.351562	0.992582	0.987216	839	tags=100%, list=18%, signal=82%	gltB
L-fuculose-phosphate aldolase activity	L-fuculose-phosphate aldolase activity	1	0.815229	1.09094	0.351562	0.992582	0.987216	843	tags=100%, list=18%, signal=82%	fucA
N-succinylarginine dihydrolase activity	N-succinylarginine dihydrolase activity	1	0.81479	1.09035	0.351562	0.992582	0.987216	845	tags=100%, list=19%, signal=81%	astB
thiamine diphosphate biosynthetic process	thiamine diphosphate biosynthetic process	8	0.476683	1.09121	0.352518	0.992582	0.987216	530	tags=38%, list=12%, signal=33%	thiG/thiC/thiE
transketolase activity	transketolase activity	4	-0.588382	-1.12564	0.356522	0.992582	0.987216	169	tags=75%, list=4%, signal=72%	tktA/STM2340
rRNA base methylation	rRNA base methylation	3	-0.644347	-1.12627	0.357298	0.992582	0.987216	1624	tags=100%, list=36%, signal=64%	yggJ/sun
3-dehydro-L-gulonate-6-phosphate decarboxylase activity	3-dehydro-L-gulonate-6-phosphate decarboxylase activity	2	0.732221	1.10679	0.357955	0.992582	0.987216	1222	tags=100%, list=27%, signal=73%	STM2755/sgbH
L-ascorbic acid catabolic process	L-ascorbic acid catabolic process	2	0.732221	1.10679	0.357955	0.992582	0.987216	1222	tags=100%, list=27%, signal=73%	STM2755/sgbH
plasma membrane ATP synthesis coupled proton transport	plasma membrane ATP synthesis coupled proton transport	2	-0.743079	-1.13742	0.35865	0.992582	0.987216	567	tags=100%, list=12%, signal=88%	atpB
5-oxopent-3-ene-1,2,5-tricarboxylate decarboxylase activity	5-oxopent-3-ene-1,2,5-tricarboxylate decarboxylase activity	1	-0.83849	-1.10629	0.359184	0.992582	0.987216	738	tags=100%, list=16%, signal=84%
aminomethyltransferase activity	aminomethyltransferase activity	1	-0.838271	-1.106	0.359184	0.992582	0.987216	739	tags=100%, list=16%, signal=84%
dTDP-4-dehydrorhamnose 3,5-epimerase activity	dTDP-4-dehydrorhamnose 3,5-epimerase activity	1	-0.837832	-1.10542	0.359184	0.992582	0.987216	741	tags=100%, list=16%, signal=84%
gamma-glutamylaminecyclotransferase activity	gamma-glutamylaminecyclotransferase activity	1	-0.835857	-1.10281	0.359184	0.992582	0.987216	750	tags=100%, list=16%, signal=84%
glucosamine catabolic process	glucosamine catabolic process	1	-0.836735	-1.10397	0.359184	0.992582	0.987216	746	tags=100%, list=16%, signal=84%
glucosamine-6-phosphate deaminase activity	glucosamine-6-phosphate deaminase activity	1	-0.836735	-1.10397	0.359184	0.992582	0.987216	746	tags=100%, list=16%, signal=84%
periplasmic side of cell outer membrane	periplasmic side of cell outer membrane	1	-0.83476	-1.10136	0.359184	0.992582	0.987216	755	tags=100%, list=17%, signal=83%
thiazole biosynthetic process	thiazole biosynthetic process	1	-0.835418	-1.10223	0.359184	0.992582	0.987216	752	tags=100%, list=16%, signal=84%
threonine-phosphate decarboxylase activity	threonine-phosphate decarboxylase activity	1	-0.837393	-1.10484	0.359184	0.992582	0.987216	743	tags=100%, list=16%, signal=84%
tRNA 4-thiouridine biosynthesis	tRNA 4-thiouridine biosynthesis	1	-0.835418	-1.10223	0.359184	0.992582	0.987216	752	tags=100%, list=16%, signal=84%
tRNA adenylyltransferase activity	tRNA adenylyltransferase activity	1	-0.835418	-1.10223	0.359184	0.992582	0.987216	752	tags=100%, list=16%, signal=84%
oxidoreductase activity, acting on the CH-NH2 group of donors, NAD or NADP as acceptor	oxidoreductase activity, acting on the CH-NH2 group of donors, NAD or NADP as acceptor	1	0.809963	1.08389	0.359375	0.992582	0.987216	867	tags=100%, list=19%, signal=81%	aegA
succinate metabolic process	succinate metabolic process	3	-0.642248	-1.1226	0.359477	0.992582	0.987216	210	tags=100%, list=5%, signal=95%	sucD/ygfY
protein tyrosine kinase activity	protein tyrosine kinase activity	4	0.598515	1.0931	0.359779	0.992582	0.987216	320	tags=25%, list=7%, signal=23%	wzc
coenzyme biosynthetic process	coenzyme biosynthetic process	2	0.731285	1.10537	0.359848	0.992582	0.987216	335	tags=50%, list=7%, signal=46%	STM2921
D-alanine transport	D-alanine transport	2	0.730465	1.10413	0.359848	0.992582	0.987216	1230	tags=100%, list=27%, signal=73%	livF/livH
flavin prenyltransferase activity	flavin prenyltransferase activity	2	0.731285	1.10537	0.359848	0.992582	0.987216	335	tags=50%, list=7%, signal=46%	STM2921
L-alanine transport	L-alanine transport	2	0.730465	1.10413	0.359848	0.992582	0.987216	1230	tags=100%, list=27%, signal=73%	livF/livH
L-cystine transport	L-cystine transport	2	0.730764	1.10459	0.359848	0.992582	0.987216	190	tags=50%, list=4%, signal=48%	STM1636
L-isoleucine import across plasma membrane	L-isoleucine import across plasma membrane	2	0.730465	1.10413	0.359848	0.992582	0.987216	1230	tags=100%, list=27%, signal=73%	livF/livH
L-phenylalanine transmembrane transporter activity	L-phenylalanine transmembrane transporter activity	2	0.730465	1.10413	0.359848	0.992582	0.987216	1230	tags=100%, list=27%, signal=73%	livF/livH
leucine import across plasma membrane	leucine import across plasma membrane	2	0.730465	1.10413	0.359848	0.992582	0.987216	1230	tags=100%, list=27%, signal=73%	livF/livH
ATP-dependent peptidase activity	ATP-dependent peptidase activity	8	-0.462251	-1.09995	0.360987	0.992582	0.987216	37	tags=38%, list=1%, signal=37%	STM4491/lonH
cysteine biosynthetic process	cysteine biosynthetic process	4	0.597526	1.09129	0.361624	0.992582	0.987216	79	tags=25%, list=2%, signal=25%	cysJ
copper ion binding	copper ion binding	11	0.428682	1.07403	0.361854	0.992582	0.987216	590	tags=17%, list=13%, signal=15%	STM0354/STM0924
folic acid biosynthetic process	folic acid biosynthetic process	6	0.511863	1.0929	0.362319	0.992582	0.987216	2228	tags=100%, list=49%, signal=51%	pabA/ntpA/folB/folP/pabC/pabB
carbon-sulfur lyase activity	carbon-sulfur lyase activity	3	0.650873	1.09826	0.362799	0.992582	0.987216	909	tags=67%, list=20%, signal=53%	STM1643/metB
nucleoid	nucleoid	7	-0.472743	-1.08215	0.363029	0.992582	0.987216	593	tags=29%, list=13%, signal=25%	mukB
3',5'-cyclic-AMP phosphodiesterase activity	3',5'-cyclic-AMP phosphodiesterase activity	1	-0.833882	-1.1002	0.363265	0.992582	0.987216	759	tags=100%, list=17%, signal=83%
acid-amino acid ligase activity	acid-amino acid ligase activity	1	-0.832565	-1.09847	0.363265	0.992582	0.987216	765	tags=100%, list=17%, signal=83%
corrin biosynthetic process	corrin biosynthetic process	1	-0.833662	-1.09992	0.363265	0.992582	0.987216	760	tags=100%, list=17%, signal=83%
metallodipeptidase activity	metallodipeptidase activity	1	-0.832346	-1.09818	0.363265	0.992582	0.987216	766	tags=100%, list=17%, signal=83%
5-(carboxyamino)imidazole ribonucleotide mutase activity	5-(carboxyamino)imidazole ribonucleotide mutase activity	1	0.807988	1.08125	0.363281	0.992582	0.987216	876	tags=100%, list=19%, signal=81%	purE
organic anion transmembrane transporter activity	organic anion transmembrane transporter activity	1	0.808207	1.08155	0.363281	0.992582	0.987216	875	tags=100%, list=19%, signal=81%	STM0057
chemotaxis	chemotaxis	25	-0.313444	-1.05971	0.363868	0.992582	0.987216	429	tags=40%, list=9%, signal=36%	aer/fliO/STM3138/cheR/mglB/tcp/fliG/fliL/fliN
5-methyltetrahydropteroyltriglutamate-homocysteine S-methyltransferase activity	5-methyltetrahydropteroyltriglutamate-homocysteine S-methyltransferase activity	1	0.805135	1.07743	0.365234	0.992582	0.987216	889	tags=100%, list=20%, signal=81%	metE
riboflavin synthase activity	riboflavin synthase activity	1	0.804696	1.07685	0.365234	0.992582	0.987216	891	tags=100%, list=20%, signal=80%	ribE
adenosylcobinamide-GDP ribazoletransferase activity	adenosylcobinamide-GDP ribazoletransferase activity	1	-0.829274	-1.09412	0.365306	0.992582	0.987216	780	tags=100%, list=17%, signal=83%
cobalamin 5'-phosphate synthase activity	cobalamin 5'-phosphate synthase activity	1	-0.829274	-1.09412	0.365306	0.992582	0.987216	780	tags=100%, list=17%, signal=83%
primary metabolic process	primary metabolic process	1	-0.830371	-1.09557	0.365306	0.992582	0.987216	775	tags=100%, list=17%, signal=83%
UDP-sugar diphosphatase activity	UDP-sugar diphosphatase activity	3	0.649277	1.09556	0.366483	0.992582	0.987216	416	tags=33%, list=9%, signal=30%	STM4104
exonuclease activity	exonuclease activity	2	-0.740123	-1.13289	0.367089	0.992582	0.987216	1187	tags=100%, list=26%, signal=74%	elaC
erythrose-4-phosphate dehydrogenase activity	erythrose-4-phosphate dehydrogenase activity	1	-0.827957	-1.09239	0.367347	0.992582	0.987216	786	tags=100%, list=17%, signal=83%
negative regulation of ribonuclease activity	negative regulation of ribonuclease activity	1	-0.827079	-1.09123	0.367347	0.992582	0.987216	790	tags=100%, list=17%, signal=83%
purine nucleoside binding	purine nucleoside binding	1	-0.827079	-1.09123	0.367347	0.992582	0.987216	790	tags=100%, list=17%, signal=83%
ribonuclease inhibitor activity	ribonuclease inhibitor activity	1	-0.827079	-1.09123	0.367347	0.992582	0.987216	790	tags=100%, list=17%, signal=83%
phosphorylation	phosphorylation	3	0.648518	1.09428	0.368324	0.992582	0.987216	1604	tags=100%, list=35%, signal=65%	citG2/STM0769/STM3350
triphosphoribosyl-dephospho-CoA synthase activity	triphosphoribosyl-dephospho-CoA synthase activity	3	0.648518	1.09428	0.368324	0.992582	0.987216	1604	tags=100%, list=35%, signal=65%	citG2/STM0769/STM3350
succinylglutamate-semialdehyde dehydrogenase activity	succinylglutamate-semialdehyde dehydrogenase activity	1	0.804257	1.07626	0.369141	0.992582	0.987216	893	tags=100%, list=20%, signal=80%	astD
5'-nucleotidase activity	5'-nucleotidase activity	4	0.594733	1.08619	0.370849	0.992582	0.987216	416	tags=25%, list=9%, signal=23%	STM4104
GDP-mannose biosynthetic process	GDP-mannose biosynthetic process	5	-0.538423	-1.09198	0.371041	0.992582	0.987216	803	tags=60%, list=18%, signal=49%	manA/cpsG
orotate phosphoribosyltransferase activity	orotate phosphoribosyltransferase activity	1	-0.826201	-1.09007	0.371429	0.992582	0.987216	794	tags=100%, list=17%, signal=83%
pyrimidine ribonucleoside biosynthetic process	pyrimidine ribonucleoside biosynthetic process	1	-0.826201	-1.09007	0.371429	0.992582	0.987216	794	tags=100%, list=17%, signal=83%
aminoglycoside 6'-N-acetyltransferase activity	aminoglycoside 6'-N-acetyltransferase activity	1	0.801404	1.07244	0.373047	0.992582	0.987216	906	tags=100%, list=20%, signal=80%	STM1619
cystathionine gamma-lyase activity	cystathionine gamma-lyase activity	1	0.800746	1.07156	0.373047	0.992582	0.987216	909	tags=100%, list=20%, signal=80%	metB
cystathionine gamma-synthase activity	cystathionine gamma-synthase activity	1	0.800746	1.07156	0.373047	0.992582	0.987216	909	tags=100%, list=20%, signal=80%	metB
cysteine biosynthetic process via cystathionine	cysteine biosynthetic process via cystathionine	1	0.800746	1.07156	0.373047	0.992582	0.987216	909	tags=100%, list=20%, signal=80%	metB
double-stranded DNA 5'-3' exodeoxyribonuclease activity	double-stranded DNA 5'-3' exodeoxyribonuclease activity	1	0.802721	1.0742	0.373047	0.992582	0.987216	900	tags=100%, list=20%, signal=80%	STM2632
nitric oxide reductase activity	nitric oxide reductase activity	1	0.802282	1.07362	0.373047	0.992582	0.987216	902	tags=100%, list=20%, signal=80%	STM2840
response to reactive oxygen species	response to reactive oxygen species	2	0.727019	1.09893	0.373106	0.992582	0.987216	623	tags=50%, list=14%, signal=43%	ahpF
cytoplasmic translational termination	cytoplasmic translational termination	1	-0.825982	-1.08978	0.373469	0.992582	0.987216	795	tags=100%, list=17%, signal=83%
oxidoreductase activity, acting on diphenols and related substances as donors	oxidoreductase activity, acting on diphenols and related substances as donors	1	-0.825763	-1.08949	0.373469	0.992582	0.987216	796	tags=100%, list=17%, signal=83%
serine-type peptidase activity	serine-type peptidase activity	4	-0.577783	-1.10536	0.373913	0.992582	0.987216	1025	tags=75%, list=22%, signal=58%	pepE/sppA
glycine betaine transport	glycine betaine transport	10	-0.409129	-1.05087	0.374429	0.992582	0.987216	1035	tags=40%, list=23%, signal=31%	STM1653/STM1493/yehZ
mannitol catabolic process	mannitol catabolic process	1	0.798991	1.06921	0.375	0.992582	0.987216	917	tags=100%, list=20%, signal=80%	mtlD
mannitol-1-phosphate 5-dehydrogenase activity	mannitol-1-phosphate 5-dehydrogenase activity	1	0.798991	1.06921	0.375	0.992582	0.987216	917	tags=100%, list=20%, signal=80%	mtlD
phenylacetaldehyde dehydrogenase activity	phenylacetaldehyde dehydrogenase activity	1	0.798332	1.06833	0.375	0.992582	0.987216	920	tags=100%, list=20%, signal=80%	STM3129
serine O-acetyltransferase activity	serine O-acetyltransferase activity	2	0.726026	1.09742	0.375	0.992582	0.987216	558	tags=50%, list=12%, signal=44%	wcaB
L-threonine catabolic process to propionate	L-threonine catabolic process to propionate	2	-0.736831	-1.12786	0.375527	0.992582	0.987216	1202	tags=100%, list=26%, signal=74%	tdcD
regulation of protein kinase activity	regulation of protein kinase activity	2	-0.736275	-1.127	0.375527	0.992582	0.987216	138	tags=100%, list=3%, signal=97%	yqjB
serine-type endopeptidase activity	serine-type endopeptidase activity	16	-0.360387	-1.05988	0.376443	0.992582	0.987216	150	tags=12%, list=3%, signal=12%	lonH
single-stranded DNA binding	single-stranded DNA binding	5	0.544459	1.08175	0.376786	0.992582	0.987216	1332	tags=60%, list=29%, signal=43%	priB/recA/ssb
queuine tRNA-ribosyltransferase activity	queuine tRNA-ribosyltransferase activity	1	-0.824665	-1.08804	0.377551	0.992582	0.987216	801	tags=100%, list=18%, signal=82%
tRNA-guanine transglycosylation	tRNA-guanine transglycosylation	1	-0.824665	-1.08804	0.377551	0.992582	0.987216	801	tags=100%, list=18%, signal=82%
fatty-acyl-CoA binding	fatty-acyl-CoA binding	2	-0.734913	-1.12492	0.377637	0.992582	0.987216	630	tags=100%, list=14%, signal=86%	fadR
translational termination	translational termination	2	0.724377	1.09493	0.378788	0.992582	0.987216	1183	tags=50%, list=26%, signal=37%	prfC
5-formyltetrahydrofolate cyclo-ligase activity	5-formyltetrahydrofolate cyclo-ligase activity	1	0.796577	1.06598	0.378906	0.992582	0.987216	928	tags=100%, list=20%, signal=80%	ygfA
UDP-N-acetylgalactosamine biosynthetic process	UDP-N-acetylgalactosamine biosynthetic process	1	0.796357	1.06569	0.378906	0.992582	0.987216	929	tags=100%, list=20%, signal=80%	murA
UDP-N-acetylglucosamine 1-carboxyvinyltransferase activity	UDP-N-acetylglucosamine 1-carboxyvinyltransferase activity	1	0.796357	1.06569	0.378906	0.992582	0.987216	929	tags=100%, list=20%, signal=80%	murA
diacylglycerol kinase activity	diacylglycerol kinase activity	1	-0.822251	-1.08486	0.379592	0.992582	0.987216	812	tags=100%, list=18%, signal=82%
galactose metabolic process	galactose metabolic process	1	-0.821813	-1.08428	0.379592	0.992582	0.987216	814	tags=100%, list=18%, signal=82%
phosphoglucosamine mutase activity	phosphoglucosamine mutase activity	1	-0.824226	-1.08747	0.379592	0.992582	0.987216	803	tags=100%, list=18%, signal=82%
tRNA (adenine-N6-)-methyltransferase activity	tRNA (adenine-N6-)-methyltransferase activity	1	-0.823129	-1.08602	0.379592	0.992582	0.987216	808	tags=100%, list=18%, signal=82%
heme biosynthetic process	heme biosynthetic process	6	-0.495162	-1.06803	0.38	0.992582	0.987216	106	tags=67%, list=2%, signal=65%	hemE/cyoE/hemB
DNA topoisomerase type II (double strand cut, ATP-hydrolyzing) complex	DNA topoisomerase type II (double strand cut, ATP-hydrolyzing) complex	2	-0.732441	-1.12114	0.381857	0.992582	0.987216	1222	tags=100%, list=27%, signal=73%	parC
molybdate ion transport	molybdate ion transport	2	0.723222	1.09319	0.382576	0.992582	0.987216	1263	tags=100%, list=28%, signal=72%	modA/modE
damaged DNA binding	damaged DNA binding	8	-0.452745	-1.07733	0.383408	0.992582	0.987216	28	tags=25%, list=1%, signal=25%	mfd
chorismate lyase activity	chorismate lyase activity	1	-0.821593	-1.08399	0.383673	0.992582	0.987216	815	tags=100%, list=18%, signal=82%
pyruvate biosynthetic process	pyruvate biosynthetic process	1	-0.821593	-1.08399	0.383673	0.992582	0.987216	815	tags=100%, list=18%, signal=82%
carbamoyl-phosphate synthase (glutamine-hydrolyzing) activity	carbamoyl-phosphate synthase (glutamine-hydrolyzing) activity	2	0.721905	1.09119	0.38447	0.992582	0.987216	1269	tags=100%, list=28%, signal=72%	carB/carA
response to nickel cation	response to nickel cation	2	0.721473	1.09054	0.38447	0.992582	0.987216	937	tags=50%, list=21%, signal=40%	STM2551
intrinsic component of cell outer membrane	intrinsic component of cell outer membrane	8	0.460797	1.05484	0.384892	0.992582	0.987216	828	tags=38%, list=18%, signal=31%	iroN/cirA/yncD
ubiquinone binding	ubiquinone binding	3	0.638283	1.07701	0.384899	0.992582	0.987216	1492	tags=67%, list=33%, signal=45%	STM0858/nuoM
acetate kinase activity	acetate kinase activity	1	-0.821374	-1.0837	0.385714	0.992582	0.987216	816	tags=100%, list=18%, signal=82%
formate kinase activity	formate kinase activity	1	-0.821374	-1.0837	0.385714	0.992582	0.987216	816	tags=100%, list=18%, signal=82%
organic acid metabolic process	organic acid metabolic process	1	-0.821374	-1.0837	0.385714	0.992582	0.987216	816	tags=100%, list=18%, signal=82%
cellular metabolic compound salvage	cellular metabolic compound salvage	1	0.793724	1.06216	0.386719	0.992582	0.987216	941	tags=100%, list=21%, signal=79%	deoB
L-valine import across plasma membrane	L-valine import across plasma membrane	1	0.794382	1.06304	0.386719	0.992582	0.987216	938	tags=100%, list=21%, signal=79%	livF
nickel cation homeostasis	nickel cation homeostasis	1	0.794602	1.06334	0.386719	0.992582	0.987216	937	tags=100%, list=21%, signal=79%	STM2551
phosphopentomutase activity	phosphopentomutase activity	1	0.793724	1.06216	0.386719	0.992582	0.987216	941	tags=100%, list=21%, signal=79%	deoB
pyridoxine 5'-phosphate synthase activity	pyridoxine 5'-phosphate synthase activity	1	0.792846	1.06099	0.386719	0.992582	0.987216	945	tags=100%, list=21%, signal=79%	pdxJ
response to cobalt ion	response to cobalt ion	1	0.794602	1.06334	0.386719	0.992582	0.987216	937	tags=100%, list=21%, signal=79%	STM2551
positive regulation of gene expression	positive regulation of gene expression	1	-0.820715	-1.08283	0.387755	0.992582	0.987216	819	tags=100%, list=18%, signal=82%
carbohydrate derivative binding	carbohydrate derivative binding	12	0.402949	1.03778	0.388298	0.992582	0.987216	269	tags=25%, list=6%, signal=24%	STM0573/STM0572/STM2756
DNA polymerase III, core complex	DNA polymerase III, core complex	3	-0.628084	-1.09784	0.389978	0.992582	0.987216	402	tags=100%, list=9%, signal=91%	exoX/dnaQ
inositol catabolic process	inositol catabolic process	4	0.583764	1.06616	0.391144	0.992582	0.987216	1356	tags=75%, list=30%, signal=53%	STM4424/STM4431/STM4425
ammonia-lyase activity	ammonia-lyase activity	1	0.79153	1.05923	0.392578	0.992582	0.987216	951	tags=100%, list=21%, signal=79%	hutH
beta-ketoacyl-acyl-carrier-protein synthase III activity	beta-ketoacyl-acyl-carrier-protein synthase III activity	1	0.79131	1.05893	0.392578	0.992582	0.987216	952	tags=100%, list=21%, signal=79%	fabH
histidine ammonia-lyase activity	histidine ammonia-lyase activity	1	0.79153	1.05923	0.392578	0.992582	0.987216	951	tags=100%, list=21%, signal=79%	hutH
glycerate kinase activity	glycerate kinase activity	4	0.582321	1.06352	0.392989	0.992582	0.987216	445	tags=25%, list=10%, signal=23%	glxK
organic acid phosphorylation	organic acid phosphorylation	4	0.582321	1.06352	0.392989	0.992582	0.987216	445	tags=25%, list=10%, signal=23%	glxK
potassium ion transport	potassium ion transport	6	-0.489704	-1.05626	0.393333	0.992582	0.987216	1037	tags=50%, list=23%, signal=39%	yidE/STM0870
glycerolipid catabolic process	glycerolipid catabolic process	1	-0.81896	-1.08052	0.393878	0.992582	0.987216	827	tags=100%, list=18%, signal=82%
triglyceride lipase activity	triglyceride lipase activity	1	-0.81896	-1.08052	0.393878	0.992582	0.987216	827	tags=100%, list=18%, signal=82%
4-hydroxy-tetrahydrodipicolinate reductase	4-hydroxy-tetrahydrodipicolinate reductase	1	0.78758	1.05394	0.394531	0.992582	0.987216	969	tags=100%, list=21%, signal=79%	dapB
cyclic-di-GMP binding	cyclic-di-GMP binding	1	0.789116	1.056	0.394531	0.992582	0.987216	962	tags=100%, list=21%, signal=79%	ycgR
entry of bacterium into host cell	entry of bacterium into host cell	1	0.789774	1.05688	0.394531	0.992582	0.987216	959	tags=100%, list=21%, signal=79%	lpxO
oxidoreductase activity, acting on CH or CH2 groups, NAD or NADP as acceptor	oxidoreductase activity, acting on CH or CH2 groups, NAD or NADP as acceptor	1	0.78758	1.05394	0.394531	0.992582	0.987216	969	tags=100%, list=21%, signal=79%	dapB
peptide-aspartate beta-dioxygenase activity	peptide-aspartate beta-dioxygenase activity	1	0.789774	1.05688	0.394531	0.992582	0.987216	959	tags=100%, list=21%, signal=79%	lpxO
peptidyl-aspartic acid hydroxylation	peptidyl-aspartic acid hydroxylation	1	0.789774	1.05688	0.394531	0.992582	0.987216	959	tags=100%, list=21%, signal=79%	lpxO
phosphorylase activity	phosphorylase activity	1	0.789335	1.05629	0.394531	0.992582	0.987216	961	tags=100%, list=21%, signal=79%	deoA
pyrimidine-nucleoside phosphorylase activity	pyrimidine-nucleoside phosphorylase activity	1	0.789335	1.05629	0.394531	0.992582	0.987216	961	tags=100%, list=21%, signal=79%	deoA
regulation of bacterial-type flagellum-dependent cell motility by regulation of motor speed	regulation of bacterial-type flagellum-dependent cell motility by regulation of motor speed	1	0.789116	1.056	0.394531	0.992582	0.987216	962	tags=100%, list=21%, signal=79%	ycgR
thymidine phosphorylase activity	thymidine phosphorylase activity	1	0.789335	1.05629	0.394531	0.992582	0.987216	961	tags=100%, list=21%, signal=79%	deoA
tetrahydrofolate biosynthetic process	tetrahydrofolate biosynthetic process	6	0.499341	1.06617	0.394928	0.992582	0.987216	2285	tags=100%, list=50%, signal=50%	pabA/folA/folB/folP/pabB/folE
lipopolysaccharide core region biosynthetic process	lipopolysaccharide core region biosynthetic process	15	-0.364322	-1.04203	0.395735	0.992582	0.987216	1722	tags=67%, list=38%, signal=42%	rfaC/rfaZ/ybiP/rfaP/rfaB/rfaD/kdtA/rfaY/rfaK
N-acetylglucosamine kinase activity	N-acetylglucosamine kinase activity	1	-0.817204	-1.0782	0.395918	0.992582	0.987216	835	tags=100%, list=18%, signal=82%
N-acetylglucosamine metabolic process	N-acetylglucosamine metabolic process	1	-0.817204	-1.0782	0.395918	0.992582	0.987216	835	tags=100%, list=18%, signal=82%
valine-pyruvate transaminase activity	valine-pyruvate transaminase activity	1	-0.816985	-1.07791	0.395918	0.992582	0.987216	836	tags=100%, list=18%, signal=82%
actin cytoskeleton reorganization	actin cytoskeleton reorganization	1	0.787141	1.05335	0.396484	0.992582	0.987216	971	tags=100%, list=21%, signal=79%	sopE2
activation of GTPase activity	activation of GTPase activity	1	0.787141	1.05335	0.396484	0.992582	0.987216	971	tags=100%, list=21%, signal=79%	sopE2
guanyl-nucleotide exchange factor activity	guanyl-nucleotide exchange factor activity	1	0.787141	1.05335	0.396484	0.992582	0.987216	971	tags=100%, list=21%, signal=79%	sopE2
alcohol dehydrogenase (NADP+) activity	alcohol dehydrogenase (NADP+) activity	2	0.71971	1.08788	0.397727	0.992582	0.987216	1279	tags=100%, list=28%, signal=72%	STM1676/yqhD
3-isopropylmalate dehydratase activity	3-isopropylmalate dehydratase activity	4	0.580149	1.05956	0.398524	0.992582	0.987216	1916	tags=100%, list=42%, signal=58%	leuC/leuD/STM0329/STM0330
D-galacturonate catabolic process	D-galacturonate catabolic process	5	-0.524811	-1.06438	0.400452	0.992582	0.987216	507	tags=40%, list=11%, signal=36%	kdgK
oxidoreductase activity, acting on NAD(P)H	oxidoreductase activity, acting on NAD(P)H	2	0.717735	1.08489	0.401515	0.992582	0.987216	1288	tags=100%, list=28%, signal=72%	hycF/hpaC
thymidine metabolic process	thymidine metabolic process	2	0.716757	1.08341	0.403409	0.992582	0.987216	961	tags=50%, list=21%, signal=39%	deoA
cell adhesion involved in single-species biofilm formation	cell adhesion involved in single-species biofilm formation	28	-0.295149	-1.03266	0.403941	0.992582	0.987216	130	tags=14%, list=3%, signal=14%	fimF/STM1987/stcA
1-deoxy-D-xylulose-5-phosphate reductoisomerase activity	1-deoxy-D-xylulose-5-phosphate reductoisomerase activity	1	-0.813474	-1.07328	0.404082	0.992582	0.987216	852	tags=100%, list=19%, signal=81%
isopentenyl diphosphate biosynthetic process, methylerythritol 4-phosphate pathway involved in terpenoid biosynthetic process	isopentenyl diphosphate biosynthetic process, methylerythritol 4-phosphate pathway involved in terpenoid biosynthetic process	1	-0.813474	-1.07328	0.404082	0.992582	0.987216	852	tags=100%, list=19%, signal=81%
NADPH binding	NADPH binding	1	-0.813474	-1.07328	0.404082	0.992582	0.987216	852	tags=100%, list=19%, signal=81%
biosynthetic process	biosynthetic process	12	-0.385486	-1.04013	0.40411	0.992582	0.987216	660	tags=25%, list=14%, signal=21%	galU/yfdZ
tetrahydrofolate interconversion	tetrahydrofolate interconversion	4	0.575676	1.05139	0.405904	0.992582	0.987216	928	tags=50%, list=20%, signal=40%	metF/ygfA
enzyme-directed rRNA 2'-O-methylation	enzyme-directed rRNA 2'-O-methylation	1	-0.812815	-1.07241	0.406122	0.992582	0.987216	855	tags=100%, list=19%, signal=81%
rRNA (cytosine-2'-O-)-methyltransferase activity	rRNA (cytosine-2'-O-)-methyltransferase activity	1	-0.812815	-1.07241	0.406122	0.992582	0.987216	855	tags=100%, list=19%, signal=81%
regulation of bacterial-type flagellum-dependent cell motility	regulation of bacterial-type flagellum-dependent cell motility	1	0.78363	1.04866	0.40625	0.992582	0.987216	987	tags=100%, list=22%, signal=78%	recA
RNA metabolic process	RNA metabolic process	1	0.784288	1.04954	0.40625	0.992582	0.987216	984	tags=100%, list=22%, signal=78%	STM0296
C4-dicarboxylate transmembrane transporter activity	C4-dicarboxylate transmembrane transporter activity	4	-0.555144	-1.06205	0.406522	0.992582	0.987216	231	tags=75%, list=5%, signal=71%	dcuB/dcuC
threonine catabolic process	threonine catabolic process	6	-0.485247	-1.04664	0.406667	0.992582	0.987216	58	tags=67%, list=1%, signal=66%	ltaA/tdcB/tdcE
dimethylallyl diphosphate biosynthetic process	dimethylallyl diphosphate biosynthetic process	2	-0.722125	-1.10534	0.407173	0.992582	0.987216	1269	tags=100%, list=28%, signal=72%	idi
2-hydroxy-3-oxopropionate reductase activity	2-hydroxy-3-oxopropionate reductase activity	2	0.713601	1.07864	0.407197	0.992582	0.987216	73	tags=50%, list=2%, signal=49%	glxR
AMP salvage	AMP salvage	3	-0.618695	-1.08143	0.409586	0.992582	0.987216	1638	tags=100%, list=36%, signal=64%	amn/adk
D-serine ammonia-lyase activity	D-serine ammonia-lyase activity	1	0.779241	1.04278	0.410156	0.992582	0.987216	1007	tags=100%, list=22%, signal=78%	dsdA
D-serine catabolic process	D-serine catabolic process	1	0.779241	1.04278	0.410156	0.992582	0.987216	1007	tags=100%, list=22%, signal=78%	dsdA
polyphosphate catabolic process	polyphosphate catabolic process	1	-0.812157	-1.07154	0.410204	0.992582	0.987216	858	tags=100%, list=19%, signal=81%
6-sulfoquinovose(1-) catabolic process	6-sulfoquinovose(1-) catabolic process	3	0.631997	1.06641	0.410681	0.992582	0.987216	161	tags=33%, list=4%, signal=32%	yihU
sodium:proton antiporter activity	sodium:proton antiporter activity	3	-0.614845	-1.0747	0.411765	0.992582	0.987216	1278	tags=67%, list=28%, signal=48%	nhaB
hydroxyacylglutathione hydrolase activity	hydroxyacylglutathione hydrolase activity	1	-0.811938	-1.07125	0.412245	0.992582	0.987216	859	tags=100%, list=19%, signal=81%
mRNA pseudouridine synthesis	mRNA pseudouridine synthesis	1	-0.811279	-1.07038	0.412245	0.992582	0.987216	862	tags=100%, list=19%, signal=81%
'de novo' pyrimidine nucleobase biosynthetic process	'de novo' pyrimidine nucleobase biosynthetic process	9	-0.417042	-1.02578	0.413093	0.992582	0.987216	235	tags=33%, list=5%, signal=32%	pyrC/pyrD
ribosomal large subunit binding	ribosomal large subunit binding	5	-0.518015	-1.05059	0.414027	0.992582	0.987216	795	tags=60%, list=17%, signal=50%	frr/ybeB
kynurenine-oxoglutarate transaminase activity	kynurenine-oxoglutarate transaminase activity	1	0.778144	1.04131	0.414062	0.992582	0.987216	1012	tags=100%, list=22%, signal=78%	ybdL
phosphotransferase activity, alcohol group as acceptor	phosphotransferase activity, alcohol group as acceptor	5	0.528537	1.05011	0.414286	0.992582	0.987216	1004	tags=40%, list=22%, signal=31%	STM3781/STM4430
selenocysteine insertion sequence binding	selenocysteine insertion sequence binding	1	-0.810182	-1.06894	0.414286	0.992582	0.987216	867	tags=100%, list=19%, signal=81%
selenocysteine metabolic process	selenocysteine metabolic process	1	-0.810182	-1.06894	0.414286	0.992582	0.987216	867	tags=100%, list=19%, signal=81%
cellular response to unfolded protein	cellular response to unfolded protein	4	0.57063	1.04217	0.415129	0.992582	0.987216	1870	tags=75%, list=41%, signal=44%	yegD/dnaK/hscC
misfolded protein binding	misfolded protein binding	4	0.57063	1.04217	0.415129	0.992582	0.987216	1870	tags=75%, list=41%, signal=44%	yegD/dnaK/hscC
response to unfolded protein	response to unfolded protein	4	0.57063	1.04217	0.415129	0.992582	0.987216	1870	tags=75%, list=41%, signal=44%	yegD/dnaK/hscC
translation initiation factor activity	translation initiation factor activity	4	0.569316	1.03977	0.415129	0.992582	0.987216	1417	tags=75%, list=31%, signal=52%	yciH/infC/infB
chaperone-mediated protein complex assembly	chaperone-mediated protein complex assembly	2	0.710492	1.07394	0.416667	0.992582	0.987216	1321	tags=100%, list=29%, signal=71%	narW/narJ
metallochaperone activity	metallochaperone activity	2	0.710492	1.07394	0.416667	0.992582	0.987216	1321	tags=100%, list=29%, signal=71%	narW/narJ
endonuclease activity	endonuclease activity	18	-0.334014	-1.01875	0.416862	0.992582	0.987216	583	tags=22%, list=13%, signal=19%	yihG/ygbM/STM0159
protein insertion into membrane	protein insertion into membrane	5	-0.515126	-1.04473	0.418552	0.992582	0.987216	882	tags=60%, list=19%, signal=48%	nlpB/yaeT
guanosine pentaphosphate catabolic process	guanosine pentaphosphate catabolic process	1	-0.808207	-1.06633	0.420408	0.992582	0.987216	876	tags=100%, list=19%, signal=81%
guanosine tetraphosphate biosynthetic process	guanosine tetraphosphate biosynthetic process	1	-0.808207	-1.06633	0.420408	0.992582	0.987216	876	tags=100%, list=19%, signal=81%
guanosine-5'-triphosphate,3'-diphosphate diphosphatase activity	guanosine-5'-triphosphate,3'-diphosphate diphosphatase activity	1	-0.808207	-1.06633	0.420408	0.992582	0.987216	876	tags=100%, list=19%, signal=81%
N2-acetyl-L-ornithine:2-oxoglutarate 5-aminotransferase activity	N2-acetyl-L-ornithine:2-oxoglutarate 5-aminotransferase activity	1	-0.808646	-1.06691	0.420408	0.992582	0.987216	874	tags=100%, list=19%, signal=81%
NADH dehydrogenase (quinone) activity	NADH dehydrogenase (quinone) activity	1	-0.808427	-1.06662	0.420408	0.992582	0.987216	875	tags=100%, list=19%, signal=81%
oxidoreductase activity, acting on the aldehyde or oxo group of donors, NAD or NADP as acceptor	oxidoreductase activity, acting on the aldehyde or oxo group of donors, NAD or NADP as acceptor	5	-0.512911	-1.04024	0.420814	0.992582	0.987216	10	tags=20%, list=0%, signal=20%
septum digestion after cytokinesis	septum digestion after cytokinesis	5	-0.514169	-1.04279	0.420814	0.992582	0.987216	773	tags=60%, list=17%, signal=50%	STM3038/yibP
DNA-binding transcription repressor activity	DNA-binding transcription repressor activity	5	0.526325	1.04572	0.421429	0.992582	0.987216	424	tags=20%, list=9%, signal=18%	yhhV
mRNA 3'-UTR binding	mRNA 3'-UTR binding	3	0.626966	1.05792	0.421731	0.992582	0.987216	418	tags=33%, list=9%, signal=30%	STM1632
intracellular protein transmembrane transport	intracellular protein transmembrane transport	6	-0.479851	-1.035	0.422222	0.992582	0.987216	844	tags=50%, list=19%, signal=41%	secD/secF
thymine catabolic process	thymine catabolic process	3	-0.612512	-1.07062	0.422658	0.992582	0.987216	20	tags=67%, list=0%, signal=66%	yeiA
2-dehydro-3-deoxygalactonokinase activity	2-dehydro-3-deoxygalactonokinase activity	1	0.777046	1.03985	0.423828	0.992582	0.987216	1017	tags=100%, list=22%, signal=78%	dgoK
D-galactonate catabolic process	D-galactonate catabolic process	1	0.777046	1.03985	0.423828	0.992582	0.987216	1017	tags=100%, list=22%, signal=78%	dgoK
ligase activity	ligase activity	6	0.487837	1.04161	0.423913	0.992582	0.987216	1896	tags=83%, list=42%, signal=49%	gcl/entE/rfaL/gsp/yjfC
peptidoglycan L,D-transpeptidase activity	peptidoglycan L,D-transpeptidase activity	7	-0.447761	-1.02497	0.42539	0.992582	0.987216	94	tags=29%, list=2%, signal=28%	mrdA
3'-nucleotidase activity	3'-nucleotidase activity	2	-0.710625	-1.08774	0.42616	0.992582	0.987216	645	tags=100%, list=14%, signal=86%	cpdB
mRNA processing	mRNA processing	2	-0.710272	-1.0872	0.42616	0.992582	0.987216	1323	tags=100%, list=29%, signal=71%	hrpA
NAD+ binding	NAD+ binding	2	-0.714037	-1.09297	0.42616	0.992582	0.987216	1246	tags=100%, list=27%, signal=73%	cobB
rRNA catabolic process	rRNA catabolic process	2	-0.710272	-1.0872	0.42616	0.992582	0.987216	1323	tags=100%, list=29%, signal=71%	rph
hexulose-6-phosphate synthase activity	hexulose-6-phosphate synthase activity	1	0.775071	1.0372	0.427734	0.992582	0.987216	1026	tags=100%, list=23%, signal=78%	STM2755
glutamate-cysteine ligase activity	glutamate-cysteine ligase activity	2	0.705427	1.06629	0.42803	0.992582	0.987216	1064	tags=50%, list=23%, signal=38%	ybdK
carbohydrate derivative metabolic process	carbohydrate derivative metabolic process	7	0.468146	1.03425	0.428571	0.992582	0.987216	269	tags=29%, list=6%, signal=27%	STM0573/STM2756
intrinsic component of the cytoplasmic side of the plasma membrane	intrinsic component of the cytoplasmic side of the plasma membrane	2	-0.706321	-1.08116	0.43038	0.992582	0.987216	1341	tags=100%, list=29%, signal=71%	ccmD/ccmD
'de novo' L-methionine biosynthetic process	'de novo' L-methionine biosynthetic process	1	-0.806232	-1.06372	0.430612	0.992582	0.987216	885	tags=100%, list=19%, signal=81%
aspartate-semialdehyde dehydrogenase activity	aspartate-semialdehyde dehydrogenase activity	1	-0.806232	-1.06372	0.430612	0.992582	0.987216	885	tags=100%, list=19%, signal=81%
isoprenoid biosynthetic process	isoprenoid biosynthetic process	2	-0.705882	-1.08048	0.432489	0.992582	0.987216	1343	tags=100%, list=29%, signal=71%	ispB
methylated-DNA-[protein]-cysteine S-methyltransferase activity	methylated-DNA-[protein]-cysteine S-methyltransferase activity	2	-0.705224	-1.07948	0.432489	0.992582	0.987216	1346	tags=100%, list=30%, signal=71%	ogt
threonine metabolic process	threonine metabolic process	1	0.773974	1.03573	0.433594	0.992582	0.987216	1031	tags=100%, list=23%, signal=77%	ilvA
galactose catabolic process via UDP-galactose	galactose catabolic process via UDP-galactose	5	-0.508396	-1.03109	0.434389	0.992582	0.987216	822	tags=60%, list=18%, signal=49%	galK/galT
3-octaprenyl-4-hydroxybenzoate carboxy-lyase activity	3-octaprenyl-4-hydroxybenzoate carboxy-lyase activity	1	-0.805354	-1.06257	0.434694	0.992582	0.987216	889	tags=100%, list=20%, signal=81%
propionate metabolic process, methylcitrate cycle	propionate metabolic process, methylcitrate cycle	3	0.620992	1.04784	0.436464	0.992582	0.987216	544	tags=33%, list=12%, signal=29%	STM3118
glutamate synthase (NADPH) activity	glutamate synthase (NADPH) activity	2	0.699737	1.05769	0.4375	0.992582	0.987216	1370	tags=100%, list=30%, signal=70%	gltB/gltD
purine nucleobase biosynthetic process	purine nucleobase biosynthetic process	2	0.701273	1.06001	0.4375	0.992582	0.987216	1363	tags=100%, list=30%, signal=70%	purD/purF
DNA synthesis involved in DNA repair	DNA synthesis involved in DNA repair	3	-0.601756	-1.05182	0.437908	0.992582	0.987216	1818	tags=100%, list=40%, signal=60%	sugR/recF
3'-phosphoadenosine 5'-phosphosulfate metabolic process	3'-phosphoadenosine 5'-phosphosulfate metabolic process	1	-0.802721	-1.05909	0.438776	0.992582	0.987216	901	tags=100%, list=20%, signal=80%
3'(2'),5'-bisphosphate nucleotidase activity	3'(2'),5'-bisphosphate nucleotidase activity	1	-0.802721	-1.05909	0.438776	0.992582	0.987216	901	tags=100%, list=20%, signal=80%
colanic acid biosynthetic process	colanic acid biosynthetic process	1	-0.803379	-1.05996	0.438776	0.992582	0.987216	898	tags=100%, list=20%, signal=80%
undecaprenyl-phosphate glucose phosphotransferase activity	undecaprenyl-phosphate glucose phosphotransferase activity	1	-0.803379	-1.05996	0.438776	0.992582	0.987216	898	tags=100%, list=20%, signal=80%
GTP biosynthetic process	GTP biosynthetic process	2	-0.697652	-1.06789	0.438819	0.992582	0.987216	598	tags=100%, list=13%, signal=87%	guaB
protein transmembrane transporter activity	protein transmembrane transporter activity	4	-0.536499	-1.02638	0.43913	0.992582	0.987216	704	tags=50%, list=15%, signal=42%	tatB
protein folding chaperone	protein folding chaperone	5	0.516181	1.02556	0.441071	0.992582	0.987216	1143	tags=40%, list=25%, signal=30%	yegD/dnaK
formimidoylglutamase activity	formimidoylglutamase activity	1	0.770463	1.03104	0.441406	0.992582	0.987216	1047	tags=100%, list=23%, signal=77%	hutG
polysaccharide transmembrane transporter activity	polysaccharide transmembrane transporter activity	1	0.770682	1.03133	0.441406	0.992582	0.987216	1046	tags=100%, list=23%, signal=77%	wza
acid phosphatase activity	acid phosphatase activity	3	0.617509	1.04196	0.441989	0.992582	0.987216	321	tags=33%, list=7%, signal=31%	phoN
prenyltransferase activity	prenyltransferase activity	2	-0.694048	-1.06237	0.443038	0.992582	0.987216	1343	tags=100%, list=29%, signal=71%	ispA
ligand-gated ion channel activity	ligand-gated ion channel activity	5	-0.505354	-1.02492	0.443439	0.992582	0.987216	1006	tags=60%, list=22%, signal=47%	artI/STM4351
carbohydrate transmembrane transporter activity	carbohydrate transmembrane transporter activity	2	-0.691615	-1.05864	0.445148	0.992582	0.987216	1408	tags=100%, list=31%, signal=69%	malE
purine nucleobase transmembrane transporter activity	purine nucleobase transmembrane transporter activity	2	-0.690466	-1.05689	0.445148	0.992582	0.987216	161	tags=100%, list=4%, signal=97%	yieG
kinase activity	kinase activity	44	-0.261133	-1.00766	0.445596	0.992582	0.987216	729	tags=27%, list=16%, signal=23%	rfaY/udk/STM3784/pduX/ptsP/coaA/pykA/torR/ptsG/ygbK/nagE
C4-dicarboxylate transport	C4-dicarboxylate transport	4	0.559725	1.02225	0.446494	0.992582	0.987216	450	tags=50%, list=10%, signal=45%	yiaM/STM4053
co-translational protein modification	co-translational protein modification	1	-0.801624	-1.05764	0.446939	0.992582	0.987216	906	tags=100%, list=20%, signal=80%
N-terminal protein amino acid modification	N-terminal protein amino acid modification	1	-0.801624	-1.05764	0.446939	0.992582	0.987216	906	tags=100%, list=20%, signal=80%
peptide deformylase activity	peptide deformylase activity	1	-0.801624	-1.05764	0.446939	0.992582	0.987216	906	tags=100%, list=20%, signal=80%
selenide, water dikinase activity	selenide, water dikinase activity	1	-0.802063	-1.05822	0.446939	0.992582	0.987216	904	tags=100%, list=20%, signal=80%
transcription initiation from bacterial-type RNA polymerase promoter	transcription initiation from bacterial-type RNA polymerase promoter	4	0.556312	1.01602	0.448339	0.992582	0.987216	1846	tags=75%, list=41%, signal=45%	rpoH/rpoS/rpoD
oxidoreductase activity, acting on diphenols and related substances as donors, oxygen as acceptor	oxidoreductase activity, acting on diphenols and related substances as donors, oxygen as acceptor	7	0.461594	1.01978	0.448463	0.992582	0.987216	1380	tags=57%, list=30%, signal=40%	STM0361/STM1792/STM1793/STM0360
tripeptide aminopeptidase activity	tripeptide aminopeptidase activity	1	-0.799868	-1.05533	0.44898	0.992582	0.987216	914	tags=100%, list=20%, signal=80%
ATP-binding cassette (ABC) transporter complex	ATP-binding cassette (ABC) transporter complex	44	-0.260564	-1.00546	0.450777	0.992582	0.987216	976	tags=29%, list=21%, signal=23%	cbiN/STM1493/artM/yjgP/hisM/znuB/yjgQ/cbiM/ybhS/cbiO/yehZ/artQ
extrinsic component of cytoplasmic side of plasma membrane	extrinsic component of cytoplasmic side of plasma membrane	4	-0.527933	-1.00999	0.452174	0.992582	0.987216	1672	tags=75%, list=37%, signal=48%	dld/STM3075
carnitine metabolic process	carnitine metabolic process	8	-0.430053	-1.02333	0.452915	0.992582	0.987216	185	tags=25%, list=4%, signal=24%	caiD
L-phenylalanine:2-oxoglutarate aminotransferase activity	L-phenylalanine:2-oxoglutarate aminotransferase activity	1	-0.798332	-1.0533	0.455102	0.992582	0.987216	921	tags=100%, list=20%, signal=80%
phosphoglycolate phosphatase activity	phosphoglycolate phosphatase activity	2	-0.688121	-1.0533	0.455696	0.992582	0.987216	694	tags=100%, list=15%, signal=85%	gph
cellular polysaccharide biosynthetic process	cellular polysaccharide biosynthetic process	1	-0.797016	-1.05156	0.457143	0.992582	0.987216	927	tags=100%, list=20%, signal=80%
L-malate dehydrogenase activity	L-malate dehydrogenase activity	1	-0.795479	-1.04954	0.457143	0.992582	0.987216	934	tags=100%, list=20%, signal=80%
pectinesterase activity	pectinesterase activity	1	-0.796138	-1.05041	0.457143	0.992582	0.987216	931	tags=100%, list=20%, signal=80%
ferredoxin hydrogenase activity	ferredoxin hydrogenase activity	6	-0.468782	-1.01113	0.457778	0.992582	0.987216	71	tags=67%, list=2%, signal=66%	hybC/hypO/STM1787
sugar-phosphatase activity	sugar-phosphatase activity	2	-0.686348	-1.05058	0.457806	0.992582	0.987216	1432	tags=100%, list=31%, signal=69%	yqaB
threonine efflux transmembrane transporter activity	threonine efflux transmembrane transporter activity	2	-0.685047	-1.04859	0.457806	0.992582	0.987216	449	tags=100%, list=10%, signal=90%	tdcC
cellular biogenic amine metabolic process	cellular biogenic amine metabolic process	1	0.766952	1.02634	0.458984	0.992582	0.987216	1063	tags=100%, list=23%, signal=77%	pduV
cellular modified amino acid biosynthetic process	cellular modified amino acid biosynthetic process	1	0.766732	1.02604	0.458984	0.992582	0.987216	1064	tags=100%, list=23%, signal=77%	ybdK
fatty acid catabolic process	fatty acid catabolic process	1	0.766513	1.02575	0.458984	0.992582	0.987216	1065	tags=100%, list=23%, signal=77%	tesB
mRNA polyadenylation	mRNA polyadenylation	1	0.766294	1.02546	0.458984	0.992582	0.987216	1066	tags=100%, list=23%, signal=77%	pcnB
polynucleotide adenylyltransferase activity	polynucleotide adenylyltransferase activity	1	0.766294	1.02546	0.458984	0.992582	0.987216	1066	tags=100%, list=23%, signal=77%	pcnB
transferase activity, transferring pentosyl groups	transferase activity, transferring pentosyl groups	2	0.692854	1.04728	0.460227	0.992582	0.987216	421	tags=50%, list=9%, signal=45%	STM1637
2-amino-4-hydroxy-6-hydroxymethyldihydropteridine diphosphokinase activity	2-amino-4-hydroxy-6-hydroxymethyldihydropteridine diphosphokinase activity	1	0.764977	1.02369	0.460938	0.992582	0.987216	1072	tags=100%, list=24%, signal=76%	folK
intramolecular lyase activity	intramolecular lyase activity	1	0.765855	1.02487	0.460938	0.992582	0.987216	1068	tags=100%, list=23%, signal=77%	rbsD
prosthetic group biosynthetic process	prosthetic group biosynthetic process	5	0.508464	1.01023	0.4625	0.992582	0.987216	923	tags=60%, list=20%, signal=48%	citX2/citG2/STM0769
methylglyoxal biosynthetic process	methylglyoxal biosynthetic process	1	-0.794382	-1.04809	0.463265	0.992582	0.987216	939	tags=100%, list=21%, signal=79%
methylglyoxal synthase activity	methylglyoxal synthase activity	1	-0.794382	-1.04809	0.463265	0.992582	0.987216	939	tags=100%, list=21%, signal=79%
tryptophan biosynthetic process	tryptophan biosynthetic process	9	0.421154	1.00002	0.463327	0.992582	0.987216	437	tags=33%, list=10%, signal=30%	trpE/trpD/trpB
transaminase activity	transaminase activity	12	-0.368107	-0.993236	0.46347	0.992582	0.987216	980	tags=50%, list=22%, signal=39%	tyrB/avtA/gcvT/hemL/STM4539
pyridoxal phosphate binding	pyridoxal phosphate binding	48	-0.256766	-0.999056	0.463542	0.992582	0.987216	1056	tags=33%, list=23%, signal=26%	lysA/rfbH/tyrB/argD/avtA/yggS/speF/adi/cysM/cobD/hemL/yfdZ/gcvP/bioA/glgP
endodeoxyribonuclease activity	endodeoxyribonuclease activity	2	-0.683055	-1.04554	0.464135	0.992582	0.987216	1447	tags=100%, list=32%, signal=68%	ydaL
16S rRNA (adenine(1518)-N(6)/adenine(1519)-N(6))-dimethyltransferase activity	16S rRNA (adenine(1518)-N(6)/adenine(1519)-N(6))-dimethyltransferase activity	1	-0.792627	-1.04577	0.465306	0.992582	0.987216	947	tags=100%, list=21%, signal=79%
rRNA (adenine-N6,N6-)-dimethyltransferase activity	rRNA (adenine-N6,N6-)-dimethyltransferase activity	1	-0.792627	-1.04577	0.465306	0.992582	0.987216	947	tags=100%, list=21%, signal=79%
rRNA methylation	rRNA methylation	1	-0.792627	-1.04577	0.465306	0.992582	0.987216	947	tags=100%, list=21%, signal=79%
tRNA 5-carboxymethoxyuridine methyltransferase activity	tRNA 5-carboxymethoxyuridine methyltransferase activity	1	-0.793066	-1.04635	0.465306	0.992582	0.987216	945	tags=100%, list=21%, signal=79%
'de novo' UMP biosynthetic process	'de novo' UMP biosynthetic process	7	-0.440593	-1.00856	0.465479	0.992582	0.987216	235	tags=43%, list=5%, signal=41%	pyrC/pyrD
aspartate kinase activity	aspartate kinase activity	3	0.609221	1.02797	0.46593	0.992582	0.987216	1783	tags=100%, list=39%, signal=61%	metL/thrA/lysC
homoserine biosynthetic process	homoserine biosynthetic process	3	0.609221	1.02797	0.46593	0.992582	0.987216	1783	tags=100%, list=39%, signal=61%	metL/thrA/lysC
3 iron, 4 sulfur cluster binding	3 iron, 4 sulfur cluster binding	5	-0.497861	-1.00972	0.466063	0.992582	0.987216	1352	tags=80%, list=30%, signal=56%	sdhB/hypO/frdB
citrate (pro-3S)-lyase activity	citrate (pro-3S)-lyase activity	5	-0.498057	-1.01012	0.466063	0.992582	0.987216	1114	tags=80%, list=24%, signal=61%	citE/citF2/citF
formate dehydrogenase (quinone) activity	formate dehydrogenase (quinone) activity	3	-0.584193	-1.02112	0.466231	0.992582	0.987216	1898	tags=100%, list=42%, signal=58%	hybB/fdoI
fructose 1,6-bisphosphate 1-phosphatase activity	fructose 1,6-bisphosphate 1-phosphatase activity	2	-0.681958	-1.04386	0.466245	0.992582	0.987216	1452	tags=100%, list=32%, signal=68%	fbp
[acyl-carrier-protein] S-malonyltransferase activity	[acyl-carrier-protein] S-malonyltransferase activity	1	0.760808	1.01811	0.466797	0.992582	0.987216	1091	tags=100%, list=24%, signal=76%	fabD
ferrochelatase activity	ferrochelatase activity	1	0.762563	1.02046	0.466797	0.992582	0.987216	1083	tags=100%, list=24%, signal=76%	hemH
serine-type exopeptidase activity	serine-type exopeptidase activity	1	0.761466	1.019	0.466797	0.992582	0.987216	1088	tags=100%, list=24%, signal=76%	ptrB
maintenance of stationary phase	maintenance of stationary phase	1	-0.791968	-1.04491	0.467347	0.992582	0.987216	950	tags=100%, list=21%, signal=79%
peptide binding	peptide binding	1	-0.791968	-1.04491	0.467347	0.992582	0.987216	950	tags=100%, list=21%, signal=79%
protein homotetramerization	protein homotetramerization	2	0.688059	1.04003	0.467803	0.992582	0.987216	1337	tags=50%, list=29%, signal=35%	pfkA
S-formylglutathione hydrolase activity	S-formylglutathione hydrolase activity	1	0.75971	1.01665	0.46875	0.992582	0.987216	1096	tags=100%, list=24%, signal=76%	yeiG
lipopolysaccharide N-acetylmannosaminouronosyltransferase activity	lipopolysaccharide N-acetylmannosaminouronosyltransferase activity	1	-0.79131	-1.04404	0.469388	0.992582	0.987216	953	tags=100%, list=21%, signal=79%
DNA integration	DNA integration	13	0.371326	0.978152	0.469565	0.992582	0.987216	1543	tags=62%, list=34%, signal=41%	STM2764/hin/STM2509/STM2740/STM2739/STM1871/STM0325/STM2636
organic substance transport	organic substance transport	11	0.398689	0.998882	0.470588	0.992582	0.987216	1754	tags=45%, list=38%, signal=28%	STM4065/xapB/nupG/yihP/STM0149
undecaprenyl-phosphate 4-deoxy-4-formamido-L-arabinose transferase activity	undecaprenyl-phosphate 4-deoxy-4-formamido-L-arabinose transferase activity	1	-0.790871	-1.04346	0.471429	0.992582	0.987216	955	tags=100%, list=21%, signal=79%
viral capsid assembly	viral capsid assembly	4	0.549846	1.00421	0.472325	0.992582	0.987216	2054	tags=100%, list=45%, signal=55%	STM2722/STM2718/STM2721/STM2719
ribosome disassembly	ribosome disassembly	1	0.75576	1.01136	0.474609	0.992582	0.987216	1114	tags=100%, list=24%, signal=76%	infC
2 iron, 2 sulfur cluster binding	2 iron, 2 sulfur cluster binding	19	0.33467	0.983667	0.475129	0.992582	0.987216	760	tags=25%, list=17%, signal=21%	sufA/bfd/soxR/nirD/hcr
histidine biosynthetic process	histidine biosynthetic process	9	0.41716	0.990534	0.47585	0.992582	0.987216	1956	tags=56%, list=43%, signal=32%	hisD/hisG/hisA/hisB/hisI
histidine phosphotransfer kinase activity	histidine phosphotransfer kinase activity	4	0.548466	1.00169	0.476015	0.992582	0.987216	26	tags=25%, list=1%, signal=25%	ssrA
protein histidine kinase activity	protein histidine kinase activity	4	0.548466	1.00169	0.476015	0.992582	0.987216	26	tags=25%, list=1%, signal=25%	ssrA
ATPase activity	ATPase activity	78	0.25592	1.00172	0.476489	0.992582	0.987216	1247	tags=28%, list=27%, signal=21%	rbsA/STM1635/yhiH/livG/dppD/STM2691/sitB/sufC/yejF/cysA/invC/STM1258/mdlB/fhuC/livF/STM4262/yegD/yehX/phnT/dnaK/clpA/STM0771
nitrogen compound transport	nitrogen compound transport	3	-0.574116	-1.00351	0.477124	0.992582	0.987216	50	tags=67%, list=1%, signal=66%	artQ
alanine-tRNA ligase activity	alanine-tRNA ligase activity	1	-0.788677	-1.04056	0.477551	0.992582	0.987216	965	tags=100%, list=21%, signal=79%
alanyl-tRNA aminoacylation	alanyl-tRNA aminoacylation	1	-0.788677	-1.04056	0.477551	0.992582	0.987216	965	tags=100%, list=21%, signal=79%
cell septum assembly	cell septum assembly	1	-0.788238	-1.03998	0.477551	0.992582	0.987216	967	tags=100%, list=21%, signal=79%
dethiobiotin synthase activity	dethiobiotin synthase activity	1	-0.788457	-1.04027	0.477551	0.992582	0.987216	966	tags=100%, list=21%, signal=79%
cellular response to iron ion starvation	cellular response to iron ion starvation	1	0.754883	1.01019	0.478516	0.992582	0.987216	1118	tags=100%, list=25%, signal=75%	yqjH
ferric-chelate reductase (NADPH) activity	ferric-chelate reductase (NADPH) activity	1	0.754883	1.01019	0.478516	0.992582	0.987216	1118	tags=100%, list=25%, signal=75%	yqjH
glutamate-tRNA ligase activity	glutamate-tRNA ligase activity	1	0.753785	1.00872	0.478516	0.992582	0.987216	1123	tags=100%, list=25%, signal=75%	gltX
iron import into cell	iron import into cell	1	0.754883	1.01019	0.478516	0.992582	0.987216	1118	tags=100%, list=25%, signal=75%	yqjH
siderophore transport	siderophore transport	1	0.754883	1.01019	0.478516	0.992582	0.987216	1118	tags=100%, list=25%, signal=75%	yqjH
fumarate hydratase activity	fumarate hydratase activity	5	-0.491783	-0.997393	0.479638	0.992582	0.987216	502	tags=40%, list=11%, signal=36%	fumB
cytochrome complex	cytochrome complex	6	0.466294	0.995608	0.480072	0.992582	0.987216	1380	tags=67%, list=30%, signal=47%	STM0361/STM1792/STM1793/STM0360
hydrogen sulfide biosynthetic process	hydrogen sulfide biosynthetic process	6	0.465632	0.994193	0.480072	0.992582	0.987216	1160	tags=50%, list=25%, signal=37%	cysJ/cysD/cysN
fatty acid biosynthetic process	fatty acid biosynthetic process	12	0.375533	0.967169	0.480496	0.992582	0.987216	1506	tags=50%, list=33%, signal=34%	fabF/acpS/fabH/fabD/accC/plsX
N-acetylglucosamine catabolic process	N-acetylglucosamine catabolic process	2	-0.674934	-1.03311	0.481013	0.992582	0.987216	1484	tags=100%, list=33%, signal=67%	nagB
adenosine catabolic process	adenosine catabolic process	1	0.75203	1.00637	0.482422	0.992582	0.987216	1131	tags=100%, list=25%, signal=75%	add
adenosine deaminase activity	adenosine deaminase activity	1	0.75203	1.00637	0.482422	0.992582	0.987216	1131	tags=100%, list=25%, signal=75%	add
ADP-dependent NAD(P)H-hydrate dehydratase activity	ADP-dependent NAD(P)H-hydrate dehydratase activity	1	0.752908	1.00754	0.482422	0.992582	0.987216	1127	tags=100%, list=25%, signal=75%	yjeF
alpha,alpha-phosphotrehalase activity	alpha,alpha-phosphotrehalase activity	1	0.752469	1.00696	0.482422	0.992582	0.987216	1129	tags=100%, list=25%, signal=75%	treC
dipeptide transport	dipeptide transport	1	0.75181	1.00607	0.482422	0.992582	0.987216	1132	tags=100%, list=25%, signal=75%	dppA
hypoxanthine salvage	hypoxanthine salvage	1	0.75203	1.00637	0.482422	0.992582	0.987216	1131	tags=100%, list=25%, signal=75%	add
inosine biosynthetic process	inosine biosynthetic process	1	0.75203	1.00637	0.482422	0.992582	0.987216	1131	tags=100%, list=25%, signal=75%	add
ketol-acid reductoisomerase activity	ketol-acid reductoisomerase activity	1	0.751152	1.00519	0.482422	0.992582	0.987216	1135	tags=100%, list=25%, signal=75%	ilvC
L-rhamnonate dehydratase activity	L-rhamnonate dehydratase activity	1	0.752249	1.00666	0.482422	0.992582	0.987216	1130	tags=100%, list=25%, signal=75%	yfaW
NADHX epimerase activity	NADHX epimerase activity	1	0.752908	1.00754	0.482422	0.992582	0.987216	1127	tags=100%, list=25%, signal=75%	yjeF
NADPHX epimerase activity	NADPHX epimerase activity	1	0.752908	1.00754	0.482422	0.992582	0.987216	1127	tags=100%, list=25%, signal=75%	yjeF
nicotinamide nucleotide metabolic process	nicotinamide nucleotide metabolic process	1	0.752908	1.00754	0.482422	0.992582	0.987216	1127	tags=100%, list=25%, signal=75%	yjeF
purine ribonucleoside monophosphate biosynthetic process	purine ribonucleoside monophosphate biosynthetic process	1	0.75203	1.00637	0.482422	0.992582	0.987216	1131	tags=100%, list=25%, signal=75%	add
lipopolysaccharide biosynthetic process	lipopolysaccharide biosynthetic process	27	0.304941	0.977205	0.482702	0.992582	0.987216	672	tags=22%, list=15%, signal=19%	wcaL/wzc/wcaM/STM2303/glmU/manC
EKC/KEOPS complex	EKC/KEOPS complex	1	-0.786921	-1.03825	0.483673	0.992582	0.987216	973	tags=100%, list=21%, signal=79%
N(6)-L-threonylcarbamoyladenine synthase activity	N(6)-L-threonylcarbamoyladenine synthase activity	1	-0.786921	-1.03825	0.483673	0.992582	0.987216	973	tags=100%, list=21%, signal=79%
NAD+ synthase (glutamine-hydrolyzing) activity	NAD+ synthase (glutamine-hydrolyzing) activity	1	-0.787141	-1.03854	0.483673	0.992582	0.987216	972	tags=100%, list=21%, signal=79%
NAD+ synthase activity	NAD+ synthase activity	1	-0.787141	-1.03854	0.483673	0.992582	0.987216	972	tags=100%, list=21%, signal=79%
chromosome condensation	chromosome condensation	6	-0.459154	-0.990363	0.484444	0.992582	0.987216	593	tags=67%, list=13%, signal=58%	mukE/hupA/mukB
lipid modification	lipid modification	2	0.679188	1.02663	0.484848	0.992582	0.987216	959	tags=50%, list=21%, signal=39%	lpxO
ATPase-coupled zinc transmembrane transporter activity	ATPase-coupled zinc transmembrane transporter activity	1	-0.786263	-1.03738	0.485714	0.992582	0.987216	976	tags=100%, list=21%, signal=79%
CDP-diacylglycerol biosynthetic process	CDP-diacylglycerol biosynthetic process	3	-0.570582	-0.997331	0.485839	0.992582	0.987216	1960	tags=100%, list=43%, signal=57%	plsC/plsB
UMP salvage	UMP salvage	3	-0.569001	-0.994568	0.485839	0.992582	0.987216	1081	tags=67%, list=24%, signal=51%	udk
D-gluconate catabolic process	D-gluconate catabolic process	4	-0.51854	-0.992023	0.486957	0.992582	0.987216	564	tags=75%, list=12%, signal=66%	edd/gnd
cytochrome-c peroxidase activity	cytochrome-c peroxidase activity	1	0.749616	1.00314	0.488281	0.992582	0.987216	1142	tags=100%, list=25%, signal=75%	STM3820
purine-nucleoside phosphorylase activity	purine-nucleoside phosphorylase activity	2	0.676329	1.0223	0.488636	0.992582	0.987216	349	tags=50%, list=8%, signal=46%	xapA
phosphatidylethanolamine biosynthetic process	phosphatidylethanolamine biosynthetic process	1	-0.785605	-1.03651	0.489796	0.992582	0.987216	979	tags=100%, list=21%, signal=79%
phosphatidylserine decarboxylase activity	phosphatidylserine decarboxylase activity	1	-0.785605	-1.03651	0.489796	0.992582	0.987216	979	tags=100%, list=21%, signal=79%
glycine-tRNA ligase activity	glycine-tRNA ligase activity	2	0.676269	1.02221	0.49053	0.992582	0.987216	764	tags=50%, list=17%, signal=42%	glyQ
glycyl-tRNA aminoacylation	glycyl-tRNA aminoacylation	2	0.676269	1.02221	0.49053	0.992582	0.987216	764	tags=50%, list=17%, signal=42%	glyQ
'de novo' AMP biosynthetic process	'de novo' AMP biosynthetic process	2	-0.672081	-1.02874	0.491561	0.992582	0.987216	1497	tags=100%, list=33%, signal=67%	purA
ATPase-coupled cation transmembrane transporter activity	ATPase-coupled cation transmembrane transporter activity	3	0.60296	1.01741	0.491713	0.992582	0.987216	367	tags=67%, list=8%, signal=61%	mgtB/mgtA
molybdenum incorporation into molybdenum-molybdopterin complex	molybdenum incorporation into molybdenum-molybdopterin complex	1	0.748958	1.00226	0.492188	0.992582	0.987216	1145	tags=100%, list=25%, signal=75%	moeA
molybdopterin adenylyltransferase activity	molybdopterin adenylyltransferase activity	1	0.748958	1.00226	0.492188	0.992582	0.987216	1145	tags=100%, list=25%, signal=75%	moeA
molybdopterin cofactor biosynthetic process	molybdopterin cofactor biosynthetic process	1	0.748958	1.00226	0.492188	0.992582	0.987216	1145	tags=100%, list=25%, signal=75%	moeA
molybdopterin molybdotransferase activity	molybdopterin molybdotransferase activity	1	0.748958	1.00226	0.492188	0.992582	0.987216	1145	tags=100%, list=25%, signal=75%	moeA
glycolipid transfer activity	glycolipid transfer activity	2	-0.666813	-1.02068	0.493671	0.992582	0.987216	1521	tags=100%, list=33%, signal=67%	yhbN
protein kinase activator activity	protein kinase activator activity	2	-0.666155	-1.01967	0.493671	0.992582	0.987216	1524	tags=100%, list=33%, signal=67%	ptsN
DNA mediated transformation	DNA mediated transformation	1	-0.784288	-1.03477	0.493878	0.992582	0.987216	985	tags=100%, list=22%, signal=78%
arginine N-succinyltransferase activity	arginine N-succinyltransferase activity	1	0.747202	0.999908	0.494141	0.992582	0.987216	1153	tags=100%, list=25%, signal=75%	astA
purine nucleosidase activity	purine nucleosidase activity	1	0.746763	0.999321	0.494141	0.992582	0.987216	1155	tags=100%, list=25%, signal=75%	rihC
purine nucleoside catabolic process	purine nucleoside catabolic process	1	0.746763	0.999321	0.494141	0.992582	0.987216	1155	tags=100%, list=25%, signal=75%	rihC
positive regulation of receptor clustering	positive regulation of receptor clustering	2	0.674715	1.01986	0.494318	0.992582	0.987216	1484	tags=100%, list=33%, signal=67%	recA/cheW
2-methylisocitrate dehydratase activity	2-methylisocitrate dehydratase activity	2	-0.664882	-1.01772	0.495781	0.992582	0.987216	1133	tags=100%, list=25%, signal=75%	acnB
phosphatidylinositol phosphorylation	phosphatidylinositol phosphorylation	2	-0.665118	-1.01809	0.495781	0.992582	0.987216	901	tags=100%, list=20%, signal=80%	cysQ
electron transport chain	electron transport chain	2	-0.663373	-1.01541	0.49789	0.992582	0.987216	454	tags=100%, list=10%, signal=90%	STM1459
1-ethyladenine demethylase activity	1-ethyladenine demethylase activity	1	0.746105	0.99844	0.498047	0.992582	0.987216	1158	tags=100%, list=25%, signal=75%	alkB
DNA demethylation	DNA demethylation	1	0.746105	0.99844	0.498047	0.992582	0.987216	1158	tags=100%, list=25%, signal=75%	alkB
DNA-N1-methyladenine dioxygenase activity	DNA-N1-methyladenine dioxygenase activity	1	0.746105	0.99844	0.498047	0.992582	0.987216	1158	tags=100%, list=25%, signal=75%	alkB
oxidative demethylation	oxidative demethylation	1	0.746105	0.99844	0.498047	0.992582	0.987216	1158	tags=100%, list=25%, signal=75%	alkB
acetylpyruvate hydrolase activity	acetylpyruvate hydrolase activity	4	0.53827	0.98307	0.5	0.992582	0.987216	171	tags=25%, list=4%, signal=24%	STM2177
glucose transmembrane transport	glucose transmembrane transport	2	-0.661428	-1.01244	0.5	0.992582	0.987216	263	tags=100%, list=6%, signal=94%	ptsG
imidazolonepropionase activity	imidazolonepropionase activity	1	-0.782313	-1.03217	0.5	0.992582	0.987216	994	tags=100%, list=22%, signal=78%
regulation of ion transmembrane transporter activity	regulation of ion transmembrane transporter activity	1	-0.782971	-1.03303	0.5	0.992582	0.987216	991	tags=100%, list=22%, signal=78%
ribosomal small subunit assembly	ribosomal small subunit assembly	4	0.537837	0.982279	0.5	0.992582	0.987216	389	tags=50%, list=9%, signal=46%	rpsS/rpsK
sulfur compound metabolic process	sulfur compound metabolic process	1	0.745666	0.997852	0.5	0.992582	0.987216	1160	tags=100%, list=25%, signal=75%	cysN
ATPase-coupled phosphate ion transmembrane transporter activity	ATPase-coupled phosphate ion transmembrane transporter activity	1	-0.781874	-1.03159	0.502041	0.992582	0.987216	996	tags=100%, list=22%, signal=78%
glycerol-3-phosphate biosynthetic process	glycerol-3-phosphate biosynthetic process	1	-0.780118	-1.02927	0.502041	0.992582	0.987216	1004	tags=100%, list=22%, signal=78%
glycerol-3-phosphate dehydrogenase [NAD(P)+] activity	glycerol-3-phosphate dehydrogenase [NAD(P)+] activity	1	-0.780118	-1.02927	0.502041	0.992582	0.987216	1004	tags=100%, list=22%, signal=78%
glycerol-3-phosphate dehydrogenase [NAD+] activity	glycerol-3-phosphate dehydrogenase [NAD+] activity	1	-0.780118	-1.02927	0.502041	0.992582	0.987216	1004	tags=100%, list=22%, signal=78%
long-chain-acyl-CoA dehydrogenase activity	long-chain-acyl-CoA dehydrogenase activity	1	-0.780996	-1.03043	0.502041	0.992582	0.987216	1000	tags=100%, list=22%, signal=78%
regulation of DNA repair	regulation of DNA repair	1	-0.780777	-1.03014	0.502041	0.992582	0.987216	1001	tags=100%, list=22%, signal=78%
thioredoxin-disulfide reductase activity	thioredoxin-disulfide reductase activity	1	-0.779899	-1.02898	0.502041	0.992582	0.987216	1005	tags=100%, list=22%, signal=78%
triglyceride biosynthetic process	triglyceride biosynthetic process	1	-0.777485	-1.0258	0.502041	0.992582	0.987216	1016	tags=100%, list=22%, signal=78%
UDP-N-acetylmuramoylalanyl-D-glutamate-2,6-diaminopimelate ligase activity	UDP-N-acetylmuramoylalanyl-D-glutamate-2,6-diaminopimelate ligase activity	1	-0.781435	-1.03101	0.502041	0.992582	0.987216	998	tags=100%, list=22%, signal=78%
uroporphyrin-III C-methyltransferase activity	uroporphyrin-III C-methyltransferase activity	2	-0.658965	-1.00867	0.50211	0.992582	0.987216	1088	tags=100%, list=24%, signal=76%	hemX
translation elongation factor activity	translation elongation factor activity	7	-0.424801	-0.972408	0.503341	0.992582	0.987216	1064	tags=100%, list=23%, signal=77%	tsf/yeiP/tufB/lepA/selB/efp
tRNA binding	tRNA binding	24	0.311359	0.965233	0.503378	0.992582	0.987216	1123	tags=29%, list=25%, signal=22%	rplE/rplP/rnpA/rplA/rpsJ/rpsM/gltX
adenylate kinase activity	adenylate kinase activity	1	-0.77573	-1.02348	0.504082	0.992582	0.987216	1024	tags=100%, list=22%, signal=78%
oxidoreductase activity, acting on the CH-NH group of donors	oxidoreductase activity, acting on the CH-NH group of donors	1	-0.775949	-1.02377	0.504082	0.992582	0.987216	1023	tags=100%, list=22%, signal=78%
tRNA (5-methylaminomethyl-2-thiouridylate)-methyltransferase activity	tRNA (5-methylaminomethyl-2-thiouridylate)-methyltransferase activity	1	-0.775949	-1.02377	0.504082	0.992582	0.987216	1023	tags=100%, list=22%, signal=78%
arginine biosynthetic process	arginine biosynthetic process	10	0.398032	0.971503	0.505319	0.992582	0.987216	281	tags=20%, list=6%, signal=19%	argB/carB
cellular oligosaccharide catabolic process	cellular oligosaccharide catabolic process	1	-0.774852	-1.02232	0.508163	0.992582	0.987216	1028	tags=100%, list=23%, signal=77%
NADP binding	NADP binding	30	-0.271538	-0.967955	0.508475	0.992582	0.987216	1067	tags=37%, list=23%, signal=28%	zwf/gapA/asd/epd/garR/apbA/gnd/STM2573/ygbJ/yeiA
lipoate-protein ligase activity	lipoate-protein ligase activity	1	0.741277	0.991979	0.511719	0.992582	0.987216	1180	tags=100%, list=26%, signal=74%	lplA
amino-acid betaine transmembrane transporter activity	amino-acid betaine transmembrane transporter activity	1	-0.773316	-1.0203	0.512245	0.992582	0.987216	1035	tags=100%, list=23%, signal=77%
choline transmembrane transporter activity	choline transmembrane transporter activity	1	-0.773316	-1.0203	0.512245	0.992582	0.987216	1035	tags=100%, list=23%, signal=77%
protein-glutamate O-methyltransferase activity	protein-glutamate O-methyltransferase activity	1	-0.773096	-1.02001	0.512245	0.992582	0.987216	1036	tags=100%, list=23%, signal=77%
signal recognition particle binding	signal recognition particle binding	1	-0.773535	-1.02058	0.512245	0.992582	0.987216	1034	tags=100%, list=23%, signal=77%
UDP-N-acetylglucosamine 2-epimerase activity	UDP-N-acetylglucosamine 2-epimerase activity	1	-0.774413	-1.02174	0.512245	0.992582	0.987216	1030	tags=100%, list=23%, signal=77%
Hrd1p ubiquitin ligase ERAD-L complex	Hrd1p ubiquitin ligase ERAD-L complex	4	0.534952	0.977011	0.512915	0.992582	0.987216	1456	tags=50%, list=32%, signal=34%	STM0437/STM0438
ubiquitin-dependent ERAD pathway	ubiquitin-dependent ERAD pathway	4	0.534952	0.977011	0.512915	0.992582	0.987216	1456	tags=50%, list=32%, signal=34%	STM0437/STM0438
lytic transglycosylase activity	lytic transglycosylase activity	5	-0.478455	-0.970363	0.513575	0.992582	0.987216	1665	tags=80%, list=37%, signal=51%	mltC/mltA/slt
regulation of translational termination	regulation of translational termination	1	0.740619	0.991098	0.513672	0.992582	0.987216	1183	tags=100%, list=26%, signal=74%	prfC
translation release factor activity, codon nonspecific	translation release factor activity, codon nonspecific	1	0.740619	0.991098	0.513672	0.992582	0.987216	1183	tags=100%, list=26%, signal=74%	prfC
guanylate kinase activity	guanylate kinase activity	1	-0.771999	-1.01856	0.514286	0.992582	0.987216	1041	tags=100%, list=23%, signal=77%
protein autophosphorylation	protein autophosphorylation	6	0.454815	0.971097	0.514493	0.992582	0.987216	26	tags=17%, list=1%, signal=17%	ssrA
sigma factor activity	sigma factor activity	6	0.454157	0.969694	0.514493	0.992582	0.987216	1846	tags=50%, list=41%, signal=30%	rpoH/rpoS/rpoD
glyoxylate metabolic process	glyoxylate metabolic process	4	0.534193	0.975624	0.51476	0.992582	0.987216	429	tags=50%, list=9%, signal=45%	glxR/gip
oxidoreductase activity, acting on single donors with incorporation of molecular oxygen	oxidoreductase activity, acting on single donors with incorporation of molecular oxygen	1	-0.770902	-1.01711	0.516327	0.992582	0.987216	1046	tags=100%, list=23%, signal=77%
dihydropyrimidine dehydrogenase (NADP+) activity	dihydropyrimidine dehydrogenase (NADP+) activity	2	-0.653731	-1.00066	0.516878	0.992582	0.987216	20	tags=50%, list=0%, signal=50%
uracil binding	uracil binding	2	-0.653731	-1.00066	0.516878	0.992582	0.987216	20	tags=50%, list=0%, signal=50%
uracil catabolic process	uracil catabolic process	2	-0.653731	-1.00066	0.516878	0.992582	0.987216	20	tags=50%, list=0%, signal=50%
anchored component of periplasmic side of cell outer membrane	anchored component of periplasmic side of cell outer membrane	1	-0.76761	-1.01277	0.518367	0.992582	0.987216	1061	tags=100%, list=23%, signal=77%
glucose-6-phosphate dehydrogenase activity	glucose-6-phosphate dehydrogenase activity	1	-0.768927	-1.0145	0.518367	0.992582	0.987216	1055	tags=100%, list=23%, signal=77%
intracellular signal transduction	intracellular signal transduction	1	-0.76761	-1.01277	0.518367	0.992582	0.987216	1061	tags=100%, list=23%, signal=77%
posttranscriptional regulation of gene expression	posttranscriptional regulation of gene expression	1	-0.768488	-1.01393	0.518367	0.992582	0.987216	1057	tags=100%, list=23%, signal=77%
RNA strand-exchange activity	RNA strand-exchange activity	1	-0.768488	-1.01393	0.518367	0.992582	0.987216	1057	tags=100%, list=23%, signal=77%
branched-chain-amino-acid transaminase activity	branched-chain-amino-acid transaminase activity	1	0.737327	0.986693	0.519531	0.992582	0.987216	1198	tags=100%, list=26%, signal=74%	ilvE
L-isoleucine transaminase activity	L-isoleucine transaminase activity	1	0.737327	0.986693	0.519531	0.992582	0.987216	1198	tags=100%, list=26%, signal=74%	ilvE
L-leucine transaminase activity	L-leucine transaminase activity	1	0.737327	0.986693	0.519531	0.992582	0.987216	1198	tags=100%, list=26%, signal=74%	ilvE
L-valine transaminase activity	L-valine transaminase activity	1	0.737327	0.986693	0.519531	0.992582	0.987216	1198	tags=100%, list=26%, signal=74%	ilvE
ADP-glyceromanno-heptose 6-epimerase activity	ADP-glyceromanno-heptose 6-epimerase activity	1	-0.766294	-1.01103	0.520408	0.992582	0.987216	1067	tags=100%, list=23%, signal=77%
fermentation	fermentation	1	-0.766074	-1.01074	0.520408	0.992582	0.987216	1068	tags=100%, list=23%, signal=77%
fumarate reductase (menaquinone)	fumarate reductase (menaquinone)	1	-0.766074	-1.01074	0.520408	0.992582	0.987216	1068	tags=100%, list=23%, signal=77%
positive regulation of translation	positive regulation of translation	1	-0.766952	-1.0119	0.520408	0.992582	0.987216	1064	tags=100%, list=23%, signal=77%
'de novo' CTP biosynthetic process	'de novo' CTP biosynthetic process	2	-0.652327	-0.998506	0.521097	0.992582	0.987216	1587	tags=100%, list=35%, signal=65%	pyrH
4-amino-4-deoxy-alpha-L-arabinopyranosyl undecaprenyl phosphate biosynthetic process	4-amino-4-deoxy-alpha-L-arabinopyranosyl undecaprenyl phosphate biosynthetic process	2	-0.650653	-0.995945	0.521097	0.992582	0.987216	955	tags=100%, list=21%, signal=79%	pmrF
phosphotransferase activity, phosphate group as acceptor	phosphotransferase activity, phosphate group as acceptor	2	-0.651888	-0.997834	0.521097	0.992582	0.987216	1589	tags=100%, list=35%, signal=65%	ybiP
pyrimidine nucleobase biosynthetic process	pyrimidine nucleobase biosynthetic process	2	-0.652327	-0.998506	0.521097	0.992582	0.987216	1587	tags=100%, list=35%, signal=65%	pyrL
replisome	replisome	1	0.735572	0.984344	0.521484	0.992582	0.987216	1206	tags=100%, list=26%, signal=74%	recQ
ribonucleoside-diphosphate reductase activity, thioredoxin disulfide as acceptor	ribonucleoside-diphosphate reductase activity, thioredoxin disulfide as acceptor	4	0.527955	0.96423	0.52214	0.992582	0.987216	1323	tags=50%, list=29%, signal=36%	nrdE/nrdF
nicotinate-nucleotide adenylyltransferase activity	nicotinate-nucleotide adenylyltransferase activity	1	-0.764977	-1.00929	0.522449	0.992582	0.987216	1073	tags=100%, list=24%, signal=76%
protein polymerization	protein polymerization	1	-0.765635	-1.01016	0.522449	0.992582	0.987216	1070	tags=100%, list=23%, signal=77%
(3R)-hydroxymyristoyl-[acyl-carrier-protein] dehydratase activity	(3R)-hydroxymyristoyl-[acyl-carrier-protein] dehydratase activity	2	-0.647237	-0.990715	0.523207	0.992582	0.987216	1501	tags=100%, list=33%, signal=67%	fabA
3-hydroxydecanoyl-[acyl-carrier-protein] dehydratase activity	3-hydroxydecanoyl-[acyl-carrier-protein] dehydratase activity	2	-0.647237	-0.990715	0.523207	0.992582	0.987216	1501	tags=100%, list=33%, signal=67%	fabA
3-hydroxyoctanoyl-[acyl-carrier-protein] dehydratase activity	3-hydroxyoctanoyl-[acyl-carrier-protein] dehydratase activity	2	-0.647237	-0.990715	0.523207	0.992582	0.987216	1501	tags=100%, list=33%, signal=67%	fabA
3-hydroxypalmitoyl-[acyl-carrier-protein] dehydratase activity	3-hydroxypalmitoyl-[acyl-carrier-protein] dehydratase activity	2	-0.647237	-0.990715	0.523207	0.992582	0.987216	1501	tags=100%, list=33%, signal=67%	fabA
protein-N(PI)-phosphohistidine-mannitol phosphotransferase system transmembrane transporter activity	protein-N(PI)-phosphohistidine-mannitol phosphotransferase system transmembrane transporter activity	1	0.734694	0.98317	0.523438	0.992582	0.987216	1210	tags=100%, list=27%, signal=73%	mtlA
2-methylcitrate dehydratase activity	2-methylcitrate dehydratase activity	1	-0.761246	-1.00437	0.52449	0.992582	0.987216	1090	tags=100%, list=24%, signal=76%
antisigma factor binding	antisigma factor binding	1	-0.763002	-1.00669	0.52449	0.992582	0.987216	1082	tags=100%, list=24%, signal=76%
CDP-glucose 4,6-dehydratase activity	CDP-glucose 4,6-dehydratase activity	1	-0.761905	-1.00524	0.52449	0.992582	0.987216	1087	tags=100%, list=24%, signal=76%
cholinesterase activity	cholinesterase activity	1	-0.760808	-1.00379	0.52449	0.992582	0.987216	1092	tags=100%, list=24%, signal=76%
FAD biosynthetic process	FAD biosynthetic process	1	-0.761027	-1.00408	0.52449	0.992582	0.987216	1091	tags=100%, list=24%, signal=76%
FMN adenylyltransferase activity	FMN adenylyltransferase activity	1	-0.761027	-1.00408	0.52449	0.992582	0.987216	1091	tags=100%, list=24%, signal=76%
FMN biosynthetic process	FMN biosynthetic process	1	-0.761027	-1.00408	0.52449	0.992582	0.987216	1091	tags=100%, list=24%, signal=76%
regulation of polysaccharide biosynthetic process	regulation of polysaccharide biosynthetic process	1	-0.763002	-1.00669	0.52449	0.992582	0.987216	1082	tags=100%, list=24%, signal=76%
riboflavin kinase activity	riboflavin kinase activity	1	-0.761027	-1.00408	0.52449	0.992582	0.987216	1091	tags=100%, list=24%, signal=76%
riboflavin metabolic process	riboflavin metabolic process	1	-0.761027	-1.00408	0.52449	0.992582	0.987216	1091	tags=100%, list=24%, signal=76%
rRNA (guanine-N2-)-methyltransferase activity	rRNA (guanine-N2-)-methyltransferase activity	1	-0.762783	-1.0064	0.52449	0.992582	0.987216	1083	tags=100%, list=24%, signal=76%
uracil phosphoribosyltransferase activity	uracil phosphoribosyltransferase activity	1	-0.763221	-1.00698	0.52449	0.992582	0.987216	1081	tags=100%, list=24%, signal=76%
uracil salvage	uracil salvage	1	-0.763221	-1.00698	0.52449	0.992582	0.987216	1081	tags=100%, list=24%, signal=76%
oxidoreductase activity	oxidoreductase activity	70	-0.226599	-0.960137	0.52514	0.992582	0.987216	768	tags=23%, list=17%, signal=19%	STM1497/visC/sdhA/asrB/ubiH/STM1133/yieF/mviM/ydhF/yajO/ygjR/STM3261/yncB/ubiF/ygbJ
intracellular sequestering of iron ion	intracellular sequestering of iron ion	2	-0.645943	-0.988734	0.525316	0.992582	0.987216	1311	tags=100%, list=29%, signal=71%	ftn
phosphatidic acid biosynthetic process	phosphatidic acid biosynthetic process	2	-0.64581	-0.988531	0.525316	0.992582	0.987216	812	tags=100%, list=18%, signal=82%	dgkA
acetyl-CoA carboxylase complex	acetyl-CoA carboxylase complex	3	-0.548848	-0.959342	0.527233	0.992582	0.987216	948	tags=67%, list=21%, signal=53%	accB
anaerobic respiration	anaerobic respiration	33	-0.266411	-0.972893	0.528822	0.992582	0.987216	1068	tags=36%, list=23%, signal=28%	STM4307/dmsA/hypO/napB/narY/sdhA/napC/frdB/STM1496/glpB/STM1498
viral life cycle	viral life cycle	1	0.733377	0.981408	0.529297	0.992582	0.987216	1216	tags=100%, list=27%, signal=73%	STM2607
lytic endotransglycosylase activity	lytic endotransglycosylase activity	3	-0.546789	-0.955744	0.53159	0.992582	0.987216	67	tags=33%, list=1%, signal=33%
glutaminase activity	glutaminase activity	2	-0.641269	-0.98158	0.531646	0.992582	0.987216	972	tags=100%, list=21%, signal=79%	nadE
solute:proton symporter activity	solute:proton symporter activity	2	-0.641843	-0.98246	0.531646	0.992582	0.987216	509	tags=100%, list=11%, signal=89%	lldP
voltage-gated potassium channel activity	voltage-gated potassium channel activity	1	-0.758613	-1.0009	0.532653	0.992582	0.987216	1102	tags=100%, list=24%, signal=76%
voltage-gated potassium channel complex	voltage-gated potassium channel complex	1	-0.758613	-1.0009	0.532653	0.992582	0.987216	1102	tags=100%, list=24%, signal=76%
molybdenum ion binding	molybdenum ion binding	13	0.353581	0.931407	0.533913	0.992582	0.987216	1346	tags=46%, list=30%, signal=33%	STM1060/torA/bisC/yiiM/modE/STM2530
L-lactate dehydrogenase activity	L-lactate dehydrogenase activity	2	0.657994	0.99459	0.534091	0.992582	0.987216	658	tags=50%, list=14%, signal=43%	STM1620
aspartate-ammonia ligase activity	aspartate-ammonia ligase activity	1	-0.756199	-0.997712	0.534694	0.992582	0.987216	1113	tags=100%, list=24%, signal=76%
ATPase-coupled carbohydrate transmembrane transporter activity	ATPase-coupled carbohydrate transmembrane transporter activity	1	-0.755541	-0.996844	0.534694	0.992582	0.987216	1116	tags=100%, list=24%, signal=76%
bile acid and bile salt transport	bile acid and bile salt transport	1	-0.75576	-0.997133	0.534694	0.992582	0.987216	1115	tags=100%, list=24%, signal=76%
L-asparagine biosynthetic process	L-asparagine biosynthetic process	1	-0.756199	-0.997712	0.534694	0.992582	0.987216	1113	tags=100%, list=24%, signal=76%
protein-DNA complex	protein-DNA complex	23	-0.281524	-0.946183	0.53494	0.992582	0.987216	909	tags=26%, list=20%, signal=21%	rstA/cadC/crp/torR/alkA
homoserine dehydrogenase activity	homoserine dehydrogenase activity	2	0.657365	0.993639	0.535985	0.992582	0.987216	446	tags=50%, list=10%, signal=45%	metL
3'-5'-exodeoxyribonuclease activity	3'-5'-exodeoxyribonuclease activity	1	-0.754883	-0.995975	0.536735	0.992582	0.987216	1119	tags=100%, list=25%, signal=75%
anaerobic cobalamin biosynthetic process	anaerobic cobalamin biosynthetic process	1	-0.754224	-0.995106	0.536735	0.992582	0.987216	1122	tags=100%, list=25%, signal=75%
GTP cyclohydrolase II activity	GTP cyclohydrolase II activity	1	-0.752688	-0.99308	0.536735	0.992582	0.987216	1129	tags=100%, list=25%, signal=75%
phosphoric ester hydrolase activity	phosphoric ester hydrolase activity	1	-0.752469	-0.99279	0.536735	0.992582	0.987216	1130	tags=100%, list=25%, signal=75%
sirohydrochlorin cobaltochelatase activity	sirohydrochlorin cobaltochelatase activity	1	-0.754224	-0.995106	0.536735	0.992582	0.987216	1122	tags=100%, list=25%, signal=75%
tetrapyrrole binding	tetrapyrrole binding	1	-0.754224	-0.995106	0.536735	0.992582	0.987216	1122	tags=100%, list=25%, signal=75%
UDP biosynthetic process	UDP biosynthetic process	1	-0.753127	-0.993659	0.536735	0.992582	0.987216	1127	tags=100%, list=25%, signal=75%
UMP kinase activity	UMP kinase activity	1	-0.753127	-0.993659	0.536735	0.992582	0.987216	1127	tags=100%, list=25%, signal=75%
lipid metabolic process	lipid metabolic process	4	-0.493599	-0.944309	0.536957	0.992582	0.987216	125	tags=50%, list=3%, signal=49%	glpQ
phosphoenolpyruvate-dependent sugar phosphotransferase system	phosphoenolpyruvate-dependent sugar phosphotransferase system	61	-0.231253	-0.957812	0.53719	0.992582	0.987216	408	tags=15%, list=9%, signal=14%	STM4536/ptsG/STM4537/STM3783/STM4538/STM4535/nagE/STM0576
hydrolase activity, acting on acid carbon-carbon bonds, in ketonic substances	hydrolase activity, acting on acid carbon-carbon bonds, in ketonic substances	1	0.731841	0.979352	0.539062	0.992582	0.987216	1223	tags=100%, list=27%, signal=73%	STM4431
cytidine transmembrane transporter activity	cytidine transmembrane transporter activity	3	0.586866	0.990254	0.539595	0.992582	0.987216	1099	tags=67%, list=24%, signal=51%	xapB/nupG
uridine transmembrane transporter activity	uridine transmembrane transporter activity	3	0.586866	0.990254	0.539595	0.992582	0.987216	1099	tags=67%, list=24%, signal=51%	xapB/nupG
cell morphogenesis	cell morphogenesis	2	0.655771	0.99123	0.539773	0.992582	0.987216	628	tags=50%, list=14%, signal=43%	glmU
phenylalanyl-tRNA aminoacylation	phenylalanyl-tRNA aminoacylation	2	-0.636962	-0.974988	0.540084	0.992582	0.987216	1657	tags=100%, list=36%, signal=64%	pheS
3-hydroxypropionate dehydrogenase (NADP+) activity	3-hydroxypropionate dehydrogenase (NADP+) activity	1	0.731183	0.978471	0.541016	0.992582	0.987216	1226	tags=100%, list=27%, signal=73%	ydfG
lactose binding	lactose binding	1	-0.749835	-0.989316	0.542857	0.992582	0.987216	1142	tags=100%, list=25%, signal=75%
lactose:proton symporter activity	lactose:proton symporter activity	1	-0.749835	-0.989316	0.542857	0.992582	0.987216	1142	tags=100%, list=25%, signal=75%
rRNA (cytosine-C5-)-methyltransferase activity	rRNA (cytosine-C5-)-methyltransferase activity	1	-0.750494	-0.990184	0.542857	0.992582	0.987216	1139	tags=100%, list=25%, signal=75%
ethanolamine ammonia-lyase activity	ethanolamine ammonia-lyase activity	2	0.653424	0.987682	0.543561	0.992582	0.987216	1581	tags=100%, list=35%, signal=65%	eutB/eutC
ethanolamine ammonia-lyase complex	ethanolamine ammonia-lyase complex	2	0.653424	0.987682	0.543561	0.992582	0.987216	1581	tags=100%, list=35%, signal=65%	eutB/eutC
bacteriocin transport	bacteriocin transport	4	-0.486791	-0.931284	0.545652	0.992582	0.987216	246	tags=75%, list=5%, signal=71%	tolQ/tolA
glucose-1-phosphate adenylyltransferase activity	glucose-1-phosphate adenylyltransferase activity	1	-0.747641	-0.986421	0.546939	0.992582	0.987216	1152	tags=100%, list=25%, signal=75%
orotidine-5'-phosphate decarboxylase activity	orotidine-5'-phosphate decarboxylase activity	3	0.583971	0.985368	0.546961	0.992582	0.987216	1222	tags=67%, list=27%, signal=49%	STM2755/sgbH
regulation of growth	regulation of growth	2	0.651917	0.985404	0.547348	0.992582	0.987216	998	tags=50%, list=22%, signal=39%	phoP
ATPase-coupled amino acid transmembrane transporter activity	ATPase-coupled amino acid transmembrane transporter activity	5	-0.465147	-0.943372	0.547511	0.992582	0.987216	1488	tags=100%, list=33%, signal=67%	gltL/glnQ/hisP/yecC
queuosine biosynthetic process	queuosine biosynthetic process	5	-0.464467	-0.941992	0.547511	0.992582	0.987216	801	tags=60%, list=18%, signal=50%	tgt/ygcF
superoxide dismutase activity	superoxide dismutase activity	4	0.521263	0.952009	0.54797	0.992582	0.987216	2237	tags=100%, list=49%, signal=51%	STM0924/sodA/sodC/sodC/sodB
D-methionine transport	D-methionine transport	1	0.730086	0.977003	0.548828	0.992582	0.987216	1231	tags=100%, list=27%, signal=73%	sfbC
L-valine transmembrane transport	L-valine transmembrane transport	1	0.730305	0.977296	0.548828	0.992582	0.987216	1230	tags=100%, list=27%, signal=73%	livH
phenylalanine transport	phenylalanine transport	1	0.730305	0.977296	0.548828	0.992582	0.987216	1230	tags=100%, list=27%, signal=73%	livH
exopolyphosphatase activity	exopolyphosphatase activity	2	-0.634365	-0.971012	0.550633	0.992582	0.987216	858	tags=100%, list=19%, signal=81%	ppx
selenocysteine biosynthetic process	selenocysteine biosynthetic process	2	-0.63345	-0.969613	0.550633	0.992582	0.987216	1673	tags=100%, list=37%, signal=63%	selD
crossover junction endodeoxyribonuclease activity	crossover junction endodeoxyribonuclease activity	1	-0.744788	-0.982657	0.55102	0.992582	0.987216	1165	tags=100%, list=26%, signal=74%
Bam protein complex	Bam protein complex	3	-0.532707	-0.931129	0.551198	0.992582	0.987216	882	tags=67%, list=19%, signal=54%	yaeT
cob(I)yrinic acid a,c-diamide adenosyltransferase activity	cob(I)yrinic acid a,c-diamide adenosyltransferase activity	3	-0.532817	-0.931321	0.551198	0.992582	0.987216	314	tags=67%, list=7%, signal=62%	pduO
cellular response to DNA damage stimulus	cellular response to DNA damage stimulus	8	0.410885	0.940586	0.552158	0.992582	0.987216	485	tags=38%, list=11%, signal=34%	virK/STM3130/yiaB
4-hydroxy-tetrahydrodipicolinate synthase activity	4-hydroxy-tetrahydrodipicolinate synthase activity	1	-0.741497	-0.978314	0.555102	0.992582	0.987216	1180	tags=100%, list=26%, signal=74%
biotin synthase activity	biotin synthase activity	1	-0.741716	-0.978603	0.555102	0.992582	0.987216	1179	tags=100%, list=26%, signal=74%
phosphoglycerate mutase activity	phosphoglycerate mutase activity	1	-0.739083	-0.975129	0.555102	0.992582	0.987216	1191	tags=100%, list=26%, signal=74%
triphosphatase activity	triphosphatase activity	1	-0.740399	-0.976866	0.555102	0.992582	0.987216	1185	tags=100%, list=26%, signal=74%
uroporphyrinogen III biosynthetic process	uroporphyrinogen III biosynthetic process	1	-0.740619	-0.977156	0.555102	0.992582	0.987216	1184	tags=100%, list=26%, signal=74%
uroporphyrinogen-III synthase activity	uroporphyrinogen-III synthase activity	1	-0.740619	-0.977156	0.555102	0.992582	0.987216	1184	tags=100%, list=26%, signal=74%
energy transducer activity	energy transducer activity	1	0.724819	0.969955	0.556641	0.992582	0.987216	1255	tags=100%, list=28%, signal=72%	tonB
siderophore transmembrane transporter activity	siderophore transmembrane transporter activity	1	0.724819	0.969955	0.556641	0.992582	0.987216	1255	tags=100%, list=28%, signal=72%	tonB
hydrolase activity, acting on glycosyl bonds	hydrolase activity, acting on glycosyl bonds	7	-0.404162	-0.925164	0.55902	0.992582	0.987216	29	tags=71%, list=1%, signal=71%	mltC/yadE/STM3132/flgJ
aldose 1-epimerase activity	aldose 1-epimerase activity	2	-0.632249	-0.967774	0.559072	0.992582	0.987216	822	tags=100%, list=18%, signal=82%	galM
(R)-carnitine:4-(trimethylammonio)butanoate antiporter activity	(R)-carnitine:4-(trimethylammonio)butanoate antiporter activity	1	-0.737766	-0.973392	0.559184	0.992582	0.987216	1197	tags=100%, list=26%, signal=74%
4-(trimethylammonio)butanoate transport	4-(trimethylammonio)butanoate transport	1	-0.737766	-0.973392	0.559184	0.992582	0.987216	1197	tags=100%, list=26%, signal=74%
2-keto-3-deoxy-L-rhamnonate aldolase activity	2-keto-3-deoxy-L-rhamnonate aldolase activity	1	0.72438	0.969368	0.560547	0.992582	0.987216	1257	tags=100%, list=28%, signal=72%	STM2289
carbamate kinase activity	carbamate kinase activity	2	-0.629181	-0.963078	0.561181	0.992582	0.987216	236	tags=100%, list=5%, signal=95%	STM4466
CTP biosynthetic process	CTP biosynthetic process	2	-0.630158	-0.964573	0.561181	0.992582	0.987216	1688	tags=100%, list=37%, signal=63%	pyrG
intrinsic component of membrane	intrinsic component of membrane	3	0.577995	0.975284	0.561694	0.992582	0.987216	46	tags=33%, list=1%, signal=33%	hpaX
ribonucleoside-diphosphate reductase complex	ribonucleoside-diphosphate reductase complex	3	0.577811	0.974974	0.561694	0.992582	0.987216	1323	tags=67%, list=29%, signal=47%	nrdE/nrdF
nicotinamide riboside transmembrane transporter activity	nicotinamide riboside transmembrane transporter activity	1	0.723283	0.967899	0.5625	0.992582	0.987216	1262	tags=100%, list=28%, signal=72%	pnuC
quinone binding	quinone binding	15	-0.319239	-0.913081	0.563981	0.992582	0.987216	908	tags=40%, list=20%, signal=32%	nuoF/nuoI/nuoN/nuoH/nuoG
TAM protein secretion complex	TAM protein secretion complex	2	0.644882	0.974771	0.564394	0.992582	0.987216	1583	tags=50%, list=35%, signal=33%	ytfM
iron-sulfur cluster binding	iron-sulfur cluster binding	11	-0.346752	-0.908306	0.564626	0.992582	0.987216	286	tags=27%, list=6%, signal=26%	yhcC/yeiA
negative regulation of protein transport	negative regulation of protein transport	1	-0.736449	-0.971655	0.565306	0.992582	0.987216	1203	tags=100%, list=26%, signal=74%
pyruvate metabolic process	pyruvate metabolic process	1	-0.735572	-0.970497	0.565306	0.992582	0.987216	1207	tags=100%, list=26%, signal=74%
pyruvate, water dikinase activity	pyruvate, water dikinase activity	1	-0.735572	-0.970497	0.565306	0.992582	0.987216	1207	tags=100%, list=26%, signal=74%
agmatinase activity	agmatinase activity	2	0.642733	0.971522	0.566288	0.992582	0.987216	1047	tags=50%, list=23%, signal=39%	hutG
putrescine biosynthetic process from arginine, using agmatinase	putrescine biosynthetic process from arginine, using agmatinase	2	0.642733	0.971522	0.566288	0.992582	0.987216	1047	tags=50%, list=23%, signal=39%	hutG
L-serine ammonia-lyase activity	L-serine ammonia-lyase activity	6	-0.434613	-0.93743	0.566667	0.992582	0.987216	52	tags=67%, list=1%, signal=66%	tdcB/sdaB/tdcG
myristoyltransferase activity	myristoyltransferase activity	1	-0.735352	-0.970207	0.567347	0.992582	0.987216	1208	tags=100%, list=27%, signal=74%
bacterial-type flagellum filament	bacterial-type flagellum filament	2	0.642607	0.971332	0.568182	0.992582	0.987216	1266	tags=50%, list=28%, signal=36%	fliC
proton transmembrane transport	proton transmembrane transport	2	0.641301	0.969358	0.568182	0.992582	0.987216	531	tags=50%, list=12%, signal=44%	invC
2-dehydro-3-deoxyglucarate aldolase activity	2-dehydro-3-deoxyglucarate aldolase activity	1	-0.730086	-0.963258	0.569388	0.992582	0.987216	1232	tags=100%, list=27%, signal=73%
2,3-bisphosphoglycerate-independent phosphoglycerate mutase activity	2,3-bisphosphoglycerate-independent phosphoglycerate mutase activity	1	-0.733816	-0.96818	0.569388	0.992582	0.987216	1215	tags=100%, list=27%, signal=73%
2,4,6-trinitrotoluene catabolic process	2,4,6-trinitrotoluene catabolic process	1	-0.727891	-0.960363	0.569388	0.992582	0.987216	1242	tags=100%, list=27%, signal=73%
base-excision repair, AP site formation via deaminated base removal	base-excision repair, AP site formation via deaminated base removal	1	-0.732499	-0.966443	0.569388	0.992582	0.987216	1221	tags=100%, list=27%, signal=73%
cysteine export across plasma membrane	cysteine export across plasma membrane	1	-0.728549	-0.961232	0.569388	0.992582	0.987216	1239	tags=100%, list=27%, signal=73%
D-glucarate catabolic process	D-glucarate catabolic process	1	-0.730086	-0.963258	0.569388	0.992582	0.987216	1232	tags=100%, list=27%, signal=73%
DNA (cytosine-5-)-methyltransferase activity	DNA (cytosine-5-)-methyltransferase activity	1	-0.731841	-0.965575	0.569388	0.992582	0.987216	1224	tags=100%, list=27%, signal=73%
exodeoxyribonuclease I activity	exodeoxyribonuclease I activity	1	-0.72833	-0.960942	0.569388	0.992582	0.987216	1240	tags=100%, list=27%, signal=73%
glutathione transmembrane transport	glutathione transmembrane transport	1	-0.728549	-0.961232	0.569388	0.992582	0.987216	1239	tags=100%, list=27%, signal=73%
NAD(P)H nitroreductase activity	NAD(P)H nitroreductase activity	1	-0.727891	-0.960363	0.569388	0.992582	0.987216	1242	tags=100%, list=27%, signal=73%
negative regulation of DNA-dependent DNA replication initiation	negative regulation of DNA-dependent DNA replication initiation	1	-0.729866	-0.962969	0.569388	0.992582	0.987216	1233	tags=100%, list=27%, signal=73%
oxidoreductase activity, acting on a sulfur group of donors, quinone or similar compound as acceptor	oxidoreductase activity, acting on a sulfur group of donors, quinone or similar compound as acceptor	1	-0.733158	-0.967312	0.569388	0.992582	0.987216	1218	tags=100%, list=27%, signal=73%
uracil DNA N-glycosylase activity	uracil DNA N-glycosylase activity	1	-0.732499	-0.966443	0.569388	0.992582	0.987216	1221	tags=100%, list=27%, signal=73%
farnesyltranstransferase activity	farnesyltranstransferase activity	1	-0.724819	-0.95631	0.571429	0.992582	0.987216	1256	tags=100%, list=28%, signal=72%
heme O biosynthetic process	heme O biosynthetic process	1	-0.724819	-0.95631	0.571429	0.992582	0.987216	1256	tags=100%, list=28%, signal=72%
NAD-dependent protein deacetylase activity	NAD-dependent protein deacetylase activity	1	-0.727013	-0.959205	0.571429	0.992582	0.987216	1246	tags=100%, list=27%, signal=73%
protein-malonyllysine demalonylase activity	protein-malonyllysine demalonylase activity	1	-0.727013	-0.959205	0.571429	0.992582	0.987216	1246	tags=100%, list=27%, signal=73%
protein-succinyllysine desuccinylase activity	protein-succinyllysine desuccinylase activity	1	-0.727013	-0.959205	0.571429	0.992582	0.987216	1246	tags=100%, list=27%, signal=73%
protoheme IX farnesyltransferase activity	protoheme IX farnesyltransferase activity	1	-0.724819	-0.95631	0.571429	0.992582	0.987216	1256	tags=100%, list=28%, signal=72%
acetyl-CoA C-acyltransferase activity	acetyl-CoA C-acyltransferase activity	2	-0.627609	-0.960671	0.57173	0.992582	0.987216	1580	tags=100%, list=35%, signal=65%	yqeF
heme transport	heme transport	2	-0.627524	-0.960541	0.57173	0.992582	0.987216	1700	tags=100%, list=37%, signal=63%	ccmC/ccmD/ccmD
pore complex	pore complex	11	0.367296	0.920229	0.572193	0.992582	0.987216	1296	tags=36%, list=28%, signal=26%	ompS/STM1530/wza/ompA
carbamoyl-phosphate synthase complex	carbamoyl-phosphate synthase complex	1	0.721747	0.965844	0.572266	0.992582	0.987216	1269	tags=100%, list=28%, signal=72%	carA
cysteine-type peptidase activity	cysteine-type peptidase activity	1	0.721308	0.965256	0.572266	0.992582	0.987216	1271	tags=100%, list=28%, signal=72%	STM2287
microcin transport	microcin transport	3	0.572997	0.966851	0.572744	0.992582	0.987216	1948	tags=100%, list=43%, signal=57%	yejE/yejA/yejB
di-trans,poly-cis-decaprenylcistransferase activity	di-trans,poly-cis-decaprenylcistransferase activity	1	-0.724161	-0.955441	0.573469	0.992582	0.987216	1259	tags=100%, list=28%, signal=72%
establishment of competence for transformation	establishment of competence for transformation	1	-0.72438	-0.955731	0.573469	0.992582	0.987216	1258	tags=100%, list=28%, signal=72%
polyprenol biosynthetic process	polyprenol biosynthetic process	1	-0.724161	-0.955441	0.573469	0.992582	0.987216	1259	tags=100%, list=28%, signal=72%
polyprenyltransferase activity	polyprenyltransferase activity	1	-0.724161	-0.955441	0.573469	0.992582	0.987216	1259	tags=100%, list=28%, signal=72%
tRNA nucleotidyltransferase activity	tRNA nucleotidyltransferase activity	1	-0.723722	-0.954862	0.57551	0.992582	0.987216	1261	tags=100%, list=28%, signal=72%
DNA restriction-modification system	DNA restriction-modification system	6	-0.428168	-0.923527	0.575556	0.992582	0.987216	1039	tags=50%, list=23%, signal=39%	hsdS/res
nitrate transmembrane transporter activity	nitrate transmembrane transporter activity	2	-0.625988	-0.95819	0.575949	0.992582	0.987216	1707	tags=100%, list=37%, signal=63%	narK
nitrate transport	nitrate transport	2	-0.625988	-0.95819	0.575949	0.992582	0.987216	1707	tags=100%, list=37%, signal=63%	narK
nitrite efflux transmembrane transporter activity	nitrite efflux transmembrane transporter activity	2	-0.625988	-0.95819	0.575949	0.992582	0.987216	1707	tags=100%, list=37%, signal=63%	narK
response to amino acid	response to amino acid	3	-0.522503	-0.913293	0.577342	0.992582	0.987216	2179	tags=100%, list=48%, signal=52%	lrp/STM1001
cyclic pyranopterin monophosphate synthase activity	cyclic pyranopterin monophosphate synthase activity	1	0.72065	0.964375	0.578125	0.992582	0.987216	1274	tags=100%, list=28%, signal=72%	moaC
drug binding	drug binding	4	-0.474028	-0.906867	0.578261	0.992582	0.987216	1325	tags=100%, list=29%, signal=71%	pbpC/yfeL/mrcB
drug transmembrane transport	drug transmembrane transport	4	-0.47343	-0.905723	0.578261	0.992582	0.987216	2403	tags=100%, list=53%, signal=47%	ydhC/bcr/emrD
sulfuric ester hydrolase activity	sulfuric ester hydrolase activity	5	0.466993	0.927837	0.578571	0.992582	0.987216	885	tags=40%, list=19%, signal=32%	STM4013/STM0886
4-hydroxy-3-methylbut-2-en-1-yl diphosphate reductase activity	4-hydroxy-3-methylbut-2-en-1-yl diphosphate reductase activity	1	-0.721966	-0.952546	0.579592	0.992582	0.987216	1269	tags=100%, list=28%, signal=72%
UDP-N-acetylmuramate-L-alanine ligase activity	UDP-N-acetylmuramate-L-alanine ligase activity	1	-0.722625	-0.953414	0.579592	0.992582	0.987216	1266	tags=100%, list=28%, signal=72%
phosphorelay sensor kinase activity	phosphorelay sensor kinase activity	31	0.282484	0.919332	0.579932	0.992582	0.987216	982	tags=26%, list=22%, signal=20%	ssrA/rstB/creC/torS/phoR/cheA/uhpB/narX
alcohol dehydrogenase [NAD(P)+] activity	alcohol dehydrogenase [NAD(P)+] activity	1	0.719552	0.962907	0.580078	0.992582	0.987216	1279	tags=100%, list=28%, signal=72%	yqhD
methylglyoxal reductase (NADPH-dependent, acetol producing)	methylglyoxal reductase (NADPH-dependent, acetol producing)	1	0.719552	0.962907	0.580078	0.992582	0.987216	1279	tags=100%, list=28%, signal=72%	yqhD
lysine-tRNA ligase activity	lysine-tRNA ligase activity	2	-0.623793	-0.95483	0.580169	0.992582	0.987216	1717	tags=100%, list=38%, signal=62%	lysS
lysyl-tRNA aminoacylation	lysyl-tRNA aminoacylation	2	-0.623793	-0.95483	0.580169	0.992582	0.987216	1717	tags=100%, list=38%, signal=62%	lysS
phospholipid transporter activity	phospholipid transporter activity	2	-0.623298	-0.954073	0.580169	0.992582	0.987216	1612	tags=100%, list=35%, signal=65%	yrbD
cellular amino acid metabolic process	cellular amino acid metabolic process	8	-0.383512	-0.912584	0.580717	0.992582	0.987216	774	tags=38%, list=17%, signal=31%	ldcC/cadA
ADP-sugar diphosphatase activity	ADP-sugar diphosphatase activity	2	0.635206	0.960145	0.581439	0.992582	0.987216	1664	tags=100%, list=37%, signal=64%	yrfE/yqiE
nucleoside phosphate metabolic process	nucleoside phosphate metabolic process	2	0.635206	0.960145	0.581439	0.992582	0.987216	1664	tags=100%, list=37%, signal=64%	yrfE/yqiE
ribose phosphate metabolic process	ribose phosphate metabolic process	2	0.635206	0.960145	0.581439	0.992582	0.987216	1664	tags=100%, list=37%, signal=64%	yrfE/yqiE
negative regulation of siderophore biosynthetic process	negative regulation of siderophore biosynthetic process	1	-0.721747	-0.952256	0.581633	0.992582	0.987216	1270	tags=100%, list=28%, signal=72%
negative regulation of DNA-templated transcription, termination	negative regulation of DNA-templated transcription, termination	1	0.719113	0.96232	0.582031	0.992582	0.987216	1281	tags=100%, list=28%, signal=72%	STM2239
lipid binding	lipid binding	2	-0.62283	-0.953356	0.582278	0.992582	0.987216	804	tags=100%, list=18%, signal=82%	atpE
transcription antitermination	transcription antitermination	3	0.567289	0.957219	0.585635	0.992582	0.987216	1974	tags=100%, list=43%, signal=57%	nusB/nusA/nusG
2'-5'-RNA ligase activity	2'-5'-RNA ligase activity	1	-0.720869	-0.951098	0.585714	0.992582	0.987216	1274	tags=100%, list=28%, signal=72%
2',3'-cyclic-nucleotide 3'-phosphodiesterase activity	2',3'-cyclic-nucleotide 3'-phosphodiesterase activity	1	-0.720869	-0.951098	0.585714	0.992582	0.987216	1274	tags=100%, list=28%, signal=72%
glutamine-tRNA ligase activity	glutamine-tRNA ligase activity	1	-0.719552	-0.949361	0.585714	0.992582	0.987216	1280	tags=100%, list=28%, signal=72%
glutaminyl-tRNA aminoacylation	glutaminyl-tRNA aminoacylation	1	-0.719552	-0.949361	0.585714	0.992582	0.987216	1280	tags=100%, list=28%, signal=72%
regulation of intracellular pH	regulation of intracellular pH	1	-0.719991	-0.94994	0.585714	0.992582	0.987216	1278	tags=100%, list=28%, signal=72%
sodium ion import across plasma membrane	sodium ion import across plasma membrane	1	-0.719991	-0.94994	0.585714	0.992582	0.987216	1278	tags=100%, list=28%, signal=72%
allantoinase activity	allantoinase activity	1	0.717358	0.95997	0.585938	0.992582	0.987216	1289	tags=100%, list=28%, signal=72%	allB
benzene-containing compound metabolic process	benzene-containing compound metabolic process	1	0.717577	0.960264	0.585938	0.992582	0.987216	1288	tags=100%, list=28%, signal=72%	hpaC
conjugation	conjugation	1	0.715822	0.957915	0.585938	0.992582	0.987216	1296	tags=100%, list=28%, signal=72%	ompA
conversion of methionyl-tRNA to N-formyl-methionyl-tRNA	conversion of methionyl-tRNA to N-formyl-methionyl-tRNA	1	0.715383	0.957328	0.585938	0.992582	0.987216	1298	tags=100%, list=28%, signal=72%	fmt
flavin reductase (NADH) activity	flavin reductase (NADH) activity	1	0.717577	0.960264	0.585938	0.992582	0.987216	1288	tags=100%, list=28%, signal=72%	hpaC
glyoxylate reductase (NADP) activity	glyoxylate reductase (NADP) activity	1	0.716041	0.958209	0.585938	0.992582	0.987216	1295	tags=100%, list=28%, signal=72%	serA
hydroxypyruvate reductase activity	hydroxypyruvate reductase activity	1	0.716041	0.958209	0.585938	0.992582	0.987216	1295	tags=100%, list=28%, signal=72%	serA
methionyl-tRNA formyltransferase activity	methionyl-tRNA formyltransferase activity	1	0.715383	0.957328	0.585938	0.992582	0.987216	1298	tags=100%, list=28%, signal=72%	fmt
oxidoreductase activity, acting on the CH-NH group of donors, NAD or NADP as acceptor	oxidoreductase activity, acting on the CH-NH group of donors, NAD or NADP as acceptor	1	0.717577	0.960264	0.585938	0.992582	0.987216	1288	tags=100%, list=28%, signal=72%	hpaC
phosphoglycerate dehydrogenase activity	phosphoglycerate dehydrogenase activity	1	0.716041	0.958209	0.585938	0.992582	0.987216	1295	tags=100%, list=28%, signal=72%	serA
monooxygenase activity	monooxygenase activity	3	0.567069	0.956849	0.587477	0.992582	0.987216	1975	tags=100%, list=43%, signal=57%	STM1546/yhbW/STM2175
adenine/guanine mispair binding	adenine/guanine mispair binding	1	-0.718455	-0.947913	0.587755	0.992582	0.987216	1285	tags=100%, list=28%, signal=72%
oxidized purine DNA binding	oxidized purine DNA binding	1	-0.718455	-0.947913	0.587755	0.992582	0.987216	1285	tags=100%, list=28%, signal=72%
purine-specific mismatch base pair DNA N-glycosylase activity	purine-specific mismatch base pair DNA N-glycosylase activity	1	-0.718455	-0.947913	0.587755	0.992582	0.987216	1285	tags=100%, list=28%, signal=72%
L-threonine catabolic process to glycine	L-threonine catabolic process to glycine	2	-0.621378	-0.951134	0.588608	0.992582	0.987216	1728	tags=100%, list=38%, signal=62%	tdh
N-methyltransferase activity	N-methyltransferase activity	4	-0.469258	-0.897741	0.58913	0.992582	0.987216	2422	tags=75%, list=53%, signal=35%	yhdJ/hsdM
purine nucleotide biosynthetic process	purine nucleotide biosynthetic process	4	-0.469038	-0.897321	0.58913	0.992582	0.987216	2423	tags=100%, list=53%, signal=47%	purM/folD/purR
exodeoxyribonuclease III activity	exodeoxyribonuclease III activity	1	0.71253	0.95351	0.589844	0.992582	0.987216	1311	tags=100%, list=29%, signal=71%	xthA
guanine transmembrane transporter activity	guanine transmembrane transporter activity	1	0.714725	0.956447	0.589844	0.992582	0.987216	1301	tags=100%, list=29%, signal=71%	yjcD
regulation of protein localization	regulation of protein localization	1	0.713847	0.955272	0.589844	0.992582	0.987216	1305	tags=100%, list=29%, signal=71%	sifA
nicotinate-nucleotide diphosphorylase (carboxylating) activity	nicotinate-nucleotide diphosphorylase (carboxylating) activity	2	0.632353	0.955832	0.590909	0.992582	0.987216	1677	tags=100%, list=37%, signal=63%	nadC/pncB
L-altrarate catabolic process	L-altrarate catabolic process	1	0.712311	0.953216	0.591797	0.992582	0.987216	1312	tags=100%, list=29%, signal=71%	STM3697
L-altrarate dehydratase activity	L-altrarate dehydratase activity	1	0.712311	0.953216	0.591797	0.992582	0.987216	1312	tags=100%, list=29%, signal=71%	STM3697
regulation of ubiquinone biosynthetic process	regulation of ubiquinone biosynthetic process	1	0.712091	0.952923	0.591797	0.992582	0.987216	1313	tags=100%, list=29%, signal=71%	aarF
ribonuclease E activity	ribonuclease E activity	1	-0.717577	-0.946755	0.591837	0.992582	0.987216	1289	tags=100%, list=28%, signal=72%
N-acetylmuramoyl-L-alanine amidase activity	N-acetylmuramoyl-L-alanine amidase activity	5	-0.44383	-0.900138	0.59276	0.992582	0.987216	872	tags=60%, list=19%, signal=49%	amiA/ampD
pentose-phosphate shunt	pentose-phosphate shunt	6	-0.421967	-0.910154	0.593333	0.992582	0.987216	1252	tags=67%, list=27%, signal=48%	zwf/talB/gnd
'de novo' protein folding	'de novo' protein folding	1	0.710555	0.950867	0.59375	0.992582	0.987216	1320	tags=100%, list=29%, signal=71%	mopA
GroEL-GroES complex	GroEL-GroES complex	1	0.710555	0.950867	0.59375	0.992582	0.987216	1320	tags=100%, list=29%, signal=71%	mopA
acetyltransferase activity	acetyltransferase activity	3	0.56202	0.948329	0.594843	0.992582	0.987216	1998	tags=100%, list=44%, signal=56%	eutD/aceF/maa
L-threonine ammonia-lyase activity	L-threonine ammonia-lyase activity	3	0.561955	0.948219	0.594843	0.992582	0.987216	1031	tags=67%, list=23%, signal=52%	dsdA/ilvA
DNA helicase complex	DNA helicase complex	2	-0.618761	-0.947128	0.594937	0.992582	0.987216	145	tags=50%, list=3%, signal=48%
fumarate transmembrane transporter activity	fumarate transmembrane transporter activity	2	-0.619753	-0.948646	0.594937	0.992582	0.987216	1407	tags=100%, list=31%, signal=69%	dctA
L-aspartate transmembrane transport	L-aspartate transmembrane transport	2	-0.619753	-0.948646	0.594937	0.992582	0.987216	1407	tags=100%, list=31%, signal=69%	dctA
succinate transmembrane transporter activity	succinate transmembrane transporter activity	2	-0.619753	-0.948646	0.594937	0.992582	0.987216	1407	tags=100%, list=31%, signal=69%	dctA
intrinsic component of plasma membrane	intrinsic component of plasma membrane	6	-0.420341	-0.906645	0.595556	0.992582	0.987216	68	tags=50%, list=1%, signal=49%	ftsY/entD
aerobic respiration	aerobic respiration	11	-0.339704	-0.889846	0.596372	0.992582	0.987216	875	tags=55%, list=19%, signal=44%	sdhB/nuoI/ubiE/sdhD/nuoH
lipopolysaccharide binding	lipopolysaccharide binding	2	-0.616882	-0.944252	0.597046	0.992582	0.987216	1200	tags=100%, list=26%, signal=74%	yhbN
respiratory electron transport chain	respiratory electron transport chain	13	-0.326734	-0.893763	0.59719	0.992582	0.987216	160	tags=23%, list=4%, signal=22%	STM1253/STM1788
1,4-dihydroxy-2-naphthoyl-CoA synthase activity	1,4-dihydroxy-2-naphthoyl-CoA synthase activity	1	-0.716041	-0.944729	0.597959	0.992582	0.987216	1296	tags=100%, list=28%, signal=72%
adenine salvage	adenine salvage	2	-0.614418	-0.94048	0.599156	0.992582	0.987216	1491	tags=100%, list=33%, signal=67%	hpt
purine ribonucleoside salvage	purine ribonucleoside salvage	2	-0.614418	-0.94048	0.599156	0.992582	0.987216	1491	tags=100%, list=33%, signal=67%	hpt
lactate oxidation	lactate oxidation	3	0.560324	0.945468	0.600368	0.992582	0.987216	658	tags=33%, list=14%, signal=29%	STM1620
structural molecule activity	structural molecule activity	12	0.343637	0.885021	0.601064	0.992582	0.987216	498	tags=25%, list=11%, signal=22%	sufA/STM0911/eutL
positive regulation of helicase activity	positive regulation of helicase activity	1	0.707922	0.947343	0.601562	0.992582	0.987216	1332	tags=100%, list=29%, signal=71%	ssb
acyl-CoA metabolic process	acyl-CoA metabolic process	2	0.630126	0.952467	0.604167	0.992582	0.987216	1065	tags=50%, list=23%, signal=38%	tesB
altronate dehydratase activity	altronate dehydratase activity	1	0.707264	0.946462	0.605469	0.992582	0.987216	1335	tags=100%, list=29%, signal=71%	STM0650
O-acetyltransferase activity	O-acetyltransferase activity	1	0.707044	0.946169	0.605469	0.992582	0.987216	1336	tags=100%, list=29%, signal=71%	yiaH
lactaldehyde dehydrogenase activity	lactaldehyde dehydrogenase activity	1	-0.714066	-0.942123	0.606122	0.992582	0.987216	1305	tags=100%, list=29%, signal=71%
NADH pyrophosphatase activity	NADH pyrophosphatase activity	1	-0.713847	-0.941833	0.606122	0.992582	0.987216	1306	tags=100%, list=29%, signal=71%
phosphatidylcholine metabolic process	phosphatidylcholine metabolic process	1	-0.714505	-0.942702	0.606122	0.992582	0.987216	1303	tags=100%, list=29%, signal=71%
threonine biosynthetic process	threonine biosynthetic process	6	0.417808	0.892083	0.608696	0.992582	0.987216	446	tags=33%, list=10%, signal=30%	thrB/metL
pyridoxine biosynthetic process	pyridoxine biosynthetic process	6	-0.414876	-0.894859	0.608889	0.992582	0.987216	786	tags=50%, list=17%, signal=41%	epd/pdxA
6-phosphofructokinase complex	6-phosphofructokinase complex	1	0.706825	0.945875	0.609375	0.992582	0.987216	1337	tags=100%, list=29%, signal=71%	pfkA
canonical glycolysis	canonical glycolysis	1	0.706825	0.945875	0.609375	0.992582	0.987216	1337	tags=100%, list=29%, signal=71%	pfkA
electron-transferring-flavoprotein dehydrogenase activity	electron-transferring-flavoprotein dehydrogenase activity	1	0.704411	0.942645	0.609375	0.992582	0.987216	1348	tags=100%, list=30%, signal=70%	STM0858
fructose-6-phosphate binding	fructose-6-phosphate binding	1	0.706825	0.945875	0.609375	0.992582	0.987216	1337	tags=100%, list=29%, signal=71%	pfkA
indole-3-glycerol-phosphate synthase activity	indole-3-glycerol-phosphate synthase activity	1	0.706386	0.945288	0.609375	0.992582	0.987216	1339	tags=100%, list=29%, signal=71%	trpC
oxidoreductase activity, oxidizing metal ions with flavin as acceptor	oxidoreductase activity, oxidizing metal ions with flavin as acceptor	1	0.704411	0.942645	0.609375	0.992582	0.987216	1348	tags=100%, list=30%, signal=70%	STM0858
phosphoribosylanthranilate isomerase activity	phosphoribosylanthranilate isomerase activity	1	0.706386	0.945288	0.609375	0.992582	0.987216	1339	tags=100%, list=29%, signal=71%	trpC
SRP-dependent cotranslational protein targeting to membrane, translocation	SRP-dependent cotranslational protein targeting to membrane, translocation	1	0.70463	0.942938	0.609375	0.992582	0.987216	1347	tags=100%, list=30%, signal=70%	secY
2-methylcitrate synthase activity	2-methylcitrate synthase activity	1	-0.712311	-0.939807	0.610204	0.992582	0.987216	1313	tags=100%, list=29%, signal=71%
citrate synthase activity	citrate synthase activity	1	-0.712311	-0.939807	0.610204	0.992582	0.987216	1313	tags=100%, list=29%, signal=71%
uroporphyrinogen decarboxylase activity	uroporphyrinogen decarboxylase activity	1	-0.711433	-0.938649	0.610204	0.992582	0.987216	1317	tags=100%, list=29%, signal=71%
sulfite reductase (ferredoxin) activity	sulfite reductase (ferredoxin) activity	2	0.627085	0.94787	0.611742	0.992582	0.987216	1701	tags=100%, list=37%, signal=63%	asrC/cysI
sulfite reductase activity	sulfite reductase activity	2	0.627085	0.94787	0.611742	0.992582	0.987216	1701	tags=100%, list=37%, signal=63%	asrC/cysI
ribonuclease III activity	ribonuclease III activity	1	-0.710116	-0.936911	0.612245	0.992582	0.987216	1323	tags=100%, list=29%, signal=71%
L-proline biosynthetic process	L-proline biosynthetic process	3	-0.50011	-0.874152	0.614379	0.992582	0.987216	2281	tags=67%, list=50%, signal=33%	proB
nucleoside-triphosphate diphosphatase activity	nucleoside-triphosphate diphosphatase activity	4	-0.458059	-0.876316	0.615217	0.992582	0.987216	2473	tags=100%, list=54%, signal=46%	yceF/mazG/yhdE
acyl-[acyl-carrier-protein]-phospholipid O-acyltransferase activity	acyl-[acyl-carrier-protein]-phospholipid O-acyltransferase activity	1	0.701558	0.938827	0.615234	0.992582	0.987216	1361	tags=100%, list=30%, signal=70%	aas
inositol 2-dehydrogenase activity	inositol 2-dehydrogenase activity	1	0.702655	0.940295	0.615234	0.992582	0.987216	1356	tags=100%, list=30%, signal=70%	STM4425
long-chain fatty acid [acyl-carrier-protein] ligase activity	long-chain fatty acid [acyl-carrier-protein] ligase activity	1	0.701558	0.938827	0.615234	0.992582	0.987216	1361	tags=100%, list=30%, signal=70%	aas
formate dehydrogenase complex	formate dehydrogenase complex	6	-0.413225	-0.891297	0.615556	0.992582	0.987216	2678	tags=100%, list=59%, signal=41%	fdhF/fdoG/fdnI/hybB/fdoI
DNA catabolic process	DNA catabolic process	2	-0.604697	-0.9256	0.616034	0.992582	0.987216	1804	tags=100%, list=40%, signal=60%	xseB
exodeoxyribonuclease VII activity	exodeoxyribonuclease VII activity	2	-0.604697	-0.9256	0.616034	0.992582	0.987216	1804	tags=100%, list=40%, signal=60%	xseB
exodeoxyribonuclease VII complex	exodeoxyribonuclease VII complex	2	-0.604697	-0.9256	0.616034	0.992582	0.987216	1804	tags=100%, list=40%, signal=60%	xseB
fructose metabolic process	fructose metabolic process	1	-0.705947	-0.93141	0.616327	0.992582	0.987216	1342	tags=100%, list=29%, signal=71%
geranyltranstransferase activity	geranyltranstransferase activity	1	-0.705727	-0.931121	0.616327	0.992582	0.987216	1343	tags=100%, list=29%, signal=71%
methenyltetrahydrofolate cyclohydrolase activity	methenyltetrahydrofolate cyclohydrolase activity	1	-0.705289	-0.930542	0.616327	0.992582	0.987216	1345	tags=100%, list=30%, signal=71%
methylenetetrahydrofolate dehydrogenase (NADP+) activity	methylenetetrahydrofolate dehydrogenase (NADP+) activity	1	-0.705289	-0.930542	0.616327	0.992582	0.987216	1345	tags=100%, list=30%, signal=71%
regulation of lipid biosynthetic process	regulation of lipid biosynthetic process	1	-0.706166	-0.9317	0.616327	0.992582	0.987216	1341	tags=100%, list=29%, signal=71%
sucrose biosynthetic process	sucrose biosynthetic process	1	-0.705947	-0.93141	0.616327	0.992582	0.987216	1342	tags=100%, list=29%, signal=71%
cellular response to oxidative stress	cellular response to oxidative stress	7	-0.387104	-0.886116	0.616927	0.992582	0.987216	600	tags=43%, list=13%, signal=37%	qor/bcp
protein unfolding	protein unfolding	3	0.554128	0.935012	0.616943	0.992582	0.987216	1593	tags=67%, list=35%, signal=43%	clpA/hslU
cellular carbohydrate metabolic process	cellular carbohydrate metabolic process	4	-0.456302	-0.872956	0.617391	0.992582	0.987216	2481	tags=75%, list=54%, signal=34%	STM4080/pmgI
N-acetyl-gamma-glutamyl-phosphate reductase activity	N-acetyl-gamma-glutamyl-phosphate reductase activity	1	-0.70463	-0.929673	0.618367	0.992582	0.987216	1348	tags=100%, list=30%, signal=70%
amidophosphoribosyltransferase activity	amidophosphoribosyltransferase activity	1	0.701119	0.93824	0.619141	0.992582	0.987216	1363	tags=100%, list=30%, signal=70%	purF
dATP pyrophosphohydrolase activity	dATP pyrophosphohydrolase activity	1	0.7009	0.937946	0.619141	0.992582	0.987216	1364	tags=100%, list=30%, signal=70%	ntpA
dihydroneopterin triphosphate pyrophosphohydrolase activity	dihydroneopterin triphosphate pyrophosphohydrolase activity	1	0.7009	0.937946	0.619141	0.992582	0.987216	1364	tags=100%, list=30%, signal=70%	ntpA
molybdopterin synthase activity	molybdopterin synthase activity	1	0.700461	0.937359	0.619141	0.992582	0.987216	1366	tags=100%, list=30%, signal=70%	moaE
short-chain carboxylesterase activity	short-chain carboxylesterase activity	1	0.70068	0.937652	0.619141	0.992582	0.987216	1365	tags=100%, list=30%, signal=70%	STM4032
catalytic activity	catalytic activity	35	-0.251105	-0.919175	0.620865	0.992582	0.987216	724	tags=29%, list=16%, signal=24%	STM1911/poxB/yigQ/yidF/STM3679/STM1615/yhcC/cbiP/STM2914
chorismate synthase activity	chorismate synthase activity	1	0.698705	0.935009	0.621094	0.992582	0.987216	1374	tags=100%, list=30%, signal=70%	aroC
tRNA wobble position uridine thiolation	tRNA wobble position uridine thiolation	1	0.700022	0.936771	0.621094	0.992582	0.987216	1368	tags=100%, list=30%, signal=70%	trmU
isochorismate synthase activity	isochorismate synthase activity	2	0.623354	0.94223	0.621212	0.992582	0.987216	1718	tags=100%, list=38%, signal=62%	entC/menF
protein transport by the Sec complex	protein transport by the Sec complex	6	-0.410789	-0.886043	0.622222	0.992582	0.987216	844	tags=50%, list=19%, signal=41%	secD/secF
glycerophosphodiester phosphodiesterase activity	glycerophosphodiester phosphodiesterase activity	2	-0.602945	-0.922919	0.622363	0.992582	0.987216	125	tags=50%, list=3%, signal=49%
entry into host cell	entry into host cell	3	0.551073	0.929857	0.624309	0.992582	0.987216	594	tags=33%, list=13%, signal=29%	sinH
peptidase activity	peptidase activity	19	0.295175	0.867581	0.624357	0.992582	0.987216	1428	tags=37%, list=31%, signal=25%	STM2691/STM2605/ompX/yhbV/STM1053/clpA/ydcP
transposition, DNA-mediated	transposition, DNA-mediated	5	-0.430882	-0.873879	0.624434	0.992582	0.987216	621	tags=40%, list=14%, signal=35%	xerD
UDP-glucose 6-dehydrogenase activity	UDP-glucose 6-dehydrogenase activity	1	-0.701119	-0.925041	0.62449	0.992582	0.987216	1364	tags=100%, list=30%, signal=70%
UDP-glucuronate biosynthetic process	UDP-glucuronate biosynthetic process	1	-0.701119	-0.925041	0.62449	0.992582	0.987216	1364	tags=100%, list=30%, signal=70%
5-carboxymethyl-2-hydroxymuconate delta-isomerase activity	5-carboxymethyl-2-hydroxymuconate delta-isomerase activity	2	0.620862	0.938463	0.625	0.992582	0.987216	250	tags=50%, list=5%, signal=47%	hpaF
5-phosphoribose 1-diphosphate biosynthetic process	5-phosphoribose 1-diphosphate biosynthetic process	2	0.621693	0.939719	0.625	0.992582	0.987216	941	tags=50%, list=21%, signal=40%	deoB
NADPH regeneration	NADPH regeneration	2	0.622476	0.940903	0.625	0.992582	0.987216	1722	tags=100%, list=38%, signal=62%	STM4433/pntA
thiosulfate sulfurtransferase activity	thiosulfate sulfurtransferase activity	2	0.620797	0.938365	0.625	0.992582	0.987216	472	tags=67%, list=10%, signal=60%	sseA/sseA
ATPase-coupled glycerol-3-phosphate transmembrane transporter activity	ATPase-coupled glycerol-3-phosphate transmembrane transporter activity	1	-0.697389	-0.920119	0.626531	0.992582	0.987216	1381	tags=100%, list=30%, signal=70%
cytidine transport	cytidine transport	1	-0.69695	-0.91954	0.626531	0.992582	0.987216	1383	tags=100%, list=30%, signal=70%
nucleoside transmembrane transport	nucleoside transmembrane transport	1	-0.69695	-0.91954	0.626531	0.992582	0.987216	1383	tags=100%, list=30%, signal=70%
uridine transport	uridine transport	1	-0.69695	-0.91954	0.626531	0.992582	0.987216	1383	tags=100%, list=30%, signal=70%
cytosol	cytosol	429	-0.176977	-0.962846	0.626728	0.992582	0.987216	939	tags=23%, list=21%, signal=20%	minD/yqiC/tyrB/pepT/STM1366/baeR/STM2922/yfcB/selB/rstA/yggL/avtA/ubiC/rfbK/tgt/frr/rpsT/epd/speF/adi/pepD/thiI/ytfP/gcvT/bglA/rbsK/ppa/glgA/gph/pnp/pssA/galK/gdhA/grpE/STM2446/STM3834/talB/ycaR/guaC/yhbT/cadC/yajD/ybiB/yqfB/gnd/yeeX/ygbL/yeeN/STM0763/grxB/pckA/hupA/trpS/fabB/manA/thyA/STM4270/crp/glmS/dnaQ/fucO/pykA/yieF/ydhF/asnB/gcvR/qor/era/STM1129/yajO/fliH/torR/pduQ/glpK/panC/kdgK/yhgF/STM4…
biotin carboxylase activity	biotin carboxylase activity	1	0.693439	0.927962	0.626953	0.992582	0.987216	1398	tags=100%, list=31%, signal=69%	accC
plasma membrane respiratory chain complex I	plasma membrane respiratory chain complex I	12	-0.32365	-0.873281	0.627854	0.992582	0.987216	908	tags=33%, list=20%, signal=27%	nuoI/nuoH/nuoG
heme binding	heme binding	31	-0.251632	-0.903593	0.628019	0.992582	0.987216	838	tags=30%, list=18%, signal=25%	cydA/STM3378/STM2446/sdhD/napC/phsC/corE/STM1253/STM1788
DNA unwinding involved in DNA replication	DNA unwinding involved in DNA replication	4	-0.45218	-0.865069	0.628261	0.992582	0.987216	134	tags=50%, list=3%, signal=49%	dnaB
galactarate catabolic process	galactarate catabolic process	4	-0.451356	-0.863494	0.628261	0.992582	0.987216	1232	tags=75%, list=27%, signal=55%	garD/garR
3'-5' RNA helicase activity	3'-5' RNA helicase activity	1	-0.695633	-0.917803	0.628571	0.992582	0.987216	1389	tags=100%, list=30%, signal=70%
acyl-[acyl-carrier-protein]-UDP-N-acetylglucosamine O-acyltransferase activity	acyl-[acyl-carrier-protein]-UDP-N-acetylglucosamine O-acyltransferase activity	1	-0.694755	-0.916644	0.628571	0.992582	0.987216	1393	tags=100%, list=31%, signal=69%
scopolin beta-glucosidase activity	scopolin beta-glucosidase activity	1	-0.694975	-0.916934	0.628571	0.992582	0.987216	1392	tags=100%, list=31%, signal=69%
shikimate metabolic process	shikimate metabolic process	5	0.443401	0.880963	0.628571	0.992582	0.987216	655	tags=20%, list=14%, signal=17%	STM3859
mRNA binding	mRNA binding	8	0.381063	0.872319	0.629496	0.992582	0.987216	815	tags=38%, list=18%, signal=31%	rpsC/yciH/rplM
8-amino-7-oxononanoate synthase activity	8-amino-7-oxononanoate synthase activity	1	0.691903	0.925906	0.630859	0.992582	0.987216	1405	tags=100%, list=31%, signal=69%	bioF
dihydrofolate metabolic process	dihydrofolate metabolic process	1	0.68905	0.922088	0.630859	0.992582	0.987216	1418	tags=100%, list=31%, signal=69%	folA
dihydrofolate reductase activity	dihydrofolate reductase activity	1	0.68905	0.922088	0.630859	0.992582	0.987216	1418	tags=100%, list=31%, signal=69%	folA
lauroyltransferase activity	lauroyltransferase activity	1	0.68883	0.921795	0.630859	0.992582	0.987216	1419	tags=100%, list=31%, signal=69%	htrB
translational initiation	translational initiation	1	0.689269	0.922382	0.630859	0.992582	0.987216	1417	tags=100%, list=31%, signal=69%	infB
zinc ion binding	zinc ion binding	90	-0.207106	-0.919362	0.632022	0.992582	0.987216	460	tags=13%, list=10%, signal=12%	hybF/pdxA/qor/pyrC/hypB/STM2494/fba/STM3261/nanK/hemB/galT
intermembrane phospholipid transfer	intermembrane phospholipid transfer	1	-0.69278	-0.914039	0.632653	0.992582	0.987216	1402	tags=100%, list=31%, signal=69%
class I DNA-(apurinic or apyrimidinic site) endonuclease activity	class I DNA-(apurinic or apyrimidinic site) endonuclease activity	3	0.546432	0.922027	0.633517	0.992582	0.987216	2069	tags=100%, list=45%, signal=55%	mutM/nth/nei
DNA N-glycosylase activity	DNA N-glycosylase activity	3	0.546432	0.922027	0.633517	0.992582	0.987216	2069	tags=100%, list=45%, signal=55%	mutM/nth/nei
phospholipid biosynthetic process	phospholipid biosynthetic process	6	0.405318	0.865415	0.634058	0.992582	0.987216	1704	tags=67%, list=37%, signal=42%	ushB/aas/plsX/yegS
deoxyribodipyrimidine photo-lyase activity	deoxyribodipyrimidine photo-lyase activity	1	-0.692122	-0.91317	0.634694	0.992582	0.987216	1405	tags=100%, list=31%, signal=69%
protein-chromophore linkage	protein-chromophore linkage	1	-0.692122	-0.91317	0.634694	0.992582	0.987216	1405	tags=100%, list=31%, signal=69%
glutathione binding	glutathione binding	1	0.686197	0.918271	0.634766	0.992582	0.987216	1431	tags=100%, list=31%, signal=69%	yliJ
high-affinity secondary active nitrite transmembrane transporter activity	high-affinity secondary active nitrite transmembrane transporter activity	1	0.686417	0.918565	0.634766	0.992582	0.987216	1430	tags=100%, list=31%, signal=69%	nirC
RNA catabolic process	RNA catabolic process	4	-0.448836	-0.858672	0.634783	0.992582	0.987216	2515	tags=100%, list=55%, signal=45%	deaD/rhlB/pnp
formate transmembrane transporter activity	formate transmembrane transporter activity	2	-0.596618	-0.913234	0.635021	0.992582	0.987216	333	tags=100%, list=7%, signal=93%	focA
formate transport	formate transport	2	-0.596618	-0.913234	0.635021	0.992582	0.987216	333	tags=100%, list=7%, signal=93%	focA
small ribosomal subunit rRNA binding	small ribosomal subunit rRNA binding	5	0.441036	0.876264	0.635714	0.992582	0.987216	894	tags=60%, list=20%, signal=48%	rpsK/rpsR/rpsF
ATP-independent chaperone mediated protein folding	ATP-independent chaperone mediated protein folding	2	0.616769	0.932277	0.636364	0.992582	0.987216	1748	tags=100%, list=38%, signal=62%	spy/cpxP
catalase activity	catalase activity	2	0.617255	0.933011	0.636364	0.992582	0.987216	646	tags=50%, list=14%, signal=43%	katG
hydrogen peroxide catabolic process	hydrogen peroxide catabolic process	2	0.617255	0.933011	0.636364	0.992582	0.987216	646	tags=50%, list=14%, signal=43%	katG
polyamine binding	polyamine binding	2	0.61633	0.931613	0.636364	0.992582	0.987216	1750	tags=100%, list=38%, signal=62%	potF/potD
polyamine transport	polyamine transport	2	0.61633	0.931613	0.636364	0.992582	0.987216	1750	tags=100%, list=38%, signal=62%	potF/potD
protein binding, bridging	protein binding, bridging	2	0.617106	0.932786	0.636364	0.992582	0.987216	1359	tags=50%, list=30%, signal=35%	smpA
tRNA (cytosine-2'-O-)-methyltransferase activity	tRNA (cytosine-2'-O-)-methyltransferase activity	2	0.615891	0.93095	0.636364	0.992582	0.987216	1752	tags=100%, list=38%, signal=62%	lasT/STM2545
tRNA (uracil-2'-O-)-methyltransferase activity	tRNA (uracil-2'-O-)-methyltransferase activity	2	0.615891	0.93095	0.636364	0.992582	0.987216	1752	tags=100%, list=38%, signal=62%	lasT/STM2545
tRNA nucleoside ribose methylation	tRNA nucleoside ribose methylation	2	0.615891	0.93095	0.636364	0.992582	0.987216	1752	tags=100%, list=38%, signal=62%	lasT/STM2545
(2,3-dihydroxybenzoyl)adenylate synthase activity	(2,3-dihydroxybenzoyl)adenylate synthase activity	1	0.685319	0.917096	0.636719	0.992582	0.987216	1435	tags=100%, list=31%, signal=69%	entE
16S rRNA (guanine(966)-N(2))-methyltransferase activity	16S rRNA (guanine(966)-N(2))-methyltransferase activity	1	0.6851	0.916803	0.636719	0.992582	0.987216	1436	tags=100%, list=32%, signal=69%	yhhF
malate:proton symporter activity	malate:proton symporter activity	1	-0.691683	-0.912591	0.636735	0.992582	0.987216	1407	tags=100%, list=31%, signal=69%
maltodextrin transmembrane transporter activity	maltodextrin transmembrane transporter activity	1	-0.691464	-0.912302	0.636735	0.992582	0.987216	1408	tags=100%, list=31%, signal=69%
maltose transporting porin activity	maltose transporting porin activity	1	-0.691464	-0.912302	0.636735	0.992582	0.987216	1408	tags=100%, list=31%, signal=69%
polysaccharide transport	polysaccharide transport	1	-0.691464	-0.912302	0.636735	0.992582	0.987216	1408	tags=100%, list=31%, signal=69%
proton transmembrane transporter activity	proton transmembrane transporter activity	1	-0.691025	-0.911722	0.636735	0.992582	0.987216	1410	tags=100%, list=31%, signal=69%
alanine racemase activity	alanine racemase activity	3	0.543885	0.917729	0.637201	0.992582	0.987216	1100	tags=33%, list=24%, signal=25%	STM2358
D-alanine biosynthetic process	D-alanine biosynthetic process	3	0.543885	0.917729	0.637201	0.992582	0.987216	1100	tags=33%, list=24%, signal=25%	STM2358
four-way junction helicase activity	four-way junction helicase activity	3	0.543136	0.916465	0.637201	0.992582	0.987216	1206	tags=33%, list=26%, signal=25%	recQ
nucleoside-triphosphatase activity	nucleoside-triphosphatase activity	3	0.542481	0.915359	0.637201	0.992582	0.987216	2087	tags=100%, list=46%, signal=54%	yjjX/ymfB/yggV
cell periphery	cell periphery	1	0.682905	0.913866	0.638672	0.992582	0.987216	1446	tags=100%, list=32%, signal=68%	sopB
lipid phosphatase activity	lipid phosphatase activity	1	0.682905	0.913866	0.638672	0.992582	0.987216	1446	tags=100%, list=32%, signal=68%	sopB
negative regulation of cell growth	negative regulation of cell growth	1	0.682905	0.913866	0.638672	0.992582	0.987216	1446	tags=100%, list=32%, signal=68%	sopB
negative regulation of signaling	negative regulation of signaling	1	0.682905	0.913866	0.638672	0.992582	0.987216	1446	tags=100%, list=32%, signal=68%	sopB
positive regulation of DNA replication	positive regulation of DNA replication	1	0.682905	0.913866	0.638672	0.992582	0.987216	1446	tags=100%, list=32%, signal=68%	sopB
symbiont-containing vacuole	symbiont-containing vacuole	1	0.682905	0.913866	0.638672	0.992582	0.987216	1446	tags=100%, list=32%, signal=68%	sopB
succinate dehydrogenase complex	succinate dehydrogenase complex	1	-0.688391	-0.908248	0.640816	0.992582	0.987216	1422	tags=100%, list=31%, signal=69%
glucose metabolic process	glucose metabolic process	7	-0.376845	-0.862631	0.641425	0.992582	0.987216	1055	tags=57%, list=23%, signal=44%	gapA/galM/epd
nitrate assimilation	nitrate assimilation	10	0.353666	0.863216	0.641844	0.992582	0.987216	1430	tags=40%, list=31%, signal=28%	narW/nirD/narJ/nirC
defense response to bacterium	defense response to bacterium	3	0.538511	0.90866	0.644567	0.992582	0.987216	1069	tags=33%, list=23%, signal=26%	STM1028
glycerol-3-phosphatase activity	glycerol-3-phosphatase activity	1	-0.686197	-0.905353	0.646939	0.992582	0.987216	1432	tags=100%, list=31%, signal=69%
fatty acid metabolic process	fatty acid metabolic process	4	-0.440027	-0.841819	0.647826	0.992582	0.987216	1016	tags=75%, list=22%, signal=58%	plsB/fadR
thioredoxin peroxidase activity	thioredoxin peroxidase activity	4	-0.442687	-0.846908	0.647826	0.992582	0.987216	330	tags=75%, list=7%, signal=70%	tpx/bcp
protein disulfide oxidoreductase activity	protein disulfide oxidoreductase activity	16	-0.291921	-0.858522	0.648961	0.992582	0.987216	1201	tags=50%, list=26%, signal=37%	dsbB/trxA/dsbA/grxA/grxC/scsB/scsC
ribonucleoside-triphosphate reductase activity	ribonucleoside-triphosphate reductase activity	1	-0.685539	-0.904484	0.64898	0.992582	0.987216	1435	tags=100%, list=31%, signal=69%
cellular response to glucose-phosphate stress	cellular response to glucose-phosphate stress	1	0.68115	0.911517	0.650391	0.992582	0.987216	1454	tags=100%, list=32%, signal=68%	setB
lactose transport	lactose transport	1	0.68115	0.911517	0.650391	0.992582	0.987216	1454	tags=100%, list=32%, signal=68%	setB
amino acid transport	amino acid transport	26	-0.260583	-0.88517	0.650633	0.992582	0.987216	924	tags=27%, list=20%, signal=22%	artM/cadB/hisM/rhtC/cycA/ydgI
FMN binding	FMN binding	21	-0.266783	-0.871039	0.650943	0.992582	0.987216	461	tags=29%, list=10%, signal=26%	STM3378/fadH/yieF/glpA/fldB
tRNA processing	tRNA processing	5	-0.419896	-0.851598	0.651584	0.992582	0.987216	1323	tags=80%, list=29%, signal=57%	rnc/rne/rph
double-stranded RNA binding	double-stranded RNA binding	3	0.53431	0.901572	0.651934	0.992582	0.987216	660	tags=33%, list=14%, signal=29%	yciO
sequence-specific DNA binding	sequence-specific DNA binding	61	0.239865	0.895817	0.652582	0.992582	0.987216	840	tags=23%, list=18%, signal=19%	STM1671/STM0563/STM0859/hpaA/yhjC/soxS/STM0581/sinR/ydiP/araC/fis/STM3678/hilD/yijO
cytoplasm	cytoplasm	449	-0.176992	-0.963387	0.653465	0.992582	0.987216	823	tags=19%, list=18%, signal=18%	galM/ackA/yfiC/tgt/frr/pyrE/pepE/prpR/cysM/nagB/hemF/ybeB/cyaA/efp/dnaA/uup/copA/kdtB/pepN/uvrC/asrB/udk/apbA/fadR/galK/xerC/gdhA/STM3834/rsd/STM4465/grxC/mukE/murF/argG/rnhA/idi/STM0763/ppiC/bioH/ldcC/polA/rnhB/STM4270/dpiA/mukB/ptsP/ogt/trpR/coaA/hemL/pykA/STM4536/rimK/pdxA/qor/dcuR/bcp/malZ/pth/STM4467/hpaI/serB/parC/xerD/rimL/pyrC/ygfY/murD/caiB/rsmC/nhoA/pyrD/cadA/citD2/bioA/thiD/glgP/ttrR/S…
nuclease activity	nuclease activity	3	-0.481677	-0.841932	0.653595	0.992582	0.987216	421	tags=67%, list=9%, signal=61%	yraN
acetaldehyde catabolic process	acetaldehyde catabolic process	1	0.679394	0.909167	0.654297	0.992582	0.987216	1462	tags=100%, list=32%, signal=68%	adhP
shikimate 3-dehydrogenase (NADP+) activity	shikimate 3-dehydrogenase (NADP+) activity	3	0.533435	0.900095	0.655617	0.992582	0.987216	1725	tags=67%, list=38%, signal=41%	STM3859/aroE
lysozyme activity	lysozyme activity	4	0.486825	0.889112	0.658672	0.992582	0.987216	2341	tags=100%, list=51%, signal=49%	STM1028/STM2612/STM3605/STM2715
adenylosuccinate synthase activity	adenylosuccinate synthase activity	1	-0.68115	-0.898694	0.659184	0.992582	0.987216	1455	tags=100%, list=32%, signal=68%
bis(5'-nucleosyl)-tetraphosphatase (symmetrical) activity	bis(5'-nucleosyl)-tetraphosphatase (symmetrical) activity	1	-0.680053	-0.897246	0.659184	0.992582	0.987216	1460	tags=100%, list=32%, signal=68%
carbon monoxide binding	carbon monoxide binding	1	-0.681369	-0.898983	0.659184	0.992582	0.987216	1454	tags=100%, list=32%, signal=68%
IMP metabolic process	IMP metabolic process	1	-0.68115	-0.898694	0.659184	0.992582	0.987216	1455	tags=100%, list=32%, signal=68%
phosphoribulokinase activity	phosphoribulokinase activity	1	-0.682247	-0.900141	0.659184	0.992582	0.987216	1450	tags=100%, list=32%, signal=68%
monosaccharide binding	monosaccharide binding	3	0.532878	0.899156	0.6593	0.992582	0.987216	1337	tags=67%, list=29%, signal=47%	rbsD/pfkA
oxidoreductase activity, acting on paired donors, with incorporation or reduction of molecular oxygen	oxidoreductase activity, acting on paired donors, with incorporation or reduction of molecular oxygen	1	0.676542	0.90535	0.660156	0.992582	0.987216	1475	tags=100%, list=32%, signal=68%	yhbW
cellular amino acid catabolic process	cellular amino acid catabolic process	5	0.432377	0.85906	0.660714	0.992582	0.987216	1312	tags=80%, list=29%, signal=57%	ycjG/rspA/yfaW/STM3697
nucleoside triphosphate biosynthetic process	nucleoside triphosphate biosynthetic process	2	0.605575	0.915356	0.660985	0.992582	0.987216	1799	tags=100%, list=39%, signal=61%	fdrA/sucD
1,6-anhydro-N-acetyl-beta-muramic acid catabolic process	1,6-anhydro-N-acetyl-beta-muramic acid catabolic process	1	-0.679394	-0.896378	0.661224	0.992582	0.987216	1463	tags=100%, list=32%, signal=68%
amino sugar catabolic process	amino sugar catabolic process	1	-0.679394	-0.896378	0.661224	0.992582	0.987216	1463	tags=100%, list=32%, signal=68%
carbon-oxygen lyase activity	carbon-oxygen lyase activity	1	-0.679394	-0.896378	0.661224	0.992582	0.987216	1463	tags=100%, list=32%, signal=68%
ether hydrolase activity	ether hydrolase activity	1	-0.679394	-0.896378	0.661224	0.992582	0.987216	1463	tags=100%, list=32%, signal=68%
glucose 6-phosphate metabolic process	glucose 6-phosphate metabolic process	1	-0.678517	-0.895219	0.661224	0.992582	0.987216	1467	tags=100%, list=32%, signal=68%
N-acetylmuramic acid catabolic process	N-acetylmuramic acid catabolic process	1	-0.679394	-0.896378	0.661224	0.992582	0.987216	1463	tags=100%, list=32%, signal=68%
regulation of cell septum assembly	regulation of cell septum assembly	1	-0.678736	-0.895509	0.661224	0.992582	0.987216	1466	tags=100%, list=32%, signal=68%
trehalose metabolic process	trehalose metabolic process	1	-0.679614	-0.896667	0.661224	0.992582	0.987216	1462	tags=100%, list=32%, signal=68%
phosphatidylglycerophosphatase activity	phosphatidylglycerophosphatase activity	2	0.604953	0.914416	0.662879	0.992582	0.987216	970	tags=50%, list=21%, signal=39%	pgpB
3'-tRNA processing endoribonuclease activity	3'-tRNA processing endoribonuclease activity	3	0.531003	0.895992	0.662983	0.992582	0.987216	1227	tags=67%, list=27%, signal=49%	rnpA/STM1109
tRNA 3'-trailer cleavage, endonucleolytic	tRNA 3'-trailer cleavage, endonucleolytic	3	0.531003	0.895992	0.662983	0.992582	0.987216	1227	tags=67%, list=27%, signal=49%	rnpA/STM1109
cellular response to osmotic stress	cellular response to osmotic stress	3	-0.477717	-0.835011	0.664488	0.992582	0.987216	2383	tags=100%, list=52%, signal=48%	proV/ybiO
mechanosensitive ion channel activity	mechanosensitive ion channel activity	3	-0.477717	-0.835011	0.664488	0.992582	0.987216	2383	tags=100%, list=52%, signal=48%	ybiO/mscL
phosphoenolpyruvate-protein phosphotransferase activity	phosphoenolpyruvate-protein phosphotransferase activity	3	-0.475784	-0.831633	0.664488	0.992582	0.987216	408	tags=67%, list=9%, signal=61%	ptsP
plasma membrane protein complex	plasma membrane protein complex	3	-0.477489	-0.834613	0.664488	0.992582	0.987216	523	tags=67%, list=11%, signal=59%	ycfW
chromosome	chromosome	8	-0.360903	-0.858785	0.665919	0.992582	0.987216	1337	tags=62%, list=29%, signal=44%	yrdD/gyrA/topA/parC
dUTP catabolic process	dUTP catabolic process	2	-0.58187	-0.890659	0.666667	0.992582	0.987216	1908	tags=100%, list=42%, signal=58%	dut
pyrimidine nucleotide metabolic process	pyrimidine nucleotide metabolic process	2	-0.579236	-0.886628	0.666667	0.992582	0.987216	1920	tags=100%, list=42%, signal=58%	ndk
leucine biosynthetic process	leucine biosynthetic process	8	0.368587	0.843761	0.667266	0.992582	0.987216	1198	tags=62%, list=26%, signal=46%	leuB/leuA/leuC/leuD/ilvE
nitrite reductase (cytochrome, ammonia-forming) activity	nitrite reductase (cytochrome, ammonia-forming) activity	1	-0.676542	-0.892614	0.667347	0.992582	0.987216	1476	tags=100%, list=32%, signal=68%
oxidoreductase activity, acting on the CH-CH group of donors, with a flavin as acceptor	oxidoreductase activity, acting on the CH-CH group of donors, with a flavin as acceptor	1	-0.676322	-0.892324	0.667347	0.992582	0.987216	1477	tags=100%, list=32%, signal=68%
formate dehydrogenase (NAD+) activity	formate dehydrogenase (NAD+) activity	5	-0.413134	-0.837884	0.667421	0.992582	0.987216	2678	tags=100%, list=59%, signal=41%	fdhF/fdoG/fdnI/fdoI
protein-phosphocysteine-sugar phosphotransferase activity	protein-phosphocysteine-sugar phosphotransferase activity	13	0.319743	0.842272	0.667826	0.992582	0.987216	601	tags=31%, list=13%, signal=27%	STM3256/fruF/frwD/STM3255
phosphoribosylaminoimidazolesuccinocarboxamide synthase activity	phosphoribosylaminoimidazolesuccinocarboxamide synthase activity	1	0.67325	0.900945	0.667969	0.992582	0.987216	1490	tags=100%, list=33%, signal=67%	purC
respiratory chain complex I	respiratory chain complex I	1	0.672811	0.900358	0.667969	0.992582	0.987216	1492	tags=100%, list=33%, signal=67%	nuoM
acetylornithine deacetylase activity	acetylornithine deacetylase activity	1	-0.676103	-0.892035	0.669388	0.992582	0.987216	1478	tags=100%, list=32%, signal=68%
formate oxidation	formate oxidation	5	-0.411377	-0.83432	0.669683	0.992582	0.987216	2686	tags=80%, list=59%, signal=33%	hybB/fdoI/fdoH
thiamine metabolic process	thiamine metabolic process	1	0.671933	0.899183	0.669922	0.992582	0.987216	1496	tags=100%, list=33%, signal=67%	yjjX
keto-3-deoxy-D-manno-octulosonic acid biosynthetic process	keto-3-deoxy-D-manno-octulosonic acid biosynthetic process	2	0.602502	0.910712	0.670455	0.992582	0.987216	1813	tags=100%, list=40%, signal=60%	kdsA/gutQ
aerobic electron transport chain	aerobic electron transport chain	8	0.367705	0.841741	0.670863	0.992582	0.987216	1380	tags=50%, list=30%, signal=35%	STM0361/STM1792/STM1793/STM0360
cellulase activity	cellulase activity	1	-0.674347	-0.889718	0.671429	0.992582	0.987216	1486	tags=100%, list=33%, signal=67%
cellulose catabolic process	cellulose catabolic process	1	-0.674347	-0.889718	0.671429	0.992582	0.987216	1486	tags=100%, list=33%, signal=67%
N-acetylgalactosamine-6-phosphate deacetylase activity	N-acetylgalactosamine-6-phosphate deacetylase activity	1	-0.674786	-0.890297	0.671429	0.992582	0.987216	1484	tags=100%, list=33%, signal=67%
N-acetylglucosamine-6-phosphate deacetylase activity	N-acetylglucosamine-6-phosphate deacetylase activity	1	-0.674786	-0.890297	0.671429	0.992582	0.987216	1484	tags=100%, list=33%, signal=67%
response to zinc ion	response to zinc ion	4	0.482254	0.880765	0.671587	0.992582	0.987216	734	tags=50%, list=16%, signal=42%	sitC/sitD
L-lysine efflux transmembrane transporter activity	L-lysine efflux transmembrane transporter activity	1	0.671494	0.898596	0.671875	0.992582	0.987216	1498	tags=100%, list=33%, signal=67%	ybjE
response to nitrosative stress	response to nitrosative stress	1	0.671056	0.898008	0.671875	0.992582	0.987216	1500	tags=100%, list=33%, signal=67%	ytfE
cobalt ion binding	cobalt ion binding	6	-0.388133	-0.837175	0.673333	0.992582	0.987216	1122	tags=67%, list=25%, signal=50%	STM1656/cbiK/pdxA
(S)-2-(5-amino-1-(5-phospho-D-ribosyl)imidazole-4-carboxamido)succinate AMP-lyase (fumarate-forming) activity	(S)-2-(5-amino-1-(5-phospho-D-ribosyl)imidazole-4-carboxamido)succinate AMP-lyase (fumarate-forming) activity	1	-0.671933	-0.886534	0.673469	0.992582	0.987216	1497	tags=100%, list=33%, signal=67%
3-dehydroquinate synthase activity	3-dehydroquinate synthase activity	1	-0.670178	-0.884217	0.673469	0.992582	0.987216	1505	tags=100%, list=33%, signal=67%
3-methyl-2-oxobutanoate hydroxymethyltransferase activity	3-methyl-2-oxobutanoate hydroxymethyltransferase activity	1	-0.6693	-0.883059	0.673469	0.992582	0.987216	1509	tags=100%, list=33%, signal=67%
guanine phosphoribosyltransferase activity	guanine phosphoribosyltransferase activity	1	-0.67325	-0.888271	0.673469	0.992582	0.987216	1491	tags=100%, list=33%, signal=67%
guanine salvage	guanine salvage	1	-0.67325	-0.888271	0.673469	0.992582	0.987216	1491	tags=100%, list=33%, signal=67%
hypoxanthine metabolic process	hypoxanthine metabolic process	1	-0.67325	-0.888271	0.673469	0.992582	0.987216	1491	tags=100%, list=33%, signal=67%
N6-(1,2-dicarboxyethyl)AMP AMP-lyase (fumarate-forming) activity	N6-(1,2-dicarboxyethyl)AMP AMP-lyase (fumarate-forming) activity	1	-0.671933	-0.886534	0.673469	0.992582	0.987216	1497	tags=100%, list=33%, signal=67%
proline-tRNA ligase activity	proline-tRNA ligase activity	1	-0.670397	-0.884507	0.673469	0.992582	0.987216	1504	tags=100%, list=33%, signal=67%
prolyl-tRNA aminoacylation	prolyl-tRNA aminoacylation	1	-0.670397	-0.884507	0.673469	0.992582	0.987216	1504	tags=100%, list=33%, signal=67%
trans-2-decenoyl-acyl-carrier-protein isomerase activity	trans-2-decenoyl-acyl-carrier-protein isomerase activity	1	-0.671056	-0.885375	0.673469	0.992582	0.987216	1501	tags=100%, list=33%, signal=67%
shikimate kinase activity	shikimate kinase activity	2	-0.572432	-0.876213	0.675105	0.992582	0.987216	1951	tags=100%, list=43%, signal=57%	aroK
acyl-CoA ligase activity	acyl-CoA ligase activity	1	-0.667106	-0.880164	0.67551	0.992582	0.987216	1519	tags=100%, list=33%, signal=67%
decanoate-CoA ligase activity	decanoate-CoA ligase activity	1	-0.667106	-0.880164	0.67551	0.992582	0.987216	1519	tags=100%, list=33%, signal=67%
DNA replication termination	DNA replication termination	1	-0.666886	-0.879874	0.67551	0.992582	0.987216	1520	tags=100%, list=33%, signal=67%
Entner-Doudoroff pathway through 6-phosphogluconate	Entner-Doudoroff pathway through 6-phosphogluconate	1	-0.668422	-0.881901	0.67551	0.992582	0.987216	1513	tags=100%, list=33%, signal=67%
lipopolysaccharide transmembrane transporter activity	lipopolysaccharide transmembrane transporter activity	1	-0.666667	-0.879585	0.67551	0.992582	0.987216	1521	tags=100%, list=33%, signal=67%
long-chain fatty acid-CoA ligase activity	long-chain fatty acid-CoA ligase activity	1	-0.667106	-0.880164	0.67551	0.992582	0.987216	1519	tags=100%, list=33%, signal=67%
phosphogluconate dehydratase activity	phosphogluconate dehydratase activity	1	-0.668422	-0.881901	0.67551	0.992582	0.987216	1513	tags=100%, list=33%, signal=67%
hydrolase activity, acting on acid anhydrides	hydrolase activity, acting on acid anhydrides	1	0.670178	0.896834	0.675781	0.992582	0.987216	1504	tags=100%, list=33%, signal=67%	STM2346
phosphate:acyl-[acyl carrier protein] acyltransferase activity	phosphate:acyl-[acyl carrier protein] acyltransferase activity	1	0.669739	0.896247	0.675781	0.992582	0.987216	1506	tags=100%, list=33%, signal=67%	plsX
defense response to virus	defense response to virus	2	-0.568262	-0.869829	0.677215	0.992582	0.987216	1970	tags=100%, list=43%, signal=57%	STM2938
maintenance of CRISPR repeat elements	maintenance of CRISPR repeat elements	2	-0.568262	-0.869829	0.677215	0.992582	0.987216	1970	tags=100%, list=43%, signal=57%	STM2938
osmosensory signaling via phosphorelay pathway	osmosensory signaling via phosphorelay pathway	1	-0.666008	-0.878716	0.677551	0.992582	0.987216	1524	tags=100%, list=33%, signal=67%
2-succinyl-5-enolpyruvyl-6-hydroxy-3-cyclohexene-1-carboxylic-acid synthase activity	2-succinyl-5-enolpyruvyl-6-hydroxy-3-cyclohexene-1-carboxylic-acid synthase activity	1	0.667544	0.89331	0.677734	0.992582	0.987216	1516	tags=100%, list=33%, signal=67%	menD
6-carboxy-5,6,7,8-tetrahydropterin synthase activity	6-carboxy-5,6,7,8-tetrahydropterin synthase activity	1	0.668642	0.894778	0.677734	0.992582	0.987216	1511	tags=100%, list=33%, signal=67%	ptpS
endopeptidase inhibitor activity	endopeptidase inhibitor activity	1	0.668861	0.895072	0.677734	0.992582	0.987216	1510	tags=100%, list=33%, signal=67%	STM2532
glycerol-3-phosphate O-acyltransferase activity	glycerol-3-phosphate O-acyltransferase activity	2	-0.567263	-0.868301	0.679325	0.992582	0.987216	1016	tags=100%, list=22%, signal=78%	plsB
sn-1-glycerol-3-phosphate C16:0-DCA-CoA acyl transferase activity	sn-1-glycerol-3-phosphate C16:0-DCA-CoA acyl transferase activity	2	-0.567263	-0.868301	0.679325	0.992582	0.987216	1016	tags=100%, list=22%, signal=78%	plsB
asparagine-tRNA ligase activity	asparagine-tRNA ligase activity	1	-0.664911	-0.877269	0.679592	0.992582	0.987216	1529	tags=100%, list=34%, signal=66%
asparaginyl-tRNA aminoacylation	asparaginyl-tRNA aminoacylation	1	-0.664911	-0.877269	0.679592	0.992582	0.987216	1529	tags=100%, list=34%, signal=66%
negative regulation of bacterial-type flagellum assembly	negative regulation of bacterial-type flagellum assembly	1	-0.664253	-0.8764	0.679592	0.992582	0.987216	1532	tags=100%, list=34%, signal=66%
succinate-CoA ligase complex	succinate-CoA ligase complex	1	-0.665131	-0.877558	0.679592	0.992582	0.987216	1528	tags=100%, list=34%, signal=66%
thiamine-pyrophosphatase activity	thiamine-pyrophosphatase activity	1	0.666008	0.891254	0.679688	0.992582	0.987216	1523	tags=100%, list=33%, signal=67%	ymfB
L-threonine 3-dehydrogenase activity	L-threonine 3-dehydrogenase activity	1	-0.662936	-0.874663	0.681633	0.992582	0.987216	1538	tags=100%, list=34%, signal=66%
'de novo' IMP biosynthetic process	'de novo' IMP biosynthetic process	11	0.330062	0.826943	0.682709	0.992582	0.987216	1490	tags=45%, list=33%, signal=31%	purD/purH/purE/purF/purC
methyltransferase activity	methyltransferase activity	13	0.316402	0.83347	0.683478	0.992582	0.987216	701	tags=23%, list=15%, signal=20%	STM1638/yafE/STM0019
L-allo-threonine aldolase activity	L-allo-threonine aldolase activity	1	-0.662278	-0.873794	0.683673	0.992582	0.987216	1541	tags=100%, list=34%, signal=66%
negative regulation of apoptotic process	negative regulation of apoptotic process	1	-0.662717	-0.874373	0.683673	0.992582	0.987216	1539	tags=100%, list=34%, signal=66%
protein import	protein import	4	-0.42534	-0.813722	0.684783	0.992582	0.987216	2622	tags=75%, list=58%, signal=32%	tolB/tolQ
dCTP deaminase activity	dCTP deaminase activity	1	0.663375	0.88773	0.685547	0.992582	0.987216	1535	tags=100%, list=34%, signal=66%	dcd
dUTP biosynthetic process	dUTP biosynthetic process	1	0.663375	0.88773	0.685547	0.992582	0.987216	1535	tags=100%, list=34%, signal=66%	dcd
ribonucleoside binding	ribonucleoside binding	1	0.663814	0.888318	0.685547	0.992582	0.987216	1533	tags=100%, list=34%, signal=66%	rpoB
nucleobase-containing compound metabolic process	nucleobase-containing compound metabolic process	2	-0.563873	-0.863112	0.685654	0.992582	0.987216	244	tags=50%, list=5%, signal=47%
peptidoglycan-protein cross-linking	peptidoglycan-protein cross-linking	5	0.424653	0.843713	0.685714	0.992582	0.987216	1260	tags=40%, list=28%, signal=29%	ybiS/erfK
proteolysis	proteolysis	8	-0.350314	-0.833587	0.686099	0.992582	0.987216	673	tags=62%, list=15%, signal=53%	dcp/iap/pepN/dacB
DNA-(apurinic or apyrimidinic site) endonuclease activity	DNA-(apurinic or apyrimidinic site) endonuclease activity	3	0.519649	0.876833	0.686924	0.992582	0.987216	2191	tags=100%, list=48%, signal=52%	mutM/nei/nfo
L-seryl-tRNASec selenium transferase activity	L-seryl-tRNASec selenium transferase activity	3	0.517525	0.873249	0.686924	0.992582	0.987216	1686	tags=67%, list=37%, signal=42%	STM4446/selA
2-aminoethylphosphonate-pyruvate transaminase activity	2-aminoethylphosphonate-pyruvate transaminase activity	1	0.661181	0.884794	0.6875	0.992582	0.987216	1545	tags=100%, list=34%, signal=66%	phnW
2-C-methyl-D-erythritol 2,4-cyclodiphosphate synthase activity	2-C-methyl-D-erythritol 2,4-cyclodiphosphate synthase activity	1	0.660961	0.8845	0.6875	0.992582	0.987216	1546	tags=100%, list=34%, signal=66%	ispF
6-deoxy-6-sulfofructose kinase activity	6-deoxy-6-sulfofructose kinase activity	1	0.662278	0.886262	0.6875	0.992582	0.987216	1540	tags=100%, list=34%, signal=66%	yihV
lipid-A-disaccharide synthase activity	lipid-A-disaccharide synthase activity	1	0.660742	0.884207	0.6875	0.992582	0.987216	1547	tags=100%, list=34%, signal=66%	lpxB
quinolinate catabolic process	quinolinate catabolic process	1	0.6614	0.885087	0.6875	0.992582	0.987216	1544	tags=100%, list=34%, signal=66%	nadC
5-(carboxyamino)imidazole ribonucleotide synthase activity	5-(carboxyamino)imidazole ribonucleotide synthase activity	1	-0.661839	-0.873215	0.687755	0.992582	0.987216	1543	tags=100%, list=34%, signal=66%
allantoate deiminase activity	allantoate deiminase activity	1	-0.661619	-0.872926	0.687755	0.992582	0.987216	1544	tags=100%, list=34%, signal=66%
allantoin assimilation pathway	allantoin assimilation pathway	1	-0.661619	-0.872926	0.687755	0.992582	0.987216	1544	tags=100%, list=34%, signal=66%
D-lactate dehydrogenase (cytochrome) activity	D-lactate dehydrogenase (cytochrome) activity	1	-0.660522	-0.871478	0.687755	0.992582	0.987216	1549	tags=100%, list=34%, signal=66%
glucose-6-phosphate 1-epimerase activity	glucose-6-phosphate 1-epimerase activity	1	-0.661181	-0.872347	0.687755	0.992582	0.987216	1546	tags=100%, list=34%, signal=66%
lactate catabolic process	lactate catabolic process	1	-0.660522	-0.871478	0.687755	0.992582	0.987216	1549	tags=100%, list=34%, signal=66%
phosphoribosylaminoimidazole carboxylase activity	phosphoribosylaminoimidazole carboxylase activity	1	-0.661839	-0.873215	0.687755	0.992582	0.987216	1543	tags=100%, list=34%, signal=66%
regulation of transcription, DNA-templated	regulation of transcription, DNA-templated	145	-0.191187	-0.91271	0.688312	0.992582	0.987216	814	tags=21%, list=18%, signal=18%	yfiE/prpR/nagC/rcsC/csiE/hpaR/STM3834/rsd/STM1266/arcB/STM1265/STM2361/yeeN/STM0763/ybfE/fruR/ybdO/acrR/uvrY/STM4270/trpR/STM4449/gcvR/dcuS/rbsR/sdiA/yneJ/ttrR/mfd/tdcA
metalloexopeptidase activity	metalloexopeptidase activity	6	0.383444	0.81871	0.688406	0.992582	0.987216	1214	tags=50%, list=27%, signal=37%	STM2591/STM0922/pepB
protein-disulfide reductase activity	protein-disulfide reductase activity	3	-0.467122	-0.816492	0.688453	0.992582	0.987216	1027	tags=67%, list=23%, signal=52%	trxA
5'-3' exodeoxyribonuclease activity	5'-3' exodeoxyribonuclease activity	1	0.660303	0.883619	0.689453	0.992582	0.987216	1549	tags=100%, list=34%, signal=66%	trpH
5'-3' exoribonuclease activity	5'-3' exoribonuclease activity	1	0.660303	0.883619	0.689453	0.992582	0.987216	1549	tags=100%, list=34%, signal=66%	trpH
beta-N-acetylhexosaminidase activity	beta-N-acetylhexosaminidase activity	1	-0.659425	-0.870031	0.689796	0.992582	0.987216	1554	tags=100%, list=34%, signal=66%
N-acetyl-beta-D-galactosaminidase activity	N-acetyl-beta-D-galactosaminidase activity	1	-0.659425	-0.870031	0.689796	0.992582	0.987216	1554	tags=100%, list=34%, signal=66%
oxoglutarate dehydrogenase complex	oxoglutarate dehydrogenase complex	2	-0.561896	-0.860086	0.689873	0.992582	0.987216	1999	tags=100%, list=44%, signal=56%	sucA
ferrous iron transmembrane transporter activity	ferrous iron transmembrane transporter activity	1	0.658986	0.881857	0.691406	0.992582	0.987216	1555	tags=100%, list=34%, signal=66%	feoB
2-C-methyl-D-erythritol 4-phosphate cytidylyltransferase activity	2-C-methyl-D-erythritol 4-phosphate cytidylyltransferase activity	1	-0.659206	-0.869741	0.691837	0.992582	0.987216	1555	tags=100%, list=34%, signal=66%
menaquinone-dependent protoporphyrinogen oxidase activity	menaquinone-dependent protoporphyrinogen oxidase activity	1	-0.657889	-0.868004	0.691837	0.992582	0.987216	1561	tags=100%, list=34%, signal=66%
oxygen-dependent protoporphyrinogen oxidase activity	oxygen-dependent protoporphyrinogen oxidase activity	1	-0.657889	-0.868004	0.691837	0.992582	0.987216	1561	tags=100%, list=34%, signal=66%
glucose import	glucose import	2	-0.560625	-0.85814	0.691983	0.992582	0.987216	232	tags=50%, list=5%, signal=47%
propanediol dehydratase activity	propanediol dehydratase activity	3	-0.464612	-0.812105	0.69281	0.992582	0.987216	113	tags=33%, list=2%, signal=33%
4-deoxy-L-threo-5-hexosulose-uronate ketol-isomerase activity	4-deoxy-L-threo-5-hexosulose-uronate ketol-isomerase activity	1	0.657011	0.879214	0.693359	0.992582	0.987216	1564	tags=100%, list=34%, signal=66%	kduI
acetyl-CoA biosynthetic process from pyruvate	acetyl-CoA biosynthetic process from pyruvate	1	0.656133	0.87804	0.693359	0.992582	0.987216	1568	tags=100%, list=34%, signal=66%	aceF
dihydrolipoyllysine-residue acetyltransferase activity	dihydrolipoyllysine-residue acetyltransferase activity	1	0.656133	0.87804	0.693359	0.992582	0.987216	1568	tags=100%, list=34%, signal=66%	aceF
dTDP-4-amino-4,6-dideoxygalactose transaminase activity	dTDP-4-amino-4,6-dideoxygalactose transaminase activity	1	0.657889	0.880389	0.693359	0.992582	0.987216	1560	tags=100%, list=34%, signal=66%	wecE
lipoic acid binding	lipoic acid binding	1	0.656133	0.87804	0.693359	0.992582	0.987216	1568	tags=100%, list=34%, signal=66%	aceF
pectin catabolic process	pectin catabolic process	1	0.657011	0.879214	0.693359	0.992582	0.987216	1564	tags=100%, list=34%, signal=66%	kduI
pyruvate dehydrogenase complex	pyruvate dehydrogenase complex	1	0.656133	0.87804	0.693359	0.992582	0.987216	1568	tags=100%, list=34%, signal=66%	aceF
succinate transmembrane transport	succinate transmembrane transport	2	-0.56036	-0.857734	0.694093	0.992582	0.987216	2006	tags=100%, list=44%, signal=56%	yaaH
ribose-5-phosphate isomerase activity	ribose-5-phosphate isomerase activity	2	0.589552	0.891137	0.695076	0.992582	0.987216	1872	tags=100%, list=41%, signal=59%	STM1933/rpiA
carbohydrate binding	carbohydrate binding	13	0.312447	0.823051	0.695652	0.992582	0.987216	765	tags=23%, list=17%, signal=19%	yihQ/STM4054/STM0041
positive regulation of cellulose biosynthetic process	positive regulation of cellulose biosynthetic process	1	0.651964	0.87246	0.697266	0.992582	0.987216	1587	tags=100%, list=35%, signal=65%	crl
dTDP-4-dehydrorhamnose reductase activity	dTDP-4-dehydrorhamnose reductase activity	1	-0.655914	-0.865398	0.697959	0.992582	0.987216	1570	tags=100%, list=34%, signal=66%
DNA topoisomerase type II (double strand cut, ATP-hydrolyzing) inhibitor activity	DNA topoisomerase type II (double strand cut, ATP-hydrolyzing) inhibitor activity	2	0.587733	0.888387	0.698864	0.992582	0.987216	1326	tags=50%, list=29%, signal=35%	sbmC
3-deoxy-8-phosphooctulonate synthase activity	3-deoxy-8-phosphooctulonate synthase activity	1	0.650867	0.870992	0.699219	0.992582	0.987216	1592	tags=100%, list=35%, signal=65%	kdsA
NADH binding	NADH binding	1	0.651306	0.871579	0.699219	0.992582	0.987216	1590	tags=100%, list=35%, signal=65%	rfbB
peptidase activity, acting on L-amino acid peptides	peptidase activity, acting on L-amino acid peptides	1	0.650647	0.870698	0.699219	0.992582	0.987216	1593	tags=100%, list=35%, signal=65%	hslU
phosphate acetyltransferase activity	phosphate acetyltransferase activity	1	0.651525	0.871873	0.699219	0.992582	0.987216	1589	tags=100%, list=35%, signal=65%	pta
histidine catabolic process to glutamate and formamide	histidine catabolic process to glutamate and formamide	3	0.512655	0.865032	0.699816	0.992582	0.987216	1047	tags=67%, list=23%, signal=51%	hutH/hutG
histidine catabolic process to glutamate and formate	histidine catabolic process to glutamate and formate	3	0.512655	0.865032	0.699816	0.992582	0.987216	1047	tags=67%, list=23%, signal=51%	hutH/hutG
riboflavin reductase (NADH) activity	riboflavin reductase (NADH) activity	1	-0.655256	-0.864529	0.7	0.992582	0.987216	1573	tags=100%, list=35%, signal=66%
inorganic phosphate transmembrane transporter activity	inorganic phosphate transmembrane transporter activity	4	0.467372	0.853584	0.701107	0.992582	0.987216	319	tags=25%, list=7%, signal=23%	pstC
proton-transporting ATP synthase complex, catalytic core F(1)	proton-transporting ATP synthase complex, catalytic core F(1)	8	0.356212	0.81543	0.701439	0.992582	0.987216	531	tags=12%, list=12%, signal=11%	invC
acetyl-CoA C-acetyltransferase activity	acetyl-CoA C-acetyltransferase activity	1	-0.65372	-0.862503	0.702041	0.992582	0.987216	1580	tags=100%, list=35%, signal=65%
carbon fixation	carbon fixation	1	-0.652842	-0.861345	0.702041	0.992582	0.987216	1584	tags=100%, list=35%, signal=65%
cellular glucan metabolic process	cellular glucan metabolic process	1	-0.654597	-0.863661	0.702041	0.992582	0.987216	1576	tags=100%, list=35%, signal=65%
hexokinase activity	hexokinase activity	1	-0.654817	-0.86395	0.702041	0.992582	0.987216	1575	tags=100%, list=35%, signal=65%
leucyl-tRNA aminoacylation	leucyl-tRNA aminoacylation	1	-0.653281	-0.861924	0.702041	0.992582	0.987216	1582	tags=100%, list=35%, signal=65%
phosphoenolpyruvate carboxylase activity	phosphoenolpyruvate carboxylase activity	1	-0.652842	-0.861345	0.702041	0.992582	0.987216	1584	tags=100%, list=35%, signal=65%
NAD(P)+ transhydrogenase (AB-specific) activity	NAD(P)+ transhydrogenase (AB-specific) activity	1	0.648453	0.867762	0.703125	0.992582	0.987216	1603	tags=100%, list=35%, signal=65%	pntB
acetate transmembrane transport	acetate transmembrane transport	1	-0.650428	-0.85816	0.704082	0.992582	0.987216	1595	tags=100%, list=35%, signal=65%
acetate:proton symporter activity	acetate:proton symporter activity	1	-0.650428	-0.85816	0.704082	0.992582	0.987216	1595	tags=100%, list=35%, signal=65%
CTP synthase activity	CTP synthase activity	1	-0.652183	-0.860476	0.704082	0.992582	0.987216	1587	tags=100%, list=35%, signal=65%
membrane	membrane	52	-0.218664	-0.87606	0.704485	0.992582	0.987216	435	tags=17%, list=10%, signal=16%	ybbK/STM0868/pduS/STM1368/ymdC/STM2494/rfaK/STM4351
coproporphyrinogen dehydrogenase activity	coproporphyrinogen dehydrogenase activity	1	0.647795	0.866881	0.705078	0.992582	0.987216	1606	tags=100%, list=35%, signal=65%	hemN
cytolysis	cytolysis	7	0.370868	0.81934	0.705244	0.992582	0.987216	1069	tags=43%, list=23%, signal=33%	STM0908/STM1029/STM1028
malonyl-CoA biosynthetic process	malonyl-CoA biosynthetic process	3	0.512312	0.864454	0.705341	0.992582	0.987216	2136	tags=67%, list=47%, signal=35%	accC/accA
citryl-CoA lyase activity	citryl-CoA lyase activity	2	-0.553995	-0.847991	0.706751	0.992582	0.987216	2035	tags=100%, list=45%, signal=55%	citE
exoribonuclease II activity	exoribonuclease II activity	2	-0.549674	-0.841377	0.706751	0.992582	0.987216	1702	tags=100%, list=37%, signal=63%	vacB
L-glutamate transmembrane transport	L-glutamate transmembrane transport	2	-0.553775	-0.847655	0.706751	0.992582	0.987216	2036	tags=100%, list=45%, signal=55%	gltS
host cell plasma membrane	host cell plasma membrane	5	0.415094	0.824721	0.707143	0.992582	0.987216	1305	tags=40%, list=29%, signal=29%	sspH2/sifA
ribulose-phosphate 3-epimerase activity	ribulose-phosphate 3-epimerase activity	3	-0.456202	-0.797405	0.708061	0.992582	0.987216	2481	tags=100%, list=54%, signal=46%	rpe/STM4080
glutamate racemase activity	glutamate racemase activity	1	-0.647795	-0.854686	0.708163	0.992582	0.987216	1607	tags=100%, list=35%, signal=65%
rRNA (uridine-N3-)-methyltransferase activity	rRNA (uridine-N3-)-methyltransferase activity	1	-0.648672	-0.855844	0.708163	0.992582	0.987216	1603	tags=100%, list=35%, signal=65%
calcium ion binding	calcium ion binding	6	0.370483	0.791036	0.708333	0.992582	0.987216	157	tags=17%, list=3%, signal=16%	STM2668
enterobactin synthetase complex	enterobactin synthetase complex	2	0.582136	0.879927	0.708333	0.992582	0.987216	8	tags=50%, list=0%, signal=50%	entF
positive regulation of secondary metabolite biosynthetic process	positive regulation of secondary metabolite biosynthetic process	2	0.582697	0.880775	0.708333	0.992582	0.987216	494	tags=50%, list=11%, signal=45%	STM2731
peptidoglycan-based cell wall	peptidoglycan-based cell wall	2	-0.543987	-0.832672	0.708861	0.992582	0.987216	669	tags=100%, list=15%, signal=85%	mrcB
tRNA pseudouridine synthesis	tRNA pseudouridine synthesis	2	-0.54634	-0.836274	0.708861	0.992582	0.987216	862	tags=100%, list=19%, signal=81%	truB
valine-tRNA ligase activity	valine-tRNA ligase activity	2	-0.544165	-0.832945	0.708861	0.992582	0.987216	701	tags=100%, list=15%, signal=85%	uup
valyl-tRNA aminoacylation	valyl-tRNA aminoacylation	2	-0.544165	-0.832945	0.708861	0.992582	0.987216	701	tags=100%, list=15%, signal=85%	uup
23S rRNA (adenine(2030)-N(6))-methyltransferase activity	23S rRNA (adenine(2030)-N(6))-methyltransferase activity	1	-0.644064	-0.849764	0.710204	0.992582	0.987216	1624	tags=100%, list=36%, signal=64%
5-fluorocytosine deaminase activity	5-fluorocytosine deaminase activity	1	-0.646039	-0.852369	0.710204	0.992582	0.987216	1615	tags=100%, list=35%, signal=65%
carboxypeptidase activity	carboxypeptidase activity	1	-0.646478	-0.852948	0.710204	0.992582	0.987216	1613	tags=100%, list=35%, signal=65%
cytosine catabolic process	cytosine catabolic process	1	-0.646039	-0.852369	0.710204	0.992582	0.987216	1615	tags=100%, list=35%, signal=65%
cytosine deaminase activity	cytosine deaminase activity	1	-0.646039	-0.852369	0.710204	0.992582	0.987216	1615	tags=100%, list=35%, signal=65%
dihydrolipoyl dehydrogenase activity	dihydrolipoyl dehydrogenase activity	1	-0.64582	-0.85208	0.710204	0.992582	0.987216	1616	tags=100%, list=35%, signal=65%
hydrolase activity, acting on carbon-nitrogen (but not peptide) bonds, in cyclic amidines	hydrolase activity, acting on carbon-nitrogen (but not peptide) bonds, in cyclic amidines	1	-0.646039	-0.852369	0.710204	0.992582	0.987216	1615	tags=100%, list=35%, signal=65%
isoguanine deaminase activity	isoguanine deaminase activity	1	-0.646039	-0.852369	0.710204	0.992582	0.987216	1615	tags=100%, list=35%, signal=65%
lipopolysaccharide glucosyltransferase I activity	lipopolysaccharide glucosyltransferase I activity	1	0.647136	0.866	0.710938	0.992582	0.987216	1609	tags=100%, list=35%, signal=65%	rfaJ
3-isopropylmalate dehydratase complex	3-isopropylmalate dehydratase complex	2	0.579895	0.876539	0.712121	0.992582	0.987216	1916	tags=100%, list=42%, signal=58%	leuD/STM0330
2,3,4,5-tetrahydropyridine-2,6-dicarboxylate N-succinyltransferase activity	2,3,4,5-tetrahydropyridine-2,6-dicarboxylate N-succinyltransferase activity	1	-0.64187	-0.846868	0.712245	0.992582	0.987216	1634	tags=100%, list=36%, signal=64%
adenosylmethionine decarboxylase activity	adenosylmethionine decarboxylase activity	1	-0.642747	-0.848026	0.712245	0.992582	0.987216	1630	tags=100%, list=36%, signal=64%
alanine biosynthetic process	alanine biosynthetic process	1	-0.643625	-0.849185	0.712245	0.992582	0.987216	1626	tags=100%, list=36%, signal=64%
AMP nucleosidase activity	AMP nucleosidase activity	1	-0.640992	-0.84571	0.712245	0.992582	0.987216	1638	tags=100%, list=36%, signal=64%
aspartate 1-decarboxylase activity	aspartate 1-decarboxylase activity	1	-0.643625	-0.849185	0.712245	0.992582	0.987216	1626	tags=100%, list=36%, signal=64%
cysteine transport	cysteine transport	1	-0.640553	-0.845131	0.712245	0.992582	0.987216	1640	tags=100%, list=36%, signal=64%
glyceraldehyde-3-phosphate biosynthetic process	glyceraldehyde-3-phosphate biosynthetic process	1	-0.643186	-0.848605	0.712245	0.992582	0.987216	1628	tags=100%, list=36%, signal=64%
S-adenosylmethioninamine biosynthetic process	S-adenosylmethioninamine biosynthetic process	1	-0.642747	-0.848026	0.712245	0.992582	0.987216	1630	tags=100%, list=36%, signal=64%
triose-phosphate isomerase activity	triose-phosphate isomerase activity	1	-0.643186	-0.848605	0.712245	0.992582	0.987216	1628	tags=100%, list=36%, signal=64%
gamma-aminobutyric acid transmembrane transporter activity	gamma-aminobutyric acid transmembrane transporter activity	1	0.644942	0.863063	0.712891	0.992582	0.987216	1619	tags=100%, list=36%, signal=64%	gabP
response to stimulus	response to stimulus	1	0.6456	0.863944	0.712891	0.992582	0.987216	1616	tags=100%, list=35%, signal=65%	rcsA
ATPase-coupled transmembrane transporter activity	ATPase-coupled transmembrane transporter activity	16	0.296552	0.819484	0.713533	0.992582	0.987216	981	tags=31%, list=22%, signal=25%	sitC/STM2691/mdlB/sitD/STM4262
nitrate reductase activity	nitrate reductase activity	9	0.342886	0.814174	0.713775	0.992582	0.987216	1871	tags=67%, list=41%, signal=39%	narW/narJ/narV/narZ/narG/narH
branched-chain amino acid biosynthetic process	branched-chain amino acid biosynthetic process	5	0.412604	0.819775	0.714286	0.992582	0.987216	1198	tags=60%, list=26%, signal=44%	ilvY/ilvC/ilvE
aspartate carbamoyltransferase activity	aspartate carbamoyltransferase activity	1	0.642528	0.859833	0.714844	0.992582	0.987216	1630	tags=100%, list=36%, signal=64%	pyrB
toxin biosynthetic process	toxin biosynthetic process	1	0.643625	0.861301	0.714844	0.992582	0.987216	1625	tags=100%, list=36%, signal=64%	cvpA
pentose catabolic process	pentose catabolic process	8	0.350212	0.801697	0.715827	0.992582	0.987216	34	tags=12%, list=1%, signal=12%	sgbE
lactoylglutathione lyase activity	lactoylglutathione lyase activity	1	0.64165	0.858658	0.716797	0.992582	0.987216	1634	tags=100%, list=36%, signal=64%	gloA
ADP binding	ADP binding	2	-0.541264	-0.828505	0.7173	0.992582	0.987216	2093	tags=100%, list=46%, signal=54%	pgk
fatty acid elongation	fatty acid elongation	2	-0.54324	-0.831528	0.7173	0.992582	0.987216	2084	tags=100%, list=46%, signal=54%	fabG
cell envelope Sec protein transport complex	cell envelope Sec protein transport complex	2	0.575066	0.86924	0.719697	0.992582	0.987216	1938	tags=100%, list=43%, signal=58%	secY/secA
[protein-PII] uridylyltransferase activity	[protein-PII] uridylyltransferase activity	1	0.639236	0.855428	0.720703	0.992582	0.987216	1645	tags=100%, list=36%, signal=64%	glnD
glutamyl-tRNA reductase activity	glutamyl-tRNA reductase activity	1	0.639675	0.856015	0.720703	0.992582	0.987216	1643	tags=100%, list=36%, signal=64%	hemA
tricarboxylic acid cycle enzyme complex	tricarboxylic acid cycle enzyme complex	1	0.639895	0.856309	0.720703	0.992582	0.987216	1642	tags=100%, list=36%, signal=64%	fumC
dUTP diphosphatase activity	dUTP diphosphatase activity	1	-0.6377	-0.841367	0.722449	0.992582	0.987216	1653	tags=100%, list=36%, signal=64%
L-phenylalanine biosynthetic process	L-phenylalanine biosynthetic process	1	0.638359	0.854253	0.722656	0.992582	0.987216	1649	tags=100%, list=36%, signal=64%	pheA
prephenate dehydratase activity	prephenate dehydratase activity	1	0.638359	0.854253	0.722656	0.992582	0.987216	1649	tags=100%, list=36%, signal=64%	pheA
cadmium ion transmembrane transporter activity	cadmium ion transmembrane transporter activity	2	-0.533143	-0.816074	0.723629	0.992582	0.987216	208	tags=50%, list=5%, signal=48%
isopentenyl diphosphate biosynthetic process	isopentenyl diphosphate biosynthetic process	2	-0.532677	-0.815361	0.723629	0.992582	0.987216	537	tags=100%, list=12%, signal=88%	idi
isopentenyl-diphosphate delta-isomerase activity	isopentenyl-diphosphate delta-isomerase activity	2	-0.532677	-0.815361	0.723629	0.992582	0.987216	537	tags=100%, list=12%, signal=88%	idi
negative regulation of translational initiation	negative regulation of translational initiation	2	-0.531387	-0.813386	0.723629	0.992582	0.987216	2138	tags=100%, list=47%, signal=53%	csrA
phenylalanine-tRNA ligase complex	phenylalanine-tRNA ligase complex	1	-0.636822	-0.840209	0.72449	0.992582	0.987216	1657	tags=100%, list=36%, signal=64%
D-tagatose 6-phosphate catabolic process	D-tagatose 6-phosphate catabolic process	2	0.573749	0.86725	0.725379	0.992582	0.987216	1944	tags=100%, list=43%, signal=57%	STM3253/STM3257
galactitol catabolic process	galactitol catabolic process	2	0.573749	0.86725	0.725379	0.992582	0.987216	1944	tags=100%, list=43%, signal=57%	STM3253/STM3257
translational elongation	translational elongation	2	0.57213	0.864802	0.725379	0.992582	0.987216	1832	tags=50%, list=40%, signal=30%	tsf
cytochrome bo3 ubiquinol oxidase activity	cytochrome bo3 ubiquinol oxidase activity	3	-0.44764	-0.782439	0.72549	0.992582	0.987216	2520	tags=67%, list=55%, signal=30%	cyoD
cytochrome o ubiquinol oxidase activity	cytochrome o ubiquinol oxidase activity	3	-0.44764	-0.782439	0.72549	0.992582	0.987216	2520	tags=100%, list=55%, signal=45%	cyoA/cyoD
cytochrome-c oxidase activity	cytochrome-c oxidase activity	3	-0.44764	-0.782439	0.72549	0.992582	0.987216	2520	tags=100%, list=55%, signal=45%	cyoA/cyoB
lyase activity	lyase activity	30	-0.240289	-0.856561	0.726392	0.992582	0.987216	660	tags=19%, list=14%, signal=17%	ccmH/ccmH/slt/rlpA/tdcE
ATPase-coupled molybdate transmembrane transporter activity	ATPase-coupled molybdate transmembrane transporter activity	1	0.636822	0.852198	0.726562	0.992582	0.987216	1656	tags=100%, list=36%, signal=64%	modC
methionine adenosyltransferase activity	methionine adenosyltransferase activity	1	0.635506	0.850436	0.726562	0.992582	0.987216	1662	tags=100%, list=36%, signal=64%	metK
molybdenum ion transmembrane transporter activity	molybdenum ion transmembrane transporter activity	1	0.636822	0.852198	0.726562	0.992582	0.987216	1656	tags=100%, list=36%, signal=64%	modC
O-palmitoyltransferase activity	O-palmitoyltransferase activity	1	0.637042	0.852491	0.726562	0.992582	0.987216	1655	tags=100%, list=36%, signal=64%	pagP
palmitoyltransferase activity	palmitoyltransferase activity	1	0.637042	0.852491	0.726562	0.992582	0.987216	1655	tags=100%, list=36%, signal=64%	pagP
S-adenosylmethionine biosynthetic process	S-adenosylmethionine biosynthetic process	1	0.635506	0.850436	0.726562	0.992582	0.987216	1662	tags=100%, list=36%, signal=64%	metK
uracil transmembrane transporter activity	uracil transmembrane transporter activity	1	0.636164	0.851317	0.726562	0.992582	0.987216	1659	tags=100%, list=36%, signal=64%	uraA
DNA duplex unwinding	DNA duplex unwinding	2	0.569728	0.861172	0.727273	0.992582	0.987216	1206	tags=50%, list=26%, signal=37%	recQ
rhamnose metabolic process	rhamnose metabolic process	3	-0.446762	-0.780904	0.727669	0.992582	0.987216	2524	tags=100%, list=55%, signal=45%	rhaS/STM4423
double-stranded DNA binding	double-stranded DNA binding	2	-0.526339	-0.805659	0.727848	0.992582	0.987216	2161	tags=100%, list=47%, signal=53%	yejK
tryptophan-tRNA ligase activity	tryptophan-tRNA ligase activity	2	-0.525453	-0.804303	0.727848	0.992582	0.987216	481	tags=100%, list=11%, signal=89%	trpS
tryptophanyl-tRNA aminoacylation	tryptophanyl-tRNA aminoacylation	2	-0.525453	-0.804303	0.727848	0.992582	0.987216	481	tags=100%, list=11%, signal=89%	trpS
pentose-phosphate shunt, non-oxidative branch	pentose-phosphate shunt, non-oxidative branch	4	-0.410848	-0.785996	0.728261	0.992582	0.987216	2688	tags=100%, list=59%, signal=41%	STM1617/rpe/STM4080
cobalamin binding	cobalamin binding	7	-0.347378	-0.79518	0.728285	0.992582	0.987216	113	tags=14%, list=2%, signal=14%
cysteine-tRNA ligase activity	cysteine-tRNA ligase activity	1	-0.635945	-0.839051	0.728571	0.992582	0.987216	1661	tags=100%, list=36%, signal=64%
cysteinyl-tRNA aminoacylation	cysteinyl-tRNA aminoacylation	1	-0.635945	-0.839051	0.728571	0.992582	0.987216	1661	tags=100%, list=36%, signal=64%
carbohydrate catabolic process	carbohydrate catabolic process	3	0.500959	0.845297	0.729282	0.992582	0.987216	1011	tags=67%, list=22%, signal=52%	deoC/STM3775
deacetylase activity	deacetylase activity	3	0.501572	0.846331	0.729282	0.992582	0.987216	169	tags=33%, list=4%, signal=32%	STM4445
ribokinase activity	ribokinase activity	3	0.501372	0.845994	0.729282	0.992582	0.987216	363	tags=33%, list=8%, signal=31%	STM3547
oligopeptide transmembrane transporter activity	oligopeptide transmembrane transporter activity	2	-0.52148	-0.798222	0.729958	0.992582	0.987216	176	tags=50%, list=4%, signal=48%
dipeptide transmembrane transporter activity	dipeptide transmembrane transporter activity	5	0.406417	0.807482	0.730357	0.992582	0.987216	723	tags=40%, list=16%, signal=34%	dppC/dppB
ADP-ribose diphosphatase activity	ADP-ribose diphosphatase activity	1	0.635067	0.849848	0.730469	0.992582	0.987216	1664	tags=100%, list=37%, signal=64%	yqiE
response to hydroperoxide	response to hydroperoxide	1	0.634409	0.848967	0.732422	0.992582	0.987216	1667	tags=100%, list=37%, signal=63%	yaaA
DNA-dependent ATPase activity	DNA-dependent ATPase activity	4	0.45449	0.830059	0.732472	0.992582	0.987216	987	tags=50%, list=22%, signal=39%	hepA/recA
salicylic acid biosynthetic process	salicylic acid biosynthetic process	2	0.565215	0.85435	0.732955	0.992582	0.987216	1002	tags=50%, list=22%, signal=39%	entC
lysine biosynthetic process via diaminopimelate	lysine biosynthetic process via diaminopimelate	13	0.303459	0.799375	0.733913	0.992582	0.987216	446	tags=15%, list=10%, signal=14%	STM2360/metL
nucleoside metabolic process	nucleoside metabolic process	6	0.363189	0.775462	0.735507	0.992582	0.987216	349	tags=17%, list=8%, signal=15%	xapA
unfolded protein binding	unfolded protein binding	19	0.268181	0.78824	0.735849	0.992582	0.987216	1877	tags=63%, list=41%, signal=37%	narW/spy/yegD/dnaK/mopA/narJ/dnaJ/htpG/cpxP/mopB/hscC/cbpA
bioluminescence	bioluminescence	1	0.632214	0.846031	0.736328	0.992582	0.987216	1677	tags=100%, list=37%, signal=63%	pncB
NAD salvage	NAD salvage	1	0.632214	0.846031	0.736328	0.992582	0.987216	1677	tags=100%, list=37%, signal=63%	pncB
nicotinate phosphoribosyltransferase activity	nicotinate phosphoribosyltransferase activity	1	0.632214	0.846031	0.736328	0.992582	0.987216	1677	tags=100%, list=37%, signal=63%	pncB
D-ribose catabolic process	D-ribose catabolic process	4	0.448991	0.820015	0.738007	0.992582	0.987216	1068	tags=50%, list=23%, signal=38%	STM3547/rbsD
ADP-heptose-lipopolysaccharide heptosyltransferase activity	ADP-heptose-lipopolysaccharide heptosyltransferase activity	3	0.498003	0.840309	0.73849	0.992582	0.987216	933	tags=33%, list=20%, signal=27%	rfaQ
tRNA aminoacylation	tRNA aminoacylation	1	0.631775	0.845444	0.740234	0.992582	0.987216	1679	tags=100%, list=37%, signal=63%	tyrS
tyrosine-tRNA ligase activity	tyrosine-tRNA ligase activity	1	0.631775	0.845444	0.740234	0.992582	0.987216	1679	tags=100%, list=37%, signal=63%	tyrS
tyrosyl-tRNA aminoacylation	tyrosyl-tRNA aminoacylation	1	0.631775	0.845444	0.740234	0.992582	0.987216	1679	tags=100%, list=37%, signal=63%	tyrS
UDP-3-O-[3-hydroxymyristoyl] N-acetylglucosamine deacetylase activity	UDP-3-O-[3-hydroxymyristoyl] N-acetylglucosamine deacetylase activity	1	0.631336	0.844856	0.740234	0.992582	0.987216	1681	tags=100%, list=37%, signal=63%	lpxC
UDP-3-O-acyl-N-acetylglucosamine deacetylase activity	UDP-3-O-acyl-N-acetylglucosamine deacetylase activity	1	0.631336	0.844856	0.740234	0.992582	0.987216	1681	tags=100%, list=37%, signal=63%	lpxC
deoxyribonucleotide biosynthetic process	deoxyribonucleotide biosynthetic process	5	0.40124	0.797195	0.741071	0.992582	0.987216	301	tags=20%, list=7%, signal=19%	nrdE
folic acid metabolic process	folic acid metabolic process	2	0.558824	0.844689	0.742424	0.992582	0.987216	2012	tags=100%, list=44%, signal=56%	folA/glyA
acetyl-CoA:L-glutamate N-acetyltransferase activity	acetyl-CoA:L-glutamate N-acetyltransferase activity	1	-0.632653	-0.834708	0.742857	0.992582	0.987216	1676	tags=100%, list=37%, signal=63%
cobyrinate a,c-diamide synthase activity	cobyrinate a,c-diamide synthase activity	1	-0.633092	-0.835287	0.742857	0.992582	0.987216	1674	tags=100%, list=37%, signal=63%
cobyrinic acid a,c-diamide synthase activity	cobyrinic acid a,c-diamide synthase activity	1	-0.633092	-0.835287	0.742857	0.992582	0.987216	1674	tags=100%, list=37%, signal=63%
methione N-acyltransferase activity	methione N-acyltransferase activity	1	-0.632653	-0.834708	0.742857	0.992582	0.987216	1676	tags=100%, list=37%, signal=63%
phosphonoacetaldehyde hydrolase activity	phosphonoacetaldehyde hydrolase activity	1	-0.632214	-0.834129	0.742857	0.992582	0.987216	1678	tags=100%, list=37%, signal=63%
pyridoxamine-phosphate oxidase activity	pyridoxamine-phosphate oxidase activity	1	-0.632434	-0.834419	0.742857	0.992582	0.987216	1677	tags=100%, list=37%, signal=63%
serine-tRNA ligase activity	serine-tRNA ligase activity	1	-0.633311	-0.835577	0.742857	0.992582	0.987216	1673	tags=100%, list=37%, signal=63%
seryl-tRNA aminoacylation	seryl-tRNA aminoacylation	1	-0.633311	-0.835577	0.742857	0.992582	0.987216	1673	tags=100%, list=37%, signal=63%
RNA repair	RNA repair	3	0.493609	0.832896	0.744015	0.992582	0.987216	1158	tags=67%, list=25%, signal=50%	rtcB/alkB
amine transmembrane transporter activity	amine transmembrane transporter activity	1	0.63002	0.843094	0.744141	0.992582	0.987216	1687	tags=100%, list=37%, signal=63%	proW
carnitine transmembrane transport	carnitine transmembrane transport	1	0.63002	0.843094	0.744141	0.992582	0.987216	1687	tags=100%, list=37%, signal=63%	proW
carnitine transmembrane transporter activity	carnitine transmembrane transporter activity	1	0.63002	0.843094	0.744141	0.992582	0.987216	1687	tags=100%, list=37%, signal=63%	proW
quorum sensing	quorum sensing	1	0.630459	0.843682	0.744141	0.992582	0.987216	1685	tags=100%, list=37%, signal=63%	luxS
S-ribosylhomocysteine lyase activity	S-ribosylhomocysteine lyase activity	1	0.630459	0.843682	0.744141	0.992582	0.987216	1685	tags=100%, list=37%, signal=63%	luxS
tagatose-bisphosphate aldolase activity	tagatose-bisphosphate aldolase activity	1	0.631117	0.844563	0.744141	0.992582	0.987216	1682	tags=100%, list=37%, signal=63%	STM3253
transmembrane transporter complex	transmembrane transporter complex	1	0.63002	0.843094	0.744141	0.992582	0.987216	1687	tags=100%, list=37%, signal=63%	proW
deaminase activity	deaminase activity	2	0.557572	0.842797	0.744318	0.992582	0.987216	606	tags=50%, list=13%, signal=43%	STM1549
organonitrogen compound catabolic process	organonitrogen compound catabolic process	2	0.557572	0.842797	0.744318	0.992582	0.987216	606	tags=50%, list=13%, signal=43%	STM1549
purine nucleobase metabolic process	purine nucleobase metabolic process	2	0.557512	0.842707	0.744318	0.992582	0.987216	1155	tags=50%, list=25%, signal=37%	rihC
rRNA 5'-end processing	rRNA 5'-end processing	1	-0.631336	-0.832971	0.744898	0.992582	0.987216	1682	tags=100%, list=37%, signal=63%
[Ni-Fe] hydrogenase complex	[Ni-Fe] hydrogenase complex	4	-0.402284	-0.769612	0.745652	0.992582	0.987216	2727	tags=75%, list=60%, signal=30%	STM1786/hypO
iron ion homeostasis	iron ion homeostasis	3	0.493093	0.832024	0.745856	0.992582	0.987216	1555	tags=67%, list=34%, signal=44%	foxA/feoB
magnesium ion transmembrane transporter activity	magnesium ion transmembrane transporter activity	2	0.556519	0.841205	0.746212	0.992582	0.987216	1542	tags=50%, list=34%, signal=33%	corA
ribosomal small subunit biogenesis	ribosomal small subunit biogenesis	2	0.555436	0.839569	0.746212	0.992582	0.987216	634	tags=50%, list=14%, signal=43%	rimM
RNA methyltransferase activity	RNA methyltransferase activity	2	0.555751	0.840044	0.746212	0.992582	0.987216	2026	tags=100%, list=44%, signal=56%	yfiF/ftsJ
respirasome	respirasome	2	-0.510975	-0.782141	0.746835	0.992582	0.987216	2231	tags=100%, list=49%, signal=51%	cyoB
8-oxo-7,8-dihydrodeoxyguanosine triphosphate pyrophosphatase activity	8-oxo-7,8-dihydrodeoxyguanosine triphosphate pyrophosphatase activity	2	0.554434	0.838054	0.748106	0.992582	0.987216	2032	tags=100%, list=45%, signal=55%	mutT/STM1301
8-oxo-7,8-dihydroguanosine triphosphate pyrophosphatase activity	8-oxo-7,8-dihydroguanosine triphosphate pyrophosphatase activity	2	0.554434	0.838054	0.748106	0.992582	0.987216	2032	tags=100%, list=45%, signal=55%	mutT/STM1301
8-oxo-dGDP phosphatase activity	8-oxo-dGDP phosphatase activity	2	0.554434	0.838054	0.748106	0.992582	0.987216	2032	tags=100%, list=45%, signal=55%	mutT/STM1301
8-oxo-GDP phosphatase activity	8-oxo-GDP phosphatase activity	2	0.554434	0.838054	0.748106	0.992582	0.987216	2032	tags=100%, list=45%, signal=55%	mutT/STM1301
nitrate reductase (cytochrome) activity	nitrate reductase (cytochrome) activity	1	-0.630459	-0.831813	0.74898	0.992582	0.987216	1686	tags=100%, list=37%, signal=63%
purine nucleotide metabolic process	purine nucleotide metabolic process	1	-0.63002	-0.831234	0.74898	0.992582	0.987216	1688	tags=100%, list=37%, signal=63%
UTP biosynthetic process	UTP biosynthetic process	1	-0.63002	-0.831234	0.74898	0.992582	0.987216	1688	tags=100%, list=37%, signal=63%
aspartate carbamoyltransferase complex	aspartate carbamoyltransferase complex	1	0.62585	0.837515	0.75	0.992582	0.987216	1706	tags=100%, list=37%, signal=63%	pyrI
lipid kinase activity	lipid kinase activity	1	0.626289	0.838102	0.75	0.992582	0.987216	1704	tags=100%, list=37%, signal=63%	yegS
NAD+ kinase activity	NAD+ kinase activity	1	0.626289	0.838102	0.75	0.992582	0.987216	1704	tags=100%, list=37%, signal=63%	yegS
sulfite reductase complex (NADPH)	sulfite reductase complex (NADPH)	1	0.626948	0.838983	0.75	0.992582	0.987216	1701	tags=100%, list=37%, signal=63%	cysI
4-hydroxy-3-methylbut-2-en-1-yl diphosphate synthase activity	4-hydroxy-3-methylbut-2-en-1-yl diphosphate synthase activity	1	-0.628264	-0.828918	0.753061	0.992582	0.987216	1696	tags=100%, list=37%, signal=63%
ATPase activator activity	ATPase activator activity	1	0.624973	0.83634	0.753906	0.992582	0.987216	1710	tags=100%, list=38%, signal=62%	hscB
glutathionylspermidine amidase activity	glutathionylspermidine amidase activity	1	0.624095	0.835165	0.753906	0.992582	0.987216	1714	tags=100%, list=38%, signal=62%	gsp
glutathionylspermidine synthase activity	glutathionylspermidine synthase activity	1	0.624095	0.835165	0.753906	0.992582	0.987216	1714	tags=100%, list=38%, signal=62%	gsp
iron-sulfur cluster transfer complex	iron-sulfur cluster transfer complex	1	0.624973	0.83634	0.753906	0.992582	0.987216	1710	tags=100%, list=38%, signal=62%	hscB
membrane insertase activity	membrane insertase activity	1	0.624753	0.836046	0.753906	0.992582	0.987216	1711	tags=100%, list=38%, signal=62%	yidC
6-deoxy-6-sulfofructose-1-phosphate aldolase activity	6-deoxy-6-sulfofructose-1-phosphate aldolase activity	1	0.623436	0.834285	0.755859	0.992582	0.987216	1717	tags=100%, list=38%, signal=62%	yihT
oxaloacetate metabolic process	oxaloacetate metabolic process	4	-0.396574	-0.75869	0.756522	0.992582	0.987216	2753	tags=75%, list=60%, signal=30%	citE/ppc
gluconate transmembrane transport	gluconate transmembrane transport	4	0.44037	0.80427	0.758303	0.992582	0.987216	539	tags=25%, list=12%, signal=22%	dsdX
imidazoleglycerol-phosphate synthase activity	imidazoleglycerol-phosphate synthase activity	2	-0.505048	-0.77307	0.759494	0.992582	0.987216	2258	tags=100%, list=50%, signal=50%	hisF
acid-ammonia (or amide) ligase activity	acid-ammonia (or amide) ligase activity	1	-0.623656	-0.822838	0.761224	0.992582	0.987216	1717	tags=100%, list=38%, signal=62%
benzoate transmembrane transporter activity	benzoate transmembrane transporter activity	1	-0.623436	-0.822548	0.761224	0.992582	0.987216	1718	tags=100%, list=38%, signal=62%
glutamate 5-kinase activity	glutamate 5-kinase activity	1	-0.626509	-0.826601	0.761224	0.992582	0.987216	1704	tags=100%, list=37%, signal=63%
oxidoreductase activity, acting on the CH-CH group of donors, NAD or NADP as acceptor	oxidoreductase activity, acting on the CH-CH group of donors, NAD or NADP as acceptor	1	-0.622778	-0.821679	0.761224	0.992582	0.987216	1721	tags=100%, list=38%, signal=62%
peptide metabolic process	peptide metabolic process	1	-0.621681	-0.820232	0.761224	0.992582	0.987216	1726	tags=100%, list=38%, signal=62%
protein-lysine lysylation	protein-lysine lysylation	1	-0.623656	-0.822838	0.761224	0.992582	0.987216	1717	tags=100%, list=38%, signal=62%
UDP-N-acetyl-D-mannosamine dehydrogenase activity	UDP-N-acetyl-D-mannosamine dehydrogenase activity	1	-0.622778	-0.821679	0.761224	0.992582	0.987216	1721	tags=100%, list=38%, signal=62%
NAD(P)+ transhydrogenase activity	NAD(P)+ transhydrogenase activity	1	0.622339	0.832816	0.761719	0.992582	0.987216	1722	tags=100%, list=38%, signal=62%	pntA
response to radiation	response to radiation	1	0.622559	0.83311	0.761719	0.992582	0.987216	1721	tags=100%, list=38%, signal=62%	recN
phenylacetate catabolic process	phenylacetate catabolic process	3	-0.428394	-0.748798	0.762527	0.992582	0.987216	294	tags=67%, list=6%, signal=62%	hpaI
glutamate biosynthetic process	glutamate biosynthetic process	4	0.439005	0.801778	0.763838	0.992582	0.987216	1370	tags=75%, list=30%, signal=53%	gltB/aegA/gltD
NAD binding	NAD binding	32	0.248793	0.815844	0.765101	0.992582	0.987216	1394	tags=38%, list=31%, signal=26%	glxR/yihU/leuB/hisD/ahpF/usg/yraR/dapB/ldhA/hpaC/serA/hycE
potassium ion transmembrane transporter activity	potassium ion transmembrane transporter activity	2	0.5488	0.829538	0.765152	0.992582	0.987216	1168	tags=50%, list=26%, signal=37%	kup
positive chemotaxis	positive chemotaxis	4	-0.389399	-0.744963	0.765217	0.992582	0.987216	96	tags=25%, list=2%, signal=24%
carbohydrate:proton symporter activity	carbohydrate:proton symporter activity	9	0.328752	0.780612	0.765653	0.992582	0.987216	1680	tags=67%, list=37%, signal=42%	STM3255/araE/fruA/STM4419/setB/STM4418
citrulline biosynthetic process	citrulline biosynthetic process	2	-0.501507	-0.76765	0.765823	0.992582	0.987216	603	tags=100%, list=13%, signal=87%	STM4465
ornithine carbamoyltransferase activity	ornithine carbamoyltransferase activity	2	-0.501507	-0.76765	0.765823	0.992582	0.987216	603	tags=100%, list=13%, signal=87%	STM4465
cell redox homeostasis	cell redox homeostasis	25	-0.245847	-0.831176	0.765903	0.992582	0.987216	600	tags=44%, list=13%, signal=38%	cydC/ydhD/trxA/dsbA/grxA/grxC/grxB/bcp/scsB/scsC
alcohol dehydrogenase (NAD+) activity	alcohol dehydrogenase (NAD+) activity	6	0.354054	0.755958	0.768116	0.992582	0.987216	32	tags=17%, list=1%, signal=17%	eutG
glycine C-acetyltransferase activity	glycine C-acetyltransferase activity	1	-0.621242	-0.819653	0.769388	0.992582	0.987216	1728	tags=100%, list=38%, signal=62%
cysteine synthase activity	cysteine synthase activity	3	-0.421451	-0.736663	0.771242	0.992582	0.987216	1056	tags=67%, list=23%, signal=51%	cysM
GTPase activator activity	GTPase activator activity	3	-0.422565	-0.73861	0.771242	0.992582	0.987216	432	tags=67%, list=9%, signal=60%	yihI
3-deoxy-manno-octulosonate cytidylyltransferase activity	3-deoxy-manno-octulosonate cytidylyltransferase activity	1	0.616414	0.824887	0.771484	0.992582	0.987216	1749	tags=100%, list=38%, signal=62%	kdsB
CMP-keto-3-deoxy-D-manno-octulosonic acid biosynthetic process	CMP-keto-3-deoxy-D-manno-octulosonic acid biosynthetic process	1	0.616414	0.824887	0.771484	0.992582	0.987216	1749	tags=100%, list=38%, signal=62%	kdsB
sigma factor antagonist activity	sigma factor antagonist activity	1	0.617292	0.826062	0.771484	0.992582	0.987216	1745	tags=100%, list=38%, signal=62%	rseA
removal of superoxide radicals	removal of superoxide radicals	3	0.473612	0.799153	0.771639	0.992582	0.987216	590	tags=25%, list=13%, signal=22%	STM0924
iron ion binding	iron ion binding	30	-0.230299	-0.820948	0.772397	0.992582	0.987216	217	tags=10%, list=5%, signal=10%	STM1788/hybG
transferase activity, transferring glycosyl groups	transferase activity, transferring glycosyl groups	15	-0.271636	-0.776929	0.772512	0.992582	0.987216	703	tags=33%, list=15%, signal=28%	rfe/rfbU/rfaK/rfbV
ferrous iron binding	ferrous iron binding	9	0.320886	0.761934	0.772809	0.992582	0.987216	791	tags=22%, list=17%, signal=18%	STM2789/STM3135
xylulokinase activity	xylulokinase activity	1	0.614878	0.822832	0.773438	0.992582	0.987216	1756	tags=100%, list=39%, signal=61%	xylB
xylulose metabolic process	xylulose metabolic process	1	0.614878	0.822832	0.773438	0.992582	0.987216	1756	tags=100%, list=39%, signal=61%	xylB
carboxyl- or carbamoyltransferase activity	carboxyl- or carbamoyltransferase activity	3	0.469475	0.792173	0.775322	0.992582	0.987216	2221	tags=67%, list=49%, signal=34%	accA/hypF
sulfate assimilation	sulfate assimilation	7	0.335745	0.741744	0.775769	0.992582	0.987216	1160	tags=43%, list=25%, signal=32%	cysJ/cysD/cysN
4-amino-4-deoxychorismate synthase activity	4-amino-4-deoxychorismate synthase activity	2	0.542675	0.82028	0.776515	0.992582	0.987216	1273	tags=50%, list=28%, signal=36%	pabA
DNA modification	DNA modification	2	0.544337	0.822792	0.776515	0.992582	0.987216	2078	tags=100%, list=46%, signal=54%	mutH/hsdR
glutamate:sodium symporter activity	glutamate:sodium symporter activity	1	-0.619267	-0.817047	0.777551	0.992582	0.987216	1737	tags=100%, list=38%, signal=62%
spermidine synthase activity	spermidine synthase activity	1	-0.618389	-0.815889	0.777551	0.992582	0.987216	1741	tags=100%, list=38%, signal=62%
hydro-lyase activity	hydro-lyase activity	6	-0.351106	-0.757311	0.777778	0.992582	0.987216	624	tags=33%, list=14%, signal=29%	caiD
nitrate reductase complex	nitrate reductase complex	6	-0.350395	-0.755778	0.777778	0.992582	0.987216	2964	tags=100%, list=65%, signal=35%	narZ/narG/narH/narI/narY
3-oxoacyl-[acyl-carrier-protein] synthase activity	3-oxoacyl-[acyl-carrier-protein] synthase activity	3	0.464246	0.783349	0.779006	0.992582	0.987216	952	tags=67%, list=21%, signal=53%	fabF/fabH
bent DNA binding	bent DNA binding	3	0.465862	0.786075	0.779006	0.992582	0.987216	2436	tags=100%, list=53%, signal=47%	cbpA/hns/stpA
1-(5-phosphoribosyl)-5-[(5-phosphoribosylamino)methylideneamino]imidazole-4-carboxamide isomerase activity	1-(5-phosphoribosyl)-5-[(5-phosphoribosylamino)methylideneamino]imidazole-4-carboxamide isomerase activity	1	0.612684	0.819895	0.779297	0.992582	0.987216	1766	tags=100%, list=39%, signal=61%	hisA
diamine N-acetyltransferase activity	diamine N-acetyltransferase activity	1	0.612903	0.820189	0.779297	0.992582	0.987216	1765	tags=100%, list=39%, signal=61%	speG
[truncated: 650 more rows]

## Sheet: Supp_Data_7_STM-D23580_GSEA
Supplementary Data 7: GSEA STM-D23580
ID	Description	setSize	enrichmentScore	NES	pvalue	p.adjust	qvalues	rank	leading_edge	core_enrichment
pathogenesis	pathogenesis	77	0.512514	2.03537	0.00141643	0.322964	0.316627	1394	tags=51%, list=28%, signal=37%	ydiV/pagC/mgtC/sseJ/ssaB/sseD/pagD/ssaL/sseB/STM1669/sseA/sipD/sifA/sseI/spaO/hilA/sseC/sicA/pipB/prgJ/slyA/invE/sifB/sspH2/sipC/ssaG/ssaE/spaS/sinH/msgA/sicP/invH/iagB/invF/STM1629/invG/phoP/STM2780/prgI/ssaN
translation	translation	62	0.562918	2.15997	0.00143678	0.322964	0.316627	1288	tags=60%, list=26%, signal=45%	rplW/rpsN/rpsE/rpsH/rplO/rplD/rplE/rpmD/rplX/rpsS/rpsD/rplP/rplV/rplI/rpsK/rpsC/rplR/rplY/rplA/rpsR/rplC/rpmI/rpmC/rplN/rpsJ/rplJ/rplL/rplK/rplQ/rpmA/rpsM/rpsB/rplM/rplU/rpsL/STM4549/rpsQ
structural constituent of ribosome	structural constituent of ribosome	56	0.627539	2.3348	0.00147059	0.322964	0.316627	1077	tags=62%, list=22%, signal=50%	rplW/rpsN/rpsE/rpsH/rplO/rplF/rplB/rplD/rplE/rpmD/rplX/rpsS/rpsD/rplP/rplV/rplI/rpsK/rpsC/rplR/rplY/rplA/rpsR/rplC/rpmI/rpmC/rplN/rpsJ/rplJ/rplL/rplK/rplQ/rpmA/rpsM/rpsB/rplM
cytosolic large ribosomal subunit	cytosolic large ribosomal subunit	26	0.745838	2.32939	0.0015528	0.322964	0.316627	940	tags=81%, list=19%, signal=66%	rplW/rplO/rplF/rplB/rplE/rpmD/rplX/rplP/rplV/rplI/rplR/rplY/rplA/rplC/rpmI/rpmC/rplN/rplJ/rplL/rplK/rpmA
rRNA binding	rRNA binding	32	0.681654	2.23391	0.0015528	0.322964	0.316627	524	tags=56%, list=10%, signal=51%	rplW/rpsN/rpsE/rpsH/rplO/rplF/rplB/rplD/rplE/rplX/rpsS/rpsD/rplP/rplV/rplI/rpsC/rplA/rplC
ethanolamine catabolic process	ethanolamine catabolic process	16	0.695715	1.92013	0.00164204	0.322964	0.316627	1111	tags=69%, list=22%, signal=54%	eutJ/eutM/eutG/eutS/eutQ/eutN/eutH/eutA/eutE/eutP/eutC
siderophore-dependent iron import into cell	siderophore-dependent iron import into cell	8	0.849114	1.9351	0.00169492	0.322964	0.316627	435	tags=75%, list=9%, signal=69%	fepD/fepG/fepA/fhuB/cirA/iroN
phage shock	phage shock	1	0.999399	1.32527	0.002079	0.322964	0.316627	4	tags=100%, list=0%, signal=100%	pspB
formate C-acetyltransferase activity	formate C-acetyltransferase activity	4	-0.902094	-1.71885	0.00223714	0.322964	0.316627	131	tags=75%, list=3%, signal=73%	pflB/tdcE
bacterial-type flagellum assembly	bacterial-type flagellum assembly	11	-0.730208	-1.94729	0.00242718	0.322964	0.316627	498	tags=45%, list=10%, signal=41%	fliS/fliK/fliI/flgA
bacterial-type flagellum basal body	bacterial-type flagellum basal body	13	-0.71695	-2.02868	0.00242718	0.322964	0.316627	852	tags=54%, list=17%, signal=45%	fliL/fliN/flgF/flgE/fliO/fliG
bacterial-type flagellum hook	bacterial-type flagellum hook	10	-0.839093	-2.16807	0.00244499	0.322964	0.316627	486	tags=90%, list=10%, signal=81%	flgG/fliK/flgF/flgE/flgD/fliD/flgC/flgB
bacterial-type flagellum organization	bacterial-type flagellum organization	9	-0.850929	-2.14659	0.00245098	0.322964	0.316627	504	tags=78%, list=10%, signal=70%	flhE/fliT/fliH/fliJ/fliO/flgD
bacterial-type flagellum-dependent swarming motility	bacterial-type flagellum-dependent swarming motility	9	-0.814806	-2.05546	0.00245098	0.322964	0.316627	733	tags=89%, list=15%, signal=76%	fliL/flgG/flgF/flgE/flgD/flgC/flgB
motor activity	motor activity	9	-0.849786	-2.1437	0.00245098	0.322964	0.316627	310	tags=67%, list=6%, signal=63%	flgH/fliH/fliJ/fliG/fliF
cell division site	cell division site	14	-0.671688	-1.92828	0.00248139	0.322964	0.316627	952	tags=50%, list=19%, signal=41%	ftsQ/ftsX/ftsW/ftsN/mrdB/zipA
lipopolysaccharide core region biosynthetic process	lipopolysaccharide core region biosynthetic process	15	-0.660852	-1.94834	0.00251889	0.322964	0.316627	684	tags=73%, list=14%, signal=63%	rfaF/kdtA/rfaD/rfaE/rfaY/rfaB/rfaJ/rfaZ/rfaK/rfaI
bacterial-type flagellum-dependent cell motility	bacterial-type flagellum-dependent cell motility	19	-0.750834	-2.38772	0.00265957	0.322964	0.316627	498	tags=68%, list=10%, signal=62%	flgL/flgJ/fliN/fliS/flgH/fliH/fliJ/fliD/flgI/fliI/fliG/fliF
anaerobic respiration	anaerobic respiration	33	-0.473273	-1.74885	0.00274725	0.322964	0.316627	730	tags=39%, list=15%, signal=34%	glpC/frdB/narZ/hybB/fdoI/hypO/napC/nirD/napB/glpB/STM1498/dmsA
regulation of cell shape	regulation of cell shape	33	-0.486215	-1.79668	0.00274725	0.322964	0.316627	958	tags=48%, list=19%, signal=39%	bacA/mraY/murF/mtgA/mreB/ddlA/nagZ/murE/ftsW/murC/ftsI/mrdB/mpl/dacD/mrdA
peptidoglycan biosynthetic process	peptidoglycan biosynthetic process	34	-0.525262	-1.95491	0.00277778	0.322964	0.316627	1473	tags=62%, list=30%, signal=44%	ddlB/mviN/mrcA/yraM/mipA/murD/bacA/mraY/murF/mtgA/ddlA/nagZ/murE/ftsW/murC/ftsI/mrdB/mpl/dacD/mrdA
cobalamin biosynthetic process	cobalamin biosynthetic process	26	-0.585616	-1.98954	0.0027933	0.322964	0.316627	1003	tags=62%, list=20%, signal=49%	cobS/cbiD/cbiF/cbiL/cbiG/cbiM/cbiP/pduO/cbiT/cbiC/cobT/cbiE/cbiO/cbiJ/cbiH
cell division	cell division	37	-0.536602	-2.04252	0.0028169	0.322964	0.316627	1286	tags=51%, list=26%, signal=38%	murD/ftsY/cedA/minD/ftsA/mraY/murF/bcsC/mukB/nagZ/ftsX/murE/ftsW/xerC/murC/mrdB/mpl/sfbA
iron-sulfur cluster assembly	iron-sulfur cluster assembly	10	0.748806	1.82366	0.00337268	0.342646	0.335923	29	tags=20%, list=1%, signal=20%	sufA/sufB
cellular iron ion homeostasis	cellular iron ion homeostasis	4	0.9092	1.67371	0.0036036	0.342646	0.335923	306	tags=50%, list=6%, signal=47%	bfr/dps
protein maturation by iron-sulfur cluster transfer	protein maturation by iron-sulfur cluster transfer	2	0.979776	1.47953	0.00398406	0.342646	0.335923	1	tags=50%, list=0%, signal=50%	sufA
bacterial-type flagellum basal body, rod	bacterial-type flagellum basal body, rod	2	-0.994991	-1.5557	0.004	0.342646	0.335923	28	tags=100%, list=1%, signal=99%	flgB
2,3-dihydroxybenzoate-serine ligase activity	2,3-dihydroxybenzoate-serine ligase activity	1	0.995593	1.32023	0.004158	0.342646	0.335923	23	tags=100%, list=0%, signal=100%	entF
amino acid activation for nonribosomal peptide biosynthetic process	amino acid activation for nonribosomal peptide biosynthetic process	1	0.995593	1.32023	0.004158	0.342646	0.335923	23	tags=100%, list=0%, signal=100%	entF
cell adhesion involved in single-species biofilm formation in or on host organism	cell adhesion involved in single-species biofilm formation in or on host organism	1	0.99399	1.3181	0.004158	0.342646	0.335923	31	tags=100%, list=1%, signal=99%	ycfR
phosphopantetheine binding	phosphopantetheine binding	1	0.995593	1.32023	0.004158	0.342646	0.335923	23	tags=100%, list=0%, signal=100%	entF
secondary metabolite biosynthetic process	secondary metabolite biosynthetic process	1	0.995593	1.32023	0.004158	0.342646	0.335923	23	tags=100%, list=0%, signal=100%	entF
glycolytic process	glycolytic process	14	-0.640534	-1.83884	0.00496278	0.396571	0.388791	585	tags=43%, list=12%, signal=38%	pgi/pmgI/gapA/pykA/fba
cytoplasmic translation	cytoplasmic translation	2	0.963134	1.4544	0.0059761	0.441931	0.43326	186	tags=100%, list=4%, signal=96%	rplF/rplB
L(+)-tartrate dehydratase activity	L(+)-tartrate dehydratase activity	2	0.96093	1.45107	0.0059761	0.441931	0.43326	197	tags=100%, list=4%, signal=96%	STM3355/STM3354
cell	cell	47	0.50411	1.80202	0.00603318	0.441931	0.43326	1373	tags=47%, list=27%, signal=34%	nrdH/bfr/fepD/fepG/STM0564/fepA/fhuB/scsB/dps/cirA/iroN/scsC/yqjH/cutC/ahpF/phoU/gor/ahpC/ybbN/udhA/yncD/trxC
carbon dioxide binding	carbon dioxide binding	3	-0.925451	-1.60406	0.00656455	0.467857	0.458678	376	tags=100%, list=8%, signal=93%	hybG/STM1535
protein maturation	protein maturation	10	-0.694932	-1.79558	0.00733496	0.506142	0.496212	381	tags=50%, list=8%, signal=46%	hypC/hypB/hybG/STM1535
abequosyltransferase activity	abequosyltransferase activity	1	-0.999399	-1.33964	0.00767754	0.506142	0.496212	5	tags=100%, list=0%, signal=100%
precorrin-6A reductase activity	precorrin-6A reductase activity	1	-0.999199	-1.33937	0.00767754	0.506142	0.496212	6	tags=100%, list=0%, signal=100%
response to hypochlorite	response to hypochlorite	1	0.989383	1.31199	0.00831601	0.506604	0.496665	54	tags=100%, list=1%, signal=99%	STM0566
rhamnulokinase activity	rhamnulokinase activity	1	0.989984	1.31279	0.00831601	0.506604	0.496665	51	tags=100%, list=1%, signal=99%	rhaB
siderophore uptake transmembrane transporter activity	siderophore uptake transmembrane transporter activity	8	0.755634	1.72206	0.00847458	0.506604	0.496665	435	tags=50%, list=9%, signal=46%	fhuA/fepA/cirA/iroN
signaling receptor activity	signaling receptor activity	5	0.819011	1.59544	0.00894454	0.506604	0.496665	435	tags=60%, list=9%, signal=55%	fhuA/fepA/iroN
glycerol metabolic process	glycerol metabolic process	4	-0.837637	-1.59604	0.00894855	0.506604	0.496665	279	tags=75%, list=6%, signal=71%	glpK/glpE
D-galacturonate catabolic process	D-galacturonate catabolic process	5	-0.812001	-1.6685	0.00902935	0.506604	0.496665	173	tags=40%, list=3%, signal=39%	STM0649
site-specific DNA-methyltransferase (adenine-specific) activity	site-specific DNA-methyltransferase (adenine-specific) activity	5	-0.827185	-1.6997	0.00902935	0.506604	0.496665	868	tags=100%, list=17%, signal=83%	hsdM/yfcB/dam/yhdJ
periplasmic space	periplasmic space	55	-0.393388	-1.62187	0.00925926	0.508681	0.4987	864	tags=32%, list=17%, signal=27%	nrfB/napA/agp/ppiA/ptr/flgJ/malE/glpQ/STM1493/napB/STM1130/phsA/rbsB/malM/STM0818/STM1562/flgA
3'-5' exonuclease activity	3'-5' exonuclease activity	11	-0.643038	-1.71483	0.00970874	0.517201	0.507054	898	tags=45%, list=18%, signal=37%	polA/sbcD/dnaN/dnaQ
cholesterol O-acyltransferase activity	cholesterol O-acyltransferase activity	1	0.988181	1.3104	0.010395	0.517201	0.507054	60	tags=100%, list=1%, signal=99%	sseJ
glycerophospholipid acyltransferase (CoA-dependent) activity	glycerophospholipid acyltransferase (CoA-dependent) activity	1	0.988181	1.3104	0.010395	0.517201	0.507054	60	tags=100%, list=1%, signal=99%	sseJ
host cell endosome	host cell endosome	1	0.988181	1.3104	0.010395	0.517201	0.507054	60	tags=100%, list=1%, signal=99%	sseJ
Rho GTPase binding	Rho GTPase binding	1	0.988181	1.3104	0.010395	0.517201	0.507054	60	tags=100%, list=1%, signal=99%	sseJ
iron ion transport	iron ion transport	5	0.81774	1.59297	0.0107335	0.52415	0.513867	742	tags=60%, list=15%, signal=51%	fes/bfr/iroD
extracellular region	extracellular region	35	0.503502	1.69012	0.0109375	0.524403	0.514115	927	tags=39%, list=19%, signal=32%	sseJ/ssaB/sseD/yebF/STM0018/sseB/sipD/sifA/sseI/sseC/pipB/sifB/sspH2/sipC
bacterial-type flagellum basal body, MS ring	bacterial-type flagellum basal body, MS ring	1	-0.998197	-1.33803	0.0115163	0.542295	0.531655	11	tags=100%, list=0%, signal=100%
menaquinone biosynthetic process	menaquinone biosynthetic process	8	-0.725646	-1.75545	0.0121359	0.544853	0.534164	802	tags=62%, list=16%, signal=53%	menE/menB/menC/ubiE
gluconeogenesis	gluconeogenesis	14	-0.597425	-1.71509	0.0124069	0.544853	0.534164	642	tags=43%, list=13%, signal=37%	tpiA/sdaB/pgi/fba/tdcG
L-amino acid transport	L-amino acid transport	1	0.986779	1.30854	0.012474	0.544853	0.534164	67	tags=100%, list=1%, signal=99%	livG
glycerol-3-phosphate catabolic process	glycerol-3-phosphate catabolic process	4	-0.825592	-1.57308	0.0134228	0.544853	0.534164	472	tags=100%, list=9%, signal=91%	gpsA/glpB/glpA
glycerol-3-phosphate dehydrogenase complex	glycerol-3-phosphate dehydrogenase complex	4	-0.825592	-1.57308	0.0134228	0.544853	0.534164	472	tags=100%, list=9%, signal=91%	gpsA/glpB/glpA
peptidoglycan binding	peptidoglycan binding	6	-0.769924	-1.6956	0.0139535	0.544853	0.534164	624	tags=50%, list=12%, signal=44%	ftsN/rlpA
lipopolysaccharide 3-alpha-galactosyltransferase activity	lipopolysaccharide 3-alpha-galactosyltransferase activity	2	-0.972951	-1.52124	0.014	0.544853	0.534164	138	tags=100%, list=3%, signal=97%	rfaI
lysine decarboxylase activity	lysine decarboxylase activity	2	-0.975556	-1.52531	0.014	0.544853	0.534164	125	tags=100%, list=3%, signal=98%	cadA
acetyl-CoA metabolic process	acetyl-CoA metabolic process	4	0.840649	1.54752	0.0144144	0.544853	0.534164	799	tags=100%, list=16%, signal=84%	citF/citF2/citE/citE2
citrate lyase complex	citrate lyase complex	4	0.840649	1.54752	0.0144144	0.544853	0.534164	799	tags=100%, list=16%, signal=84%	citF/citF2/citE/citE2
intramolecular oxidoreductase activity, interconverting aldoses and ketoses	intramolecular oxidoreductase activity, interconverting aldoses and ketoses	1	0.984776	1.30588	0.014553	0.544853	0.534164	77	tags=100%, list=2%, signal=98%	sgbU
L-ascorbic acid metabolic process	L-ascorbic acid metabolic process	1	0.984776	1.30588	0.014553	0.544853	0.534164	77	tags=100%, list=2%, signal=98%	sgbU
L-ribulose-5-phosphate 3-epimerase activity	L-ribulose-5-phosphate 3-epimerase activity	1	0.984776	1.30588	0.014553	0.544853	0.534164	77	tags=100%, list=2%, signal=98%	sgbU
FtsZ-dependent cytokinesis	FtsZ-dependent cytokinesis	11	-0.618725	-1.64999	0.0145631	0.544853	0.534164	952	tags=55%, list=19%, signal=44%	ftsQ/ftsW/ftsI/ftsN/zipA
serine-type D-Ala-D-Ala carboxypeptidase activity	serine-type D-Ala-D-Ala carboxypeptidase activity	10	-0.651734	-1.68396	0.0146699	0.544853	0.534164	313	tags=50%, list=6%, signal=47%	pbpG/dacA/dacD/mrdA
transcription factor binding	transcription factor binding	14	-0.582897	-1.67338	0.0148883	0.545285	0.534587	1831	tags=71%, list=37%, signal=45%	yfhA/STM0652/fhlA/STM3773/prpR/tyrR/hydG/STM2361/pspF
efflux transmembrane transporter activity	efflux transmembrane transporter activity	12	0.655074	1.66123	0.0152801	0.551969	0.541139	1059	tags=58%, list=21%, signal=46%	acrD/yohG/STM2126/ybjY/acrF/STM0350/STM4259
quinone binding	quinone binding	14	-0.563957	-1.61901	0.0173697	0.615492	0.603417	1013	tags=50%, list=20%, signal=40%	nuoG/hycE/nuoN/nuoK/nuoI/nuoH
monosaccharide binding	monosaccharide binding	3	-0.894095	-1.54971	0.0175055	0.615492	0.603417	482	tags=100%, list=10%, signal=90%	pgi/rbsD
formate transmembrane transporter activity	formate transmembrane transporter activity	2	-0.952615	-1.48945	0.02	0.655007	0.642156	64	tags=100%, list=1%, signal=99%	focA
formate transport	formate transport	2	-0.952615	-1.48945	0.02	0.655007	0.642156	64	tags=100%, list=1%, signal=99%	focA
citrate CoA-transferase activity	citrate CoA-transferase activity	3	0.883567	1.49456	0.0201835	0.655007	0.642156	584	tags=100%, list=12%, signal=88%	citF/citF2/citE
phosphofructokinase activity	phosphofructokinase activity	3	0.882365	1.49253	0.0201835	0.655007	0.642156	590	tags=100%, list=12%, signal=88%	STM3254/fruK/pfkB
ferric iron binding	ferric iron binding	6	0.75797	1.5882	0.020979	0.655007	0.642156	306	tags=33%, list=6%, signal=31%	bfr/dps
oxidoreductase activity, acting on NAD(P)H, quinone or similar compound as acceptor	oxidoreductase activity, acting on NAD(P)H, quinone or similar compound as acceptor	1	-0.992588	-1.33051	0.0211132	0.655007	0.642156	39	tags=100%, list=1%, signal=99%
polyol catabolic process	polyol catabolic process	1	-0.994191	-1.33266	0.0211132	0.655007	0.642156	31	tags=100%, list=1%, signal=99%
putrescine:ornithine antiporter activity	putrescine:ornithine antiporter activity	1	-0.995192	-1.334	0.0211132	0.655007	0.642156	26	tags=100%, list=1%, signal=99%
tRNA (adenine) methyltransferase activity	tRNA (adenine) methyltransferase activity	1	-0.994391	-1.33293	0.0211132	0.655007	0.642156	30	tags=100%, list=1%, signal=99%
tRNA m6t6A37 methyltransferase activity	tRNA m6t6A37 methyltransferase activity	1	-0.994391	-1.33293	0.0211132	0.655007	0.642156	30	tags=100%, list=1%, signal=99%
cell wall organization	cell wall organization	54	-0.366836	-1.50099	0.0217391	0.655594	0.642731	966	tags=41%, list=19%, signal=33%	bacA/mraY/murF/mtgA/ddlA/nagZ/murE/ftsW/flgJ/mltA/murC/yehU/ftsI/rfe/ampD/mrdB/mpl/dacD/rlpA/fimC/mrdA
glycerol catabolic process	glycerol catabolic process	3	-0.883567	-1.53146	0.0218818	0.655594	0.642731	585	tags=100%, list=12%, signal=88%	glpK/glpB
maleylacetoacetate isomerase activity	maleylacetoacetate isomerase activity	3	0.880084	1.48867	0.0220183	0.655594	0.642731	376	tags=67%, list=8%, signal=62%	STM2176/yibF
cell cycle	cell cycle	27	-0.452542	-1.57155	0.0223464	0.655594	0.642731	1286	tags=63%, list=26%, signal=47%	murB/yhcM/tolR/ftsK/mukE/murD/cedA/mraY/murF/mukB/nagZ/ftsX/murE/xerC/murC/mpl
large ribosomal subunit	large ribosomal subunit	7	0.722089	1.58451	0.0223752	0.655594	0.642731	906	tags=71%, list=18%, signal=59%	rplV/rpmI/rplJ/rplK/rplQ
enterobactin transmembrane transporter activity	enterobactin transmembrane transporter activity	5	0.774386	1.50851	0.0232558	0.659415	0.646477	435	tags=60%, list=9%, signal=55%	fepA/cirA/iroN
ferric-enterobactin import into cell	ferric-enterobactin import into cell	5	0.774386	1.50851	0.0232558	0.659415	0.646477	435	tags=60%, list=9%, signal=55%	fepA/cirA/iroN
regulation of translation	regulation of translation	5	0.775662	1.511	0.0232558	0.659415	0.646477	1124	tags=100%, list=23%, signal=78%	rplD/himD/rplA/rplJ/rmf
1-phosphofructokinase activity	1-phosphofructokinase activity	2	0.921659	1.39177	0.0239044	0.666717	0.653637	393	tags=100%, list=8%, signal=92%	STM3254/fruK
cellular amino acid metabolic process	cellular amino acid metabolic process	8	-0.681664	-1.64905	0.0242718	0.666717	0.653637	201	tags=38%, list=4%, signal=36%	ldcC/cadA
proton-transporting ATP synthase activity, rotational mechanism	proton-transporting ATP synthase activity, rotational mechanism	8	-0.668939	-1.61826	0.0242718	0.666717	0.653637	1260	tags=88%, list=25%, signal=66%	atpD/atpE/atpF/atpH/atpB/atpC
protein methyltransferase activity	protein methyltransferase activity	3	-0.881254	-1.52745	0.0262582	0.683976	0.670556	340	tags=67%, list=7%, signal=62%	cbiE
NADH dehydrogenase (ubiquinone) activity	NADH dehydrogenase (ubiquinone) activity	11	-0.593212	-1.58196	0.026699	0.683976	0.670556	1369	tags=91%, list=27%, signal=66%	nuoC/nuoB/nuoM/nuoL/nuoJ/nuoG/hycE/nuoN/nuoK
AU-rich element binding	AU-rich element binding	1	-0.990184	-1.32729	0.0268714	0.683976	0.670556	51	tags=100%, list=1%, signal=99%
cellular stress response to acidic pH	cellular stress response to acidic pH	1	-0.990385	-1.32756	0.0268714	0.683976	0.670556	50	tags=100%, list=1%, signal=99%
NADPH:quinone reductase activity	NADPH:quinone reductase activity	1	-0.990184	-1.32729	0.0268714	0.683976	0.670556	51	tags=100%, list=1%, signal=99%
nucleic acid binding	nucleic acid binding	29	-0.443203	-1.5497	0.0277778	0.683976	0.670556	622	tags=31%, list=12%, signal=27%	yfiC/yajD/yraN/orn/hrpA/recG/hemK/STM0159
cell surface	cell surface	6	0.745069	1.56117	0.027972	0.683976	0.670556	839	tags=57%, list=17%, signal=48%	sseD/sseB/sseC/invE
glutathione transferase activity	glutathione transferase activity	6	0.74289	1.5566	0.027972	0.683976	0.670556	376	tags=50%, list=8%, signal=46%	yqjG/STM2176/yibF
host outer membrane	host outer membrane	5	0.762795	1.48593	0.0286225	0.683976	0.670556	602	tags=60%, list=12%, signal=53%	pagC/STM0346/STM3031
bacterial-type flagellum basal body, distal rod, P ring	bacterial-type flagellum basal body, distal rod, P ring	1	-0.988982	-1.32568	0.0287908	0.683976	0.670556	57	tags=100%, list=1%, signal=99%
bacterial-type flagellum filament cap	bacterial-type flagellum filament cap	1	-0.986378	-1.32219	0.0287908	0.683976	0.670556	70	tags=100%, list=1%, signal=99%
lipopolysaccharide N-acetylglucosaminyltransferase activity	lipopolysaccharide N-acetylglucosaminyltransferase activity	1	-0.986979	-1.32299	0.0287908	0.683976	0.670556	67	tags=100%, list=1%, signal=99%
protein-(glutamine-N5) methyltransferase activity	protein-(glutamine-N5) methyltransferase activity	1	-0.988381	-1.32487	0.0287908	0.683976	0.670556	60	tags=100%, list=1%, signal=99%
tRNA (guanosine-2'-O-)-methyltransferase activity	tRNA (guanosine-2'-O-)-methyltransferase activity	1	-0.989183	-1.32595	0.0287908	0.683976	0.670556	56	tags=100%, list=1%, signal=99%
tRNA guanine ribose methylation	tRNA guanine ribose methylation	1	-0.989183	-1.32595	0.0287908	0.683976	0.670556	56	tags=100%, list=1%, signal=99%
5S rRNA binding	5S rRNA binding	2	0.914045	1.38028	0.0298805	0.693947	0.680332	431	tags=100%, list=9%, signal=91%	rplR/rplY
lyase activity	lyase activity	30	-0.430734	-1.54071	0.0299728	0.693947	0.680332	453	tags=26%, list=9%, signal=24%	yaeR/mltA/yjjW/ccmH/rlpA/pflB/tdcE
fructose-bisphosphate aldolase activity	fructose-bisphosphate aldolase activity	2	-0.928618	-1.45193	0.03	0.693947	0.680332	97	tags=100%, list=2%, signal=98%	fba
N-acetyltransferase activity	N-acetyltransferase activity	21	0.530007	1.55833	0.030303	0.694862	0.681229	1387	tags=48%, list=28%, signal=35%	STM2905/phnO/STM3651/STM3653/citC2/yncA/wecD/STM4318/STM1857/citC
alditol:NADP+ 1-oxidoreductase activity	alditol:NADP+ 1-oxidoreductase activity	1	0.975761	1.29393	0.031185	0.708922	0.695013	122	tags=100%, list=2%, signal=98%	STM1676
enterobacterial common antigen biosynthetic process	enterobacterial common antigen biosynthetic process	10	-0.624704	-1.61412	0.0317848	0.716381	0.702326	1200	tags=70%, list=24%, signal=53%	wzzE/wzxE/wecB/wecG/rfe/STM3927
serine-type peptidase activity	serine-type peptidase activity	4	-0.797253	-1.51909	0.033557	0.727055	0.71279	931	tags=75%, list=19%, signal=61%	sppA/pepE
DNA-directed DNA polymerase activity	DNA-directed DNA polymerase activity	12	-0.577992	-1.57258	0.0338983	0.727055	0.71279	458	tags=50%, list=9%, signal=46%	polB/holE/polA/dnaN/dnaQ
oxidoreductase activity, acting on the CH-OH group of donors, NAD or NADP as acceptor	oxidoreductase activity, acting on the CH-OH group of donors, NAD or NADP as acceptor	13	0.592354	1.53478	0.0338983	0.727055	0.71279	1670	tags=77%, list=33%, signal=51%	celF/STM3136/yghA/yihU/STM3083/kduD/yjgB/melA/srlD/fabG
endopeptidase activity	endopeptidase activity	10	-0.60878	-1.57298	0.0342298	0.727055	0.71279	456	tags=60%, list=9%, signal=55%	pbpG/dacA/hybD/glpG/dacD
cell septum	cell septum	3	-0.865625	-1.50036	0.0350109	0.727055	0.71279	624	tags=100%, list=12%, signal=88%	damX/ftsN
cytokinetic process	cytokinetic process	3	-0.865625	-1.50036	0.0350109	0.727055	0.71279	624	tags=100%, list=12%, signal=88%	damX/ftsN
glycerol-3-phosphate dehydrogenase (quinone) activity	glycerol-3-phosphate dehydrogenase (quinone) activity	3	-0.86765	-1.50387	0.0350109	0.727055	0.71279	165	tags=100%, list=3%, signal=97%	glpB/glpA
cytosolic small ribosomal subunit	cytosolic small ribosomal subunit	14	0.588986	1.56368	0.0350584	0.727055	0.71279	482	tags=43%, list=10%, signal=39%	rpsE/rpsH/rpsS/rpsK/rpsC/rpsR
4 iron, 4 sulfur cluster binding	4 iron, 4 sulfur cluster binding	82	-0.304466	-1.33422	0.035461	0.727055	0.71279	908	tags=27%, list=18%, signal=22%	fnr/lipA/nuoG/nirB/pduS/napA/frdB/sdaB/pflA/narZ/fumA/yjjW/STM1457/hypO/nuoI/napF/phsA/ygcF/STM1498/dmsA/tdcG
fimbrial usher porin activity	fimbrial usher porin activity	11	0.647715	1.60701	0.0355932	0.727055	0.71279	816	tags=55%, list=16%, signal=46%	safC/stdB/fimD/stiC/stcC/stbC
pilus assembly	pilus assembly	11	0.647715	1.60701	0.0355932	0.727055	0.71279	816	tags=55%, list=16%, signal=46%	safC/stdB/fimD/stiC/stcC/stbC
RNA processing	RNA processing	5	0.753385	1.4676	0.0357782	0.727055	0.71279	604	tags=40%, list=12%, signal=35%	rtcB/rtcA
CDP-diacylglycerol-glycerol-3-phosphate 3-phosphatidyltransferase activity	CDP-diacylglycerol-glycerol-3-phosphate 3-phosphatidyltransferase activity	2	-0.922861	-1.44292	0.036	0.727055	0.71279	388	tags=100%, list=8%, signal=92%	pgsA
potassium ion transport	potassium ion transport	6	-0.714252	-1.57299	0.0372093	0.727055	0.71279	782	tags=67%, list=16%, signal=56%	yfbS/yidE/STM0870
carbohydrate transmembrane transporter activity	carbohydrate transmembrane transporter activity	2	-0.920457	-1.43916	0.038	0.727055	0.71279	400	tags=100%, list=8%, signal=92%	lamB
dUTP catabolic process	dUTP catabolic process	2	-0.918799	-1.43657	0.038	0.727055	0.71279	257	tags=100%, list=5%, signal=95%	mazG
chloride channel complex	chloride channel complex	1	-0.980369	-1.31413	0.0383877	0.727055	0.71279	100	tags=100%, list=2%, signal=98%
regulation of ion transmembrane transport	regulation of ion transmembrane transport	1	-0.980369	-1.31413	0.0383877	0.727055	0.71279	100	tags=100%, list=2%, signal=98%
phosphate ion transmembrane transport	phosphate ion transmembrane transport	3	0.856132	1.44815	0.0385321	0.727055	0.71279	129	tags=33%, list=3%, signal=32%	pstS
L-lyxose metabolic process	L-lyxose metabolic process	1	0.972356	1.28941	0.039501	0.727055	0.71279	139	tags=100%, list=3%, signal=97%	rhaA
L-rhamnose isomerase activity	L-rhamnose isomerase activity	1	0.972356	1.28941	0.039501	0.727055	0.71279	139	tags=100%, list=3%, signal=97%	rhaA
secretion	secretion	1	0.972155	1.28915	0.039501	0.727055	0.71279	140	tags=100%, list=3%, signal=97%	ssaL
bacterial-type flagellum	bacterial-type flagellum	3	-0.863127	-1.49603	0.0415755	0.727055	0.71279	124	tags=67%, list=2%, signal=65%	fliJ
'de novo' NAD biosynthetic process from aspartate	'de novo' NAD biosynthetic process from aspartate	2	0.8879	1.34079	0.0418327	0.727055	0.71279	481	tags=50%, list=10%, signal=45%	nadA
enterobactin synthetase complex	enterobactin synthetase complex	2	0.892931	1.34839	0.0418327	0.727055	0.71279	23	tags=50%, list=0%, signal=50%	entF
L-cystine transport	L-cystine transport	2	0.898217	1.35637	0.0418327	0.727055	0.71279	510	tags=100%, list=10%, signal=90%	yecS/STM1636
O antigen biosynthetic process	O antigen biosynthetic process	17	-0.506362	-1.55895	0.0421053	0.727055	0.71279	303	tags=78%, list=6%, signal=73%	rfbI/rfbH/rfbK/rfbP/rfbN/rfbC/rfbJ/rfbG/rfbF/rfe/rfbX/rfbU/rfbV
protein stabilization	protein stabilization	3	0.850552	1.43871	0.0422018	0.727055	0.71279	297	tags=67%, list=6%, signal=63%	ibpB/ibpA
carbon-nitrogen lyase activity	carbon-nitrogen lyase activity	1	-0.976763	-1.3093	0.0422265	0.727055	0.71279	118	tags=100%, list=2%, signal=98%
host cell membrane	host cell membrane	8	0.67087	1.52889	0.0423729	0.727055	0.71279	1394	tags=62%, list=28%, signal=45%	sseJ/ssaK/pipB/STM2780/ssaN
adenosylmethionine-8-amino-7-oxononanoate transaminase activity	adenosylmethionine-8-amino-7-oxononanoate transaminase activity	1	0.970954	1.28755	0.043659	0.727055	0.71279	146	tags=100%, list=3%, signal=97%	bioA
organic anion transmembrane transporter activity	organic anion transmembrane transporter activity	1	0.969952	1.28622	0.043659	0.727055	0.71279	151	tags=100%, list=3%, signal=97%	STM0057
lipoprotein transport	lipoprotein transport	3	-0.851503	-1.47589	0.0437637	0.727055	0.71279	745	tags=100%, list=15%, signal=85%	lolA/ycfU
acetyl-CoA biosynthetic process	acetyl-CoA biosynthetic process	2	-0.912843	-1.42726	0.044	0.727055	0.71279	438	tags=100%, list=9%, signal=91%	ackA
glucose catabolic process	glucose catabolic process	2	-0.913414	-1.42815	0.044	0.727055	0.71279	331	tags=100%, list=7%, signal=93%	pmgI
valine-tRNA ligase activity	valine-tRNA ligase activity	2	-0.913402	-1.42813	0.044	0.727055	0.71279	290	tags=100%, list=6%, signal=94%	uup
valyl-tRNA aminoacylation	valyl-tRNA aminoacylation	2	-0.913402	-1.42813	0.044	0.727055	0.71279	290	tags=100%, list=6%, signal=94%	uup
threonine catabolic process	threonine catabolic process	6	-0.70525	-1.55317	0.044186	0.727055	0.71279	348	tags=50%, list=7%, signal=47%	pflB/tdcE
regulation of transcription, DNA-templated	regulation of transcription, DNA-templated	140	0.306206	1.33121	0.0451613	0.727055	0.71279	870	tags=24%, list=17%, signal=21%	pspB/STM1265/yjjQ/STM2904/ilvY/csgD/STM0029/STM0859/STM0031/metR/bglJ/STM4314/marT/STM0347/himD/STM4030/uhpA/yhjB/STM3652/STM3020/phoR/soxR/hilA/ecnR/sprB/ydhB/mfd/ssrB/STM1022/yfhH/slyA/STM2920/STM1628/xylR
kinase activity	kinase activity	44	-0.36778	-1.44339	0.0451977	0.727055	0.71279	814	tags=32%, list=16%, signal=27%	STM2570/torR/ptsN/STM4448/ygbK/nagE/purN/ptsP/STM3784/coaA/ptsG/rfaY/pykA
response to potassium ion	response to potassium ion	1	0.968349	1.2841	0.045738	0.727055	0.71279	159	tags=100%, list=3%, signal=97%	ygaU
S-adenosyl-L-methionine binding	S-adenosyl-L-methionine binding	3	-0.847146	-1.46833	0.0459519	0.727055	0.71279	369	tags=100%, list=7%, signal=93%	dam/ygcF
propanediol catabolic process	propanediol catabolic process	6	-0.699567	-1.54065	0.0465116	0.727055	0.71279	1487	tags=83%, list=30%, signal=59%	pduE/pduW/pduD/pduL
N-methyltransferase activity	N-methyltransferase activity	4	-0.774905	-1.47651	0.0469799	0.727055	0.71279	1128	tags=100%, list=23%, signal=77%	mod/hsdM/yhdJ
thiamine biosynthetic process	thiamine biosynthetic process	8	0.664366	1.51407	0.0474576	0.727055	0.71279	710	tags=62%, list=14%, signal=54%	thiC/dxs/thiG/thiD/thiE
mRNA 5'-UTR binding	mRNA 5'-UTR binding	2	0.884824	1.33615	0.0478088	0.727055	0.71279	362	tags=50%, list=7%, signal=46%	rpsK
chitin binding	chitin binding	1	0.967147	1.28251	0.047817	0.727055	0.71279	165	tags=100%, list=3%, signal=97%	STM0018
response to temperature stimulus	response to temperature stimulus	1	0.967348	1.28277	0.047817	0.727055	0.71279	164	tags=100%, list=3%, signal=97%	htrA
CoA-transferase activity	CoA-transferase activity	1	-0.973958	-1.30554	0.0479846	0.727055	0.71279	132	tags=100%, list=3%, signal=97%
glutathione oxidoreductase activity	glutathione oxidoreductase activity	1	-0.97476	-1.30661	0.0479846	0.727055	0.71279	128	tags=100%, list=3%, signal=97%
fumarate metabolic process	fumarate metabolic process	2	-0.911762	-1.42557	0.048	0.727055	0.71279	78	tags=100%, list=2%, signal=98%	frdD
cation transmembrane transporter activity	cation transmembrane transporter activity	3	-0.844088	-1.46303	0.04814	0.727055	0.71279	782	tags=100%, list=16%, signal=84%	yidE/STM0870
propionate kinase activity	propionate kinase activity	3	-0.840281	-1.45644	0.04814	0.727055	0.71279	801	tags=100%, list=16%, signal=84%	tdcD/ackA
sodium ion transmembrane transporter activity	sodium ion transmembrane transporter activity	5	0.739079	1.43973	0.0483005	0.727055	0.71279	1085	tags=80%, list=22%, signal=63%	panF/nhaA/STM0056/oadG
glutamate biosynthetic process	glutamate biosynthetic process	4	0.77473	1.42617	0.0486486	0.727055	0.71279	875	tags=75%, list=18%, signal=62%	gltD/aegA/gltB
ATP synthesis coupled electron transport	ATP synthesis coupled electron transport	6	-0.69606	-1.53293	0.0488372	0.727055	0.71279	1292	tags=83%, list=26%, signal=62%	nuoL/nuoG/nuoN/nuoK
nitrate reductase complex	nitrate reductase complex	6	-0.695555	-1.53182	0.0488372	0.727055	0.71279	1073	tags=67%, list=21%, signal=52%	narH/narZ/narI
nitrate reductase activity	nitrate reductase activity	9	-0.614955	-1.55131	0.0490196	0.727055	0.71279	1583	tags=89%, list=32%, signal=61%	narW/narJ/narG/napA/narH/narZ/narI
bacterial-type flagellum basal body, distal rod, L ring	bacterial-type flagellum basal body, distal rod, L ring	1	-0.972556	-1.30366	0.049904	0.727055	0.71279	139	tags=100%, list=3%, signal=97%
dethiobiotin synthase activity	dethiobiotin synthase activity	1	-0.971354	-1.30205	0.049904	0.727055	0.71279	145	tags=100%, list=3%, signal=97%
glycine binding	glycine binding	1	-0.973157	-1.30446	0.049904	0.727055	0.71279	136	tags=100%, list=3%, signal=97%
glycine dehydrogenase (decarboxylating) activity	glycine dehydrogenase (decarboxylating) activity	1	-0.973157	-1.30446	0.049904	0.727055	0.71279	136	tags=100%, list=3%, signal=97%
lipopolysaccharide glucosyltransferase I activity	lipopolysaccharide glucosyltransferase I activity	1	-0.972756	-1.30393	0.049904	0.727055	0.71279	138	tags=100%, list=3%, signal=97%
negative regulation of protein transport	negative regulation of protein transport	1	-0.971154	-1.30178	0.049904	0.727055	0.71279	146	tags=100%, list=3%, signal=97%
carbon-carbon lyase activity	carbon-carbon lyase activity	1	0.965144	1.27985	0.0519751	0.748952	0.734258	175	tags=100%, list=4%, signal=97%	thiC
phenylacetaldehyde dehydrogenase activity	phenylacetaldehyde dehydrogenase activity	1	0.965345	1.28011	0.0519751	0.748952	0.734258	174	tags=100%, list=3%, signal=97%	STM3129
methylglyoxal catabolic process to D-lactate via S-lactoyl-glutathione	methylglyoxal catabolic process to D-lactate via S-lactoyl-glutathione	2	0.878105	1.326	0.0537849	0.759237	0.744341	532	tags=50%, list=11%, signal=45%	gloA
RNA helicase activity	RNA helicase activity	9	-0.607767	-1.53318	0.0539216	0.759237	0.744341	1475	tags=78%, list=30%, signal=55%	rhlB/rhlE/srmB/dbpA/hrpA/recG
glycerophospholipid biosynthetic process	glycerophospholipid biosynthetic process	2	-0.906031	-1.41661	0.054	0.759237	0.744341	472	tags=100%, list=9%, signal=91%	pgsA
intramolecular transferase activity	intramolecular transferase activity	2	-0.904027	-1.41348	0.054	0.759237	0.744341	482	tags=100%, list=10%, signal=90%	rbsD
tryptophan biosynthetic process	tryptophan biosynthetic process	8	0.649224	1.47956	0.0542373	0.759237	0.744341	1307	tags=75%, list=26%, signal=55%	trpE/pabA/hisA/trpD/trpC/trpB
GDP-mannose biosynthetic process	GDP-mannose biosynthetic process	5	0.727467	1.41711	0.0554562	0.759237	0.744341	897	tags=60%, list=18%, signal=49%	cpsG/rfbM/manC
cobalt-precorrin-8 methylmutase activity	cobalt-precorrin-8 methylmutase activity	1	-0.969351	-1.29936	0.0556622	0.759237	0.744341	155	tags=100%, list=3%, signal=97%
nicotinate-nucleotide-dimethylbenzimidazole phosphoribosyltransferase activity	nicotinate-nucleotide-dimethylbenzimidazole phosphoribosyltransferase activity	1	-0.969551	-1.29963	0.0556622	0.759237	0.744341	154	tags=100%, list=3%, signal=97%
nucleoside biosynthetic process	nucleoside biosynthetic process	1	-0.969551	-1.29963	0.0556622	0.759237	0.744341	154	tags=100%, list=3%, signal=97%
precorrin-8X methylmutase activity	precorrin-8X methylmutase activity	1	-0.969351	-1.29936	0.0556622	0.759237	0.744341	155	tags=100%, list=3%, signal=97%
xenobiotic transport	xenobiotic transport	4	0.769138	1.41588	0.0558559	0.759237	0.744341	522	tags=50%, list=10%, signal=45%	acrD/acrF
large ribosomal subunit rRNA binding	large ribosomal subunit rRNA binding	3	0.828257	1.401	0.0568807	0.769203	0.754111	860	tags=100%, list=17%, signal=83%	rplN/rplJ/rplK
enterobactin transport	enterobactin transport	6	0.695548	1.45741	0.0576923	0.776197	0.760968	1442	tags=83%, list=29%, signal=59%	fepA/cirA/iroN/yncD/fepB
DNA helicase activity	DNA helicase activity	5	-0.72093	-1.48137	0.0586907	0.781654	0.766318	1398	tags=100%, list=28%, signal=72%	dnaB/dinG/recG/recC
N-acetylmuramoyl-L-alanine amidase activity	N-acetylmuramoyl-L-alanine amidase activity	5	-0.720866	-1.48124	0.0586907	0.781654	0.766318	1151	tags=80%, list=23%, signal=62%	amiA/amiC/ampD
cellular response to iron ion	cellular response to iron ion	1	0.959135	1.27188	0.0602911	0.793266	0.777703	205	tags=100%, list=4%, signal=96%	mntH
fructuronate reductase activity	fructuronate reductase activity	1	0.958333	1.27082	0.0602911	0.793266	0.777703	209	tags=100%, list=4%, signal=96%	STM3136
sn-glycerol-3-phosphate:ubiquinone-8 oxidoreductase activity	sn-glycerol-3-phosphate:ubiquinone-8 oxidoreductase activity	6	-0.677958	-1.49306	0.0604651	0.793266	0.777703	700	tags=67%, list=14%, signal=57%	glpC/glpB/glpA
positive regulation of translation	positive regulation of translation	1	-0.966546	-1.2956	0.0614203	0.798309	0.782647	169	tags=100%, list=3%, signal=97%
L-ribulose-phosphate 4-epimerase activity	L-ribulose-phosphate 4-epimerase activity	2	0.869565	1.31311	0.061753	0.798309	0.782647	653	tags=100%, list=13%, signal=87%	sgbE/araD
ATP synthesis coupled proton transport	ATP synthesis coupled proton transport	7	-0.64827	-1.5106	0.0617577	0.798309	0.782647	1260	tags=100%, list=25%, signal=75%	atpA/atpD/atpE/atpF/atpH/atpC
glyoxylate cycle	glyoxylate cycle	5	0.722471	1.40738	0.0626118	0.805402	0.7896	1050	tags=80%, list=21%, signal=63%	aceA/aceB/iclR/aceK
altronate dehydratase activity	altronate dehydratase activity	1	-0.965745	-1.29453	0.0633397	0.81081	0.794902	173	tags=100%, list=3%, signal=97%
2',3'-cyclic-nucleotide 2'-phosphodiesterase activity	2',3'-cyclic-nucleotide 2'-phosphodiesterase activity	1	-0.964343	-1.29265	0.0652591	0.822382	0.806247	180	tags=100%, list=4%, signal=96%
acid-amino acid ligase activity	acid-amino acid ligase activity	1	-0.964944	-1.29346	0.0652591	0.822382	0.806247	177	tags=100%, list=4%, signal=96%
formate oxidation	formate oxidation	5	-0.713435	-1.46597	0.0654628	0.822382	0.806247	1124	tags=80%, list=23%, signal=62%	fdnI/hybB/fdoI
transferase activity, transferring glycosyl groups	transferase activity, transferring glycosyl groups	15	-0.490488	-1.44607	0.0654912	0.822382	0.806247	303	tags=33%, list=6%, signal=31%	rfaB/rfbU/rfaK/rfbV
host cell cytoplasm	host cell cytoplasm	13	0.565576	1.4654	0.0661017	0.823636	0.807477	1649	tags=62%, list=33%, signal=41%	ssaK/sifA/sseI/sifB/sspH2/STM1629/ssaN/sptP
3-isopropylmalate dehydrogenase activity	3-isopropylmalate dehydrogenase activity	1	0.95633	1.26816	0.0665281	0.823636	0.807477	219	tags=100%, list=4%, signal=96%	leuB
isochorismatase activity	isochorismatase activity	1	0.95653	1.26843	0.0665281	0.823636	0.807477	218	tags=100%, list=4%, signal=96%	entB
phosphoprotein phosphatase activity	phosphoprotein phosphatase activity	8	0.632984	1.44255	0.0677966	0.828017	0.811771	1767	tags=88%, list=35%, signal=57%	phoR/STM0561/aceK/uhpB/prpA/cheZ/prpB
isocitrate lyase activity	isocitrate lyase activity	1	0.955329	1.26683	0.0686071	0.828017	0.811771	224	tags=100%, list=4%, signal=96%	aceA
oxidoreductase activity, acting on a sulfur group of donors, NAD(P) as acceptor	oxidoreductase activity, acting on a sulfur group of donors, NAD(P) as acceptor	1	0.955529	1.2671	0.0686071	0.828017	0.811771	223	tags=100%, list=4%, signal=96%	STM0564
intramolecular lyase activity	intramolecular lyase activity	1	-0.96274	-1.2905	0.0690979	0.828017	0.811771	188	tags=100%, list=4%, signal=96%
negative regulation of single-species biofilm formation	negative regulation of single-species biofilm formation	1	-0.96254	-1.29023	0.0690979	0.828017	0.811771	189	tags=100%, list=4%, signal=96%
nitrite reductase complex [NAD(P)H]	nitrite reductase complex [NAD(P)H]	1	-0.962139	-1.2897	0.0690979	0.828017	0.811771	191	tags=100%, list=4%, signal=96%
transcriptional attenuation by ribosome	transcriptional attenuation by ribosome	1	-0.962941	-1.29077	0.0690979	0.828017	0.811771	187	tags=100%, list=4%, signal=96%
L-arabinose catabolic process to xylulose 5-phosphate	L-arabinose catabolic process to xylulose 5-phosphate	3	0.809344	1.36901	0.0697248	0.828017	0.811771	653	tags=67%, list=13%, signal=58%	araB/araD
mRNA 3'-UTR binding	mRNA 3'-UTR binding	3	0.809755	1.36971	0.0697248	0.828017	0.811771	582	tags=33%, list=12%, signal=29%	STM1632
pyridoxal phosphate biosynthetic process	pyridoxal phosphate biosynthetic process	3	-0.817435	-1.41684	0.0700219	0.828017	0.811771	915	tags=100%, list=18%, signal=82%	epd/pdxA
division septum assembly	division septum assembly	8	-0.604392	-1.46212	0.0703883	0.828634	0.812377	313	tags=38%, list=6%, signal=35%	ftsN/zipA
fatty acid beta-oxidation	fatty acid beta-oxidation	3	0.802806	1.35795	0.0715596	0.832892	0.816551	987	tags=100%, list=20%, signal=80%	fadB/fadA/yqeF
cell outer membrane	cell outer membrane	62	0.34906	1.33938	0.0718391	0.832892	0.816551	1701	tags=52%, list=34%, signal=34%	pagC/fhuA/safC/ssaC/STM1669/pgtE/yohG/stdB/ssaJ/fimD/stiC/STM0034/stcC/stbC/emtA/STM0350/sinH/wza/invH/slyB/ompS/lpfC/invG/STM1131/foxA/ychP/ompA/yiaD/STM4051/stfC/stjB/lolB
glutathione metabolic process	glutathione metabolic process	4	0.753427	1.38696	0.0720721	0.832892	0.816551	1057	tags=75%, list=21%, signal=59%	STM2176/yibF/gor
aerobic respiration	aerobic respiration	11	-0.542184	-1.44588	0.0728155	0.832892	0.816551	1455	tags=82%, list=29%, signal=58%	cyoD/nuoB/nuoM/sdhD/cyoB/ubiE/nuoI/nuoH
chemotaxis	chemotaxis	25	-0.413429	-1.39435	0.0737705	0.832892	0.816551	675	tags=24%, list=14%, signal=21%	tsr/fliN/fliJ/fliO/fliG
cytosol	cytosol	426	-0.210229	-1.15386	0.0743802	0.832892	0.816551	981	tags=23%, list=20%, signal=20%	secA/STM3834/adhE/yjeA/frr/gnd/ribB/gph/fnr/rep/STM1001/STM0867/pmbA/leuS/gidA/STM1366/glgA/ddlA/gcvR/yjgF/glnB/ansA/ycdX/torR/avtA/trpS/crp/guaC/glnS/epd/STM3775/xseB/panC/pckA/rpe/tesB/yfcB/rfaE/aspA/tpiA/recB/ydhF/prfA/ygfB/glmS/rhaD/yegQ/STM3601/yqiC/pgi/galE/era/gpsA/ybjX/yajD/menB/talB/folD/yhgF/hemB/purN/asnB/cadC/moaE/pssA/proQ/fabB/ltaA/STM0763/pmgI/ycaR/yfcZ/glpK/yhbT/fliT/fliS/rbsK/yaj…
colanic acid biosynthetic process	colanic acid biosynthetic process	1	-0.958734	-1.28513	0.074856	0.832892	0.816551	208	tags=100%, list=4%, signal=96%
D-ribose-importing ATPase activity	D-ribose-importing ATPase activity	1	-0.958934	-1.2854	0.074856	0.832892	0.816551	207	tags=100%, list=4%, signal=96%
denitrification pathway	denitrification pathway	1	-0.959736	-1.28647	0.074856	0.832892	0.816551	203	tags=100%, list=4%, signal=96%
NADH dehydrogenase (quinone) activity	NADH dehydrogenase (quinone) activity	1	-0.959535	-1.28621	0.074856	0.832892	0.816551	204	tags=100%, list=4%, signal=96%
peptide:proton symporter activity	peptide:proton symporter activity	1	-0.960537	-1.28755	0.074856	0.832892	0.816551	199	tags=100%, list=4%, signal=96%
tripeptide transmembrane transporter activity	tripeptide transmembrane transporter activity	1	-0.960537	-1.28755	0.074856	0.832892	0.816551	199	tags=100%, list=4%, signal=96%
undecaprenyl-phosphate glucose phosphotransferase activity	undecaprenyl-phosphate glucose phosphotransferase activity	1	-0.958734	-1.28513	0.074856	0.832892	0.816551	208	tags=100%, list=4%, signal=96%
acid phosphatase activity	acid phosphatase activity	3	0.800805	1.35457	0.0752294	0.833529	0.817175	311	tags=33%, list=6%, signal=31%	phoN
cellular response to starvation	cellular response to starvation	3	-0.811577	-1.40668	0.0765864	0.841493	0.824984	485	tags=100%, list=10%, signal=90%	cstA/yjiY
cobalt ion transport	cobalt ion transport	3	-0.810741	-1.40524	0.0765864	0.841493	0.824984	772	tags=67%, list=15%, signal=56%	cbiO
metabolic process	metabolic process	2	-0.886176	-1.38557	0.078	0.853469	0.836724	498	tags=100%, list=10%, signal=90%	flgJ
6-phosphofructokinase activity	6-phosphofructokinase activity	2	0.860114	1.29884	0.0796813	0.858678	0.841831	590	tags=50%, list=12%, signal=44%	pfkB
4-acetamido-4,6-dideoxy-D-galactose transferase activity	4-acetamido-4,6-dideoxy-D-galactose transferase activity	1	-0.955929	-1.28137	0.0806142	0.858678	0.841831	222	tags=100%, list=4%, signal=96%
fucosyltransferase activity	fucosyltransferase activity	1	-0.955929	-1.28137	0.0806142	0.858678	0.841831	222	tags=100%, list=4%, signal=96%
3-hydroxybutyryl-CoA epimerase activity	3-hydroxybutyryl-CoA epimerase activity	1	0.952524	1.26311	0.0810811	0.858678	0.841831	238	tags=100%, list=5%, signal=95%	fadB
dodecenoyl-CoA delta-isomerase activity	dodecenoyl-CoA delta-isomerase activity	1	0.952524	1.26311	0.0810811	0.858678	0.841831	238	tags=100%, list=5%, signal=95%	fadB
enoyl-CoA hydratase activity	enoyl-CoA hydratase activity	1	0.952524	1.26311	0.0810811	0.858678	0.841831	238	tags=100%, list=5%, signal=95%	fadB
fatty acid beta-oxidation multienzyme complex	fatty acid beta-oxidation multienzyme complex	1	0.952524	1.26311	0.0810811	0.858678	0.841831	238	tags=100%, list=5%, signal=95%	fadB
long-chain-3-hydroxyacyl-CoA dehydrogenase activity	long-chain-3-hydroxyacyl-CoA dehydrogenase activity	1	0.952524	1.26311	0.0810811	0.858678	0.841831	238	tags=100%, list=5%, signal=95%	fadB
maltodextrin transmembrane transporter activity	maltodextrin transmembrane transporter activity	1	-0.955329	-1.28057	0.0825336	0.863655	0.846711	225	tags=100%, list=5%, signal=96%
maltose transporting porin activity	maltose transporting porin activity	1	-0.955329	-1.28057	0.0825336	0.863655	0.846711	225	tags=100%, list=5%, signal=96%
polysaccharide transport	polysaccharide transport	1	-0.955329	-1.28057	0.0825336	0.863655	0.846711	225	tags=100%, list=5%, signal=96%
protein secretion	protein secretion	21	0.475474	1.39799	0.0829346	0.864421	0.847462	993	tags=33%, list=20%, signal=27%	ssaC/ssaS/ssaJ/ssaV/ssaU/ssaI/spaS
protein transport	protein transport	33	0.406257	1.34042	0.0846395	0.87564	0.85846	509	tags=21%, list=10%, signal=19%	STM2692/ssaB/ssaM/ssaL/STM4260/ssaK/tonB
2-oxoglutaramate amidase activity	2-oxoglutaramate amidase activity	1	0.950921	1.26099	0.0852391	0.87564	0.85846	246	tags=100%, list=5%, signal=95%	yafV
omega-amidase activity	omega-amidase activity	1	0.950921	1.26099	0.0852391	0.87564	0.85846	246	tags=100%, list=5%, signal=95%	yafV
undecaprenyl-diphosphatase activity	undecaprenyl-diphosphatase activity	3	-0.804084	-1.3937	0.0853392	0.87564	0.85846	949	tags=100%, list=19%, signal=81%	bacA/ybjG
small ribosomal subunit	small ribosomal subunit	8	0.622838	1.41942	0.0864407	0.881866	0.864564	1422	tags=75%, list=28%, signal=54%	rpsN/rpsD/rpsJ/rpsM/rpsL/rpsP
oxidoreductase activity	oxidoreductase activity	70	-0.300227	-1.27554	0.0872483	0.881866	0.864564	664	tags=29%, list=13%, signal=25%	ubiF/yhdH/nrfB/hcp/dmsB/ydhF/ygjR/ybbO/STM1288/STM0163/hybB/yjjW/STM1497/fdoI/yncB/yajO/ygbJ/phsA/STM3261
D-glucuronate catabolic process	D-glucuronate catabolic process	5	0.698777	1.36123	0.0876565	0.881866	0.864564	610	tags=40%, list=12%, signal=35%	STM3136/STM3135
phosphotransferase activity, for other substituted phosphate groups	phosphotransferase activity, for other substituted phosphate groups	5	-0.700481	-1.43935	0.0880361	0.881866	0.864564	1500	tags=100%, list=30%, signal=70%	pmrF/mraY/rfe/wcaJ
inorganic diphosphatase activity	inorganic diphosphatase activity	1	-0.953926	-1.27869	0.0882917	0.881866	0.864564	232	tags=100%, list=5%, signal=95%
phosphate-containing compound metabolic process	phosphate-containing compound metabolic process	1	-0.953926	-1.27869	0.0882917	0.881866	0.864564	232	tags=100%, list=5%, signal=95%
molybdopterin cofactor binding	molybdopterin cofactor binding	18	-0.450019	-1.4066	0.0890052	0.881866	0.864564	1089	tags=44%, list=22%, signal=35%	narG/nuoG/napA/narZ/phsA/STM1498/dmsA
[Ni-Fe] hydrogenase complex	[Ni-Fe] hydrogenase complex	4	-0.745143	-1.4198	0.0894855	0.881866	0.864564	347	tags=100%, list=7%, signal=93%	STM1786/hybB/hypO
3'-5'-exoribonuclease activity	3'-5'-exoribonuclease activity	4	-0.74634	-1.42208	0.0894855	0.881866	0.864564	961	tags=100%, list=19%, signal=81%	sbcB/rph/orn
glycogen phosphorylase activity	glycogen phosphorylase activity	2	-0.879784	-1.37557	0.09	0.881866	0.864564	603	tags=100%, list=12%, signal=88%	glgP
linear malto-oligosaccharide phosphorylase activity	linear malto-oligosaccharide phosphorylase activity	2	-0.879784	-1.37557	0.09	0.881866	0.864564	603	tags=100%, list=12%, signal=88%	glgP
SHG alpha-glucan phosphorylase activity	SHG alpha-glucan phosphorylase activity	2	-0.879784	-1.37557	0.09	0.881866	0.864564	603	tags=100%, list=12%, signal=88%	glgP
3 iron, 4 sulfur cluster binding	3 iron, 4 sulfur cluster binding	5	-0.694477	-1.42701	0.0902935	0.881866	0.864564	1315	tags=80%, list=26%, signal=59%	STM1786/frdB/hypO
palmitoleoyl [acyl-carrier-protein]-dependent acyltransferase activity	palmitoleoyl [acyl-carrier-protein]-dependent acyltransferase activity	1	0.949319	1.25886	0.0914761	0.885416	0.868045	254	tags=100%, list=5%, signal=95%	ddg
response to cold	response to cold	1	0.949319	1.25886	0.0914761	0.885416	0.868045	254	tags=100%, list=5%, signal=95%	ddg
peptidyl-glutamine methylation	peptidyl-glutamine methylation	2	-0.875977	-1.36962	0.092	0.885416	0.868045	622	tags=100%, list=12%, signal=88%	hemK
protein-glutamine N-methyltransferase activity	protein-glutamine N-methyltransferase activity	2	-0.875977	-1.36962	0.092	0.885416	0.868045	622	tags=100%, list=12%, signal=88%	hemK
archaeal or bacterial-type flagellum-dependent cell motility	archaeal or bacterial-type flagellum-dependent cell motility	4	-0.735927	-1.40224	0.0939597	0.893192	0.875668	94	tags=50%, list=2%, signal=49%	fliO
2-octaprenyl-6-methoxy-1,4-benzoquinone methylase activity	2-octaprenyl-6-methoxy-1,4-benzoquinone methylase activity	1	-0.950521	-1.27412	0.0940499	0.893192	0.875668	249	tags=100%, list=5%, signal=95%
S-adenosylmethionine:2-demethylmenaquinol-7 methyltransferase activity	S-adenosylmethionine:2-demethylmenaquinol-7 methyltransferase activity	1	-0.950521	-1.27412	0.0940499	0.893192	0.875668	249	tags=100%, list=5%, signal=95%
nitrate assimilation	nitrate assimilation	10	-0.539448	-1.39384	0.0953545	0.893192	0.875668	1638	tags=90%, list=33%, signal=61%	narW/narJ/narU/STM3377/nirB/napA/nirD/narK
biotin synthase activity	biotin synthase activity	1	0.944912	1.25302	0.0956341	0.893192	0.875668	276	tags=100%, list=6%, signal=94%	bioB
fructokinase activity	fructokinase activity	1	0.945312	1.25355	0.0956341	0.893192	0.875668	274	tags=100%, list=5%, signal=95%	STM4066
leucine biosynthetic process	leucine biosynthetic process	7	0.634826	1.39303	0.0963855	0.893192	0.875668	858	tags=43%, list=17%, signal=36%	leuB/leuC/ilvE
enterochelin esterase activity	enterochelin esterase activity	2	0.851733	1.28618	0.0976096	0.893192	0.875668	742	tags=100%, list=15%, signal=85%	fes/iroD
(S)-2-hydroxy-acid oxidase activity	(S)-2-hydroxy-acid oxidase activity	1	0.94391	1.25169	0.0977131	0.893192	0.875668	281	tags=100%, list=6%, signal=94%	ygaF
2-hydroxyglutarate dehydrogenase activity	2-hydroxyglutarate dehydrogenase activity	1	0.94391	1.25169	0.0977131	0.893192	0.875668	281	tags=100%, list=6%, signal=94%	ygaF
dATP catabolic process	dATP catabolic process	1	-0.948918	-1.27197	0.0978887	0.893192	0.875668	257	tags=100%, list=5%, signal=95%
dTTP catabolic process	dTTP catabolic process	1	-0.948918	-1.27197	0.0978887	0.893192	0.875668	257	tags=100%, list=5%, signal=95%
negative regulation of bacterial-type flagellum assembly	negative regulation of bacterial-type flagellum assembly	1	-0.949519	-1.27278	0.0978887	0.893192	0.875668	254	tags=100%, list=5%, signal=95%
TTP catabolic process	TTP catabolic process	1	-0.948918	-1.27197	0.0978887	0.893192	0.875668	257	tags=100%, list=5%, signal=95%
UTP catabolic process	UTP catabolic process	1	-0.948918	-1.27197	0.0978887	0.893192	0.875668	257	tags=100%, list=5%, signal=95%
efflux pump complex	efflux pump complex	5	0.691974	1.34797	0.09839	0.89467	0.877117	1059	tags=60%, list=21%, signal=47%	STM2126/ybjY/STM4259
protein transport by the Tat complex	protein transport by the Tat complex	3	-0.793359	-1.37511	0.100656	0.90604	0.888264	461	tags=100%, list=9%, signal=91%	tatB/tatA
TAT protein transport complex	TAT protein transport complex	3	-0.793359	-1.37511	0.100656	0.90604	0.888264	461	tags=100%, list=9%, signal=91%	tatB/tatA
D-ribose catabolic process	D-ribose catabolic process	4	-0.730742	-1.39236	0.100671	0.90604	0.888264	242	tags=75%, list=5%, signal=71%	rbsK/rbsD
glyceraldehyde-3-phosphate dehydrogenase (NAD+) (phosphorylating) activity	glyceraldehyde-3-phosphate dehydrogenase (NAD+) (phosphorylating) activity	2	-0.865758	-1.35364	0.102	0.914878	0.896928	673	tags=100%, list=13%, signal=87%	gapA
glycerol-3-phosphatase activity	glycerol-3-phosphatase activity	1	-0.945112	-1.26687	0.103647	0.920295	0.902239	276	tags=100%, list=6%, signal=94%
positive regulation of translational fidelity	positive regulation of translational fidelity	1	0.941306	1.24824	0.10395	0.920295	0.902239	294	tags=100%, list=6%, signal=94%	rpsD
trehalose-phosphatase activity	trehalose-phosphatase activity	1	0.941106	1.24797	0.10395	0.920295	0.902239	295	tags=100%, list=6%, signal=94%	otsB
heme transport	heme transport	2	-0.864757	-1.35208	0.104	0.920295	0.902239	678	tags=100%, list=14%, signal=86%	ccmD/ccmC/ccmD
ribosomal-protein-alanine N-acetyltransferase activity	ribosomal-protein-alanine N-acetyltransferase activity	3	-0.789	-1.36755	0.105033	0.925464	0.907307	527	tags=100%, list=11%, signal=89%	rimI/rimJ
glycerol kinase activity	glycerol kinase activity	1	-0.944511	-1.26607	0.105566	0.925464	0.907307	279	tags=100%, list=6%, signal=94%
malate synthase activity	malate synthase activity	1	0.940304	1.24691	0.106029	0.925464	0.907307	299	tags=100%, list=6%, signal=94%	aceB
lipoprotein localization to outer membrane	lipoprotein localization to outer membrane	4	-0.724799	-1.38103	0.107383	0.925464	0.907307	745	tags=75%, list=15%, signal=64%	lolA/ycfU
protein secretion by the type III secretion system	protein secretion by the type III secretion system	17	0.486735	1.36803	0.107717	0.925464	0.907307	963	tags=44%, list=19%, signal=36%	sseD/sseB/spaO/sseC/pipB/invE/sspH2/ssaG
3'-nucleotidase activity	3'-nucleotidase activity	2	-0.863354	-1.34988	0.108	0.925464	0.907307	685	tags=100%, list=14%, signal=86%	cpdB
ADP-L-glycero-beta-D-manno-heptose biosynthetic process	ADP-L-glycero-beta-D-manno-heptose biosynthetic process	2	-0.863554	-1.3502	0.108	0.925464	0.907307	684	tags=100%, list=14%, signal=86%	rfaE
exopolyphosphatase activity	exopolyphosphatase activity	2	-0.863354	-1.34988	0.108	0.925464	0.907307	685	tags=100%, list=14%, signal=86%	ppx
alpha,alpha-trehalose-phosphate synthase (UDP-forming) activity	alpha,alpha-trehalose-phosphate synthase (UDP-forming) activity	1	0.939303	1.24558	0.108108	0.925464	0.907307	304	tags=100%, list=6%, signal=94%	otsA
exodeoxyribonuclease V activity	exodeoxyribonuclease V activity	3	-0.78499	-1.3606	0.109409	0.925464	0.907307	576	tags=100%, list=12%, signal=89%	recB/recC
exodeoxyribonuclease V complex	exodeoxyribonuclease V complex	3	-0.78499	-1.3606	0.109409	0.925464	0.907307	576	tags=100%, list=12%, signal=89%	recB/recC
lipopolysaccharide binding	lipopolysaccharide binding	2	-0.861432	-1.34688	0.11	0.925464	0.907307	174	tags=100%, list=3%, signal=97%	rlpB
glycine betaine transport	glycine betaine transport	10	-0.530578	-1.37092	0.110024	0.925464	0.907307	1440	tags=70%, list=29%, signal=50%	STM1494/STM1492/yehW/STM1491/STM1653/STM1493
oligopeptide transmembrane transport	oligopeptide transmembrane transport	1	0.938301	1.24425	0.110187	0.925464	0.907307	309	tags=100%, list=6%, signal=94%	yejF
oxidoreductase activity, oxidizing metal ions	oxidoreductase activity, oxidizing metal ions	1	0.938902	1.24505	0.110187	0.925464	0.907307	306	tags=100%, list=6%, signal=94%	dps
outer membrane-bounded periplasmic space	outer membrane-bounded periplasmic space	77	0.315435	1.2527	0.111898	0.925464	0.907307	1214	tags=32%, list=24%, signal=25%	safB/stdC/htrA/stiB/STM4054/spy/phoN/tbpA/STM3169/yraP/bisC/tonB/mepA/stbB/sthA/artJ/fhuD/STM0033/bcfB/osmY/STM4104/pgtC/yiaO/STM1499/STM2530
carbon-sulfur lyase activity	carbon-sulfur lyase activity	3	0.772133	1.30607	0.111927	0.925464	0.907307	1079	tags=67%, list=22%, signal=52%	STM1573/metB
electron transport coupled proton transport	electron transport coupled proton transport	5	-0.675221	-1.38745	0.112867	0.925464	0.907307	1626	tags=100%, list=33%, signal=68%	cyoD/nuoB/nuoM/cyoB
phosphatidylglycerol-membrane-oligosaccharide glycerophosphotransferase activity	phosphatidylglycerol-membrane-oligosaccharide glycerophosphotransferase activity	1	-0.940905	-1.26123	0.115163	0.925464	0.907307	297	tags=100%, list=6%, signal=94%
sodium ion export across plasma membrane	sodium ion export across plasma membrane	4	0.724058	1.33289	0.115315	0.925464	0.907307	1085	tags=75%, list=22%, signal=59%	panF/STM0056/oadG
aromatic amino acid transmembrane transporter activity	aromatic amino acid transmembrane transporter activity	2	0.843518	1.27377	0.115538	0.925464	0.907307	783	tags=100%, list=16%, signal=84%	mtr/tyrP
CDP-diacylglycerol diphosphatase activity	CDP-diacylglycerol diphosphatase activity	2	0.841515	1.27075	0.115538	0.925464	0.907307	793	tags=100%, list=16%, signal=84%	STM4066/ushB
citryl-CoA lyase activity	citryl-CoA lyase activity	2	0.840313	1.26893	0.115538	0.925464	0.907307	799	tags=100%, list=16%, signal=84%	citE/citE2
mRNA processing	mRNA processing	2	-0.855037	-1.33688	0.116	0.925464	0.907307	321	tags=100%, list=6%, signal=94%	hrpA
N-acyltransferase activity	N-acyltransferase activity	2	-0.853937	-1.33516	0.116	0.925464	0.907307	732	tags=100%, list=15%, signal=85%	lnt
Mo-molybdopterin cofactor biosynthetic process	Mo-molybdopterin cofactor biosynthetic process	11	-0.502125	-1.33905	0.116505	0.925464	0.907307	1954	tags=82%, list=39%, signal=50%	moeB/moaA/mobA/moeA/moaC/napA/moaE/mog
ribosome	ribosome	14	0.506992	1.346	0.116861	0.925464	0.907307	1261	tags=43%, list=25%, signal=32%	rplD/rimM/rplK/rplM/rplU/rpsL
IMP dehydrogenase activity	IMP dehydrogenase activity	1	-0.939303	-1.25909	0.117083	0.925464	0.907307	305	tags=100%, list=6%, signal=94%
protein-phosphocysteine-glucose phosphotransferase system transporter activity	protein-phosphocysteine-glucose phosphotransferase system transporter activity	1	-0.940104	-1.26016	0.117083	0.925464	0.907307	301	tags=100%, list=6%, signal=94%
UDP-N-acetylglucosamine-undecaprenyl-phosphate N-acetylglucosaminephosphotransferase activity	UDP-N-acetylglucosamine-undecaprenyl-phosphate N-acetylglucosaminephosphotransferase activity	1	-0.939704	-1.25962	0.117083	0.925464	0.907307	303	tags=100%, list=6%, signal=94%
glucose-6-phosphate 1-epimerase activity	glucose-6-phosphate 1-epimerase activity	1	-0.938902	-1.25855	0.119002	0.925464	0.907307	307	tags=100%, list=6%, signal=94%
anthranilate synthase activity	anthranilate synthase activity	2	0.839912	1.26833	0.119522	0.925464	0.907307	801	tags=100%, list=16%, signal=84%	trpE/trpD
carbohydrate binding	carbohydrate binding	13	0.524848	1.35987	0.120339	0.925464	0.907307	633	tags=38%, list=13%, signal=34%	STM0018/STM4054/STM0041/STM3169/yihQ
cellular biogenic amine metabolic process	cellular biogenic amine metabolic process	1	0.936098	1.24133	0.120582	0.925464	0.907307	320	tags=100%, list=6%, signal=94%	pduV
6-phospho-beta-glucosidase activity	6-phospho-beta-glucosidase activity	2	0.83639	1.26301	0.121514	0.925464	0.907307	123	tags=50%, list=2%, signal=49%	celF
methyl beta-D-glucoside 6-phosphate glucohydrolase activity	methyl beta-D-glucoside 6-phosphate glucohydrolase activity	2	0.83639	1.26301	0.121514	0.925464	0.907307	123	tags=50%, list=2%, signal=49%	celF
phosphate ion binding	phosphate ion binding	2	0.837687	1.26497	0.121514	0.925464	0.907307	129	tags=50%, list=3%, signal=49%	pstS
siderophore biosynthetic process	siderophore biosynthetic process	2	0.837708	1.265	0.121514	0.925464	0.907307	812	tags=100%, list=16%, signal=84%	ybdZ/entE
arginine catabolic process to ornithine	arginine catabolic process to ornithine	2	-0.849712	-1.32855	0.122	0.925464	0.907307	27	tags=100%, list=1%, signal=99%	STM4465
aspartic-type endopeptidase activity	aspartic-type endopeptidase activity	4	0.718495	1.32265	0.122523	0.925464	0.907307	265	tags=50%, list=5%, signal=47%	hopD/pgtE
proton-transporting ATP synthase complex, coupling factor F(o)	proton-transporting ATP synthase complex, coupling factor F(o)	3	-0.777154	-1.34702	0.122538	0.925464	0.907307	1116	tags=100%, list=22%, signal=78%	atpF/atpB
peptidoglycan catabolic process	peptidoglycan catabolic process	9	-0.544147	-1.37269	0.122549	0.925464	0.907307	1158	tags=67%, list=23%, signal=51%	amiB/amiA/amiC/mltA/ampD
host cell plasma membrane	host cell plasma membrane	5	0.676152	1.31715	0.123435	0.925464	0.907307	914	tags=40%, list=18%, signal=33%	sifA/sspH2
thiamine diphosphate biosynthetic process	thiamine diphosphate biosynthetic process	8	0.5957	1.35758	0.123729	0.925464	0.907307	710	tags=50%, list=14%, signal=43%	thiC/thiG/thiD/thiE
formate dehydrogenase (quinone) activity	formate dehydrogenase (quinone) activity	3	-0.775551	-1.34424	0.124726	0.925464	0.907307	1124	tags=100%, list=23%, signal=78%	hybB/fdoI
1-deoxy-D-xylulose 5-phosphate biosynthetic process	1-deoxy-D-xylulose 5-phosphate biosynthetic process	1	0.933494	1.23788	0.12474	0.925464	0.907307	333	tags=100%, list=7%, signal=93%	dxs
1-deoxy-D-xylulose-5-phosphate synthase activity	1-deoxy-D-xylulose-5-phosphate synthase activity	1	0.933494	1.23788	0.12474	0.925464	0.907307	333	tags=100%, list=7%, signal=93%	dxs
gluconolactonase activity	gluconolactonase activity	1	0.933894	1.23841	0.12474	0.925464	0.907307	331	tags=100%, list=7%, signal=93%	STM2668
ketone body catabolic process	ketone body catabolic process	1	0.933694	1.23814	0.12474	0.925464	0.907307	332	tags=100%, list=7%, signal=93%	ydiF
L-ascorbic acid biosynthetic process	L-ascorbic acid biosynthetic process	1	0.933894	1.23841	0.12474	0.925464	0.907307	331	tags=100%, list=7%, signal=93%	STM2668
transferase activity, transferring aldehyde or ketonic groups	transferase activity, transferring aldehyde or ketonic groups	1	0.933494	1.23788	0.12474	0.925464	0.907307	333	tags=100%, list=7%, signal=93%	dxs
3'-tRNA processing endoribonuclease activity	3'-tRNA processing endoribonuclease activity	3	0.765987	1.29567	0.124771	0.925464	0.907307	765	tags=67%, list=15%, signal=56%	STM1109/rnpA
galactitol transmembrane transporter activity	galactitol transmembrane transporter activity	3	0.765892	1.29551	0.124771	0.925464	0.907307	689	tags=67%, list=14%, signal=58%	STM3782/STM1614
[truncated: 2,286 more rows]

## Sheet: Supp_Data_7_ST-Ty2_GSEA
Supplementary Data 7: GSEA ST-Ty2
[truncated: 2,591 more rows]
