# Supplementary material for: Dual RNA sequencing reveals dendritic cell reprogramming in response to typhoidal Salmonella invasion
Source: Commun Biol. 2022 Feb 4;5:111. doi: 10.1038/s42003-022-03038-z (PMC8816929; doi:10.1038/s42003-022-03038-z)
Supplement: Supplementary file 10 — Supplementary Data 8 [file 42003_2022_3038_MOESM10_ESM.xlsx]

## Sheet: Fig4a
Mean Fluorescence Intensity
	Uninfected				STM-LT2 bystander				STM-LT2 infected				STM-D23580 Bystander				STM-D23580 infected				STM-Ty2 Bystander				STM-Ty2 infected
2h	758	594	1034	370	1677	801	994	363	2107	950	1801	747	1991	840	1042	381	2946	920	2189	611	2639	833	1002	440	3518	937	1877	594
6h	555	450	1016	597	922	743	1523	808	1624	1141	2476	1371	923	631	1018	788	1515	996	1680	1283	929	803	1426	871	1440	986	3138	1237
10h	516	570	910	597	1804	1451	5887	2549	2655	1888	7080	6200	1223	1074	2712	1368	1877	1674	3999	3441	2103	2681	6321	2140	3034	3372	11534	4142
24h	515	954	1138	722	4518	7269	23206	8716	3157	4416	10318	6631	2998	5474	3113	17165	2728	2438	3847	7158	6335	18115	16926	12993	5029	13732	11248	8281

## Sheet: Fig4b
Mean Fluorescence Intensity
Uninfected	534.5	917.5	2383	4483.5
STM-LT2-HK	8172	11802	20196.5	7357.5
STM-D23580-HK	6214.5	8199	21300.5	10859
ST-Ty2-HK	7973.5	11806	19957.5	10927

## Sheet: Fig4c
Mean Fluorescence Intensity
	STM-LT2				STM-D23580				ST-Ty2
0min	1667	1504	1289	1164	1551	1356	1163	1212	1005	865	715	696
5min	4706	3412	2462	2433	3406	3001	2948	2583	4330	2892	2747	3497
20min	8802	9766	4888	3865	7671	9205	4298	4780	9140	9262	6930	7925
30min	10726	11523	8004	5848	9353	10049	8737	6960	10899	10608	12581	11803

## Sheet: Fig4d
Mean Fluorescence Intensity
	Uninfected				STM-LT2				STM-D23580				ST-Ty2
0min	650	552	471	451	677	622	428	394	678	591	396	391	610	522	370	347
5min	2010	1105	874	856	3219	2475	1459	1558	2292	2119	1686	1638	3305	3277	2662	3683
20min	5138	3592	2732	3128	6959	7476	2965	2525	6353	6448	3244	2849	7435	9442	6277	8699
30min	7063	3895	5210	6248	8237	8036	5928	4763	6816	6115	6422	4475	8656	9842	10771	13177

## Sheet: Fig4e
CFU/mL
		Control						100mM FeC6H5O7						30mM FeC6H5O7						10mM FeC6H5O7
2h	STM-LT2	220000	290000	1400000	700000	200000	500000	210000	190000	300000	500000	160000	245000	270000	240000	400000	500000	230000	275000	270000	250000	800000	250000	195000	280000
	STM-D23580	220000	290000	950000	1450000	350000	1150000	250000	270000	750000	800000	235000	305000	210000	280000	75000	1200000	500000	750000	260000	270000	800000	600000	450000	850000
	ST-Ty2	270000	240000	1050000	950000	800000	800000	260000	230000	900000	1050000	800000	750000	270000	210000	1150000	1150000	750000	650000	270000	240000	900000	850000	900000	850000
	ST-CT18	230000	240000	275000	340000	550000	300000	290000	210000	225000	285000	160000	300000	290000	200000	225000	250000	180000	160000	300000	220000	245000	295000	175000	215000
		Control						100mM FeC6H5O7						30mM FeC6H5O7						10mM FeC6H5O7
8h	STM-LT2	220000	385000	300000	245000	165000	270000	165000	200000	40000	135000	125000	185000	155000	195000	110000	155000	120000	145000	140000	240000	95000	165000	155000	195000
	STM-D23580	410000	290000	205000	320000	275000	315000	245000	270000	150000	220000	195000	220000	295000	280000	165000	265000	215000	245000	280000	270000	195000	165000	245000	260000
	ST-Ty2	260000	260000	165000	265000	265000	300000	220000	235000	160000	275000	225000	275000	250000	195000	200000	215000	255000	265000	320000	310000	220000	290000	240000	260000
	ST-CT18	215000	215000	115000	235000	105000	115000	220000	200000	90000	230000	115000	110000	190000	200000	150000	190000	100000	105000	200000	220000	150000	210000	105000	125000
		Control						100mM FeC6H5O7						30mM FeC6H5O7						10mM FeC6H5O7
24h	STM-LT2	15000	75000	31500	26500	13500	25000	7000	2100	1150	8000	8000	6000	15000	27500	22000	24500	23000	7500	12000	32000	18500	17500	27000	12000
	STM-D23580	150000	190000	190000	190000	120000	55000	21000	100000	75000	35000	60000	14000	30000	165000	170000	160000	95000	13500	65000	160000	130000	170000	39000	28000
	ST-Ty2	28500	24000	20000	23000	24000	23000	20000	18000	17500	23000	21000	16000	22000	25500	20000	16500	23500	21500	21000	23500	17500	21500	24500	21500
	ST-CT18	110000	24000	27000	32000	10500	18000	95000	19000	22000	18000	11000	13000	100000	23000	33000	26000	14000	9500	90000	26000	28500	30500	15000	16000

## Sheet: Fig4f
CFU/mL
		Control						30mM DFO						3mM DFO						0.3mM DFO
2h	STM-LT2	240000	235000	700000	850000	210000	230000	550000	750000	700000	1100000	400000	250000	160000	160000	600000	1200000	500000	250000	140000	225000	900000	800000	750000	300000
	STM-D23580	180000	245000	650000	1150000	1400000	750000	300000	800000	900000	900000	800000	1050000	160000	200000	900000	1200000	1200000	1150000	135000	240000	800000	1000000	1300000	1550000
	ST-Ty2	175000	205000	900000	1350000	300000	210000	185000	200000	850000	950000	250000	190000	175000	190000	750000	1100000	260000	195000	165000	225000	900000	700000	305000	170000
	ST-CT18	120000	130000	400000	700000	90000	85000	120000	160000	500000	600000	80000	80000	130000	130000	450000	400000	60000	60000	115000	140000	450000	225000	90000	70000
		Control						30mM DFO						3mM DFO						0.3mM DFO
8h	STM-LT2	130000	100000	100000	120000	130000	120000	160000	180000	170000	240000	150000	300000	400000	450000	380000	350000	850000	300000	120000	450000	300000	400000	135000	300000
	STM-D23580	210000	200000	1150000	1200000	300000	260000	155000	260000	1800000	2100000	850000	600000	180000	750000	1850000	190000	1250000	600000	165000	350000	1400000	1200000	1050000	850000
	ST-Ty2	145000	195000	230000	900000	165000	110000	155000	210000	210000	850000	140000	140000	125000	190000	200000	1000000	170000	115000	125000	165000	190000	800000	155000	100000
	ST-CT18	90000	85000	140000	145000	50000	80000	55000	105000	100000	160000	60000	70000	50000	145000	150000	130000	85000	65000	30000	95000	150000	160000	75000	90000
		Control						30mM DFO						3mM DFO						0.3mM DFO
24h	STM-LT2	13000	25000	12500	10500	11000	2500	35000	85000	20000	30000	150000	150000	125000	150000	100000	140000	200000	80000	11500	95000	11000	12000	15000	7500
	STM-D23580	26000	110000	120000	155000	130000	85000	90000	300000	550000	175000	700000	55000	30000	400000	500000	350000	800000	250000	95000	295000	135000	95000	400000	60000
	ST-Ty2	17500	70000	35000	65000	50000	35000	12000	40000	50000	70000	45000	55000	10500	26500	25000	30000	70000	50000	14000	28000	23000	80000	35000	60000
	ST-CT18	13500	15500	90000	50000	13000	40000	12500	15000	70000	80000	15500	14500	14500	18000	55000	70000	11000	13000	12000	16000	60000	80000	13000	17000
