# Supplementary material for: Dual RNA sequencing reveals dendritic cell reprogramming in response to typhoidal Salmonella invasion
Source: Commun Biol. 2022 Feb 4;5:111. doi: 10.1038/s42003-022-03038-z (PMC8816929; doi:10.1038/s42003-022-03038-z)
Supplement: Supplementary file 11 — Supplementary Data 9 [file 42003_2022_3038_MOESM11_ESM.xlsx]

## Sheet: Fig5a
CFU/mL
	STM-LT2				STM-D23580				ST-Ty2
0	240000000	190000000	200000000	130000000	290000000	240000000	200000000	255000000	230000000	195000000	175000000	180000000
5min	190000000	160000000	165000000	140000000	180000000	195000000	135000000	160000000	180000000	100000000	140000000	190000000
15min	220000000	185000000	185000000	170000000	230000000	190000000	175000000	155000000	160000000	160000000	135000000	175000000
1h	245000000	190000000	220000000	200000000	220000000	140000000	195000000	185000000	175000000	230000000	160000000	200000000

## Sheet: Fig5c
Mean Fluorescence Intensity
	Uninfected			STM-LT2			STM-D23580			ST-Ty2
Control	11772	6568	6181	9757	9741	5165	10352	13652	7502	9188	11853	7925
C6H5FeO7	10474	10678	5349	8819	15425	5936	11088	16280	8680	11266	16353	8130
DFO	9023	8273	7592	6694	8948	5070	6738	10748	8011	5935	11153	9152

## Sheet: Fig5d
CFU/mL
	STM-LT2					STM-D23580					ST-Ty2
0	265000000	270000000	230000000	280000000	280000000	260000000	190000000	230000000	230000000	230000000	195000000	150000000	200000000	160000000	160000000
5min	235000000	190000000	150000000	220000000	230000000	245000000	130000000	180000000	170000000	180000000	185000000	150000000	180000000	170000000	160000000
15min	195000000	175000000	200000000	210000000	230000000	220000000	135000000	160000000	130000000	190000000	170000000	135000000	170000000	170000000	195000000
1h	185000000	150000000	170000000	235000000	190000000	155000000	130000000	150000000	170000000	160000000	165000000	145000000	180000000	170000000	170000000

## Sheet: Fig5f
2^(-DCt)
	STM-LT2				STM-4/74				STM-D23580				STM-D37721				ST-Ty2				ST-CT18
Control	0.561078	1.47091	0.926993	0.255096	0.574466	1.41693	0.692039	0.478984	1.85541	0.883909	0.034618	0.191273	1.61212	1.86996	0.235692	0.622038	1.19965	0.521257	0.307799	0.776061	1.29703	0.15	0.406595	0.379938
Spermin NONOate	1.07	2.02	1.11	0.96	0.633789	1.26843	0.059881	0.455186	1.98	0.529064	0.63	0.86	0.659567	1.04424	0.012977	0.335587	4.17132	4.71	1.24227	1.70747	2.78469	1.37779	1.38239	1.5917

## Sheet: Fig5g
CFU/mL
	Control					100uM FeC6H5O7
STM-LT2	12000	16000	17500	18500	12500	5500	1000	1100	2200	4000
STM-D23580	36000	13500	60000	13000	29000	14000	6500	14000	11000	14500
ST-Ty2	10000	3500	1900	1600	21000	10500	3500	3000	1600	18000
ST-Ty2-DhmpA	15000	11000	21500	13000	2600	700	650	850	300	1200
