# Supplementary material for: Dual RNA sequencing reveals dendritic cell reprogramming in response to typhoidal Salmonella invasion
Source: Commun Biol. 2022 Feb 4;5:111. doi: 10.1038/s42003-022-03038-z (PMC8816929; doi:10.1038/s42003-022-03038-z)
Supplement: Supplementary file 12 — Supplementary Data 10 [file 42003_2022_3038_MOESM12_ESM.xlsx]

## Sheet: Fig6a
2^(-DCt)
	STM-LT2				STM-D23580				ST-Ty2
TFRC	2.18	0.72	0.85	0.92	0.82	0.75	0.68	0.23	2.24	1.94	1.38	1.02
	STM-LT2				STM-D23580				ST-Ty2
FTH	2.45	1.77	1.09	2.38	2.86	1.96	1.52	2.07	5.75	6.39	4.91	5.79
	STM-LT2				STM-D23580				ST-Ty2
SLC40A1	1.13	1.16	1.07	1.2	3.07	2.02	1.58	3.43	0.27	0.69	0.44	0.95

## Sheet: Fig6b
CFU/mL
	STM-LT2					STM-D23580					ST-Ty2
Control	51000000	1000000	230000	190000	2000000	27000000	1000000	190000	150000	400000	26000000	20000	100000	80000	40000
FeC6H5O7	10500	2400	1300	1500	3500	23000	1900	1000	1000	500	2400000	30000	10000	20000	40000
DFO	51000000	650000	185000	180000	70000	44000000	450000	205000	100000	400000	26000000	50000	150000	10000	40000

## Sheet: Fig6c
pg/mL
		Uninfected			STM-LT2			STM-D23580			ST-Ty2
IL1b	Control	1.154	0.465	1.561	25.873	88.194	12.541	14.968	45.388	6.007	3.033	1.767	2.712
	FeC6H5O7	3.898	1.154	6.913	21.092	39.287	16.197	8.06	17.937	11.463	6.459	0.755	7.142
	DFO	1.561	3.898	3.14	22.243	83.831	22.629	21.347	32.266	10.869	3.898	5.334	3.356
		Uninfected			STM-LT2			STM-D23580			ST-Ty2
IFNg	Control	0	0	0	0	0	0	0	14.795	0	0	0	0
	FeC6H5O7	26.557	69.531	76.929	39.314	79.427	39.314	132.464	110.575	24.521	62.283	92.148	69.531
	DFO	0	4.488	2.998	0	24.521	0	16.673	50.557	0	7.705	12.955	0
		Uninfected			STM-LT2			STM-D23580			ST-Ty2
IL12p70	Control	0	0	0.091	0	4.052	0	0	7.471	0	0	1.041	2.059
	FeC6H5O7	39.028	76.247	35.354	48.875	78.762	44.824	105.863	123.814	26.841	73.768	108.767	68.917
	DFO	0.317	14.049	15.303	7.471	20.743	2.059	14.049	35.354	0	14.049	15.303	0
